# Supplementary material for: A Systematic Review of Genomic Regions and Candidate Genes Underlying Behavioral Traits in Farmed Mammals and Their Link with Human Disorders
Source: Animals (Basel). 2021 Mar 6;11(3):715. doi: 10.3390/ani11030715 (PMC7999279; doi:10.3390/ani11030715)
Supplement: Supplementary file 1 [file animals-11-00715-s001.zip]

Archive with 26 entries (25 files):
- 2.SupplementaryMaterial/
- __MACOSX/._2.SupplementaryMaterial
- 2.SupplementaryMaterial/TableS7.xlsx
- __MACOSX/2.SupplementaryMaterial/._TableS7.xlsx
- 2.SupplementaryMaterial/.DS_Store
- __MACOSX/2.SupplementaryMaterial/._.DS_Store
- 2.SupplementaryMaterial/TableS6.xlsx
- __MACOSX/2.SupplementaryMaterial/._TableS6.xlsx
- 2.SupplementaryMaterial/1.Supplementary figures.docx
- __MACOSX/2.SupplementaryMaterial/._1.Supplementary figures.docx
- 2.SupplementaryMaterial/TableS1.xlsx
- __MACOSX/2.SupplementaryMaterial/._TableS1.xlsx
- 2.SupplementaryMaterial/TableS10.xlsx
- __MACOSX/2.SupplementaryMaterial/._TableS10.xlsx
- 2.SupplementaryMaterial/TableS3.xlsx
- __MACOSX/2.SupplementaryMaterial/._TableS3.xlsx
- 2.SupplementaryMaterial/TableS2.xlsx
- __MACOSX/2.SupplementaryMaterial/._TableS2.xlsx
- 2.SupplementaryMaterial/TableS5.xlsx
- __MACOSX/2.SupplementaryMaterial/._TableS5.xlsx
- 2.SupplementaryMaterial/TableS9.xlsx
- __MACOSX/2.SupplementaryMaterial/._TableS9.xlsx
- 2.SupplementaryMaterial/TableS8.xlsx
- __MACOSX/2.SupplementaryMaterial/._TableS8.xlsx
- 2.SupplementaryMaterial/TableS4.xlsx
- __MACOSX/2.SupplementaryMaterial/._TableS4.xlsx
