# Supplementary material for: A Systematic Review of Genomic Regions and Candidate Genes Underlying Behavioral Traits in Farmed Mammals and Their Link with Human Disorders
Source: Animals (Basel). 2021 Mar 6;11(3):715. doi: 10.3390/ani11030715 (PMC7999279; doi:10.3390/ani11030715)
Supplement: Supplementary file 1 [file animals-11-00715-s001.zip › 2.SupplementaryMaterial/TableS7.xlsx]

## Sheet: S7A
Table S7. DAVID functional annotation analysis performed for combined gene-set. The letters indicate the functional enrichment category: (A) Gene Ontology biological process terms, (B) Gene Ontology cellular component terms, (C) Gene Ontology molecular function terms, and (D) Kyoto Encyclopedia of Genes and Genomes (KEGG) (XLSX).
Category	Term	Count	%	PValue	Genes	List Total	Pop Hits	Pop Total	Fold Enrichment	Bonferroni	Benjamini	FDR
GOTERM_BP_DIRECT	Post-embryonic development	9	1.473	0.00186406	ENSG00000057657, ENSG00000165646, ENSG00000159307, ENSG00000169432, ENSG00000123908, ENSG00000150995, ENSG00000104331, ENSG00000187821, ENSG00000171310	522	73	16792	3.96599	0.986766	0.986766	3.21051
GOTERM_BP_DIRECT	Negative regulation of complement-dependent cytotoxicity	3	0.490998	0.00282319	ENSG00000096384, ENSG00000169194, ENSG00000113520	522	3	16792	32.1686	0.998575	0.962248	4.82431
GOTERM_BP_DIRECT	Regulation of insulin secretion	8	1.30933	0.00463244	ENSG00000087460, ENSG00000006071, ENSG00000151729, ENSG00000150995, ENSG00000011347, ENSG00000117394, ENSG00000132639, ENSG00000198216	522	67	16792	3.84102	0.999979	0.972337	7.79969
GOTERM_BP_DIRECT	Ephrin receptor signaling pathway	9	1.473	0.00519143	ENSG00000087245, ENSG00000135333, ENSG00000080224, ENSG00000169398, ENSG00000196961, ENSG00000183317, ENSG00000154928, ENSG00000140538, ENSG00000137845	522	86	16792	3.36648	0.999994	0.951016	8.70108
GOTERM_BP_DIRECT	Positive regulation of GTPase activity	30	4.90998	0.00579889	ENSG00000113319, ENSG00000154783, ENSG00000138670, ENSG00000128731, ENSG00000120645, ENSG00000138073, ENSG00000124198, ENSG00000182901, ENSG00000204084, ENSG00000108669, ENSG00000126822, ENSG00000141522, ENSG00000203668, ENSG00000127328, ENSG00000141258, ENSG00000087460, ENSG00000147459, ENSG00000144711, ENSG00000105122, ENSG00000277586, ENSG00000180448, ENSG00000108961, ENSG00000153317, ENSG0000…	522	565	16792	1.70807	0.999999	0.932538	9.67122
GOTERM_BP_DIRECT	Wnt signaling pathway, calcium modulating pathway	6	0.981997	0.00679875	ENSG00000182621, ENSG00000138814, ENSG00000185527, ENSG00000104290, ENSG00000123908, ENSG00000186469	522	39	16792	4.94901	1	0.928321	11.2469
GOTERM_BP_DIRECT	Response to drug	19	3.10966	0.00696943	ENSG00000100883, ENSG00000087460, ENSG00000006071, ENSG00000118777, ENSG00000104290, ENSG00000173406, ENSG00000145335, ENSG00000163235, ENSG00000069535, ENSG00000147571, ENSG00000136750, ENSG00000103546, ENSG00000113520, ENSG00000122641, ENSG00000121691, ENSG00000214872, ENSG00000147246, ENSG00000151577, ENSG00000035862	522	304	16792	2.01054	1	0.901328	11.5133
GOTERM_BP_DIRECT	Chemical synaptic transmission	16	2.61866	0.00821839	ENSG00000196277, ENSG00000169684, ENSG00000184156, ENSG00000113262, ENSG00000150672, ENSG00000198216, ENSG00000139874, ENSG00000165646, ENSG00000147571, ENSG00000136750, ENSG00000006283, ENSG00000168959, ENSG00000103546, ENSG00000132639, ENSG00000110975, ENSG00000147246	522	240	16792	2.14457	1	0.908473	13.4397
GOTERM_BP_DIRECT	Chondrocyte development	4	0.654664	0.0102291	ENSG00000204217, ENSG00000157766, ENSG00000104331, ENSG00000171310	522	15	16792	8.57829	1	0.929216	16.4581
GOTERM_BP_DIRECT	Membrane depolarization during action potential	5	0.818331	0.0103866	ENSG00000169432, ENSG00000006283, ENSG00000144285, ENSG00000198216, ENSG00000188782	522	28	16792	5.74439	1	0.911096	16.6902
GOTERM_BP_DIRECT	Ventricular septum development	5	0.818331	0.0103866	ENSG00000057657, ENSG00000166847, ENSG00000166225, ENSG00000112655, ENSG00000197603	522	28	16792	5.74439	1	0.911096	16.6902
GOTERM_BP_DIRECT	Mitotic nuclear division	16	2.61866	0.0109242	ENSG00000046651, ENSG00000165476, ENSG00000169679, ENSG00000184661, ENSG00000156256, ENSG00000110274, ENSG00000138180, ENSG00000072609, ENSG00000165730, ENSG00000094804, ENSG00000147874, ENSG00000179051, ENSG00000276234, ENSG00000058272, ENSG00000166851, ENSG00000143924	522	248	16792	2.07539	1	0.901204	17.4783
GOTERM_BP_DIRECT	Regulation of ARF protein signal transduction	4	0.654664	0.0123038	ENSG00000108669, ENSG00000144711, ENSG00000120645, ENSG00000124198	522	16	16792	8.04215	1	0.908502	19.4684
GOTERM_BP_DIRECT	Protein exit from endoplasmic reticulum	3	0.490998	0.0132655	ENSG00000074695, ENSG00000138073, ENSG00000108961	522	6	16792	16.0843	1	0.907557	20.8288
GOTERM_BP_DIRECT	Hemoglobin metabolic process	3	0.490998	0.0132655	ENSG00000110169, ENSG00000121691, ENSG00000169877	522	6	16792	16.0843	1	0.907557	20.8288
GOTERM_BP_DIRECT	Locomotory behavior	8	1.30933	0.015432	ENSG00000165646, ENSG00000167191, ENSG00000168959, ENSG00000132639, ENSG00000113262, ENSG00000164128, ENSG00000147246, ENSG00000151577	522	84	16792	3.06367	1	0.923847	23.8146
GOTERM_BP_DIRECT	Response to corticosterone	4	0.654664	0.0171257	ENSG00000069535, ENSG00000147571, ENSG00000277586, ENSG00000140538	522	18	16792	7.14857	1	0.930707	26.0744
GOTERM_BP_DIRECT	Adenylate cyclase-inhibiting G-protein coupled glutamate receptor signaling pathway	3	0.490998	0.0181929	ENSG00000196277, ENSG00000113262, ENSG00000163873	522	7	16792	13.7865	1	0.93005	27.4659
GOTERM_BP_DIRECT	G-protein coupled glutamate receptor signaling pathway	3	0.490998	0.0237639	ENSG00000168959, ENSG00000113262, ENSG00000163873	522	8	16792	12.0632	1	0.962349	34.3369
GOTERM_BP_DIRECT	Cilium morphogenesis	10	1.63666	0.0259563	ENSG00000119650, ENSG00000123607, ENSG00000046651, ENSG00000135541, ENSG00000110274, ENSG00000122970, ENSG00000088986, ENSG00000103021, ENSG00000153317, ENSG00000197603	522	136	16792	2.36534	1	0.966181	36.8688
GOTERM_BP_DIRECT	G2/M transition of mitotic cell cycle	10	1.63666	0.0270506	ENSG00000182621, ENSG00000147874, ENSG00000221914, ENSG00000046651, ENSG00000110274, ENSG00000058272, ENSG00000145604, ENSG00000088986, ENSG00000166851, ENSG00000166167	522	137	16792	2.34807	1	0.964762	38.0978
GOTERM_BP_DIRECT	Long-term synaptic potentiation	5	0.818331	0.0294073	ENSG00000147571, ENSG00000103496, ENSG00000155886, ENSG00000145335, ENSG00000132639	522	38	16792	4.23271	1	0.968552	40.6685
GOTERM_BP_DIRECT	Calcium ion homeostasis	4	0.654664	0.0295048	ENSG00000145335, ENSG00000108950, ENSG00000162430, ENSG00000136425	522	22	16792	5.84883	1	0.963329	40.7726
GOTERM_BP_DIRECT	Multicellular organismal response to stress	3	0.490998	0.0299338	ENSG00000196277, ENSG00000138814, ENSG00000162430	522	9	16792	10.7229	1	0.959323	41.2288
GOTERM_BP_DIRECT	Wnt signaling pathway	12	1.96399	0.0318099	ENSG00000106829, ENSG00000116729, ENSG00000140395, ENSG00000122958, ENSG00000140682, ENSG00000186153, ENSG00000169862, ENSG00000169218, ENSG00000109472, ENSG00000198561, ENSG00000166167, ENSG00000167986	522	187	16792	2.06429	1	0.961534	43.1854
GOTERM_BP_DIRECT	Response to metal ion	3	0.490998	0.0366603	ENSG00000087250, ENSG00000187193, ENSG00000188786	522	10	16792	9.65057	1	0.972875	47.9629
GOTERM_BP_DIRECT	Intraciliary retrograde transport	3	0.490998	0.0366603	ENSG00000119650, ENSG00000123607, ENSG00000088986	522	10	16792	9.65057	1	0.972875	47.9629
GOTERM_BP_DIRECT	Locomotion	3	0.490998	0.0366603	ENSG00000183018, ENSG00000277586, ENSG00000182557	522	10	16792	9.65057	1	0.972875	47.9629
GOTERM_BP_DIRECT	Neuropeptide signaling pathway	8	1.30933	0.0376561	ENSG00000152034, ENSG00000156395, ENSG00000115138, ENSG00000180269, ENSG00000109472, ENSG00000164128, ENSG00000139874, ENSG00000184985	522	101	16792	2.54801	1	0.97153	48.8957
GOTERM_BP_DIRECT	Coronary vasculature development	4	0.654664	0.041171	ENSG00000057657, ENSG00000166847, ENSG00000112655, ENSG00000197603	522	25	16792	5.14697	1	0.976441	52.0638
GOTERM_BP_DIRECT	Transmembrane transport	14	2.29133	0.0422865	ENSG00000165646, ENSG00000172005, ENSG00000151729, ENSG00000006071, ENSG00000183018, ENSG00000108932, ENSG00000104723, ENSG00000141485, ENSG00000103546, ENSG00000140675, ENSG00000137204, ENSG00000182557, ENSG00000124574, ENSG00000174326	522	244	16792	1.84574	1	0.975507	53.0298
GOTERM_BP_DIRECT	Positive regulation of protein phosphorylation	9	1.473	0.0442935	ENSG00000030304, ENSG00000147571, ENSG00000135333, ENSG00000087250, ENSG00000112715, ENSG00000169398, ENSG00000169218, ENSG00000108950, ENSG00000140538	522	127	16792	2.27966	1	0.976495	54.7218
GOTERM_BP_DIRECT	Cell surface receptor signaling pathway	15	2.45499	0.0478666	ENSG00000099282, ENSG00000139874, ENSG00000168685, ENSG00000168040, ENSG00000003400, ENSG00000130538, ENSG00000112115, ENSG00000258453, ENSG00000150281, ENSG00000257115, ENSG00000065325, ENSG00000173567, ENSG00000122641, ENSG00000164128, ENSG00000127507	522	274	16792	1.76105	1	0.980171	57.593
GOTERM_BP_DIRECT	Trophoblast giant cell differentiation	3	0.490998	0.0516237	ENSG00000057657, ENSG00000184557, ENSG00000165891	522	12	16792	8.04215	1	0.983352	60.4263
GOTERM_BP_DIRECT	Microglial cell activation	3	0.490998	0.0516237	ENSG00000169194, ENSG00000113520, ENSG00000145335	522	12	16792	8.04215	1	0.983352	60.4263
GOTERM_BP_DIRECT	Positive regulation of protein localization to cell surface	3	0.490998	0.0516237	ENSG00000096384, ENSG00000103496, ENSG00000108961	522	12	16792	8.04215	1	0.983352	60.4263
GOTERM_BP_DIRECT	Adenylate cyclase-activating dopamine receptor signaling pathway	3	0.490998	0.0516237	ENSG00000087460, ENSG00000186469, ENSG00000151577	522	12	16792	8.04215	1	0.983352	60.4263
GOTERM_BP_DIRECT	Proteoglycan biosynthetic process	3	0.490998	0.0516237	ENSG00000204217, ENSG00000157766, ENSG00000171302	522	12	16792	8.04215	1	0.983352	60.4263
GOTERM_BP_DIRECT	Signal transduction	47	7.69231	0.0531789	ENSG00000171055, ENSG00000109339, ENSG00000154438, ENSG00000169684, ENSG00000155897, ENSG00000169194, ENSG00000112640, ENSG00000204084, ENSG00000187889, ENSG00000170175, ENSG00000065559, ENSG00000166313, ENSG00000131507, ENSG00000113441, ENSG00000136044, ENSG00000005020, ENSG00000205495, ENSG00000010818, ENSG00000263001, ENSG00000255307, ENSG00000183313, ENSG00000169862, ENSG00000150995, ENSG0000…	522	1161	16792	1.30226	1	0.983194	61.546
GOTERM_BP_DIRECT	Neuronal action potential	4	0.654664	0.0548099	ENSG00000169432, ENSG00000144285, ENSG00000105357, ENSG00000188782	522	28	16792	4.59551	1	0.983147	62.6882
GOTERM_BP_DIRECT	Synaptic transmission, dopaminergic	3	0.490998	0.0597857	ENSG00000147571, ENSG00000145708, ENSG00000151577	522	13	16792	7.42352	1	0.986836	65.9784
GOTERM_BP_DIRECT	Negative regulation of hydrogen peroxide catabolic process	2	0.327332	0.0610925	ENSG00000257017, ENSG00000087250	522	2	16792	32.1686	1	0.986401	66.796
GOTERM_BP_DIRECT	Cellular response to transforming growth factor beta stimulus	5	0.818331	0.0649372	ENSG00000170962, ENSG00000186153, ENSG00000086991, ENSG00000134871, ENSG00000120868	522	49	16792	3.28251	1	0.988283	69.0954
GOTERM_BP_DIRECT	Nervous system development	15	2.45499	0.0652287	ENSG00000171055, ENSG00000136261, ENSG00000112715, ENSG00000110171, ENSG00000112640, ENSG00000150672, ENSG00000166340, ENSG00000198954, ENSG00000124785, ENSG00000150281, ENSG00000120868, ENSG00000159263, ENSG00000112246, ENSG00000122641, ENSG00000169554	522	287	16792	1.68128	1	0.987006	69.2634
GOTERM_BP_DIRECT	Positive regulation of gene expression	14	2.29133	0.0664292	ENSG00000057657, ENSG00000112715, ENSG00000107643, ENSG00000181690, ENSG00000197063, ENSG00000165730, ENSG00000140538, ENSG00000168685, ENSG00000030304, ENSG00000183856, ENSG00000147571, ENSG00000087250, ENSG00000185668, ENSG00000122641	522	262	16792	1.71893	1	0.986518	69.9465
GOTERM_BP_DIRECT	Cellular response to mechanical stimulus	6	0.981997	0.0693173	ENSG00000168040, ENSG00000141522, ENSG00000107643, ENSG00000169194, ENSG00000065559, ENSG00000095015	522	71	16792	2.71847	1	0.9875	71.5318
GOTERM_BP_DIRECT	Negative regulation of apoptotic process	21	3.43699	0.0748606	ENSG00000072163, ENSG00000110422, ENSG00000112715, ENSG00000107643, ENSG00000145335, ENSG00000167986, ENSG00000163235, ENSG00000184557, ENSG00000141522, ENSG00000166181, ENSG00000104765, ENSG00000117676, ENSG00000087250, ENSG00000135541, ENSG00000124767, ENSG00000169398, ENSG00000113520, ENSG00000121691, ENSG00000156502, ENSG00000166851, ENSG00000171310	522	455	16792	1.4847	1	0.990194	74.3561
GOTERM_BP_DIRECT	Sodium ion transmembrane transport	6	0.981997	0.0761483	ENSG00000155886, ENSG00000169432, ENSG00000168447, ENSG00000144285, ENSG00000166828, ENSG00000188782	522	73	16792	2.64399	1	0.989846	74.9732
GOTERM_BP_DIRECT	tRNA splicing, via endonucleolytic cleavage and ligation	3	0.490998	0.0772967	ENSG00000100220, ENSG00000087302, ENSG00000172409	522	15	16792	6.43372	1	0.989414	75.5118
GOTERM_BP_DIRECT	Glutamate receptor signaling pathway	3	0.490998	0.0772967	ENSG00000182621, ENSG00000139874, ENSG00000163873	522	15	16792	6.43372	1	0.989414	75.5118
GOTERM_BP_DIRECT	Establishment of planar polarity	3	0.490998	0.0865814	ENSG00000104290, ENSG00000112655, ENSG00000197603	522	16	16792	6.03161	1	0.993249	79.4818
GOTERM_BP_DIRECT	Positive regulation of calcium ion-dependent exocytosis	3	0.490998	0.0865814	ENSG00000006283, ENSG00000011347, ENSG00000110975	522	16	16792	6.03161	1	0.993249	79.4818
GOTERM_BP_DIRECT	Positive regulation of vascular endothelial growth factor receptor signaling pathway	3	0.490998	0.0865814	ENSG00000087250, ENSG00000112715, ENSG00000166501	522	16	16792	6.03161	1	0.993249	79.4818
GOTERM_BP_DIRECT	Extracellular matrix disassembly	6	0.981997	0.0870501	ENSG00000087245, ENSG00000156103, ENSG00000157766, ENSG00000154736, ENSG00000035862, ENSG00000137845	522	76	16792	2.53962	1	0.992624	79.6651
GOTERM_BP_DIRECT	Integrin-mediated signaling pathway	7	1.14566	0.0874859	ENSG00000134028, ENSG00000179051, ENSG00000156886, ENSG00000169896, ENSG00000169398, ENSG00000150760, ENSG00000137845	522	99	16792	2.27455	1	0.991958	79.8342
GOTERM_BP_DIRECT	Tooth eruption	2	0.327332	0.0902271	ENSG00000154736, ENSG00000108950	522	3	16792	21.4457	1	0.992334	80.8679
GOTERM_BP_DIRECT	Placenta development	4	0.654664	0.0936638	ENSG00000096384, ENSG00000100220, ENSG00000169398, ENSG00000165891	522	35	16792	3.67641	1	0.992957	82.0932
GOTERM_BP_DIRECT	Protein destabilization	4	0.654664	0.0936638	ENSG00000072609, ENSG00000145335, ENSG00000166851, ENSG00000166167	522	35	16792	3.67641	1	0.992957	82.0932
GOTERM_BP_DIRECT	Positive regulation of protein serine/threonine kinase activity	4	0.654664	0.0936638	ENSG00000096384, ENSG00000145335, ENSG00000136848, ENSG00000108950	522	35	16792	3.67641	1	0.992957	82.0932
GOTERM_BP_DIRECT	Regulation of transcription from RNA polymerase II promoter	20	3.27332	0.0958107	ENSG00000112715, ENSG00000156256, ENSG00000123066, ENSG00000159479, ENSG00000197063, ENSG00000129559, ENSG00000096401, ENSG00000109911, ENSG00000123607, ENSG00000263001, ENSG00000276234, ENSG00000124767, ENSG00000166501, ENSG00000159263, ENSG00000112246, ENSG00000122641, ENSG00000188786, ENSG00000080603, ENSG00000132005, ENSG00000198815, ENSG00000282034	522	441	16792	1.45889	1	0.993038	82.8208
GOTERM_BP_DIRECT	Cellular response to organic substance	3	0.490998	0.0961787	ENSG00000183856, ENSG00000006071, ENSG00000100234	522	17	16792	5.67681	1	0.992429	82.9427
GOTERM_BP_DIRECT	Lymph node development	3	0.490998	0.0961787	ENSG00000168040, ENSG00000183018, ENSG00000168685	522	17	16792	5.67681	1	0.992429	82.9427
GOTERM_BP_DIRECT	Translesion synthesis	4	0.654664	0.0999402	ENSG00000170734, ENSG00000062822, ENSG00000164306, ENSG00000154914	522	36	16792	3.57429	1	0.993133	84.1425
GOTERM_BP_DIRECT	Learning or memory	4	0.654664	0.0999402	ENSG00000147571, ENSG00000155897, ENSG00000145708, ENSG00000151577	522	36	16792	3.57429	1	0.993133	84.1425051438082}

## Sheet: S7B
Table S7. DAVID functional annotation analysis performed for combined gene-set. The letters indicate the functional enrichment category: (A) Gene Ontology biological process terms, (B) Gene Ontology cellular component terms, (C) Gene Ontology molecular function terms, and (D) Kyoto Encyclopedia of Genes and Genomes (KEGG) (XLSX).
Category	Term	Count	%	PValue	Genes	List Total	Pop Hits	Pop Total	Fold Enrichment	Bonferroni	Benjamini	FDR
GOTERM_CC_DIRECT	Membrane	105	17.1849	2.74e-06	ENSG00000260903, ENSG00000165476, ENSG00000183684, ENSG00000124198, ENSG00000113441, ENSG00000111339, ENSG00000165646, ENSG00000263001, ENSG00000168071, ENSG00000175938, ENSG00000135372, ENSG00000144711, ENSG00000152818, ENSG00000149532, ENSG00000107625, ENSG00000166341, ENSG00000105357, ENSG00000103528, ENSG00000096401, ENSG00000121940, ENSG00000179051, ENSG00000127507, ENSG00000165732, ENSG0000…	556	2200	18224	1.56436	0.00131853	0.00131853	0.0039215
GOTERM_CC_DIRECT	Cell cortex	10	1.63666	0.012958	ENSG00000196277, ENSG00000111731, ENSG00000142675, ENSG00000073910, ENSG00000105122, ENSG00000132254, ENSG00000169398, ENSG00000145335, ENSG00000165730, ENSG00000131507	556	123	18224	2.66479	0.998139	0.95686	17.0434
GOTERM_CC_DIRECT	Golgi membrane	29	4.74632	0.014583	ENSG00000116729, ENSG00000008513, ENSG00000169116, ENSG00000151532, ENSG00000122862, ENSG00000006118, ENSG00000168077, ENSG00000074695, ENSG00000138073, ENSG00000124198, ENSG00000070540, ENSG00000113262, ENSG00000131507, ENSG00000104388, ENSG00000163235, ENSG00000108669, ENSG00000117643, ENSG00000185274, ENSG00000148154, ENSG00000170962, ENSG00000136750, ENSG00000167632, ENSG00000137845, ENSG0000…	556	591	18224	1.60835	0.999159	0.905604	18.9786
GOTERM_CC_DIRECT	Cytosol	122	19.9673	0.015888	ENSG00000198853, ENSG00000162959, ENSG00000114054, ENSG00000113319, ENSG00000156873, ENSG00000124702, ENSG00000183684, ENSG00000124198, ENSG00000065559, ENSG00000113441, ENSG00000122958, ENSG00000135541, ENSG00000108599, ENSG00000183486, ENSG00000186153, ENSG00000103034, ENSG00000087302, ENSG00000129559, ENSG00000105357, ENSG00000166847, ENSG00000003400, ENSG00000143353, ENSG00000117676, ENSG0000…	556	3315	18224	1.20627	0.999556	0.854834	20.5023
GOTERM_CC_DIRECT	Axon	14	2.29133	0.0187614	ENSG00000196277, ENSG00000171055, ENSG00000104290, ENSG00000277586, ENSG00000145335, ENSG00000154928, ENSG00000169169, ENSG00000065559, ENSG00000157978, ENSG00000105357, ENSG00000087250, ENSG00000136750, ENSG00000136848, ENSG00000163873	556	222	18224	2.06702	0.999892	0.838909	23.7637
GOTERM_CC_DIRECT	Sperm principal piece	4	0.654664	0.0189304	ENSG00000156515, ENSG00000111254, ENSG00000122970, ENSG00000188782	556	19	18224	6.90042	0.9999	0.784614	23.9516
GOTERM_CC_DIRECT	Synaptic vesicle	8	1.30933	0.0221834	ENSG00000165646, ENSG00000103496, ENSG00000087250, ENSG00000151532, ENSG00000011347, ENSG00000145335, ENSG00000132639, ENSG00000169427	556	92	18224	2.85017	0.99998	0.78662	27.4853
GOTERM_CC_DIRECT	Basolateral plasma membrane	12	1.96399	0.0222096	ENSG00000163235, ENSG00000096384, ENSG00000198648, ENSG00000103496, ENSG00000164007, ENSG00000103034, ENSG00000196581, ENSG00000196961, ENSG00000117394, ENSG00000137204, ENSG00000150672, ENSG00000112759	556	180	18224	2.18513	0.99998	0.741591	27.5131
GOTERM_CC_DIRECT	Microtubule	17	2.78232	0.0294416	ENSG00000187775, ENSG00000132938, ENSG00000165476, ENSG00000088986, ENSG00000145708, ENSG00000176623, ENSG00000137821, ENSG00000176148, ENSG00000147874, ENSG00000087250, ENSG00000179051, ENSG00000137171, ENSG00000054523, ENSG00000007174, ENSG00000085433, ENSG00000166226, ENSG00000143924	556	311	18224	1.79167	0.999999	0.798192	34.8266
GOTERM_CC_DIRECT	Presynaptic membrane	6	0.981997	0.0402355	ENSG00000196277, ENSG00000136750, ENSG00000011347, ENSG00000132639, ENSG00000113262, ENSG00000166313	556	62	18224	3.17197	1	0.861854	44.475
GOTERM_CC_DIRECT	Intrinsic component of membrane	3	0.490998	0.049929	ENSG00000092295, ENSG00000087460, ENSG00000104765	556	12	18224	8.19424	1	0.893998	51.9902
GOTERM_CC_DIRECT	Filopodium tip	3	0.490998	0.049929	ENSG00000104290, ENSG00000196961, ENSG00000154928	556	12	18224	8.19424	1	0.893998	51.9902
GOTERM_CC_DIRECT	Inhibitory synapse	3	0.490998	0.049929	ENSG00000154240, ENSG00000136750, ENSG00000120645	556	12	18224	8.19424	1	0.893998	51.9902
GOTERM_CC_DIRECT	Dendrite	17	2.78232	0.0516509	ENSG00000196277, ENSG00000087460, ENSG00000135333, ENSG00000104290, ENSG00000123908, ENSG00000110171, ENSG00000169169, ENSG00000113262, ENSG00000154928, ENSG00000145708, ENSG00000156599, ENSG00000135387, ENSG00000204217, ENSG00000169862, ENSG00000136848, ENSG00000163873, ENSG00000147246	556	335	18224	1.66331	1	0.88118	53.2219
GOTERM_CC_DIRECT	Plasma membrane	143	23.4043	0.0518203	ENSG00000113319, ENSG00000137221, ENSG00000184156, ENSG00000168131, ENSG00000166828, ENSG00000111339, ENSG00000113441, ENSG00000165646, ENSG00000205495, ENSG00000151572, ENSG00000204217, ENSG00000124785, ENSG00000257115, ENSG00000183313, ENSG00000110975, ENSG00000108599, ENSG00000151577, ENSG00000186153, ENSG00000156886, ENSG00000152818, ENSG00000108961, ENSG00000107625, ENSG00000166341, ENSG0000…	556	4121	18224	1.13737	1	0.860948	53.3414
GOTERM_CC_DIRECT	AMPA glutamate receptor complex	4	0.654664	0.0523877	ENSG00000124785, ENSG00000237515, ENSG00000169169, ENSG00000166862	556	28	18224	4.68243	1	0.84317	53.7398
GOTERM_CC_DIRECT	Postsynaptic membrane	12	1.96399	0.0586744	ENSG00000030304, ENSG00000196277, ENSG00000135333, ENSG00000198739, ENSG00000169684, ENSG00000152818, ENSG00000120645, ENSG00000150672, ENSG00000144596, ENSG00000170175, ENSG00000166313, ENSG00000163873	556	211	18224	1.86409	1	0.856723	57.9474
GOTERM_CC_DIRECT	Cytoskeleton	18	2.94599	0.0626656	ENSG00000140682, ENSG00000122786, ENSG00000154783, ENSG00000179593, ENSG00000152818, ENSG00000070540, ENSG00000151012, ENSG00000198648, ENSG00000141522, ENSG00000198954, ENSG00000123607, ENSG00000127328, ENSG00000007174, ENSG00000169398, ENSG00000144061, ENSG00000100266, ENSG00000134775, ENSG00000139926	556	371	18224	1.59026	1	0.857661	60.4308
GOTERM_CC_DIRECT	Growth cone	8	1.30933	0.0642152	ENSG00000152818, ENSG00000277586, ENSG00000145335, ENSG00000132639, ENSG00000198561, ENSG00000166313, ENSG00000105357, ENSG00000035862	556	116	18224	2.26048	1	0.847681	61.3578
GOTERM_CC_DIRECT	Centrosome	20	3.27332	0.0653953	ENSG00000132938, ENSG00000258890, ENSG00000046651, ENSG00000110274, ENSG00000138180, ENSG00000088986, ENSG00000165730, ENSG00000166847, ENSG00000163605, ENSG00000147874, ENSG00000096093, ENSG00000154240, ENSG00000135541, ENSG00000127328, ENSG00000058272, ENSG00000109805, ENSG00000122970, ENSG00000166851, ENSG00000205129, ENSG00000198920	556	426	18224	1.53883	1	0.836514	62.0501
GOTERM_CC_DIRECT	Heterotrimeric G-protein complex	4	0.654664	0.0781719	ENSG00000087460, ENSG00000182901, ENSG00000186469, ENSG00000244115	556	33	18224	3.97297	1	0.873169	68.842
GOTERM_CC_DIRECT	Cytoplasm	175	28.6416	0.0847218	ENSG00000171055, ENSG00000132938, ENSG00000164007, ENSG00000156256, ENSG00000154783, ENSG00000166337, ENSG00000170955, ENSG00000124702, ENSG00000065559, ENSG00000187726, ENSG00000167986, ENSG00000137821, ENSG00000263001, ENSG00000204217, ENSG00000137225, ENSG00000103021, ENSG00000214872, ENSG00000205129, ENSG00000136425, ENSG00000108599, ENSG00000183486, ENSG00000112658, ENSG00000144711, ENSG0000…	556	5222	18224	1.09842	1	0.881579	71.8678
GOTERM_CC_DIRECT	Cell	7	1.14566	0.0848572	ENSG00000139921, ENSG00000156515, ENSG00000102891, ENSG00000185624, ENSG00000156510, ENSG00000108950, ENSG00000213593	556	100	18224	2.29439	1	0.869359	71.9274
GOTERM_CC_DIRECT	Platelet dense tubular network	2	0.327332	0.0886136	ENSG00000188488, ENSG00000150995	556	3	18224	21.8513	1	0.869046	73.5338
GOTERM_CC_DIRECT	Cytoplasmic vesicle membrane	8	1.30933	0.0904894	ENSG00000111731, ENSG00000054523, ENSG00000167191, ENSG00000168447, ENSG00000100266, ENSG00000145335, ENSG00000177238, ENSG00000113441	556	126	18224	2.08108	1	0.86299	74.3036

## Sheet: S7C
Table S7. DAVID functional annotation analysis performed for combined gene-set. The letters indicate the functional enrichment category: (A) Gene Ontology biological process terms, (B) Gene Ontology cellular component terms, (C) Gene Ontology molecular function terms, and (D) Kyoto Encyclopedia of Genes and Genomes (KEGG) (XLSX).
Category	Term	Count	%	PValue	Genes	List Total	Pop Hits	Pop Total	Fold Enrichment	Bonferroni	Benjamini	FDR
GOTERM_MF_DIRECT	Protein binding	315	51.5548	0.000292	ENSG00000171055, ENSG00000137221, ENSG00000168077, ENSG00000156873, ENSG00000166337, ENSG00000179256, ENSG00000099381, ENSG00000124702, ENSG00000120162, ENSG00000183684, ENSG00000065559, ENSG00000166828, ENSG00000113441, ENSG00000167986, ENSG00000187726, ENSG00000122958, ENSG00000263001, ENSG00000151577, ENSG00000182676, ENSG00000183486, ENSG00000133069, ENSG00000178229, ENSG00000186153, ENSG0000…	529	8785	16881	1.14422	0.18979	0.18979	0.440974
GOTERM_MF_DIRECT	Glutamate receptor activity	4	0.654664	0.00416137	ENSG00000196277, ENSG00000168959, ENSG00000113262, ENSG00000163873	529	11	16881	11.6041	0.950541	0.777606	6.1184
GOTERM_MF_DIRECT	hemoglobin binding	3	0.490998	0.00561842	ENSG00000261701, ENSG00000257017, ENSG00000169877	529	4	16881	23.9334	0.982791	0.741821	8.17671
GOTERM_MF_DIRECT	Metallopeptidase activity	8	1.30933	0.0133481	ENSG00000087245, ENSG00000136378, ENSG00000087116, ENSG00000154736, ENSG00000164308, ENSG00000113441, ENSG00000254986, ENSG00000137845	529	81	16881	3.15172	0.999938	0.911274	18.4094
GOTERM_MF_DIRECT	Cadmium ion binding	3	0.490998	0.0134722	ENSG00000155886, ENSG00000087250, ENSG00000187193	529	6	16881	15.9556	0.999943	0.858563	18.5646
GOTERM_MF_DIRECT	Histone acetyltransferase activity	6	0.981997	0.0166385	ENSG00000103510, ENSG00000109911, ENSG00000276234, ENSG00000166337, ENSG00000136715, ENSG00000080603, ENSG00000282034	529	48	16881	3.98889	0.999994	0.866842	22.4332
GOTERM_MF_DIRECT	Calcium ion binding	34	5.56465	0.0175015	ENSG00000157766, ENSG00000145335, ENSG00000162591, ENSG00000168702, ENSG00000198216, ENSG00000162430, ENSG00000117643, ENSG00000096093, ENSG00000159307, ENSG00000137225, ENSG00000171643, ENSG00000150995, ENSG00000171302, ENSG00000110975, ENSG00000136425, ENSG00000115339, ENSG00000196277, ENSG00000091622, ENSG00000155886, ENSG00000156103, ENSG00000167992, ENSG00000179593, ENSG00000011347, ENSG0000…	529	717	16881	1.51322	0.999997	0.837749	23.4574
GOTERM_MF_DIRECT	Metalloendopeptidase activity	9	1.473	0.0254799	ENSG00000087245, ENSG00000156103, ENSG00000134028, ENSG00000136378, ENSG00000087116, ENSG00000069206, ENSG00000154736, ENSG00000135074, ENSG00000137845	529	113	16881	2.5416	1	0.902327	32.3466
GOTERM_MF_DIRECT	RNA polymerase II core binding	4	0.654664	0.026617	ENSG00000109911, ENSG00000095787, ENSG00000123908, ENSG00000087302	529	21	16881	6.07831	1	0.884814	33.5319
GOTERM_MF_DIRECT	Ionotropic glutamate receptor binding	4	0.654664	0.026617	ENSG00000087460, ENSG00000089280, ENSG00000150672, ENSG00000166862	529	21	16881	6.07831	1	0.884814	33.5319
GOTERM_MF_DIRECT	Protein disulfide isomerase activity	4	0.654664	0.0301216	ENSG00000139921, ENSG00000185624, ENSG00000142892, ENSG00000139055	529	22	16881	5.80203	1	0.889766	37.0645
GOTERM_MF_DIRECT	Guanyl-nucleotide exchange factor activity	9	1.473	0.0318953	ENSG00000147459, ENSG00000113319, ENSG00000154783, ENSG00000138670, ENSG00000128731, ENSG00000138073, ENSG00000124198, ENSG00000108961, ENSG00000150760	529	118	16881	2.4339	1	0.880526	38.7847
GOTERM_MF_DIRECT	Zinc ion binding	49	8.01964	0.0321364	ENSG00000156256, ENSG00000128731, ENSG00000113441, ENSG00000118496, ENSG00000096654, ENSG00000112659, ENSG00000152818, ENSG00000136155, ENSG00000151623, ENSG00000183386, ENSG00000138336, ENSG00000131408, ENSG00000087250, ENSG00000134809, ENSG00000175183, ENSG00000087116, ENSG00000152128, ENSG00000095015, ENSG00000072163, ENSG00000162931, ENSG00000140682, ENSG00000136378, ENSG00000121988, ENSG0000…	529	1169	16881	1.33759	1	0.859503	39.015
GOTERM_MF_DIRECT	Protein kinase activity	19	3.10966	0.034022	ENSG00000109339, ENSG00000110422, ENSG00000169679, ENSG00000156873, ENSG00000146216, ENSG00000112655, ENSG00000183317, ENSG00000065559, ENSG00000136021, ENSG00000080224, ENSG00000198648, ENSG00000117676, ENSG00000105146, ENSG00000169398, ENSG00000166501, ENSG00000162878, ENSG00000166851, ENSG00000095015, ENSG00000130413	529	359	16881	1.68889	1	0.853357	40.7893
GOTERM_MF_DIRECT	Calmodulin binding	12	1.96399	0.0357113	ENSG00000182621, ENSG00000183856, ENSG00000138814, ENSG00000162814, ENSG00000113319, ENSG00000122786, ENSG00000184156, ENSG00000156873, ENSG00000197694, ENSG00000011347, ENSG00000214872, ENSG00000105357	529	189	16881	2.0261	1	0.846304	42.3379
GOTERM_MF_DIRECT	ATP binding	60	9.81997	0.0371811	ENSG00000135333, ENSG00000114054, ENSG00000156873, ENSG00000067798, ENSG00000065559, ENSG00000094804, ENSG00000136021, ENSG00000204217, ENSG00000054523, ENSG00000156502, ENSG00000282034, ENSG00000135372, ENSG00000187775, ENSG00000006071, ENSG00000154760, ENSG00000118777, ENSG00000112659, ENSG00000110422, ENSG00000112655, ENSG00000172716, ENSG00000172409, ENSG00000107625, ENSG00000105357, ENSG0000…	529	1495	16881	1.28072	1	0.838176	43.6543
GOTERM_MF_DIRECT	Double-stranded RNA binding	6	0.981997	0.04171	ENSG00000165732, ENSG00000096384, ENSG00000196449, ENSG00000123908, ENSG00000197381, ENSG00000156502	529	61	16881	3.1388	1	0.853376	47.5363
GOTERM_MF_DIRECT	ARF guanyl-nucleotide exchange factor activity	4	0.654664	0.0420091	ENSG00000108669, ENSG00000144711, ENSG00000120645, ENSG00000124198	529	25	16881	5.10578	1	0.838004	47.7837
GOTERM_MF_DIRECT	Ephrin receptor activity	3	0.490998	0.0445504	ENSG00000080224, ENSG00000183317, ENSG00000154928	529	11	16881	8.70304	1	0.838857	49.842
GOTERM_MF_DIRECT	Tau protein binding	3	0.490998	0.0445504	ENSG00000221914, ENSG00000145335, ENSG00000166313	529	11	16881	8.70304	1	0.838857	49.842
GOTERM_MF_DIRECT	Oxidoreductase activity	12	1.96399	0.0501666	ENSG00000069535, ENSG00000162144, ENSG00000203668, ENSG00000186153, ENSG00000086991, ENSG00000189221, ENSG00000154814, ENSG00000278535, ENSG00000149084, ENSG00000145335, ENSG00000180011, ENSG00000162430	529	200	16881	1.91467	1	0.858166	54.125
GOTERM_MF_DIRECT	Neuropeptide receptor activity	3	0.490998	0.0783858	ENSG00000156395, ENSG00000180269, ENSG00000184985	529	15	16881	6.38223	1	0.947277	70.9421
GOTERM_MF_DIRECT	Drug binding	6	0.981997	0.0893606	ENSG00000138814, ENSG00000096384, ENSG00000100883, ENSG00000087250, ENSG00000147246, ENSG00000151577	529	76	16881	2.5193	1	0.9598	75.7622
GOTERM_MF_DIRECT	JUN kinase activity	2	0.327332	0.0909342	ENSG00000109339, ENSG00000107643	529	3	16881	21.2741	1	0.95604	76.3886
GOTERM_MF_DIRECT	Sphingolipid transporter activity	2	0.327332	0.0909342	ENSG00000183018, ENSG00000182557	529	3	16881	21.2741	1	0.95604	76.3886
GOTERM_MF_DIRECT	Steroid hormone receptor activity	5	0.818331	0.0976115	ENSG00000167332, ENSG00000131408, ENSG00000170915, ENSG00000151623, ENSG00000140526	529	56	16881	2.84921	1	0.960035	78.8823
GOTERM_MF_DIRECT	GTPase activator activity	14	2.29133	0.0997611	ENSG00000105122, ENSG00000138073, ENSG00000182901, ENSG00000180448, ENSG00000204084, ENSG00000153317, ENSG00000150760, ENSG00000182621, ENSG00000141522, ENSG00000203668, ENSG00000141258, ENSG00000108239, ENSG00000136848, ENSG00000121690	529	279	16881	1.60128	1	0.957457	79.6313

## Sheet: S7D
Table S7. DAVID functional annotation analysis performed for combined gene-set. The letters indicate the functional enrichment category: (A) Gene Ontology biological process terms, (B) Gene Ontology cellular component terms, (C) Gene Ontology molecular function terms, and (D) Kyoto Encyclopedia of Genes and Genomes (KEGG) (XLSX).
Category	Term	Count	%	PValue	Genes	List Total	Pop Hits	Pop Total	Fold Enrichment	Bonferroni	Benjamini	FDR
KEGG_PATHWAY	Dopaminergic synapse	15	2.45499	7.13e-05	ENSG00000109339, ENSG00000087460, ENSG00000107643, ENSG00000189221, ENSG00000112640, ENSG00000144285, ENSG00000186469, ENSG00000182621, ENSG00000069535, ENSG00000165646, ENSG00000138814, ENSG00000221914, ENSG00000150995, ENSG00000166501, ENSG00000151577	227	128	6879	3.55125	0.0169737	0.0169737	0.0920281
KEGG_PATHWAY	Type II diabetes mellitus	8	1.30933	0.000879	ENSG00000109339, ENSG00000156515, ENSG00000184557, ENSG00000006071, ENSG00000107643, ENSG00000006283, ENSG00000198216, ENSG00000156510	227	48	6879	5.05066	0.190203	0.100113	1.12822
KEGG_PATHWAY	GnRH signaling pathway	10	1.63666	0.00286644	ENSG00000182621, ENSG00000109339, ENSG00000087245, ENSG00000087460, ENSG00000155897, ENSG00000107643, ENSG00000150995, ENSG00000166501, ENSG00000065559, ENSG00000095015	227	91	6879	3.33011	0.497889	0.205184	3.63737
KEGG_PATHWAY	Serotonergic synapse	11	1.80033	0.0033959	ENSG00000182621, ENSG00000165646, ENSG00000069535, ENSG00000087460, ENSG00000179593, ENSG00000189221, ENSG00000150995, ENSG00000166501, ENSG00000139287, ENSG00000186469, ENSG00000147246	227	111	6879	3.0031	0.557981	0.18462	4.29572
KEGG_PATHWAY	Glutamatergic synapse	11	1.80033	0.00411727	ENSG00000182621, ENSG00000196277, ENSG00000138814, ENSG00000087460, ENSG00000155897, ENSG00000150995, ENSG00000168959, ENSG00000166501, ENSG00000113262, ENSG00000186469, ENSG00000163873	227	114	6879	2.92407	0.628492	0.17966	5.18602
KEGG_PATHWAY	Gap junction	9	1.473	0.0080462	ENSG00000182621, ENSG00000087460, ENSG00000170962, ENSG00000155897, ENSG00000150995, ENSG00000168959, ENSG00000166501, ENSG00000152402, ENSG00000147246	227	88	6879	3.09927	0.856138	0.276135	9.90237
KEGG_PATHWAY	Calcium signaling pathway	13	2.12766	0.014584	ENSG00000182621, ENSG00000138814, ENSG00000087460, ENSG00000151729, ENSG00000155897, ENSG00000156873, ENSG00000006283, ENSG00000150995, ENSG00000168959, ENSG00000166501, ENSG00000175938, ENSG00000198216, ENSG00000147246	227	179	6879	2.20085	0.970575	0.395712	17.2734
KEGG_PATHWAY	Long-term potentiation	7	1.14566	0.0207192	ENSG00000182621, ENSG00000138814, ENSG00000117676, ENSG00000155897, ENSG00000150995, ENSG00000168959, ENSG00000166501	227	66	6879	3.21406	0.993427	0.466399	23.6806
KEGG_PATHWAY	Adipocytokine signaling pathway	7	1.14566	0.0268578	ENSG00000109339, ENSG00000103740, ENSG00000184557, ENSG00000107643, ENSG00000115138, ENSG00000117394, ENSG00000169169	227	70	6879	3.0304	0.998547	0.516161	29.6303
KEGG_PATHWAY	Circadian entrainment	8	1.30933	0.0361936	ENSG00000182621, ENSG00000087460, ENSG00000155897, ENSG00000006283, ENSG00000150995, ENSG00000166501, ENSG00000152402, ENSG00000186469	227	95	6879	2.55191	0.999856	0.587185	37.8633
KEGG_PATHWAY	Inflammatory mediator regulation of TRP channels	8	1.30933	0.0417734	ENSG00000182621, ENSG00000109339, ENSG00000087460, ENSG00000155897, ENSG00000107643, ENSG00000150995, ENSG00000166501, ENSG00000147246	227	98	6879	2.47379	0.999964	0.605842	42.3497
KEGG_PATHWAY	Long-term depression	6	0.981997	0.046365	ENSG00000182621, ENSG00000147571, ENSG00000087460, ENSG00000150995, ENSG00000166501, ENSG00000152402	227	60	6879	3.0304	0.999989	0.61306	45.8154
KEGG_PATHWAY	Retrograde endocannabinoid signaling	8	1.30933	0.0478849	ENSG00000182621, ENSG00000109339, ENSG00000155897, ENSG00000107643, ENSG00000150995, ENSG00000168959, ENSG00000166501, ENSG00000186469	227	101	6879	2.40031	0.999992	0.59582	46.9196
KEGG_PATHWAY	Aldosterone synthesis and secretion	7	1.14566	0.049578	ENSG00000182621, ENSG00000087460, ENSG00000155897, ENSG00000006283, ENSG00000150995, ENSG00000166501, ENSG00000169427	227	81	6879	2.61886	0.999995	0.58176	48.1251
KEGG_PATHWAY	Vasopressin-regulated water reabsorption	5	0.818331	0.0553166	ENSG00000166847, ENSG00000087460, ENSG00000141522, ENSG00000103496, ENSG00000088986	227	44	6879	3.44363	0.999999	0.597672	52.0258
KEGG_PATHWAY	Amoebiasis	8	1.30933	0.0592828	ENSG00000182621, ENSG00000087460, ENSG00000130635, ENSG00000169896, ENSG00000134871, ENSG00000169398, ENSG00000021852, ENSG00000166501	227	106	6879	2.28709	1	0.60016	54.5616
KEGG_PATHWAY	Insulin secretion	7	1.14566	0.0600904	ENSG00000182621, ENSG00000087460, ENSG00000006071, ENSG00000155897, ENSG00000166501, ENSG00000117394, ENSG00000132639	227	85	6879	2.49562	1	0.583094	55.0625
KEGG_PATHWAY	Amphetamine addiction	6	0.981997	0.0649591	ENSG00000165646, ENSG00000069535, ENSG00000138814, ENSG00000087460, ENSG00000189221, ENSG00000166501	227	66	6879	2.75491	1	0.591611	57.9761
KEGG_PATHWAY	Progesterone-mediated oocyte maturation	7	1.14566	0.0658084	ENSG00000109339, ENSG00000096384, ENSG00000117676, ENSG00000155897, ENSG00000169679, ENSG00000107643, ENSG00000166851	227	87	6879	2.43825	1	0.576787	58.4662
KEGG_PATHWAY	Fc epsilon RI signaling pathway	6	0.981997	0.0719632	ENSG00000109339, ENSG00000107643, ENSG00000169194, ENSG00000166501, ENSG00000113520, ENSG00000065559	227	68	6879	2.67388	1	0.591885	61.8629
KEGG_PATHWAY	Oocyte meiosis	8	1.30933	0.0722238	ENSG00000138814, ENSG00000117676, ENSG00000155897, ENSG00000169679, ENSG00000150995, ENSG00000112640, ENSG00000166851, ENSG00000166167	227	111	6879	2.18407	1	0.575456	62.0009
KEGG_PATHWAY	RIG-I-like receptor signaling pathway	6	0.981997	0.0793654	ENSG00000109339, ENSG00000168040, ENSG00000003400, ENSG00000107643, ENSG00000184995, ENSG00000095015	227	70	6879	2.59748	1	0.594281	65.608
KEGG_PATHWAY	Mucin type O-Glycan biosynthesis	4	0.654664	0.0801912	ENSG00000115339, ENSG00000185274, ENSG00000008513, ENSG00000131386	227	31	6879	3.91019	1	0.581985	66.0041
KEGG_PATHWAY	Wnt signaling pathway	9	1.473	0.0838401	ENSG00000182621, ENSG00000109339, ENSG00000138814, ENSG00000155760, ENSG00000095739, ENSG00000104290, ENSG00000107643, ENSG00000166501, ENSG00000166167	227	138	6879	1.97635	1	0.583406	67.7043
KEGG_PATHWAY	Vascular smooth muscle contraction	8	1.30933	0.0898027	ENSG00000182621, ENSG00000087460, ENSG00000122786, ENSG00000155897, ENSG00000058272, ENSG00000150995, ENSG00000166501, ENSG00000152402	227	117	6879	2.07207	1	0.59477	70.3146
KEGG_PATHWAY	Pathways in cancer	19	3.10966	0.094679	ENSG00000109339, ENSG00000087460, ENSG00000104290, ENSG00000112715, ENSG00000155897, ENSG00000107643, ENSG00000134871, ENSG00000117394, ENSG00000186469, ENSG00000163235, ENSG00000182621, ENSG00000087245, ENSG00000168040, ENSG00000096384, ENSG00000155760, ENSG00000169398, ENSG00000145604, ENSG00000166501, ENSG00000091483	227	393	6879	1.46508	1	0.600741	72.3032
