# Supplementary material for: A Systematic Review of Genomic Regions and Candidate Genes Underlying Behavioral Traits in Farmed Mammals and Their Link with Human Disorders
Source: Animals (Basel). 2021 Mar 6;11(3):715. doi: 10.3390/ani11030715 (PMC7999279; doi:10.3390/ani11030715)
Supplement: Supplementary file 1 [file animals-11-00715-s001.zip › 2.SupplementaryMaterial/TableS6.xlsx]

## Sheet: S6A
Table S6. DAVID functional annotation analysis performed for pigs. The letters indicate the functional enrichment category: (A) Gene Ontology biological process terms, (B) Gene Ontology cellular component terms (C) Gene Ontology molecular function terms, and (D) Kyoto Encyclopedia of Genes and Genomes (KEGG) (XLSX).
Category	Term	Count	%	PValue	Genes	List Total	Pop Hits	Pop Total	Fold Enrichment	Bonferroni	Benjamini	FDR
GOTERM_BP_DIRECT	Protein catabolic process	5	2.45098	0.000246	ENSSSCG00000013097; ENSSSCG00000027430; ENSSSCG00000013098; ENSSSCG00000013096; ENSSSCG00000013090	150	24	11368	15.7889	0.177775	0.177775	0.376099
GOTERM_BP_DIRECT	Synaptic transmission; dopaminergic	4	1.96078	0.000573	ENSSSCG00000006215; ENSSSCG00000009203; ENSSSCG00000011911; ENSSSCG00000014093	150	13	11368	23.319	0.366769	0.204242	0.875727
GOTERM_BP_DIRECT	Proteolysis	6	2.94118	0.0100556	ENSSSCG00000013097; ENSSSCG00000027430; ENSSSCG00000013098; ENSSSCG00000001698; ENSSSCG00000013096; ENSSSCG00000013090	150	100	11368	4.5472	0.999682	0.931777	14.3635
GOTERM_BP_DIRECT	Ubiquitin-dependent protein catabolic process	5	2.45098	0.0253319	ENSSSCG00000017995; ENSSSCG00000016835; ENSSSCG00000030196; ENSSSCG00000027594; ENSSSCG00000009732	150	85	11368	4.45804	1	0.993978	32.5417
GOTERM_BP_DIRECT	Long-term synaptic potentiation	3	1.47059	0.033209	ENSSSCG00000009203; ENSSSCG00000026985; ENSSSCG00000005167	150	22	11368	10.3345	1	0.995408	40.4385
GOTERM_BP_DIRECT	Regulation of cell cycle	4	1.96078	0.0386116	ENSSSCG00000007056; ENSSSCG00000016835; ENSSSCG00000027594; ENSSSCG00000010563	150	57	11368	5.31836	1	0.994649	45.3454
GOTERM_BP_DIRECT	Protein destabilization	3	1.47059	0.0420466	ENSSSCG00000009203; ENSSSCG00000009732; ENSSSCG00000010563	150	25	11368	9.0944	1	0.992485	48.2659
GOTERM_BP_DIRECT	Protein polyubiquitination	4	1.96078	0.0421041	ENSSSCG00000016835; ENSSSCG00000004120; ENSSSCG00000009732; ENSSSCG00000010563	150	59	11368	5.13808	1	0.986233	48.3135
GOTERM_BP_DIRECT	Multicellular organism development	5	2.45098	0.0490826	ENSSSCG00000007482; ENSSSCG00000007721; ENSSSCG00000001750; ENSSSCG00000004138; ENSSSCG00000030947	150	105	11368	3.60889	1	0.988401	53.7985
GOTERM_BP_DIRECT	Long term synaptic depression	2	0.980392	0.0638502	ENSSSCG00000001661; ENSSSCG00000005167	150	5	11368	30.3147	1	0.994797	63.6615
GOTERM_BP_DIRECT	Negative regulation of growth	2	0.980392	0.0761257	ENSSSCG00000023684; ENSSSCG00000030300	150	6	11368	25.2622	1	0.996775	70.3232
GOTERM_BP_DIRECT	Regulation of N-methyl-D-aspartate selective glutamate receptor activity	2	0.980392	0.0761257	ENSSSCG00000006215; ENSSSCG00000014093	150	6	11368	25.2622	1	0.996775	70.3232
GOTERM_BP_DIRECT	Negative regulation of complement-dependent cytotoxicity	2	0.980392	0.0761257	ENSSSCG00000014281; ENSSSCG00000014282	150	6	11368	25.2622	1	0.996775	70.3232
GOTERM_BP_DIRECT	Positive regulation of mast cell degranulation	2	0.980392	0.0882413	ENSSSCG00000014281; ENSSSCG00000014282	150	7	11368	21.6533	1	0.997835	75.7641
GOTERM_BP_DIRECT	Cardiac myofibril assembly	2	0.980392	0.0882413	ENSSSCG00000001661; ENSSSCG00000027935	150	7	11368	21.6533	1	0.997835	75.7641
GOTERM_BP_DIRECT	Negative regulation of microtubule polymerization	2	0.980392	0.0882413	ENSSSCG00000009203; ENSSSCG00000026257	150	7	11368	21.6533	1	0.997835	75.7641
GOTERM_BP_DIRECT	Locomotion	2	0.980392	0.0882413	ENSSSCG00000017880; ENSSSCG00000009649	150	7	11368	21.6533	1	0.997835	75.7641
GOTERM_BP_DIRECT	Cellular response to zinc ion	2	0.980392	0.0882413	ENSSSCG00000023684; ENSSSCG00000030300	150	7	11368	21.6533	1	0.997835	75.7641

## Sheet: S6B
Table S6. DAVID functional annotation analysis performed for pigs. The letters indicate the functional enrichment category: (A) Gene Ontology biological process terms, (B) Gene Ontology cellular component terms (C) Gene Ontology molecular function terms, and (D) Kyoto Encyclopedia of Genes and Genomes (KEGG) (XLSX).
Category	Term	Count	%	PValue	Genes	List Total	Pop Hits	Pop Total	Fold Enrichment	Bonferroni	Benjamini	FDR
GOTERM_CC_DIRECT	Membrane	17	8.33333	0.0121428	ENSSSCG00000001701; ENSSSCG00000001695; ENSSSCG00000009203; ENSSSCG00000012125; ENSSSCG00000007721; ENSSSCG00000000602; ENSSSCG00000004595; ENSSSCG00000016113; ENSSSCG00000007520; ENSSSCG00000013083; ENSSSCG00000026257; ENSSSCG00000014280; ENSSSCG00000010477; ENSSSCG00000001708; ENSSSCG00000007238; ENSSSCG00000022780; ENSSSCG00000024030	157	707	12833	1.96543	0.874683	0.874683	13.8471
GOTERM_CC_DIRECT	External side of plasma membrane	6	2.94118	0.015516	ENSSSCG00000014281; ENSSSCG00000014282; ENSSSCG00000000029; ENSSSCG00000016832; ENSSSCG00000006287; ENSSSCG00000001748	157	120	12833	4.08694	0.92994	0.735311	17.3683
GOTERM_CC_DIRECT	Presynaptic membrane	3	1.47059	0.017717	ENSSSCG00000021906; ENSSSCG00000026985; ENSSSCG00000023891	157	17	12833	14.4245	0.952112	0.636859	19.5941
GOTERM_CC_DIRECT	Cytosol	16	7.84314	0.0284011	ENSSSCG00000021906; ENSSSCG00000009203; ENSSSCG00000012029; ENSSSCG00000003549; ENSSSCG00000000602; ENSSSCG00000030300; ENSSSCG00000007520; ENSSSCG00000026257; ENSSSCG00000016093; ENSSSCG00000009657; ENSSSCG00000007460; ENSSSCG00000010947; ENSSSCG00000005373; ENSSSCG00000008515; ENSSSCG00000017260; ENSSSCG00000000036	157	718	12833	1.82148	0.992539	0.706101	29.6371
GOTERM_CC_DIRECT	Cullin-RING ubiquitin ligase complex	2	0.980392	0.0477506	ENSSSCG00000013094; ENSSSCG00000030196	157	4	12833	40.8694	0.999756	0.810537	44.9494
GOTERM_CC_DIRECT	SCF ubiquitin ligase complex	3	1.47059	0.0542602	ENSSSCG00000016835; ENSSSCG00000002629; ENSSSCG00000010563	157	31	12833	7.91021	0.999924	0.79416	49.3688
GOTERM_CC_DIRECT	Cytoplasm	35	17.1569	0.0580069	ENSSSCG00000013094; ENSSSCG00000011014; ENSSSCG00000007056; ENSSSCG00000000720; ENSSSCG00000016835; ENSSSCG00000001698; ENSSSCG00000003555; ENSSSCG00000030300; ENSSSCG00000003558; ENSSSCG00000026257; ENSSSCG00000023684; ENSSSCG00000026940; ENSSSCG00000000158; ENSSSCG00000001708; ENSSSCG00000009679; ENSSSCG00000016918; ENSSSCG00000006475; ENSSSCG00000014832; ENSSSCG00000001683; ENSSSCG00000001664;…	157	2145	12833	1.33373	0.999961	0.765723	51.7623
GOTERM_CC_DIRECT	Acrosomal vesicle	3	1.47059	0.0639488	ENSSSCG00000000720; ENSSSCG00000026526; ENSSSCG00000001698	157	34	12833	7.21225	0.999987	0.754463	55.346
GOTERM_CC_DIRECT	Neurofilament	2	0.980392	0.0707693	ENSSSCG00000003549; ENSSSCG00000009649	157	6	12833	27.2463	0.999996	0.750029	59.1575
GOTERM_CC_DIRECT	Cell cortex	3	1.47059	0.096	ENSSSCG00000009203; ENSSSCG00000028387; ENSSSCG00000023891	157	43	12833	5.70271	1	0.82017	70.8081

## Sheet: S6C
Table S6. DAVID functional annotation analysis performed for pigs. The letters indicate the functional enrichment category: (A) Gene Ontology biological process terms, (B) Gene Ontology cellular component terms (C) Gene Ontology molecular function terms, and (D) Kyoto Encyclopedia of Genes and Genomes (KEGG) (XLSX).
Category	Term	Count	%	PValue	Genes	List_Total	Pop_Hits	Pop_Total	Fold_Enrichment	Bonferroni	Benjamini	FDR
GOTERM_MF_DIRECT	Aspartic-type endopeptidase activity	6	2.94118	1.56e-05	ENSSSCG00000023987; ENSSSCG00000013097; ENSSSCG00000027430; ENSSSCG00000013098; ENSSSCG00000013096; ENSSSCG00000013090	140	26	11048	18.211	0.0031614	0.0031614	0.0195963
GOTERM_MF_DIRECT	Arachidonic acid binding	2	0.980392	0.0493906	ENSSSCG00000009203; ENSSSCG00000009330	140	4	11048	39.4571	0.999966	0.994149	47.0816
GOTERM_MF_DIRECT	Phosphatidylinositol 4,5 bisphosphate binding	3	1.47059	0.0678777	ENSSSCG00000021906; ENSSSCG00000007056; ENSSSCG00000003549	140	34	11048	6.96303	0.999999	0.991403	58.6532

## Sheet: S6D
Table S6. DAVID functional annotation analysis performed for pigs. The letters indicate the functional enrichment category: (A) Gene Ontology biological process terms, (B) Gene Ontology cellular component terms (C) Gene Ontology molecular function terms, and (D) Kyoto Encyclopedia of Genes and Genomes (KEGG) (XLSX).
Category	Term	Count	%	PValue	Genes	List Total	Pop Hits	Pop Total	Fold Enrichment	Bonferroni	Benjamini	FDR
KEGG_PATHWAY	Dopaminergic synapse	6	2.94118	0.0115705	ENSSSCG00000009657, ENSSSCG00000007056, ENSSSCG00000010380, ENSSSCG00000011911, ENSSSCG00000007520, ENSSSCG00000001654	82	118	7001	4.34126	0.861716	0.861716	13.2362
KEGG_PATHWAY	Neurotrophin signaling pathway	6	2.94118	0.0115705	ENSSSCG00000010380, ENSSSCG00000000475, ENSSSCG00000005106, ENSSSCG00000003558, ENSSSCG00000000493, ENSSSCG00000016918	82	118	7001	4.34126	0.861716	0.861716	13.2362
KEGG_PATHWAY	Wnt signaling pathway	6	2.94118	0.01504	ENSSSCG00000011014, ENSSSCG00000007056, ENSSSCG00000010380, ENSSSCG00000016111, ENSSSCG00000009679, ENSSSCG00000010563	82	126	7001	4.06562	0.92394	0.72421	16.8796
KEGG_PATHWAY	GnRH signaling pathway	5	2.45098	0.0165877	ENSSSCG00000007056, ENSSSCG00000010380, ENSSSCG00000018016, ENSSSCG00000016918, ENSSSCG00000007520	82	85	7001	5.02224	0.941781	0.612427	18.459
KEGG_PATHWAY	MAPK signaling pathway	8	3.92157	0.022319	ENSSSCG00000014127, ENSSSCG00000010380, ENSSSCG00000001661, ENSSSCG00000018016, ENSSSCG00000003558, ENSSSCG00000016918, ENSSSCG00000026257, ENSSSCG00000017562	82	244	7001	2.79928	0.978446	0.61684	24.0711
KEGG_PATHWAY	Pathways in cancer	10	4.90196	0.0324489	ENSSSCG00000001701, ENSSSCG00000007056, ENSSSCG00000001695, ENSSSCG00000010380, ENSSSCG00000016835, ENSSSCG00000009545, ENSSSCG00000011212, ENSSSCG00000016111, ENSSSCG00000009679, ENSSSCG00000007520	82	384	7001	2.22339	0.996331	0.674228	33.1311
KEGG_PATHWAY	PI3K-Akt signaling pathway	9	4.41176	0.0340449	ENSSSCG00000009657, ENSSSCG00000001701, ENSSSCG00000005751, ENSSSCG00000001695, ENSSSCG00000014282, ENSSSCG00000005169, ENSSSCG00000016832, ENSSSCG00000009545, ENSSSCG00000001654	82	326	7001	2.35706	0.997229	0.625217	34.4644
KEGG_PATHWAY	Chagas disease (American trypanosomiasis)	5	2.45098	0.0349868	ENSSSCG00000009657, ENSSSCG00000007056, ENSSSCG00000010380, ENSSSCG00000018016, ENSSSCG00000007520	82	107	7001	3.98963	0.997652	0.578906	35.2398
KEGG_PATHWAY	Fc epsilon RI signaling pathway	4	1.96078	0.03607	ENSSSCG00000014281, ENSSSCG00000014282, ENSSSCG00000010380, ENSSSCG00000018016	82	63	7001	5.42083	0.99806	0.541893	36.1211
KEGG_PATHWAY	RIG-I-like receptor signaling pathway	4	1.96078	0.0437058	ENSSSCG00000010380, ENSSSCG00000026940, ENSSSCG00000005136, ENSSSCG00000016918	82	68	7001	5.02224	0.999498	0.570072	42.0278
KEGG_PATHWAY	MicroRNAs in cancer	7	3.43137	0.0478822	ENSSSCG00000001695, ENSSSCG00000021343, ENSSSCG00000016113, ENSSSCG00000009679, ENSSSCG00000019232, ENSSSCG00000018805, ENSSSCG00000026257	82	228	7001	2.62126	0.999762	0.565749	45.0422
KEGG_PATHWAY	Protein digestion and absorption	4	1.96078	0.0650142	ENSSSCG00000005751, ENSSSCG00000027430, ENSSSCG00000009545, ENSSSCG00000013090	82	80	7001	4.2689	0.999989	0.646162	55.9622
KEGG_PATHWAY	Hippo signaling pathway	5	2.45098	0.0737328	ENSSSCG00000009657, ENSSSCG00000016113, ENSSSCG00000016111, ENSSSCG00000009679, ENSSSCG00000010563	82	137	7001	3.11599	0.999998	0.662119	60.7185
KEGG_PATHWAY	Insulin secretion	4	1.96078	0.0750705	ENSSSCG00000007056, ENSSSCG00000026985, ENSSSCG00000013378, ENSSSCG00000007520	82	85	7001	4.01779	0.999998	0.639583	61.405
KEGG_PATHWAY	Cytokine-cytokine receptor interaction	6	2.94118	0.0826775	ENSSSCG00000014281, ENSSSCG00000014282, ENSSSCG00000016832, ENSSSCG00000005136, ENSSSCG00000001748, ENSSSCG00000016113	82	201	7001	2.5486	1	0.649321	65.1041
KEGG_PATHWAY	Melanogenesis	4	1.96078	0.0924923	ENSSSCG00000007056, ENSSSCG00000016111, ENSSSCG00000009679, ENSSSCG00000007520	82	93	7001	3.67217	1	0.667108	69.3958
KEGG_PATHWAY	Hepatitis B	5	2.45098	0.0970763	ENSSSCG00000013094, ENSSSCG00000010380, ENSSSCG00000026940, ENSSSCG00000018016, ENSSSCG00000016918	82	151	7001	2.82709	1	0.662097	71.2293
