# Supplementary material for: A Systematic Review of Genomic Regions and Candidate Genes Underlying Behavioral Traits in Farmed Mammals and Their Link with Human Disorders
Source: Animals (Basel). 2021 Mar 6;11(3):715. doi: 10.3390/ani11030715 (PMC7999279; doi:10.3390/ani11030715)
Supplement: Supplementary file 1 [file animals-11-00715-s001.zip › 2.SupplementaryMaterial/TableS1.xlsx]

## Sheet: S1A
Table S1. Genomic regions associated with behavioral traits gathered in the present study. The letter (worksheet) indicates the species: (A) beef and dairy cattle, (B) pigs, and (C) sheep. Publication information (i.e., DOI), behavioral trait measured, genomic region coordinates (i.e., chromosome, start and end position), genome assembly, marker name, flank gene, and description of the dataset us…
* Genomic coordinates (genome assembly) might be different across publications. Please, take a look at the "Genome version" column.
Reference	DOI/Link for the publication	Trait	Chromosome	Start position	End position	Genome version	SNP name	Flank gene	Breed	Country	Panel	N markers	Analysis	Model	Effects acounted in model	Software	Software.1	h2	SE (h2)	Description of the trait	N individuals	N genotypes
Abo-Ismail et al. (2014)	http://www.wcgalp.org/proceedings/2014	Milking speed	1	128345232	128468029	UDM3.1	NA	RASA2	Holstein	Canada	Illumina	40216	Association	Generalized quasi-likelihood score test	NA	Sleuth	NA	NA	NA	NA	2363	2363
Abo-Ismail et al. (2014)	http://www.wcgalp.org/proceedings/2014	Milking speed	3	26319356	26347752	UDM3.1	NA	CD101	Holstein	Canada	Illumina	40216	Association	Generalized quasi-likelihood score test	NA	Sleuth	NA	NA	NA	NA	2363	2363
Abo-Ismail et al. (2014)	http://www.wcgalp.org/proceedings/2014	Milking speed	3	67231237	67349980	UDM3.1	NA	ZZZ3	Holstein	Canada	Illumina	40216	Association	Generalized quasi-likelihood score test	NA	Sleuth	NA	NA	NA	NA	2363	2363
Abo-Ismail et al. (2014)	http://www.wcgalp.org/proceedings/2014	Milking temperament	3	67687802	67824632	UDM3.1	NA	PIGK	Holstein	Canada	Illumina	40168	Association	Generalized quasi-likelihood score test	NA	Sleuth	NA	NA	NA	NA	2269	2269
Abo-Ismail et al. (2014)	http://www.wcgalp.org/proceedings/2014	Milking speed	3	77396243	77511241	UDM3.1	NA	WLS	Holstein	Canada	Illumina	40216	Association	Generalized quasi-likelihood score test	NA	Sleuth	NA	NA	NA	NA	2363	2363
Abo-Ismail et al. (2014)	http://www.wcgalp.org/proceedings/2014	Milking temperament	5	64560031	64613964	UDM3.1	NA	SCYL2	Holstein	Canada	Illumina	40168	Association	Generalized quasi-likelihood score test	NA	Sleuth	NA	NA	NA	NA	2269	2269
Abo-Ismail et al. (2014)	http://www.wcgalp.org/proceedings/2014	Milking temperament	5	65012100	65361829	UDM3.1	NA	ANO4	Holstein	Canada	Illumina	40168	Association	Generalized quasi-likelihood score test	NA	Sleuth	NA	NA	NA	NA	2269	2269
Abo-Ismail et al. (2014)	http://www.wcgalp.org/proceedings/2014	Milking temperament	5	68385645	68645774	UDM3.1	NA	CHST11	Holstein	Canada	Illumina	40168	Association	Generalized quasi-likelihood score test	NA	Sleuth	NA	NA	NA	NA	2269	2269
Abo-Ismail et al. (2014)	http://www.wcgalp.org/proceedings/2014	Milking temperament	5	68385645	68645774	UDM3.1	NA	CHST11	Holstein	Canada	Illumina	40168	Association	Generalized quasi-likelihood score test	NA	Sleuth	NA	NA	NA	NA	2269	2269
Abo-Ismail et al. (2014)	http://www.wcgalp.org/proceedings/2014	Milking temperament	5	70323198	70395056	UDM3.1	NA	RFX4	Holstein	Canada	Illumina	40168	Association	Generalized quasi-likelihood score test	NA	Sleuth	NA	NA	NA	NA	2269	2269
Abo-Ismail et al. (2014)	http://www.wcgalp.org/proceedings/2014	Milking temperament	5	71475847	71926718	UDM3.1	NA	SYN3	Holstein	Canada	Illumina	40168	Association	Generalized quasi-likelihood score test	NA	Sleuth	NA	NA	NA	NA	2269	2269
Abo-Ismail et al. (2014)	http://www.wcgalp.org/proceedings/2014	Milking temperament	5	71751415	71809052	UDM3.1	NA	TIMP3	Holstein	Canada	Illumina	40168	Association	Generalized quasi-likelihood score test	NA	Sleuth	NA	NA	NA	NA	2269	2269
Abo-Ismail et al. (2014)	http://www.wcgalp.org/proceedings/2014	Milking temperament	5	71475847	71926718	UDM3.1	NA	SYN3	Holstein	Canada	Illumina	40168	Association	Generalized quasi-likelihood score test	NA	Sleuth	NA	NA	NA	NA	2269	2269
Abo-Ismail et al. (2014)	http://www.wcgalp.org/proceedings/2014	Milking speed	5	75343294	75464712	UDM3.1	NA	CACNG2	Holstein	Canada	Illumina	40216	Association	Generalized quasi-likelihood score test	NA	Sleuth	NA	NA	NA	NA	2363	2363
Abo-Ismail et al. (2014)	http://www.wcgalp.org/proceedings/2014	Milking speed	5	76692598	76808969	UDM3.1	NA	SYT10	Holstein	Canada	Illumina	40216	Association	Generalized quasi-likelihood score test	NA	Sleuth	NA	NA	NA	NA	2363	2363
Abo-Ismail et al. (2014)	http://www.wcgalp.org/proceedings/2014	Milking temperament	5	82486885	82530466	UDM3.1	NA	MRPS35	Holstein	Canada	Illumina	40168	Association	Generalized quasi-likelihood score test	NA	Sleuth	NA	NA	NA	NA	2269	2269
Abo-Ismail et al. (2014)	http://www.wcgalp.org/proceedings/2014	Milking temperament	5	88099588	88191001	UDM3.1	NA	LOC520387	Holstein	Canada	Illumina	40168	Association	Generalized quasi-likelihood score test	NA	Sleuth	NA	NA	NA	NA	2269	2269
Abo-Ismail et al. (2014)	http://www.wcgalp.org/proceedings/2014	Milking temperament	5	95098306	95228587	UDM3.1	NA	RERG	Holstein	Canada	Illumina	40168	Association	Generalized quasi-likelihood score test	NA	Sleuth	NA	NA	NA	NA	2269	2269
Abo-Ismail et al. (2014)	http://www.wcgalp.org/proceedings/2014	Milking temperament	6	99721321	99754969	UDM3.1	NA	PLAC8	Holstein	Canada	Illumina	40168	Association	Generalized quasi-likelihood score test	NA	Sleuth	NA	NA	NA	NA	2269	2269
Abo-Ismail et al. (2014)	http://www.wcgalp.org/proceedings/2014	Milking speed	6	NA	NA	UDM3.1	NA	LOC10029858 8	Holstein	Canada	Illumina	40216	Association	Generalized quasi-likelihood score test	NA	Sleuth	NA	NA	NA	NA	2363	2363
Abo-Ismail et al. (2014)	http://www.wcgalp.org/proceedings/2014	Milking speed	6	118880491	118928275	UDM3.1	NA	KIAA1329	Holstein	Canada	Illumina	40216	Association	Generalized quasi-likelihood score test	NA	Sleuth	NA	NA	NA	NA	2363	2363
Abo-Ismail et al. (2014)	http://www.wcgalp.org/proceedings/2014	Milking speed	8	70525321	70751235	UDM3.1	NA	PEBP4	Holstein	Canada	Illumina	40216	Association	Generalized quasi-likelihood score test	NA	Sleuth	NA	NA	NA	NA	2363	2363
Abo-Ismail et al. (2014)	http://www.wcgalp.org/proceedings/2014	Milking speed	9	82762003	83311756	UDM3.1	NA	UTRN	Holstein	Canada	Illumina	40216	Association	Generalized quasi-likelihood score test	NA	Sleuth	NA	NA	NA	NA	2363	2363
Abo-Ismail et al. (2014)	http://www.wcgalp.org/proceedings/2014	Milking speed	10	28789149	29100901	UDM3.1	NA	RYR3	Holstein	Canada	Illumina	40216	Association	Generalized quasi-likelihood score test	NA	Sleuth	NA	NA	NA	NA	2363	2363
Abo-Ismail et al. (2014)	http://www.wcgalp.org/proceedings/2014	Milking temperament	13	32475797	32514569	UDM3.1	NA	TMEM236	Holstein	Canada	Illumina	40168	Association	Generalized quasi-likelihood score test	NA	Sleuth	NA	NA	NA	NA	2269	2269
Abo-Ismail et al. (2014)	http://www.wcgalp.org/proceedings/2014	Milking speed	17	47726941	47761637	UDM3.1	NA	PIWIL1	Holstein	Canada	Illumina	40216	Association	Generalized quasi-likelihood score test	NA	Sleuth	NA	NA	NA	NA	2363	2363
Abo-Ismail et al. (2014)	http://www.wcgalp.org/proceedings/2014	Milking temperament	19	15129226	15141376	UDM3.1	NA	SLFN11	Holstein	Canada	Illumina	40168	Association	Generalized quasi-likelihood score test	NA	Sleuth	NA	NA	NA	NA	2269	2269
Abo-Ismail et al. (2014)	http://www.wcgalp.org/proceedings/2014	Milking speed	19	32341962	32426347	UDM3.1	NA	HS3ST3A1	Holstein	Canada	Illumina	40216	Association	Generalized quasi-likelihood score test	NA	Sleuth	NA	NA	NA	NA	2363	2363
Abo-Ismail et al. (2014)	http://www.wcgalp.org/proceedings/2014	Milking speed	28	28868083	29061027	UDM3.1	NA	MCU	Holstein	Canada	Illumina	40216	Association	Generalized quasi-likelihood score test	NA	Sleuth	NA	NA	NA	NA	2363	2363
Abo-Ismail et al. (2014)	http://www.wcgalp.org/proceedings/2014	Milking speed	29	NA	NA	UDM3.1	NA	C11orf80	Holstein	Canada	Illumina	40216	Association	Generalized quasi-likelihood score test	NA	Sleuth	NA	NA	NA	NA	2363	2363
Bailey et al. (2015)	https://doi.org/10.1016/j.rama.2015.02.001	Terrain-use indices (Rolling)	4	NA	NA	UDM3.1	rs134515496	NA	Lacting cow	United States	Illumina	777000	Association	Fixed additive effect regression model vs random model	NA	NA	NA	NA	NA	index that combines slope and elevation use with distance traveled from water	158	80
Bailey et al. (2015)	https://doi.org/10.1016/j.rama.2015.02.001	Terrain-use indices (Rolling)	17	NA	NA	UDM3.1	rs109619368	NA	Lacting cow	United States	Illumina	777000	Association	Fixed additive effect regression model vs random model	NA	NA	NA	NA	NA	index that combines slope and elevation use with distance traveled from water	158	80
Bailey et al. (2015)	https://doi.org/10.1016/j.rama.2015.02.001	Terrain-use indices (Rolling)	29	NA	NA	UDM3.1	rs42161939	NA	Lacting cow	United States	Illumina	777000	Association	Fixed additive effect regression model vs random model	NA	NA	NA	NA	NA	index that combines slope and elevation use with distance traveled from water	158	80
Bailey et al. (2015)	https://doi.org/10.1016/j.rama.2015.02.001	Terrain-use indices (Rolling)	29	NA	NA	UDM3.1	rs43744222	NA	Lacting cow	United States	Illumina	777000	Association	Fixed additive effect regression model vs random model	NA	NA	NA	NA	NA	index that combines slope and elevation use with distance traveled from water	158	80
Bailey et al. (2015)	https://doi.org/10.1016/j.rama.2015.02.001	Terrain-use indices (Rough)	4	NA	NA	UDM3.1	rs134515496	NA	Lacting cow	United States	Illumina	777000	Association	Fixed additive effect regression model vs random model	NA	NA	NA	NA	NA	The rough index reflected relative differences in elevation and slope use for cows tracked at the same ranch. A value of 100 indicates that the mean elevation and slope use for that cowwas equivalent to the average of all tracked cows. Values less than 100 correspond to gentler and/or lower terrain use than the ranch average, and values higher than 100 indicate use of steeper slopes and/or higher…	158	80
Bailey et al. (2015)	https://doi.org/10.1016/j.rama.2015.02.001	Terrain-use indices (Rough)	12	NA	NA	UDM3.1	rs110062743	NA	Lacting cow	United States	Illumina	777000	Association	Fixed additive effect regression model vs random model	NA	NA	NA	NA	NA	The rough index reflected relative differences in elevation and slope use for cows tracked at the same ranch. A value of 100 indicates that the mean elevation and slope use for that cowwas equivalent to the average of all tracked cows. Values less than 100 correspond to gentler and/or lower terrain use than the ranch average, and values higher than 100 indicate use of steeper slopes and/or higher…	158	80
Bailey et al. (2015)	https://doi.org/10.1016/j.rama.2015.02.001	Terrain-use indices (Rough)	17	NA	NA	UDM3.1	rs109619368	NA	Lacting cow	United States	Illumina	777000	Association	Fixed additive effect regression model vs random model	NA	NA	NA	NA	NA	The rough index reflected relative differences in elevation and slope use for cows tracked at the same ranch. A value of 100 indicates that the mean elevation and slope use for that cowwas equivalent to the average of all tracked cows. Values less than 100 correspond to gentler and/or lower terrain use than the ranch average, and values higher than 100 indicate use of steeper slopes and/or higher…	158	80
Bailey et al. (2015)	https://doi.org/10.1016/j.rama.2015.02.001	Terrain-use indices (Rough)	29	NA	NA	UDM3.1	rs42161939	NA	Lacting cow	United States	Illumina	777000	Association	Fixed additive effect regression model vs random model	NA	NA	NA	NA	NA	The rough index reflected relative differences in elevation and slope use for cows tracked at the same ranch. A value of 100 indicates that the mean elevation and slope use for that cowwas equivalent to the average of all tracked cows. Values less than 100 correspond to gentler and/or lower terrain use than the ranch average, and values higher than 100 indicate use of steeper slopes and/or higher…	158	80
Bailey et al. (2015)	https://doi.org/10.1016/j.rama.2015.02.001	Terrain-use indices (Rough)	29	NA	NA	UDM3.1	rs43744222	NA	Lacting cow	United States	Illumina	777000	Association	Fixed additive effect regression model vs random model	NA	NA	NA	NA	NA	The rough index reflected relative differences in elevation and slope use for cows tracked at the same ranch. A value of 100 indicates that the mean elevation and slope use for that cowwas equivalent to the average of all tracked cows. Values less than 100 correspond to gentler and/or lower terrain use than the ranch average, and values higher than 100 indicate use of steeper slopes and/or higher…	158	80
Bailey et al. (2015)	https://doi.org/10.1016/j.rama.2015.02.001	Terrain-use indices (Rolling)	4	NA	NA	UDM3.1	rs134515496	NA	Lacting cow	United States	Illumina	777000	Association	Allele substitution effect	NA	NA	NA	NA	NA	n index that combines slope and elevation use with distance traveled from water	158	80
Bailey et al. (2015)	https://doi.org/10.1016/j.rama.2015.02.001	Terrain-use indices (Rolling)	17	NA	NA	UDM3.1	rs109619368	NA	Lacting cow	United States	Illumina	777000	Association	Allele substitution effect	NA	NA	NA	NA	NA	n index that combines slope and elevation use with distance traveled from water	158	80
Bailey et al. (2015)	https://doi.org/10.1016/j.rama.2015.02.001	Terrain-use indices (Rolling)	29	NA	NA	UDM3.1	rs42161939	NA	Lacting cow	United States	Illumina	777000	Association	Allele substitution effect	NA	NA	NA	NA	NA	n index that combines slope and elevation use with distance traveled from water	158	80
Bailey et al. (2015)	https://doi.org/10.1016/j.rama.2015.02.001	Terrain-use indices (Rolling)	29	NA	NA	UDM3.1	rs43744222	NA	Lacting cow	United States	Illumina	777000	Association	Allele substitution effect	NA	NA	NA	NA	NA	n index that combines slope and elevation use with distance traveled from water	158	80
Bailey et al. (2015)	https://doi.org/10.1016/j.rama.2015.02.001	Terrain-use indices (Rough)	4	NA	NA	UDM3.1	rs134515496	NA	Lacting cow	United States	Illumina	777000	Association	Allele substitution effect	NA	NA	NA	NA	NA	The rough index reflected relative differences in elevation and slope use for cows tracked at the same ranch. A value of 100 indicates that the mean elevation and slope use for that cowwas equivalent to the average of all tracked cows. Values less than 100 correspond to gentler and/or lower terrain use than the ranch average, and values higher than 100 indicate use of steeper slopes and/or higher…	158	80
Bailey et al. (2015)	https://doi.org/10.1016/j.rama.2015.02.001	Terrain-use indices (Rough)	12	NA	NA	UDM3.1	rs110062743	NA	Lacting cow	United States	Illumina	777000	Association	Allele substitution effect	NA	NA	NA	NA	NA	The rough index reflected relative differences in elevation and slope use for cows tracked at the same ranch. A value of 100 indicates that the mean elevation and slope use for that cowwas equivalent to the average of all tracked cows. Values less than 100 correspond to gentler and/or lower terrain use than the ranch average, and values higher than 100 indicate use of steeper slopes and/or higher…	158	80
Bailey et al. (2015)	https://doi.org/10.1016/j.rama.2015.02.001	Terrain-use indices (Rough)	17	NA	NA	UDM3.1	rs109619368	NA	Lacting cow	United States	Illumina	777000	Association	Allele substitution effect	NA	NA	NA	NA	NA	The rough index reflected relative differences in elevation and slope use for cows tracked at the same ranch. A value of 100 indicates that the mean elevation and slope use for that cowwas equivalent to the average of all tracked cows. Values less than 100 correspond to gentler and/or lower terrain use than the ranch average, and values higher than 100 indicate use of steeper slopes and/or higher…	158	80
Bailey et al. (2015)	https://doi.org/10.1016/j.rama.2015.02.001	Terrain-use indices (Rough)	29	NA	NA	UDM3.1	rs42161939	NA	Lacting cow	United States	Illumina	777000	Association	Allele substitution effect	NA	NA	NA	NA	NA	The rough index reflected relative differences in elevation and slope use for cows tracked at the same ranch. A value of 100 indicates that the mean elevation and slope use for that cowwas equivalent to the average of all tracked cows. Values less than 100 correspond to gentler and/or lower terrain use than the ranch average, and values higher than 100 indicate use of steeper slopes and/or higher…	158	80
Bailey et al. (2015)	https://doi.org/10.1016/j.rama.2015.02.001	Terrain-use indices (Rough)	29	NA	NA	UDM3.1	rs43744222	NA	Lacting cow	United States	Illumina	777000	Association	Allele substitution effect	NA	NA	NA	NA	NA	The rough index reflected relative differences in elevation and slope use for cows tracked at the same ranch. A value of 100 indicates that the mean elevation and slope use for that cowwas equivalent to the average of all tracked cows. Values less than 100 correspond to gentler and/or lower terrain use than the ranch average, and values higher than 100 indicate use of steeper slopes and/or higher…	158	80
Bailey et al. (2015)	https://doi.org/10.1016/j.rama.2015.02.001	Terrain-use indices (Rolling)	4	14487987	14487987	UDM3.1	NA	ACN9	Lacting cow	United States	Illumina	50000	Association	Fixed additive effect regression model vs random model	NA	NA	NA	NA	NA	index that combines slope and elevation use with distance traveled from water	158	158
Bailey et al. (2015)	https://doi.org/10.1016/j.rama.2015.02.001	Terrain-use indices (Rolling)	17	18299593	18299593	UDM3.1	NA	MAML3	Lacting cow	United States	Illumina	50000	Association	Fixed additive effect regression model vs random model	NA	NA	NA	NA	NA	index that combines slope and elevation use with distance traveled from water	158	158
Bailey et al. (2015)	https://doi.org/10.1016/j.rama.2015.02.001	Terrain-use indices (Rolling)	29	6598207	6598207	UDM3.1	NA	GRM5	Lacting cow	United States	Illumina	50000	Association	Fixed additive effect regression model vs random model	NA	NA	NA	NA	NA	index that combines slope and elevation use with distance traveled from water	158	158
Bailey et al. (2015)	https://doi.org/10.1016/j.rama.2015.02.001	Terrain-use indices (Rolling)	29	7083900	7083900	UDM3.1	NA	GRM5	Lacting cow	United States	Illumina	50000	Association	Fixed additive effect regression model vs random model	NA	NA	NA	NA	NA	index that combines slope and elevation use with distance traveled from water	158	158
Bailey et al. (2015)	https://doi.org/10.1016/j.rama.2015.02.001	Terrain-use indices (Rolling)	29	7128587	7128587	UDM3.1	NA	GRM5	Lacting cow	United States	Illumina	50000	Association	Fixed additive effect regression model vs random model	NA	NA	NA	NA	NA	index that combines slope and elevation use with distance traveled from water	158	158
Bailey et al. (2015)	https://doi.org/10.1016/j.rama.2015.02.001	Terrain-use indices (Rolling)	29	7128668	7128668	UDM3.1	NA	GRM5	Lacting cow	United States	Illumina	50000	Association	Fixed additive effect regression model vs random model	NA	NA	NA	NA	NA	index that combines slope and elevation use with distance traveled from water	158	158
Bailey et al. (2015)	https://doi.org/10.1016/j.rama.2015.02.001	Terrain-use indices (Rolling)	29	7240504	7240504	UDM3.1	NA	GRM5	Lacting cow	United States	Illumina	50000	Association	Fixed additive effect regression model vs random model	NA	NA	NA	NA	NA	index that combines slope and elevation use with distance traveled from water	158	158
Bailey et al. (2015)	https://doi.org/10.1016/j.rama.2015.02.001	Terrain-use indices (Rolling)	29	7241306	7241306	UDM3.1	NA	GRM5	Lacting cow	United States	Illumina	50000	Association	Fixed additive effect regression model vs random model	NA	NA	NA	NA	NA	index that combines slope and elevation use with distance traveled from water	158	158
Bailey et al. (2015)	https://doi.org/10.1016/j.rama.2015.02.001	Terrain-use indices (Rough)	4	14487987	14487987	UDM3.1	NA	ACN9	Lacting cow	United States	Illumina	50000	Association	Fixed additive effect regression model vs random model	NA	NA	NA	NA	NA	The rough index reflected relative differences in elevation and slope use for cows tracked at the same ranch. A value of 100 indicates that the mean elevation and slope use for that cowwas equivalent to the average of all tracked cows. Values less than 100 correspond to gentler and/or lower terrain use than the ranch average, and values higher than 100 indicate use of steeper slopes and/or higher…	158	158
Bailey et al. (2015)	https://doi.org/10.1016/j.rama.2015.02.001	Terrain-use indices (Rough)	8	60157511	60157511	UDM3.1	NA	RUSC2	Lacting cow	United States	Illumina	50000	Association	Fixed additive effect regression model vs random model	NA	NA	NA	NA	NA	The rough index reflected relative differences in elevation and slope use for cows tracked at the same ranch. A value of 100 indicates that the mean elevation and slope use for that cowwas equivalent to the average of all tracked cows. Values less than 100 correspond to gentler and/or lower terrain use than the ranch average, and values higher than 100 indicate use of steeper slopes and/or higher…	158	158
Bailey et al. (2015)	https://doi.org/10.1016/j.rama.2015.02.001	Terrain-use indices (Rough)	12	24598260	24598260	UDM3.1	NA	FAM48A	Lacting cow	United States	Illumina	50000	Association	Fixed additive effect regression model vs random model	NA	NA	NA	NA	NA	The rough index reflected relative differences in elevation and slope use for cows tracked at the same ranch. A value of 100 indicates that the mean elevation and slope use for that cowwas equivalent to the average of all tracked cows. Values less than 100 correspond to gentler and/or lower terrain use than the ranch average, and values higher than 100 indicate use of steeper slopes and/or higher…	158	158
Bailey et al. (2015)	https://doi.org/10.1016/j.rama.2015.02.001	Terrain-use indices (Rough)	12	24593452	24593452	UDM3.1	NA	FAM48A	Lacting cow	United States	Illumina	50000	Association	Fixed additive effect regression model vs random model	NA	NA	NA	NA	NA	The rough index reflected relative differences in elevation and slope use for cows tracked at the same ranch. A value of 100 indicates that the mean elevation and slope use for that cowwas equivalent to the average of all tracked cows. Values less than 100 correspond to gentler and/or lower terrain use than the ranch average, and values higher than 100 indicate use of steeper slopes and/or higher…	158	158
Bailey et al. (2015)	https://doi.org/10.1016/j.rama.2015.02.001	Terrain-use indices (Rough)	17	18318983	18318983	UDM3.1	NA	MAML3	Lacting cow	United States	Illumina	50000	Association	Fixed additive effect regression model vs random model	NA	NA	NA	NA	NA	The rough index reflected relative differences in elevation and slope use for cows tracked at the same ranch. A value of 100 indicates that the mean elevation and slope use for that cowwas equivalent to the average of all tracked cows. Values less than 100 correspond to gentler and/or lower terrain use than the ranch average, and values higher than 100 indicate use of steeper slopes and/or higher…	158	158
Bailey et al. (2015)	https://doi.org/10.1016/j.rama.2015.02.001	Terrain-use indices (Rough)	17	18299593	18299593	UDM3.1	NA	MAML3	Lacting cow	United States	Illumina	50000	Association	Fixed additive effect regression model vs random model	NA	NA	NA	NA	NA	The rough index reflected relative differences in elevation and slope use for cows tracked at the same ranch. A value of 100 indicates that the mean elevation and slope use for that cowwas equivalent to the average of all tracked cows. Values less than 100 correspond to gentler and/or lower terrain use than the ranch average, and values higher than 100 indicate use of steeper slopes and/or higher…	158	158
Bailey et al. (2015)	https://doi.org/10.1016/j.rama.2015.02.001	Terrain-use indices (Rough)	29	7083900	7083900	UDM3.1	NA	GRM5	Lacting cow	United States	Illumina	50000	Association	Fixed additive effect regression model vs random model	NA	NA	NA	NA	NA	The rough index reflected relative differences in elevation and slope use for cows tracked at the same ranch. A value of 100 indicates that the mean elevation and slope use for that cowwas equivalent to the average of all tracked cows. Values less than 100 correspond to gentler and/or lower terrain use than the ranch average, and values higher than 100 indicate use of steeper slopes and/or higher…	158	158
Bailey et al. (2015)	https://doi.org/10.1016/j.rama.2015.02.001	Terrain-use indices (Rough)	29	7128587	7128587	UDM3.1	NA	GRM5	Lacting cow	United States	Illumina	50000	Association	Fixed additive effect regression model vs random model	NA	NA	NA	NA	NA	The rough index reflected relative differences in elevation and slope use for cows tracked at the same ranch. A value of 100 indicates that the mean elevation and slope use for that cowwas equivalent to the average of all tracked cows. Values less than 100 correspond to gentler and/or lower terrain use than the ranch average, and values higher than 100 indicate use of steeper slopes and/or higher…	158	158
Bailey et al. (2015)	https://doi.org/10.1016/j.rama.2015.02.001	Terrain-use indices (Rolling)	4	14487987	14487987	UDM3.1	NA	ACN9	Lacting cow	United States	Illumina	50000	Association	Allele substitution effect	NA	NA	NA	NA	NA	index that combines slope and elevation use with distance traveled from water	158	158
Bailey et al. (2015)	https://doi.org/10.1016/j.rama.2015.02.001	Terrain-use indices (Rolling)	17	18299593	18299593	UDM3.1	NA	MAML3	Lacting cow	United States	Illumina	50000	Association	Allele substitution effect	NA	NA	NA	NA	NA	index that combines slope and elevation use with distance traveled from water	158	158
Bailey et al. (2015)	https://doi.org/10.1016/j.rama.2015.02.001	Terrain-use indices (Rolling)	29	6598207	6598207	UDM3.1	NA	GRM5	Lacting cow	United States	Illumina	50000	Association	Allele substitution effect	NA	NA	NA	NA	NA	index that combines slope and elevation use with distance traveled from water	158	158
Bailey et al. (2015)	https://doi.org/10.1016/j.rama.2015.02.001	Terrain-use indices (Rolling)	29	7083900	7083900	UDM3.1	NA	GRM5	Lacting cow	United States	Illumina	50000	Association	Allele substitution effect	NA	NA	NA	NA	NA	index that combines slope and elevation use with distance traveled from water	158	158
Bailey et al. (2015)	https://doi.org/10.1016/j.rama.2015.02.001	Terrain-use indices (Rolling)	29	7128587	7128587	UDM3.1	NA	GRM5	Lacting cow	United States	Illumina	50000	Association	Allele substitution effect	NA	NA	NA	NA	NA	index that combines slope and elevation use with distance traveled from water	158	158
Bailey et al. (2015)	https://doi.org/10.1016/j.rama.2015.02.001	Terrain-use indices (Rolling)	29	7128668	7128668	UDM3.1	NA	GRM5	Lacting cow	United States	Illumina	50000	Association	Allele substitution effect	NA	NA	NA	NA	NA	index that combines slope and elevation use with distance traveled from water	158	158
Bailey et al. (2015)	https://doi.org/10.1016/j.rama.2015.02.001	Terrain-use indices (Rolling)	29	7240504	7240504	UDM3.1	NA	GRM5	Lacting cow	United States	Illumina	50000	Association	Allele substitution effect	NA	NA	NA	NA	NA	index that combines slope and elevation use with distance traveled from water	158	158
Bailey et al. (2015)	https://doi.org/10.1016/j.rama.2015.02.001	Terrain-use indices (Rolling)	29	7241306	7241306	UDM3.1	NA	GRM5	Lacting cow	United States	Illumina	50000	Association	Allele substitution effect	NA	NA	NA	NA	NA	index that combines slope and elevation use with distance traveled from water	158	158
Bailey et al. (2015)	https://doi.org/10.1016/j.rama.2015.02.001	Terrain-use indices (Rough)	4	14487987	14487987	UDM3.1	NA	ACN9	Lacting cow	United States	Illumina	50000	Association	Allele substitution effect	NA	NA	NA	NA	NA	The rough index reflected relative differences in elevation and slope use for cows tracked at the same ranch. A value of 100 indicates that the mean elevation and slope use for that cowwas equivalent to the average of all tracked cows. Values less than 100 correspond to gentler and/or lower terrain use than the ranch average, and values higher than 100 indicate use of steeper slopes and/or higher…	158	158
Bailey et al. (2015)	https://doi.org/10.1016/j.rama.2015.02.001	Terrain-use indices (Rough)	8	60157511	60157511	UDM3.1	NA	RUSC2	Lacting cow	United States	Illumina	50000	Association	Allele substitution effect	NA	NA	NA	NA	NA	The rough index reflected relative differences in elevation and slope use for cows tracked at the same ranch. A value of 100 indicates that the mean elevation and slope use for that cowwas equivalent to the average of all tracked cows. Values less than 100 correspond to gentler and/or lower terrain use than the ranch average, and values higher than 100 indicate use of steeper slopes and/or higher…	158	158
Bailey et al. (2015)	https://doi.org/10.1016/j.rama.2015.02.001	Terrain-use indices (Rough)	12	24598260	24598260	UDM3.1	NA	FAM48A	Lacting cow	United States	Illumina	50000	Association	Allele substitution effect	NA	NA	NA	NA	NA	The rough index reflected relative differences in elevation and slope use for cows tracked at the same ranch. A value of 100 indicates that the mean elevation and slope use for that cowwas equivalent to the average of all tracked cows. Values less than 100 correspond to gentler and/or lower terrain use than the ranch average, and values higher than 100 indicate use of steeper slopes and/or higher…	158	158
Bailey et al. (2015)	https://doi.org/10.1016/j.rama.2015.02.001	Terrain-use indices (Rough)	12	24593452	24593452	UDM3.1	NA	FAM48A	Lacting cow	United States	Illumina	50000	Association	Allele substitution effect	NA	NA	NA	NA	NA	The rough index reflected relative differences in elevation and slope use for cows tracked at the same ranch. A value of 100 indicates that the mean elevation and slope use for that cowwas equivalent to the average of all tracked cows. Values less than 100 correspond to gentler and/or lower terrain use than the ranch average, and values higher than 100 indicate use of steeper slopes and/or higher…	158	158
Bailey et al. (2015)	https://doi.org/10.1016/j.rama.2015.02.001	Terrain-use indices (Rough)	17	18318983	18318983	UDM3.1	NA	MAML3	Lacting cow	United States	Illumina	50000	Association	Allele substitution effect	NA	NA	NA	NA	NA	The rough index reflected relative differences in elevation and slope use for cows tracked at the same ranch. A value of 100 indicates that the mean elevation and slope use for that cowwas equivalent to the average of all tracked cows. Values less than 100 correspond to gentler and/or lower terrain use than the ranch average, and values higher than 100 indicate use of steeper slopes and/or higher…	158	158
Bailey et al. (2015)	https://doi.org/10.1016/j.rama.2015.02.001	Terrain-use indices (Rough)	17	18299593	18299593	UDM3.1	NA	MAML3	Lacting cow	United States	Illumina	50000	Association	Allele substitution effect	NA	NA	NA	NA	NA	The rough index reflected relative differences in elevation and slope use for cows tracked at the same ranch. A value of 100 indicates that the mean elevation and slope use for that cowwas equivalent to the average of all tracked cows. Values less than 100 correspond to gentler and/or lower terrain use than the ranch average, and values higher than 100 indicate use of steeper slopes and/or higher…	158	158
Bailey et al. (2015)	https://doi.org/10.1016/j.rama.2015.02.001	Terrain-use indices (Rough)	29	7083900	7083900	UDM3.1	NA	GRM5	Lacting cow	United States	Illumina	50000	Association	Allele substitution effect	NA	NA	NA	NA	NA	The rough index reflected relative differences in elevation and slope use for cows tracked at the same ranch. A value of 100 indicates that the mean elevation and slope use for that cowwas equivalent to the average of all tracked cows. Values less than 100 correspond to gentler and/or lower terrain use than the ranch average, and values higher than 100 indicate use of steeper slopes and/or higher…	158	158
Bailey et al. (2015)	https://doi.org/10.1016/j.rama.2015.02.001	Terrain-use indices (Rough)	29	7128587	7128587	UDM3.1	NA	GRM5	Lacting cow	United States	Illumina	50000	Association	Allele substitution effect	NA	NA	NA	NA	NA	The rough index reflected relative differences in elevation and slope use for cows tracked at the same ranch. A value of 100 indicates that the mean elevation and slope use for that cowwas equivalent to the average of all tracked cows. Values less than 100 correspond to gentler and/or lower terrain use than the ranch average, and values higher than 100 indicate use of steeper slopes and/or higher…	158	158
Bailey et al. (2015)	https://doi.org/10.1016/j.rama.2015.02.001	Terrain-use indices (Rolling)	29	6598207	6598207	UDM3.1	NA	GRM5	Lacting cow	United States	Illumina	50000	Association	Fixed additive effect regression model vs random model	NA	NA	NA	NA	NA	index that combines slope and elevation use with distance traveled from water	158	158
Bailey et al. (2015)	https://doi.org/10.1016/j.rama.2015.02.001	Terrain-use indices (Rolling)	29	6598207	6598207	UDM3.1	NA	GRM5	Lacting cow	United States	Illumina	50000	Association	Allele substitution effect	NA	NA	NA	NA	NA	index that combines slope and elevation use with distance traveled from water	158	158
Bailey et al. (2015)	https://doi.org/10.1016/j.rama.2015.02.001	Terrain-use indices (Rolling)	29	7083900	7083900	UDM3.1	NA	GRM5	Lacting cow	United States	Illumina	50000	Association	Fixed additive effect regression model vs random model	NA	NA	NA	NA	NA	index that combines slope and elevation use with distance traveled from water	158	158
Bailey et al. (2015)	https://doi.org/10.1016/j.rama.2015.02.001	Terrain-use indices (Rough)	29	7083900	7083900	UDM3.1	NA	GRM5	Lacting cow	United States	Illumina	50000	Association	Fixed additive effect regression model vs random model	NA	NA	NA	NA	NA	The rough index reflected relative differences in elevation and slope use for cows tracked at the same ranch. A value of 100 indicates that the mean elevation and slope use for that cowwas equivalent to the average of all tracked cows. Values less than 100 correspond to gentler and/or lower terrain use than the ranch average, and values higher than 100 indicate use of steeper slopes and/or higher…	158	158
Bailey et al. (2015)	https://doi.org/10.1016/j.rama.2015.02.001	Terrain-use indices (Rolling)	29	7083900	7083900	UDM3.1	NA	GRM5	Lacting cow	United States	Illumina	50000	Association	Allele substitution effect	NA	NA	NA	NA	NA	index that combines slope and elevation use with distance traveled from water	158	158
Bailey et al. (2015)	https://doi.org/10.1016/j.rama.2015.02.001	Terrain-use indices (Rough)	29	7083900	7083900	UDM3.1	NA	GRM5	Lacting cow	United States	Illumina	50000	Association	Allele substitution effect	NA	NA	NA	NA	NA	The rough index reflected relative differences in elevation and slope use for cows tracked at the same ranch. A value of 100 indicates that the mean elevation and slope use for that cowwas equivalent to the average of all tracked cows. Values less than 100 correspond to gentler and/or lower terrain use than the ranch average, and values higher than 100 indicate use of steeper slopes and/or higher…	158	158
Bailey et al. (2015)	https://doi.org/10.1016/j.rama.2015.02.001	Terrain-use indices (Rolling)	29	7128587	7128587	UDM3.1	NA	GRM5	Lacting cow	United States	Illumina	50000	Association	Fixed additive effect regression model vs random model	NA	NA	NA	NA	NA	index that combines slope and elevation use with distance traveled from water	158	158
Bailey et al. (2015)	https://doi.org/10.1016/j.rama.2015.02.001	Terrain-use indices (Rough)	29	7128587	7128587	UDM3.1	NA	GRM5	Lacting cow	United States	Illumina	50000	Association	Fixed additive effect regression model vs random model	NA	NA	NA	NA	NA	The rough index reflected relative differences in elevation and slope use for cows tracked at the same ranch. A value of 100 indicates that the mean elevation and slope use for that cowwas equivalent to the average of all tracked cows. Values less than 100 correspond to gentler and/or lower terrain use than the ranch average, and values higher than 100 indicate use of steeper slopes and/or higher…	158	158
Bailey et al. (2015)	https://doi.org/10.1016/j.rama.2015.02.001	Terrain-use indices (Rolling)	29	7128587	7128587	UDM3.1	NA	GRM5	Lacting cow	United States	Illumina	50000	Association	Allele substitution effect	NA	NA	NA	NA	NA	index that combines slope and elevation use with distance traveled from water	158	158
Bailey et al. (2015)	https://doi.org/10.1016/j.rama.2015.02.001	Terrain-use indices (Rough)	29	7128587	7128587	UDM3.1	NA	GRM5	Lacting cow	United States	Illumina	50000	Association	Allele substitution effect	NA	NA	NA	NA	NA	The rough index reflected relative differences in elevation and slope use for cows tracked at the same ranch. A value of 100 indicates that the mean elevation and slope use for that cowwas equivalent to the average of all tracked cows. Values less than 100 correspond to gentler and/or lower terrain use than the ranch average, and values higher than 100 indicate use of steeper slopes and/or higher…	158	158
Bailey et al. (2015)	https://doi.org/10.1016/j.rama.2015.02.001	Terrain-use indices (Rolling)	29	7128668	7128668	UDM3.1	NA	GRM5	Lacting cow	United States	Illumina	50000	Association	Fixed additive effect regression model vs random model	NA	NA	NA	NA	NA	index that combines slope and elevation use with distance traveled from water	158	158
Bailey et al. (2015)	https://doi.org/10.1016/j.rama.2015.02.001	Terrain-use indices (Rolling)	29	7128668	7128668	UDM3.1	NA	GRM5	Lacting cow	United States	Illumina	50000	Association	Allele substitution effect	NA	NA	NA	NA	NA	index that combines slope and elevation use with distance traveled from water	158	158
Bailey et al. (2015)	https://doi.org/10.1016/j.rama.2015.02.001	Terrain-use indices (Rolling)	29	7240504	7240504	UDM3.1	NA	GRM5	Lacting cow	United States	Illumina	50000	Association	Fixed additive effect regression model vs random model	NA	NA	NA	NA	NA	index that combines slope and elevation use with distance traveled from water	158	158
Bailey et al. (2015)	https://doi.org/10.1016/j.rama.2015.02.001	Terrain-use indices (Rolling)	29	7240504	7240504	UDM3.1	NA	GRM5	Lacting cow	United States	Illumina	50000	Association	Allele substitution effect	NA	NA	NA	NA	NA	index that combines slope and elevation use with distance traveled from water	158	158
Bailey et al. (2015)	https://doi.org/10.1016/j.rama.2015.02.001	Terrain-use indices (Rolling)	29	7241306	7241306	UDM3.1	NA	GRM5	Lacting cow	United States	Illumina	50000	Association	Fixed additive effect regression model vs random model	NA	NA	NA	NA	NA	index that combines slope and elevation use with distance traveled from water	158	158
Bailey et al. (2015)	https://doi.org/10.1016/j.rama.2015.02.001	Terrain-use indices (Rolling)	29	7241306	7241306	UDM3.1	NA	GRM5	Lacting cow	United States	Illumina	50000	Association	Allele substitution effect	NA	NA	NA	NA	NA	index that combines slope and elevation use with distance traveled from water	158	158
Bailey et al. (2015)	https://doi.org/10.1016/j.rama.2015.02.001	Terrain-use indices (Rolling)	4	14487987	14487987	UDM3.1	NA	ACN9	Lacting cow	United States	Illumina	50000	Association	Fixed additive effect regression model vs random model	NA	NA	NA	NA	NA	index that combines slope and elevation use with distance traveled from water	158	158
Bailey et al. (2015)	https://doi.org/10.1016/j.rama.2015.02.001	Terrain-use indices (Rolling)	17	18299593	18299593	UDM3.1	NA	MAML3	Lacting cow	United States	Illumina	50000	Association	Fixed additive effect regression model vs random model	NA	NA	NA	NA	NA	index that combines slope and elevation use with distance traveled from water	158	158
Bailey et al. (2015)	https://doi.org/10.1016/j.rama.2015.02.001	Terrain-use indices (Rough)	4	14487987	14487987	UDM3.1	NA	ACN9	Lacting cow	United States	Illumina	50000	Association	Fixed additive effect regression model vs random model	NA	NA	NA	NA	NA	The rough index reflected relative differences in elevation and slope use for cows tracked at the same ranch. A value of 100 indicates that the mean elevation and slope use for that cowwas equivalent to the average of all tracked cows. Values less than 100 correspond to gentler and/or lower terrain use than the ranch average, and values higher than 100 indicate use of steeper slopes and/or higher…	158	158
Bailey et al. (2015)	https://doi.org/10.1016/j.rama.2015.02.001	Terrain-use indices (Rough)	8	60157511	60157511	UDM3.1	NA	RUSC2	Lacting cow	United States	Illumina	50000	Association	Fixed additive effect regression model vs random model	NA	NA	NA	NA	NA	The rough index reflected relative differences in elevation and slope use for cows tracked at the same ranch. A value of 100 indicates that the mean elevation and slope use for that cowwas equivalent to the average of all tracked cows. Values less than 100 correspond to gentler and/or lower terrain use than the ranch average, and values higher than 100 indicate use of steeper slopes and/or higher…	158	158
Bailey et al. (2015)	https://doi.org/10.1016/j.rama.2015.02.001	Terrain-use indices (Rough)	12	24598260	24598260	UDM3.1	NA	FAM48A	Lacting cow	United States	Illumina	50000	Association	Fixed additive effect regression model vs random model	NA	NA	NA	NA	NA	The rough index reflected relative differences in elevation and slope use for cows tracked at the same ranch. A value of 100 indicates that the mean elevation and slope use for that cowwas equivalent to the average of all tracked cows. Values less than 100 correspond to gentler and/or lower terrain use than the ranch average, and values higher than 100 indicate use of steeper slopes and/or higher…	158	158
Bailey et al. (2015)	https://doi.org/10.1016/j.rama.2015.02.001	Terrain-use indices (Rough)	12	24593452	24593452	UDM3.1	NA	FAM48A	Lacting cow	United States	Illumina	50000	Association	Fixed additive effect regression model vs random model	NA	NA	NA	NA	NA	The rough index reflected relative differences in elevation and slope use for cows tracked at the same ranch. A value of 100 indicates that the mean elevation and slope use for that cowwas equivalent to the average of all tracked cows. Values less than 100 correspond to gentler and/or lower terrain use than the ranch average, and values higher than 100 indicate use of steeper slopes and/or higher…	158	158
Bailey et al. (2015)	https://doi.org/10.1016/j.rama.2015.02.001	Terrain-use indices (Rough)	17	18318983	18318983	UDM3.1	NA	MAML3	Lacting cow	United States	Illumina	50000	Association	Fixed additive effect regression model vs random model	NA	NA	NA	NA	NA	The rough index reflected relative differences in elevation and slope use for cows tracked at the same ranch. A value of 100 indicates that the mean elevation and slope use for that cowwas equivalent to the average of all tracked cows. Values less than 100 correspond to gentler and/or lower terrain use than the ranch average, and values higher than 100 indicate use of steeper slopes and/or higher…	158	158
Bailey et al. (2015)	https://doi.org/10.1016/j.rama.2015.02.001	Terrain-use indices (Rough)	17	18299593	18299593	UDM3.1	NA	MAML3	Lacting cow	United States	Illumina	50000	Association	Fixed additive effect regression model vs random model	NA	NA	NA	NA	NA	The rough index reflected relative differences in elevation and slope use for cows tracked at the same ranch. A value of 100 indicates that the mean elevation and slope use for that cowwas equivalent to the average of all tracked cows. Values less than 100 correspond to gentler and/or lower terrain use than the ranch average, and values higher than 100 indicate use of steeper slopes and/or higher…	158	158
Bailey et al. (2015)	https://doi.org/10.1016/j.rama.2015.02.001	Terrain-use indices (Rolling)	4	14487987	14487987	UDM3.1	NA	ACN9	Lacting cow	United States	Illumina	50000	Association	Allele substitution effect	NA	NA	NA	NA	NA	index that combines slope and elevation use with distance traveled from water	158	158
Bailey et al. (2015)	https://doi.org/10.1016/j.rama.2015.02.001	Terrain-use indices (Rolling)	17	18299593	18299593	UDM3.1	NA	MAML3	Lacting cow	United States	Illumina	50000	Association	Allele substitution effect	NA	NA	NA	NA	NA	index that combines slope and elevation use with distance traveled from water	158	158
Bailey et al. (2015)	https://doi.org/10.1016/j.rama.2015.02.001	Terrain-use indices (Rough)	4	14487987	14487987	UDM3.1	NA	ACN9	Lacting cow	United States	Illumina	50000	Association	Allele substitution effect	NA	NA	NA	NA	NA	The rough index reflected relative differences in elevation and slope use for cows tracked at the same ranch. A value of 100 indicates that the mean elevation and slope use for that cowwas equivalent to the average of all tracked cows. Values less than 100 correspond to gentler and/or lower terrain use than the ranch average, and values higher than 100 indicate use of steeper slopes and/or higher…	158	158
Bailey et al. (2015)	https://doi.org/10.1016/j.rama.2015.02.001	Terrain-use indices (Rough)	8	60157511	60157511	UDM3.1	NA	RUSC2	Lacting cow	United States	Illumina	50000	Association	Allele substitution effect	NA	NA	NA	NA	NA	The rough index reflected relative differences in elevation and slope use for cows tracked at the same ranch. A value of 100 indicates that the mean elevation and slope use for that cowwas equivalent to the average of all tracked cows. Values less than 100 correspond to gentler and/or lower terrain use than the ranch average, and values higher than 100 indicate use of steeper slopes and/or higher…	158	158
Bailey et al. (2015)	https://doi.org/10.1016/j.rama.2015.02.001	Terrain-use indices (Rough)	12	24598260	24598260	UDM3.1	NA	FAM48A	Lacting cow	United States	Illumina	50000	Association	Allele substitution effect	NA	NA	NA	NA	NA	The rough index reflected relative differences in elevation and slope use for cows tracked at the same ranch. A value of 100 indicates that the mean elevation and slope use for that cowwas equivalent to the average of all tracked cows. Values less than 100 correspond to gentler and/or lower terrain use than the ranch average, and values higher than 100 indicate use of steeper slopes and/or higher…	158	158
Bailey et al. (2015)	https://doi.org/10.1016/j.rama.2015.02.001	Terrain-use indices (Rough)	12	24593452	24593452	UDM3.1	NA	FAM48A	Lacting cow	United States	Illumina	50000	Association	Allele substitution effect	NA	NA	NA	NA	NA	The rough index reflected relative differences in elevation and slope use for cows tracked at the same ranch. A value of 100 indicates that the mean elevation and slope use for that cowwas equivalent to the average of all tracked cows. Values less than 100 correspond to gentler and/or lower terrain use than the ranch average, and values higher than 100 indicate use of steeper slopes and/or higher…	158	158
Bailey et al. (2015)	https://doi.org/10.1016/j.rama.2015.02.001	Terrain-use indices (Rough)	17	18318983	18318983	UDM3.1	NA	MAML3	Lacting cow	United States	Illumina	50000	Association	Allele substitution effect	NA	NA	NA	NA	NA	The rough index reflected relative differences in elevation and slope use for cows tracked at the same ranch. A value of 100 indicates that the mean elevation and slope use for that cowwas equivalent to the average of all tracked cows. Values less than 100 correspond to gentler and/or lower terrain use than the ranch average, and values higher than 100 indicate use of steeper slopes and/or higher…	158	158
Bailey et al. (2015)	https://doi.org/10.1016/j.rama.2015.02.001	Terrain-use indices (Rough)	17	18299593	18299593	UDM3.1	NA	MAML3	Lacting cow	United States	Illumina	50000	Association	Allele substitution effect	NA	NA	NA	NA	NA	The rough index reflected relative differences in elevation and slope use for cows tracked at the same ranch. A value of 100 indicates that the mean elevation and slope use for that cowwas equivalent to the average of all tracked cows. Values less than 100 correspond to gentler and/or lower terrain use than the ranch average, and values higher than 100 indicate use of steeper slopes and/or higher…	158	158
Boichard et al. (2003)	https://doi.org/10.1186/1297-9686-35-1-77	Milking speed	6	NA	NA	UDM3.1	NA	BM2320	Holstein; Normande; Montbeliarde	French	Microsatellite	169	QTL	Multi-QTL regression Goffinet et al.[13]	Fixed effect sire	NA	NA	NA	NA	NA	1554	1568
Boichard et al. (2003)	https://doi.org/10.1186/1297-9686-35-1-77	Milking speed	8	31655752	31655861	UDM3.1	NA	BMS678	Holstein; Normande; Montbeliarde	French	Microsatellite	169	QTL	Multi-QTL regression Goffinet et al.[13]	Fixed effect sire	NA	NA	NA	NA	NA	1554	1568
Boichard et al. (2003)	https://doi.org/10.1186/1297-9686-35-1-77	Milking speed	5	62138223	62138446	UDM3.1	NA	CSSM022	Holstein; Normande; Montbeliarde	French	Microsatellite	169	QTL	Multi-QTL regression Goffinet et al.[13]	Fixed effect sire	NA	NA	NA	NA	NA	1554	1568
Boichard et al. (2003)	https://doi.org/10.1186/1297-9686-35-1-77	Milking speed	19	NA	NA	UDM3.1	NA	BMS1069	Holstein; Normande; Montbeliarde	French	Microsatellite	169	QTL	Multi-QTL regression Goffinet et al.[13]	Fixed effect sire	NA	NA	NA	NA	NA	1554	1568
Boichard et al. (2003)	https://doi.org/10.1186/1297-9686-35-1-77	Milking speed	22	12658348	12658539	UDM3.1	NA	CSSM006	Holstein; Normande; Montbeliarde	French	Microsatellite	169	QTL	Multi-QTL regression Goffinet et al.[13]	Fixed effect sire	NA	NA	NA	NA	NA	1554	1568
Boichard et al. (2003)	https://doi.org/10.1186/1297-9686-35-1-77	Milking speed	8	31655752	31655861	UDM3.1	NA	BMS678	Holstein; Normande; Montbeliarde	French	Microsatellite	169	QTL	Multi-QTL regression Goffinet et al.[13]	Fixed effect sire	NA	NA	NA	NA	NA	1554	1568
Boldt (2008)	http://oaktrust.library.tamu.edu/handle/1969.1/6464?show=full	Aggressiveness	3	NA	NA	UDM3.1	NA	BM7225-ILSTS64	Angus; Brahman	United States	Microsatellite	3857	QTL	Mendelian model;	NA	NA	NA	NA	NA	NA	NA	NA
Boldt (2008)	http://oaktrust.library.tamu.edu/handle/1969.1/6464?show=full	Aggressiveness	6	NA	NA	UDM3.1	NA	CSSM22-CSSM34	Angus; Brahman	United States	Microsatellite	3857	QTL	Mendelian model;	NA	NA	NA	NA	NA	NA	NA	NA
Boldt (2008)	http://oaktrust.library.tamu.edu/handle/1969.1/6464?show=full	Aggressiveness	12	NA	NA	UDM3.1	NA	BMS2252-RM094	Angus; Brahman	United States	Microsatellite	3857	QTL	Mendelian model;	NA	NA	NA	NA	NA	NA	NA	NA
Boldt (2008)	http://oaktrust.library.tamu.edu/handle/1969.1/6464?show=full	Aggressiveness	29	NA	NA	UDM3.1	NA	BMC3224	Angus; Brahman	United States	Microsatellite	3857	QTL	Mendelian model;	NA	NA	NA	NA	NA	NA	NA	NA
Boldt (2008)	http://oaktrust.library.tamu.edu/handle/1969.1/6464?show=full	Aggressiveness	29	NA	NA	UDM3.1	NA	BMS764	Angus; Brahman	United States	Microsatellite	3857	QTL	Mendelian model;	NA	NA	NA	NA	NA	NA	NA	NA
Boldt (2008)	http://oaktrust.library.tamu.edu/handle/1969.1/6464?show=full	Flightiness	12	NA	NA	UDM3.1	NA	BMS2252-RM094	Angus; Brahman	United States	Microsatellite	3857	QTL	Mendelian model;	NA	NA	NA	NA	NA	NA	NA	NA
Boldt (2008)	http://oaktrust.library.tamu.edu/handle/1969.1/6464?show=full	Weaning Disposition (Calm to Wild)	12	NA	NA	UDM3.1	NA	BMS2252-RM904	Angus; Brahman	United States	Microsatellite	3857	QTL	Mendelian model;	NA	NA	NA	NA	NA	NA	NA	NA
Boldt (2008)	http://oaktrust.library.tamu.edu/handle/1969.1/6464?show=full	Yearling Disposition (Calm to Wild)	26	NA	NA	UDM3.1	NA	IDVGA59-HEL11	Angus; Brahman	United States	Microsatellite	3857	QTL	Mendelian model;	NA	NA	NA	NA	NA	NA	NA	NA
Boldt (2008)	http://oaktrust.library.tamu.edu/handle/1969.1/6464?show=full	Aggressiveness	3	NA	NA	UDM3.1	NA	BM7225-ILSTS64	Angus; Brahman	United States	Microsatellite	3857	QTL	Parent-of-Origin model	NA	NA	NA	NA	NA	NA	NA	NA
Boldt (2008)	http://oaktrust.library.tamu.edu/handle/1969.1/6464?show=full	Aggressiveness	6	NA	NA	UDM3.1	NA	CSSM22-CSSM34	Angus; Brahman	United States	Microsatellite	3857	QTL	Parent-of-Origin model	NA	NA	NA	NA	NA	NA	NA	NA
Boldt (2008)	http://oaktrust.library.tamu.edu/handle/1969.1/6464?show=full	Aggressiveness	12	NA	NA	UDM3.1	NA	BMS2252-RM094	Angus; Brahman	United States	Microsatellite	3857	QTL	Parent-of-Origin model	NA	NA	NA	NA	NA	NA	NA	NA
Boldt (2008)	http://oaktrust.library.tamu.edu/handle/1969.1/6464?show=full	Aggressiveness	22	NA	NA	UDM3.1	NA	BMS672-BM3628	Angus; Brahman	United States	Microsatellite	3857	QTL	Parent-of-Origin model	NA	NA	NA	NA	NA	NA	NA	NA
Boldt (2008)	http://oaktrust.library.tamu.edu/handle/1969.1/6464?show=full	Aggressiveness	29	NA	NA	UDM3.1	NA	BMC3224-BMS764	Angus; Brahman	United States	Microsatellite	3857	QTL	Parent-of-Origin model	NA	NA	NA	NA	NA	NA	NA	NA
Boldt (2008)	http://oaktrust.library.tamu.edu/handle/1969.1/6464?show=full	Aggressiveness	29	NA	NA	UDM3.1	NA	BMC3224-BMS764	Angus; Brahman	United States	Microsatellite	3857	QTL	Parent-of-Origin model	NA	NA	NA	NA	NA	NA	NA	NA
Boldt (2008)	http://oaktrust.library.tamu.edu/handle/1969.1/6464?show=full	Nervousness	22	NA	NA	UDM3.1	NA	BMS672-BM3628	Angus; Brahman	United States	Microsatellite	3857	QTL	Parent-of-Origin model	NA	NA	NA	NA	NA	NA	NA	NA
Boldt (2008)	http://oaktrust.library.tamu.edu/handle/1969.1/6464?show=full	Nervousness	29	NA	NA	UDM3.1	NA	BMC3224-BMS764	Angus; Brahman	United States	Microsatellite	3857	QTL	Parent-of-Origin model	NA	NA	NA	NA	NA	NA	NA	NA
Boldt (2008)	http://oaktrust.library.tamu.edu/handle/1969.1/6464?show=full	Nervousness	29	NA	NA	UDM3.1	NA	BMC3224-BMS764	Angus; Brahman	United States	Microsatellite	3857	QTL	Parent-of-Origin model	NA	NA	NA	NA	NA	NA	NA	NA
Boldt (2008)	http://oaktrust.library.tamu.edu/handle/1969.1/6464?show=full	Flightiness	12	NA	NA	UDM3.1	NA	BMS2252-RM094	Angus; Brahman	United States	Microsatellite	3857	QTL	Parent-of-Origin model	NA	NA	NA	NA	NA	NA	NA	NA
Boldt (2008)	http://oaktrust.library.tamu.edu/handle/1969.1/6464?show=full	Flightiness	22	NA	NA	UDM3.1	NA	BMS672-BM3628	Angus; Brahman	United States	Microsatellite	3857	QTL	Parent-of-Origin model	NA	NA	NA	NA	NA	NA	NA	NA
Boldt (2008)	http://oaktrust.library.tamu.edu/handle/1969.1/6464?show=full	Flightiness	29	NA	NA	UDM3.1	NA	BMC3224-BMS764	Angus; Brahman	United States	Microsatellite	3857	QTL	Parent-of-Origin model	NA	NA	NA	NA	NA	NA	NA	NA
Boldt (2008)	http://oaktrust.library.tamu.edu/handle/1969.1/6464?show=full	Flightiness	29	NA	NA	UDM3.1	NA	BMC3224-BMS764	Angus; Brahman	United States	Microsatellite	3857	QTL	Parent-of-Origin model	NA	NA	NA	NA	NA	NA	NA	NA
Boldt (2008)	http://oaktrust.library.tamu.edu/handle/1969.1/6464?show=full	Gregariousness	22	NA	NA	UDM3.1	NA	BMS672-BM3628	Angus; Brahman	United States	Microsatellite	3857	QTL	Parent-of-Origin model	NA	NA	NA	NA	NA	NA	NA	NA
Boldt (2008)	http://oaktrust.library.tamu.edu/handle/1969.1/6464?show=full	Weaning Disposition (Calm to Wild)	22	NA	NA	UDM3.1	NA	BMS672-BM3628	Angus; Brahman	United States	Microsatellite	3857	QTL	Parent-of-Origin model	NA	NA	NA	NA	NA	NA	NA	NA
Boldt (2008)	http://oaktrust.library.tamu.edu/handle/1969.1/6464?show=full	Weaning Disposition (Calm to Wild)	29	NA	NA	UDM3.1	NA	BMC3224-BMS764	Angus; Brahman	United States	Microsatellite	3857	QTL	Parent-of-Origin model	NA	NA	NA	NA	NA	NA	NA	NA
Boldt (2008)	http://oaktrust.library.tamu.edu/handle/1969.1/6464?show=full	Yearling Disposition (Calm to Wild)	19	NA	NA	UDM3.1	NA	BMS745-RM388	Angus; Brahman	United States	Microsatellite	3857	QTL	Parent-of-Origin model	NA	NA	NA	NA	NA	NA	NA	NA
Garza-Brenner (2017)	https://tesis.ipn.mx/handle/123456789/24604	Pen score	NA	NA	NA	UDM3.1	rs135155082	NA	Charolais	Mexico	Sequenom MassARRAY	248	Association	general linear model	herd;age group; year of birth	SAS	NA	NA	NA	NA	412	412
Garza-Brenner (2017)	https://tesis.ipn.mx/handle/123456789/24604	Exit velocity	NA	NA	NA	UDM3.1	rs109576799	NA	Charolais	Mexico	Sequenom MassARRAY	248	Association	general linear model	herd;age group; year of birth	SAS	NA	NA	NA	NA	412	412
Garza-Brenner (2017)	https://tesis.ipn.mx/handle/123456789/24604	Total score (Pen score and Exit velocity)	NA	NA	NA	UDM3.1	rs109576799	NA	Charolais	Mexico	Sequenom MassARRAY	248	Association	general linear model	herd;age group; year of birth	SAS	NA	NA	NA	NA	412	412
Garza-Brenner (2017)	https://tesis.ipn.mx/handle/123456789/24604	Exit velocity	NA	NA	NA	UDM3.1	rs43696138	NA	Charolais	Mexico	Sequenom MassARRAY	248	Association	general linear model	herd;age group; year of birth	SAS	NA	NA	NA	NA	412	412
Garza-Brenner (2017)	https://tesis.ipn.mx/handle/123456789/24604	Total score (Pen score and Exit velocity)	NA	NA	NA	UDM3.1	rs43696138	NA	Charolais	Mexico	Sequenom MassARRAY	248	Association	general linear model	herd;age group; year of birth	SAS	NA	NA	NA	NA	412	412
Garza-Brenner (2017)	https://tesis.ipn.mx/handle/123456789/24604	Pen score	NA	NA	NA	UDM3.1	rs134604486	NA	Charolais	Mexico	Sequenom MassARRAY	248	Association	general linear model	herd;age group; year of birth	SAS	NA	NA	NA	NA	412	412
Garza-Brenner (2017)	https://tesis.ipn.mx/handle/123456789/24604	Pen score	NA	NA	NA	UDM3.1	rs137756569	NA	Charolais	Mexico	Sequenom MassARRAY	248	Association	general linear model	herd;age group; year of birth	SAS	NA	NA	NA	NA	412	412
Garza-Brenner (2017)	https://tesis.ipn.mx/handle/123456789/24604	Pen score	NA	NA	NA	UDM3.1	rs110365063	NA	Charolais	Mexico	Sequenom MassARRAY	248	Association	general linear model	herd;age group; year of birth	SAS	NA	NA	NA	NA	412	412
Chan (2012)	https://mro.massey.ac.nz/handle/10179/4401	Temperament	3	89769000	89773000	UDM3.1	rs136179266	rs136179266	Holstein; Jersey; Crossbreed	New Zealand	NA	700000	Association	Single-marker association	Age; breed composition	PLINK	NA	NA	NA	NA	3140	3140
Chan (2012)	https://mro.massey.ac.nz/handle/10179/4401	Temperament	3	89769000	89773000	UDM3.1	rs137118887	rs137118887	Holstein; Jersey; Crossbreed	New Zealand	NA	700000	Association	Single-marker association	Age; breed composition	PLINK	NA	NA	NA	NA	3140	3140
Chan (2012)	https://mro.massey.ac.nz/handle/10179/4401	Temperament	3	89769000	89773000	UDM3.1	rs43351627	rs43351627	Holstein; Jersey; Crossbreed	New Zealand	NA	700000	Association	Single-marker association	Age; breed composition	PLINK	NA	NA	NA	NA	3140	3140
Chan (2012)	https://mro.massey.ac.nz/handle/10179/4401	Temperament	3	89769000	89773000	UDM3.1	rs135566225	rs135566225	Holstein; Jersey; Crossbreed	New Zealand	NA	700000	Association	Single-marker association	Age; breed composition	PLINK	NA	NA	NA	NA	3140	3140
Chan (2012)	https://mro.massey.ac.nz/handle/10179/4401	Temperament	11	51753000	51753000	UDM3.1	rs110991970	rs110991970	Holstein; Jersey; Crossbreed	New Zealand	NA	700000	Association	Single-marker association	Age; breed composition	PLINK	NA	NA	NA	NA	3140	3140
Chan (2012)	https://mro.massey.ac.nz/handle/10179/4401	Temperament	11	59133000	59133000	UDM3.1	rs110658675	rs110658675	Holstein; Jersey; Crossbreed	New Zealand	NA	700000	Association	Single-marker association	Age; breed composition	PLINK	NA	NA	NA	NA	3140	3140
Chan (2012)	https://mro.massey.ac.nz/handle/10179/4401	Temperament	11	59133000	59133000	UDM3.1	rs135332010	rs135332010	Holstein; Jersey; Crossbreed	New Zealand	NA	700000	Association	Single-marker association	Age; breed composition	PLINK	NA	NA	NA	NA	3140	3140
Chan (2012)	https://mro.massey.ac.nz/handle/10179/4401	Temperament	11	29132000	29132000	UDM3.1	NA	NA	Holstein; Jersey; Crossbreed	New Zealand	NA	700000	Association	Single-marker association	Age; breed composition	PLINK	NA	NA	NA	NA	3140	3140
Chan (2012)	https://mro.massey.ac.nz/handle/10179/4401	Temperament	19	41190000	41208000	UDM3.1	rs135148829	rs135148829	Holstein; Jersey; Crossbreed	New Zealand	NA	700000	Association	Single-marker association	Age; breed composition	PLINK	NA	NA	NA	NA	3140	3140
Chan (2012)	https://mro.massey.ac.nz/handle/10179/4401	Temperament	19	41190000	41208000	UDM3.1	rs110795965	rs110795965	Holstein; Jersey; Crossbreed	New Zealand	NA	700000	Association	Single-marker association	Age; breed composition	PLINK	NA	NA	NA	NA	3140	3140
Chan (2012)	https://mro.massey.ac.nz/handle/10179/4401	Temperament	19	41190000	41208000	UDM3.1	rs132949306	rs132949306	Holstein; Jersey; Crossbreed	New Zealand	NA	700000	Association	Single-marker association	Age; breed composition	PLINK	NA	NA	NA	NA	3140	3140
Chan (2012)	https://mro.massey.ac.nz/handle/10179/4401	Temperament	19	41190000	41208000	UDM3.1	rs43720507	rs43720507	Holstein; Jersey; Crossbreed	New Zealand	NA	700000	Association	Single-marker association	Age; breed composition	PLINK	NA	NA	NA	NA	3140	3140
Chan (2012)	https://mro.massey.ac.nz/handle/10179/4401	Temperament	19	41190000	41208000	UDM3.1	rs477058400	rs477058400	Holstein; Jersey; Crossbreed	New Zealand	NA	700000	Association	Single-marker association	Age; breed composition	PLINK	NA	NA	NA	NA	3140	3140
Chan (2012)	https://mro.massey.ac.nz/handle/10179/4401	Temperament	19	41190000	41208000	UDM3.1	rs110328648	rs110328648	Holstein; Jersey; Crossbreed	New Zealand	NA	700000	Association	Single-marker association	Age; breed composition	PLINK	NA	NA	NA	NA	3140	3140
Chan (2012)	https://mro.massey.ac.nz/handle/10179/4401	Temperament	19	41190000	41208000	UDM3.1	rs133747455	rs133747455	Holstein; Jersey; Crossbreed	New Zealand	NA	700000	Association	Single-marker association	Age; breed composition	PLINK	NA	NA	NA	NA	3140	3140
Chan (2012)	https://mro.massey.ac.nz/handle/10179/4401	Temperament	19	41190000	41208000	UDM3.1	rs517491862	rs517491862	Holstein; Jersey; Crossbreed	New Zealand	NA	700000	Association	Single-marker association	Age; breed composition	PLINK	NA	NA	NA	NA	3140	3140
Chan (2012)	https://mro.massey.ac.nz/handle/10179/4401	Temperament	19	41190000	41208000	UDM3.1	rs110371204	rs110371204	Holstein; Jersey; Crossbreed	New Zealand	NA	700000	Association	Single-marker association	Age; breed composition	PLINK	NA	NA	NA	NA	3140	3140
Chan (2012)	https://mro.massey.ac.nz/handle/10179/4401	Temperament	11	51753000	51753000	UDM3.1	rs110991970	rs110991970	Holstein; Jersey; Crossbreed	New Zealand	NA	700000	Association	Single-marker association	Age; breed composition	PLINK	NA	NA	NA	NA	3140	3140
Chan (2012)	https://mro.massey.ac.nz/handle/10179/4401	Temperament	11	59133000	59133000	UDM3.1	rs110658675	rs110658675	Holstein; Jersey; Crossbreed	New Zealand	NA	700000	Association	Single-marker association	Age; breed composition	PLINK	NA	NA	NA	NA	3140	3140
Chan (2012)	https://mro.massey.ac.nz/handle/10179/4401	Temperament	11	59133000	59133000	UDM3.1	rs135332010	rs135332010	Holstein; Jersey; Crossbreed	New Zealand	NA	700000	Association	Single-marker association	Age; breed composition	PLINK	NA	NA	NA	NA	3140	3140
Chan (2012)	https://mro.massey.ac.nz/handle/10179/4401	Temperament	11	29132000	29132000	UDM3.1	NA	NA	Holstein; Jersey; Crossbreed	New Zealand	NA	700000	Association	Single-marker association	Age; breed composition	PLINK	NA	NA	NA	NA	3140	3140
Dreher et al. (2019)	https://doi.org/10.3168/jds.2019-16487	Sucking reflex	7	NA	NA	UDM3.1	rs135469242	NA	German Brown Swiss	Germany	Illumina	525949	Association	Single-marker GWAS	NA	GCTA	NA	0.11	0.056	NA	9307	783
Dreher et al. (2019)	https://doi.org/10.3168/jds.2019-16487	Sucking reflex	7	NA	NA	UDM3.1	rs42123228	NA	German Brown Swiss	Germany	Illumina	525949	Association	Single-marker GWAS	NA	GCTA	NA	0.11	0.056	NA	9307	412
Dreher et al. (2019)	https://doi.org/10.3168/jds.2019-16487	Sucking reflex	7	NA	NA	UDM3.1	rs137246368	NA	German Brown Swiss	Germany	Illumina	525949	Association	Single-marker GWAS	NA	GCTA	NA	0.11	0.056	NA	9307	412
Dreher et al. (2019)	https://doi.org/10.3168/jds.2019-16487	Sucking reflex	7	NA	NA	UDM3.1	rs136980239	NA	German Brown Swiss	Germany	Illumina	525949	Association	Single-marker GWAS	NA	GCTA	NA	0.11	0.056	NA	9307	412
Dreher et al. (2019)	https://doi.org/10.3168/jds.2019-16487	Sucking reflex	7	NA	NA	UDM3.1	rs42301774	NA	German Brown Swiss	Germany	Illumina	525949	Association	Single-marker GWAS	NA	GCTA	NA	0.11	0.056	NA	9307	412
Dreher et al. (2019)	https://doi.org/10.3168/jds.2019-16487	Sucking reflex	7	NA	NA	UDM3.1	rs43215714	NA	German Brown Swiss	Germany	Illumina	525949	Association	Single-marker GWAS	NA	GCTA	NA	0.11	0.056	NA	9307	412
Dreher et al. (2019)	https://doi.org/10.3168/jds.2019-16487	Sucking reflex	7	NA	NA	UDM3.1	rs134921290	NA	German Brown Swiss	Germany	Illumina	525949	Association	Single-marker GWAS	NA	GCTA	NA	0.11	0.056	NA	9307	412
Dreher et al. (2019)	https://doi.org/10.3168/jds.2019-16487	Sucking reflex	7	NA	NA	UDM3.1	rs136591803	NA	German Brown Swiss	Germany	Illumina	525949	Association	Single-marker GWAS	NA	GCTA	NA	0.11	0.056	NA	9307	412
Dreher et al. (2019)	https://doi.org/10.3168/jds.2019-16487	Sucking reflex	7	NA	NA	UDM3.1	rs109928957	NA	German Brown Swiss	Germany	Illumina	525949	Association	Single-marker GWAS	NA	GCTA	NA	0.11	0.056	NA	9307	412
Dreher et al. (2019)	https://doi.org/10.3168/jds.2019-16487	Sucking reflex	7	NA	NA	UDM3.1	rs132707186	NA	German Brown Swiss	Germany	Illumina	525949	Association	Single-marker GWAS	NA	GCTA	NA	0.11	0.056	NA	9307	417
Dreher et al. (2019)	https://doi.org/10.3168/jds.2019-16487	Sucking reflex	7	NA	NA	UDM3.1	rs110540286	NA	German Brown Swiss	Germany	Illumina	525949	Association	Single-marker GWAS	NA	GCTA	NA	0.11	0.056	NA	9307	545
Dreher et al. (2019)	https://doi.org/10.3168/jds.2019-16487	Sucking reflex	7	NA	NA	UDM3.1	rs135811099	NA	German Brown Swiss	Germany	Illumina	525949	Association	Single-marker GWAS	NA	GCTA	NA	0.11	0.056	NA	9307	417
Dreher et al. (2019)	https://doi.org/10.3168/jds.2019-16487	Sucking reflex	7	NA	NA	UDM3.1	rs29015255	NA	German Brown Swiss	Germany	Illumina	525949	Association	Single-marker GWAS	NA	GCTA	NA	0.11	0.056	NA	9307	545
Dreher et al. (2019)	https://doi.org/10.3168/jds.2019-16487	Sucking reflex	8	NA	NA	UDM3.1	rs42550152	NA	German Brown Swiss	Germany	Illumina	525949	Association	Single-marker GWAS	NA	GCTA	NA	0.11	0.056	NA	9307	545
Dreher et al. (2019)	https://doi.org/10.3168/jds.2019-16487	Sucking reflex	11	NA	NA	UDM3.1	rs43671237	NA	German Brown Swiss	Germany	Illumina	525949	Association	Single-marker GWAS	NA	GCTA	NA	0.11	0.056	NA	9307	196
Dreher et al. (2019)	https://doi.org/10.3168/jds.2019-16487	Sucking reflex	11	NA	NA	UDM3.1	rs110070498	NA	German Brown Swiss	Germany	Illumina	525949	Association	Single-marker GWAS	NA	GCTA	NA	0.11	0.056	NA	9307	196
Dreher et al. (2019)	https://doi.org/10.3168/jds.2019-16487	Sucking reflex	14	NA	NA	UDM3.1	rs137064131	NA	German Brown Swiss	Germany	Illumina	525949	Association	Single-marker GWAS	NA	GCTA	NA	0.11	0.056	NA	9307	196
Dreher et al. (2019)	https://doi.org/10.3168/jds.2019-16487	Sucking reflex	14	NA	NA	UDM3.1	rs136641039	NA	German Brown Swiss	Germany	Illumina	525949	Association	Single-marker GWAS	NA	GCTA	NA	0.11	0.056	NA	9307	196
Dreher et al. (2019)	https://doi.org/10.3168/jds.2019-16487	Sucking reflex	14	NA	NA	UDM3.1	rs135334148	NA	German Brown Swiss	Germany	Illumina	525949	Association	Single-marker GWAS	NA	GCTA	NA	0.11	0.056	NA	9307	196
Dreher et al. (2019)	https://doi.org/10.3168/jds.2019-16487	Sucking reflex	14	NA	NA	UDM3.1	rs41569905	NA	German Brown Swiss	Germany	Illumina	525949	Association	Single-marker GWAS	NA	GCTA	NA	0.11	0.056	NA	9307	196
Dreher et al. (2019)	https://doi.org/10.3168/jds.2019-16487	Sucking reflex	14	NA	NA	UDM3.1	rs136446433	NA	German Brown Swiss	Germany	Illumina	525949	Association	Single-marker GWAS	NA	GCTA	NA	0.11	0.056	NA	9307	196
Dreher et al. (2019)	https://doi.org/10.3168/jds.2019-16487	Sucking reflex	14	NA	NA	UDM3.1	rs110369282	NA	German Brown Swiss	Germany	Illumina	525949	Association	Single-marker GWAS	NA	GCTA	NA	0.11	0.056	NA	9307	196
Dreher et al. (2019)	https://doi.org/10.3168/jds.2019-16487	Sucking reflex	14	NA	NA	UDM3.1	rs134522122	NA	German Brown Swiss	Germany	Illumina	525949	Association	Single-marker GWAS	NA	GCTA	NA	0.11	0.056	NA	9307	196
Dreher et al. (2019)	https://doi.org/10.3168/jds.2019-16487	Sucking reflex	14	NA	NA	UDM3.1	rs136075773	NA	German Brown Swiss	Germany	Illumina	525949	Association	Single-marker GWAS	NA	GCTA	NA	0.11	0.056	NA	9307	196
Dreher et al. (2019)	https://doi.org/10.3168/jds.2019-16487	Sucking reflex	14	NA	NA	UDM3.1	rs42457571	NA	German Brown Swiss	Germany	Illumina	525949	Association	Single-marker GWAS	NA	GCTA	NA	0.11	0.056	NA	9307	196
Dreher et al. (2019)	https://doi.org/10.3168/jds.2019-16487	Sucking reflex	14	NA	NA	UDM3.1	rs110509749	NA	German Brown Swiss	Germany	Illumina	525949	Association	Single-marker GWAS	NA	GCTA	NA	0.11	0.056	NA	9307	196
Dreher et al. (2019)	https://doi.org/10.3168/jds.2019-16487	Sucking reflex	14	NA	NA	UDM3.1	rs134063804	NA	German Brown Swiss	Germany	Illumina	525949	Association	Single-marker GWAS	NA	GCTA	NA	0.11	0.056	NA	9307	196
Dreher et al. (2019)	https://doi.org/10.3168/jds.2019-16487	Sucking reflex	15	NA	NA	UDM3.1	rs137832548	NA	German Brown Swiss	Germany	Illumina	525949	Association	Single-marker GWAS	NA	GCTA	NA	0.11	0.056	NA	9307	196
Dreher et al. (2019)	https://doi.org/10.3168/jds.2019-16487	Sucking reflex	15	NA	NA	UDM3.1	rs41758723	NA	German Brown Swiss	Germany	Illumina	525949	Association	Single-marker GWAS	NA	GCTA	NA	0.11	0.056	NA	9307	196
Dreher et al. (2019)	https://doi.org/10.3168/jds.2019-16487	Sucking reflex	15	NA	NA	UDM3.1	rs41758721	NA	German Brown Swiss	Germany	Illumina	525949	Association	Single-marker GWAS	NA	GCTA	NA	0.11	0.056	NA	9307	196
Dreher et al. (2019)	https://doi.org/10.3168/jds.2019-16487	Sucking reflex	15	NA	NA	UDM3.1	rs41758719	NA	German Brown Swiss	Germany	Illumina	525949	Association	Single-marker GWAS	NA	GCTA	NA	0.11	0.056	NA	9307	196
Dreher et al. (2019)	https://doi.org/10.3168/jds.2019-16487	Sucking reflex	15	NA	NA	UDM3.1	rs41758714	NA	German Brown Swiss	Germany	Illumina	525949	Association	Single-marker GWAS	NA	GCTA	NA	0.11	0.056	NA	9307	196
Dreher et al. (2019)	https://doi.org/10.3168/jds.2019-16487	Sucking reflex	15	NA	NA	UDM3.1	rs137340488	NA	German Brown Swiss	Germany	Illumina	525949	Association	Single-marker GWAS	NA	GCTA	NA	0.11	0.056	NA	9307	196
Dreher et al. (2019)	https://doi.org/10.3168/jds.2019-16487	Sucking reflex	25	NA	NA	UDM3.1	rs134472572	NA	German Brown Swiss	Germany	Illumina	525949	Association	Single-marker GWAS	NA	GCTA	NA	0.11	0.056	NA	9307	196
Dreher et al. (2019)	https://doi.org/10.3168/jds.2019-16487	Sucking reflex	7	86593875	86633971	UDM3.1	NA	NA	German Brown Swiss	Germany	Illumina	525949	Association	Single-marker GWAS	NA	GCTA	NA	0.11	0.056	NA	9307	196
Dreher et al. (2019)	https://doi.org/10.3168/jds.2019-16487	Sucking reflex	7	98454085	98985065	UDM3.1	NA	NA	German Brown Swiss	Germany	Illumina	525949	Association	Single-marker GWAS	NA	GCTA	NA	0.11	0.056	NA	9307	196
Dreher et al. (2019)	https://doi.org/10.3168/jds.2019-16487	Sucking reflex	15	28496787	28947625	UDM3.1	NA	NA	German Brown Swiss	Germany	Illumina	525949	Association	Single-marker GWAS	NA	GCTA	NA	0.11	0.056	NA	9307	196
Dreher et al. (2019)	https://doi.org/10.3168/jds.2019-16487	Sucking reflex	21	20282153	21041394	UDM3.1	NA	NA	German Brown Swiss	Germany	Illumina	525949	Association	Single-marker GWAS	NA	GCTA	NA	0.11	0.056	NA	9307	196
Elo et al. (1999)	https://doi.org/10.1007/s003359901098	Milking speed	23	NA	NA	UDM3.1	NA	BM1258;DRBP1	Finnish Ayrshire	Finland	Microsatellite	6	QTL	Multiple marker regression (Knott et al. 1996)	NA	MAPQTL-ANIMAP	NA	0.2	NA	NA	NA	196
Esmailizadeh et al. (2008)	https://doi.org/10.2527/jas.2007-0589	Temperament	2	NA	NA	UDM3.1	NA	NA	Limousin	Australia; New Zealand	Microsatellite	NA	Association	Additive and dominance model	breed; cohort; sire family; date of birth; farm; birth type; slaughter group	ASREML	NA	NA	NA	Docility score	517	196
Esmailizadeh et al. (2011)	https://doi.org/10.1111/j.1365-2052.2011.02197.x	Blood cortisol level	3	53836048	53836300	UDM3.1	NA	HUJ246	Jersey; Limousin	Australia; New Zealand	Microsatellite	284	QTL	An interval-mapping regression method	NA	SAS	NA	NA	NA	NA	783	196
Esmailizadeh et al. (2011)	https://doi.org/10.1111/j.1365-2052.2011.02197.x	Blood cortisol level	19	NA	NA	UDM3.1	NA	ETH3	Jersey; Limousin	Australia; New Zealand	Microsatellite	284	QTL	An interval-mapping regression method	NA	SAS	NA	NA	NA	NA	783	196
Friedrich et al. (2016)	https://doi.org/10.1111/age.12371	Duration inactivity (Open-field)	2	62447051	62447051	UDM3.1	rs109193448	rs109193448	German Holstein x Charolais	Germany	Illumina	37201	Association	Additive SNP effect	Year and season	QXPAK5.05	NA	NA	NA	NA	147	196
Friedrich et al. (2016)	https://doi.org/10.1111/age.12371	Duration inactivity (Open-field)	2	62890977	62890977	UDM3.1	rs111021714	rs111021714	German Holstein x Charolais	Germany	Illumina	37201	Association	Additive SNP effect	Year and season	QXPAK5.05	NA	NA	NA	NA	147	196
Friedrich et al. (2016)	https://doi.org/10.1111/age.12371	Duration inactivity (Open-field)	2	69774359	69774359	UDM3.1	rs43332694	rs43332694	German Holstein x Charolais	Germany	Illumina	37201	Association	Additive SNP effect	Year and season	QXPAK5.05	NA	NA	NA	NA	147	196
Friedrich et al. (2016)	https://doi.org/10.1111/age.12371	Duration of the arena exploration (Open-field)	6	69184582	69184582	UDM3.1	rs41255467	rs41255467	German Holstein x Charolais	Germany	Illumina	37201	Association	Additive SNP effect	Year and season	QXPAK5.05	NA	NA	NA	NA	147	196
Friedrich et al. (2016)	https://doi.org/10.1111/age.12371	Duration activity (Open-field)	8	98532984	98532984	UDM3.1	rs109064778	rs109064778	German Holstein x Charolais	Germany	Illumina	37201	Association	Additive SNP effect	Year and season	QXPAK5.05	NA	NA	NA	NA	147	196
Friedrich et al. (2016)	https://doi.org/10.1111/age.12371	Duration inactivity (Open-field)	14	8984849	8984849	UDM3.1	rs108979436	rs108979436	German Holstein x Charolais	Germany	Illumina	37201	Association	Additive SNP effect	Year and season	QXPAK5.05	NA	NA	NA	NA	147	196
Friedrich et al. (2016)	https://doi.org/10.1111/age.12371	Duration inactivity (Open-field)	19	38157880	38157880	UDM3.1	rs29019596	rs29019596	German Holstein x Charolais	Germany	Illumina	37201	Association	Additive SNP effect	Year and season	QXPAK5.05	NA	NA	NA	NA	147	196
Friedrich et al. (2016)	https://doi.org/10.1111/age.12371	Duration activity (Open-field)	21	9375095	9375095	UDM3.1	rs29024420	BTA-12468-no-rs	German Holstein x Charolais	Germany	Illumina	37201	Association	Additive SNP effect	Year and season	QXPAK5.05	NA	NA	NA	NA	147	196
Friedrich et al. (2016)	https://doi.org/10.1111/age.12371	Duration activity (Open-field)	21	9888915	9888915	UDM3.1	rs110780905	rs110780905	German Holstein x Charolais	Germany	Illumina	37201	Association	Additive SNP effect	Year and season	QXPAK5.05	NA	NA	NA	NA	147	196
Friedrich et al. (2016)	https://doi.org/10.1111/age.12371	Duration inactivity (Open-field)	22	52113096	52113096	UDM3.1	rs109674592	rs109674592	German Holstein x Charolais	Germany	Illumina	37201	Association	Additive SNP effect	Year and season	QXPAK5.05	NA	NA	NA	NA	147	196
Friedrich et al. (2016)	https://doi.org/10.1111/age.12371	Duration inactivity (Open-field)	22	52827405	52827405	UDM3.1	rs110027993	rs110027993	German Holstein x Charolais	Germany	Illumina	37201	Association	Additive SNP effect	Year and season	QXPAK5.05	NA	NA	NA	NA	147	196
Friedrich et al. (2016)	https://doi.org/10.1111/age.12371	Duration inactivity (Open-field)	24	920520	920520	UDM3.1	rs29012505	rs29012505	German Holstein x Charolais	Germany	Illumina	37201	Association	Additive SNP effect	Year and season	QXPAK5.05	NA	NA	NA	NA	147	196
Friedrich et al. (2016)	https://doi.org/10.1111/age.12371	Duration inactivity (Open-field)	24	1094942	1094942	UDM3.1	rs41645754	Hapmap47669-BTA-59022	German Holstein x Charolais	Germany	Illumina	37201	Association	Additive SNP effect	Year and season	QXPAK5.05	NA	NA	NA	NA	147	NA
Friedrich et al. (2016)	https://doi.org/10.1111/age.12371	Duration activity (Open-field)	24	21649461	21649461	UDM3.1	rs109679723	rs109679723	German Holstein x Charolais	Germany	Illumina	37201	Association	Additive SNP effect	Year and season	QXPAK5.05	NA	NA	NA	NA	147	NA
Friedrich et al. (2016)	https://doi.org/10.1111/age.12371	Duration of the arena exploration (Novel object test)	3	38811314	38811314	UDM3.1	rs41623602	BTA-122016-no-rs	German Holstein x Charolais	Germany	Illumina	37201	Association	Additive SNP effect	Year and season	QXPAK5.05	NA	NA	NA	NA	147	NA
Friedrich et al. (2016)	https://doi.org/10.1111/age.12371	Duration of the arena exploration (Novel object test)	4	26490406	26490406	UDM3.1	rs29027498	rs29027498	German Holstein x Charolais	Germany	Illumina	37201	Association	Additive SNP effect	Year and season	QXPAK5.05	NA	NA	NA	NA	147	NA
Friedrich et al. (2016)	https://doi.org/10.1111/age.12371	Duration activity (Novel object test)	7	112133700	112133700	UDM3.1	rs43708473	rs43708473	German Holstein x Charolais	Germany	Illumina	37201	Association	Additive SNP effect	Year and season	QXPAK5.05	NA	NA	NA	NA	147	NA
Friedrich et al. (2016)	https://doi.org/10.1111/age.12371	Duration of the arena exploration (Novel object test)	9	85002515	85002515	UDM3.1	rs109313646	rs109313646	German Holstein x Charolais	Germany	Illumina	37201	Association	Additive SNP effect	Year and season	QXPAK5.05	NA	NA	NA	NA	147	NA
Friedrich et al. (2016)	https://doi.org/10.1111/age.12371	Duration of the arena exploration (Novel object test)	9	94683820	94683820	UDM3.1	rs111019360	rs111019360	German Holstein x Charolais	Germany	Illumina	37201	Association	Additive SNP effect	Year and season	QXPAK5.05	NA	NA	NA	NA	147	NA
Friedrich et al. (2016)	https://doi.org/10.1111/age.12371	Duration activity (Novel object test)	10	20008636	20008636	UDM3.1	rs110025880	rs110025880	German Holstein x Charolais	Germany	Illumina	37201	Association	Additive SNP effect	Year and season	QXPAK5.05	NA	NA	NA	NA	147	NA
Friedrich et al. (2016)	https://doi.org/10.1111/age.12371	Duration of the arena exploration (Novel object test)	10	46312239	46312239	UDM3.1	rs41256789	rs41256789	German Holstein x Charolais	Germany	Illumina	37201	Association	Additive SNP effect	Year and season	QXPAK5.05	NA	NA	NA	NA	147	NA
Friedrich et al. (2016)	https://doi.org/10.1111/age.12371	Duration of the arena exploration (Novel object test)	10	46548679	46548679	UDM3.1	rs109741931	rs109741931	German Holstein x Charolais	Germany	Illumina	37201	Association	Additive SNP effect	Year and season	QXPAK5.05	NA	NA	NA	NA	147	NA
Friedrich et al. (2016)	https://doi.org/10.1111/age.12371	Duration inactivity (Novel object test)	10	46665928	46665928	UDM3.1	rs42838073	rs42838073	German Holstein x Charolais	Germany	Illumina	37201	Association	Additive SNP effect	Year and season	QXPAK5.05	NA	NA	NA	NA	147	NA
Friedrich et al. (2016)	https://doi.org/10.1111/age.12371	Duration of the arena exploration (Novel object test)	10	46665928	46665928	UDM3.1	rs42838073	rs42838073	German Holstein x Charolais	Germany	Illumina	37201	Association	Additive SNP effect	Year and season	QXPAK5.05	NA	NA	NA	NA	147	NA
Friedrich et al. (2016)	https://doi.org/10.1111/age.12371	Duration of the arena exploration (Novel object test)	10	66687859	66687859	UDM3.1	rs109320355	Hapmap31150-BTA-152385	German Holstein x Charolais	Germany	Illumina	37201	Association	Additive SNP effect	Year and season	QXPAK5.05	NA	NA	NA	NA	147	NA
Friedrich et al. (2016)	https://doi.org/10.1111/age.12371	Duration inactivity (Novel object test)	12	33721124	33721124	UDM3.1	rs41626426	Hapmap48681-BTA-19661	German Holstein x Charolais	Germany	Illumina	37201	Association	Additive SNP effect	Year and season	QXPAK5.05	NA	NA	NA	NA	147	NA
Friedrich et al. (2016)	https://doi.org/10.1111/age.12371	Duration inactivity (Novel object test)	14	44941560	44941560	UDM3.1	rs109784719	rs109784719	German Holstein x Charolais	Germany	Illumina	37201	Association	Additive SNP effect	Year and season	QXPAK5.05	NA	NA	NA	NA	147	NA
Friedrich et al. (2016)	https://doi.org/10.1111/age.12371	Duration of the arena exploration (Novel object test)	14	44941560	44941560	UDM3.1	rs109784719	rs109784719	German Holstein x Charolais	Germany	Illumina	37201	Association	Additive SNP effect	Year and season	QXPAK5.05	NA	NA	NA	NA	147	NA
Friedrich et al. (2016)	https://doi.org/10.1111/age.12371	Duration inactivity (Novel object test)	14	68599010	68599010	UDM3.1	rs110245129	rs110245129	German Holstein x Charolais	Germany	Illumina	37201	Association	Additive SNP effect	Year and season	QXPAK5.05	NA	NA	NA	NA	147	NA
Friedrich et al. (2016)	https://doi.org/10.1111/age.12371	Duration inactivity (Novel object test)	14	71025573	71025573	UDM3.1	rs41666787	rs41666787	German Holstein x Charolais	Germany	Illumina	37201	Association	Additive SNP effect	Year and season	QXPAK5.05	NA	NA	NA	NA	147	NA
Friedrich et al. (2016)	https://doi.org/10.1111/age.12371	Duration of the arena exploration (Novel object test)	15	53250782	53250782	UDM3.1	rs109494085	rs109494085	German Holstein x Charolais	Germany	Illumina	37201	Association	Additive SNP effect	Year and season	QXPAK5.05	NA	NA	NA	NA	147	NA
Friedrich et al. (2016)	https://doi.org/10.1111/age.12371	Duration of the arena exploration (Novel object test)	16	50798300	50798300	UDM3.1	rs109513733	rs109513733	German Holstein x Charolais	Germany	Illumina	37201	Association	Additive SNP effect	Year and season	QXPAK5.05	NA	NA	NA	NA	147	NA
Friedrich et al. (2016)	https://doi.org/10.1111/age.12371	Duration of the arena exploration (Novel object test)	19	17597495	17597495	UDM3.1	rs17597495	rs17597495	German Holstein x Charolais	Germany	Illumina	37201	Association	Additive SNP effect	Year and season	QXPAK5.05	NA	NA	NA	NA	147	NA
Friedrich et al. (2016)	https://doi.org/10.1111/age.12371	Duration of the arena exploration (Novel object test)	19	21950487	21950487	UDM3.1	rs41641022	Hapmap38959-BTA-44727	German Holstein x Charolais	Germany	Illumina	37201	Association	Additive SNP effect	Year and season	QXPAK5.05	NA	NA	NA	NA	147	NA
Friedrich et al. (2016)	https://doi.org/10.1111/age.12371	Duration inactivity (Novel object test)	19	22157176	22157176	UDM3.1	rs110894302	rs110894302	German Holstein x Charolais	Germany	Illumina	37201	Association	Additive SNP effect	Year and season	QXPAK5.05	NA	NA	NA	NA	147	NA
Friedrich et al. (2016)	https://doi.org/10.1111/age.12371	Duration activity (Novel object test)	25	10305794	10305794	UDM3.1	rs109243151	rs109243151	German Holstein x Charolais	Germany	Illumina	37201	Association	Additive SNP effect	Year and season	QXPAK5.05	NA	NA	NA	NA	147	NA
Friedrich et al. (2016)	https://doi.org/10.1111/age.12371	Duration inactivity (Novel object test)	26	48583446	48583446	UDM3.1	rs110898125	rs110898125	German Holstein x Charolais	Germany	Illumina	37201	Association	Additive SNP effect	Year and season	QXPAK5.05	NA	NA	NA	NA	147	NA
Friedrich et al. (2016)	https://doi.org/10.1111/age.12371	Duration activity (Novel object test)	26	48583446	48583446	UDM3.1	rs110898125	rs110898125	German Holstein x Charolais	Germany	Illumina	37201	Association	Additive SNP effect	Year and season	QXPAK5.05	NA	NA	NA	NA	147	NA
Friedrich et al. (2016)	https://doi.org/10.1111/age.12371	Duration activity (Novel object test)	28	24751304	24751304	UDM3.1	rs42138859	rs42138859	German Holstein x Charolais	Germany	Illumina	37201	Association	Additive SNP effect	Year and season	QXPAK5.05	NA	NA	NA	NA	147	NA
Friedrich et al. (2016)	https://doi.org/10.1111/age.12371	Duration of the arena exploration (Novel object test)	29	19234709	19234709	UDM3.1	rs108965864	rs108965864	German Holstein x Charolais	Germany	Illumina	37201	Association	Additive SNP effect	Year and season	QXPAK5.05	NA	NA	NA	NA	147	NA
Friedrich et al. (2016)	https://doi.org/10.1111/age.12371	Duration of the arena exploration (Novel object test)	29	19332326	19332326	UDM3.1	rs42169108	rs42169108	German Holstein x Charolais	Germany	Illumina	37201	Association	Additive SNP effect	Year and season	QXPAK5.05	NA	NA	NA	NA	147	NA
Friedrich et al. (2016)	https://doi.org/10.1111/age.12371	Duration of the arena exploration (Novel object test)	29	19376416	19376416	UDM3.1	rs43099931	rs43099931	German Holstein x Charolais	Germany	Illumina	37201	Association	Additive SNP effect	Year and season	QXPAK5.05	NA	NA	NA	NA	147	NA
Friedrich et al. (2016)	https://doi.org/10.1111/age.12371	Duration activity (Novel object test)	X	15953283	15953283	UDM3.1	rs29025765	rs29025765	German Holstein x Charolais	Germany	Illumina	37201	Association	Additive SNP effect	Year and season	QXPAK5.05	NA	NA	NA	NA	147	NA
Friedrich et al. (2016)	https://doi.org/10.1111/age.12371	Duration inactivity (Open-field)	2	62447051	62447051	UDM3.1	rs109193448	rs109193448	German Holstein x Charolais	Germany	Illumina	37201	Association	Additive SNP effect	Year and season	QXPAK5.05	NA	NA	NA	NA	147	196
Friedrich et al. (2016)	https://doi.org/10.1111/age.12371	Duration inactivity (Open-field)	2	62890977	62890977	UDM3.1	rs111021714	rs111021714	German Holstein x Charolais	Germany	Illumina	37201	Association	Additive SNP effect	Year and season	QXPAK5.05	NA	NA	NA	NA	147	196
Friedrich et al. (2016)	https://doi.org/10.1111/age.12371	Duration inactivity (Open-field)	2	69774359	69774359	UDM3.1	rs43332694	rs43332694	German Holstein x Charolais	Germany	Illumina	37201	Association	Additive SNP effect	Year and season	QXPAK5.05	NA	NA	NA	NA	147	196
Friedrich et al. (2016)	https://doi.org/10.1111/age.12371	Duration of the arena exploration (Open-field)	6	69184582	69184582	UDM3.1	rs41255467	rs41255467	German Holstein x Charolais	Germany	Illumina	37201	Association	Additive SNP effect	Year and season	QXPAK5.05	NA	NA	NA	NA	147	196
Friedrich et al. (2016)	https://doi.org/10.1111/age.12371	Duration activity (Open-field)	8	98532984	98532984	UDM3.1	rs109064778	rs109064778	German Holstein x Charolais	Germany	Illumina	37201	Association	Additive SNP effect	Year and season	QXPAK5.05	NA	NA	NA	NA	147	196
Friedrich et al. (2016)	https://doi.org/10.1111/age.12371	Duration inactivity (Open-field)	14	8984849	8984849	UDM3.1	rs108979436	rs108979436	German Holstein x Charolais	Germany	Illumina	37201	Association	Additive SNP effect	Year and season	QXPAK5.05	NA	NA	NA	NA	147	196
Friedrich et al. (2016)	https://doi.org/10.1111/age.12371	Duration inactivity (Open-field)	19	38157880	38157880	UDM3.1	rs29019596	rs29019596	German Holstein x Charolais	Germany	Illumina	37201	Association	Additive SNP effect	Year and season	QXPAK5.05	NA	NA	NA	NA	147	196
Friedrich et al. (2016)	https://doi.org/10.1111/age.12371	Duration activity (Open-field)	21	9375095	9375095	UDM3.1	rs29024420	BTA-12468-no-rs	German Holstein x Charolais	Germany	Illumina	37201	Association	Additive SNP effect	Year and season	QXPAK5.05	NA	NA	NA	NA	147	196
Friedrich et al. (2016)	https://doi.org/10.1111/age.12371	Duration activity (Open-field)	21	9888915	9888915	UDM3.1	rs110780905	rs110780905	German Holstein x Charolais	Germany	Illumina	37201	Association	Additive SNP effect	Year and season	QXPAK5.05	NA	NA	NA	NA	147	196
Friedrich et al. (2016)	https://doi.org/10.1111/age.12371	Duration inactivity (Open-field)	22	52113096	52113096	UDM3.1	rs109674592	rs109674592	German Holstein x Charolais	Germany	Illumina	37201	Association	Additive SNP effect	Year and season	QXPAK5.05	NA	NA	NA	NA	147	196
Friedrich et al. (2016)	https://doi.org/10.1111/age.12371	Duration inactivity (Open-field)	22	52827405	52827405	UDM3.1	rs110027993	rs110027993	German Holstein x Charolais	Germany	Illumina	37201	Association	Additive SNP effect	Year and season	QXPAK5.05	NA	NA	NA	NA	147	196
Friedrich et al. (2016)	https://doi.org/10.1111/age.12371	Duration inactivity (Open-field)	24	920520	920520	UDM3.1	rs29012505	rs29012505	German Holstein x Charolais	Germany	Illumina	37201	Association	Additive SNP effect	Year and season	QXPAK5.05	NA	NA	NA	NA	147	196
Friedrich et al. (2016)	https://doi.org/10.1111/age.12371	Duration inactivity (Open-field)	24	1094942	1094942	UDM3.1	rs41645754	Hapmap47669-BTA-59022	German Holstein x Charolais	Germany	Illumina	37201	Association	Additive SNP effect	Year and season	QXPAK5.05	NA	NA	NA	NA	147	NA
Friedrich et al. (2016)	https://doi.org/10.1111/age.12371	Duration activity (Open-field)	24	21649461	21649461	UDM3.1	rs109679723	rs109679723	German Holstein x Charolais	Germany	Illumina	37201	Association	Additive SNP effect	Year and season	QXPAK5.05	NA	NA	NA	NA	147	NA
Friedrich et al. (2016)	https://doi.org/10.1111/age.12371	Duration of the arena exploration (Novel object test)	3	38811314	38811314	UDM3.1	rs41623602	BTA-122016-no-rs	German Holstein x Charolais	Germany	Illumina	37201	Association	Additive SNP effect	Year and season	QXPAK5.05	NA	NA	NA	NA	147	NA
Friedrich et al. (2016)	https://doi.org/10.1111/age.12371	Duration of the arena exploration (Novel object test)	4	26490406	26490406	UDM3.1	rs29027498	rs29027498	German Holstein x Charolais	Germany	Illumina	37201	Association	Additive SNP effect	Year and season	QXPAK5.05	NA	NA	NA	NA	147	NA
Friedrich et al. (2016)	https://doi.org/10.1111/age.12371	Duration activity (Novel object test)	7	112133700	112133700	UDM3.1	rs43708473	rs43708473	German Holstein x Charolais	Germany	Illumina	37201	Association	Additive SNP effect	Year and season	QXPAK5.05	NA	NA	NA	NA	147	NA
Friedrich et al. (2016)	https://doi.org/10.1111/age.12371	Duration of the arena exploration (Novel object test)	9	85002515	85002515	UDM3.1	rs109313646	rs109313646	German Holstein x Charolais	Germany	Illumina	37201	Association	Additive SNP effect	Year and season	QXPAK5.05	NA	NA	NA	NA	147	NA
Friedrich et al. (2016)	https://doi.org/10.1111/age.12371	Duration of the arena exploration (Novel object test)	9	94683820	94683820	UDM3.1	rs111019360	rs111019360	German Holstein x Charolais	Germany	Illumina	37201	Association	Additive SNP effect	Year and season	QXPAK5.05	NA	NA	NA	NA	147	NA
Friedrich et al. (2016)	https://doi.org/10.1111/age.12371	Duration activity (Novel object test)	10	20008636	20008636	UDM3.1	rs110025880	rs110025880	German Holstein x Charolais	Germany	Illumina	37201	Association	Additive SNP effect	Year and season	QXPAK5.05	NA	NA	NA	NA	147	NA
Friedrich et al. (2016)	https://doi.org/10.1111/age.12371	Duration of the arena exploration (Novel object test)	10	46312239	46312239	UDM3.1	rs41256789	rs41256789	German Holstein x Charolais	Germany	Illumina	37201	Association	Additive SNP effect	Year and season	QXPAK5.05	NA	NA	NA	NA	147	NA
Friedrich et al. (2016)	https://doi.org/10.1111/age.12371	Duration of the arena exploration (Novel object test)	10	46548679	46548679	UDM3.1	rs109741931	rs109741931	German Holstein x Charolais	Germany	Illumina	37201	Association	Additive SNP effect	Year and season	QXPAK5.05	NA	NA	NA	NA	147	NA
Friedrich et al. (2016)	https://doi.org/10.1111/age.12371	Duration inactivity (Novel object test)	10	46665928	46665928	UDM3.1	rs42838073	rs42838073	German Holstein x Charolais	Germany	Illumina	37201	Association	Additive SNP effect	Year and season	QXPAK5.05	NA	NA	NA	NA	147	NA
Friedrich et al. (2016)	https://doi.org/10.1111/age.12371	Duration of the arena exploration (Novel object test)	10	46665928	46665928	UDM3.1	rs42838073	rs42838073	German Holstein x Charolais	Germany	Illumina	37201	Association	Additive SNP effect	Year and season	QXPAK5.05	NA	NA	NA	NA	147	NA
Friedrich et al. (2016)	https://doi.org/10.1111/age.12371	Duration of the arena exploration (Novel object test)	10	66687859	66687859	UDM3.1	rs109320355	Hapmap31150-BTA-152385	German Holstein x Charolais	Germany	Illumina	37201	Association	Additive SNP effect	Year and season	QXPAK5.05	NA	NA	NA	NA	147	NA
Friedrich et al. (2016)	https://doi.org/10.1111/age.12371	Duration inactivity (Novel object test)	12	33721124	33721124	UDM3.1	rs41626426	Hapmap48681-BTA-19661	German Holstein x Charolais	Germany	Illumina	37201	Association	Additive SNP effect	Year and season	QXPAK5.05	NA	NA	NA	NA	147	NA
Friedrich et al. (2016)	https://doi.org/10.1111/age.12371	Duration inactivity (Novel object test)	14	44941560	44941560	UDM3.1	rs109784719	rs109784719	German Holstein x Charolais	Germany	Illumina	37201	Association	Additive SNP effect	Year and season	QXPAK5.05	NA	NA	NA	NA	147	NA
Friedrich et al. (2016)	https://doi.org/10.1111/age.12371	Duration of the arena exploration (Novel object test)	14	44941560	44941560	UDM3.1	rs109784719	rs109784719	German Holstein x Charolais	Germany	Illumina	37201	Association	Additive SNP effect	Year and season	QXPAK5.05	NA	NA	NA	NA	147	NA
Friedrich et al. (2016)	https://doi.org/10.1111/age.12371	Duration inactivity (Novel object test)	14	68599010	68599010	UDM3.1	rs110245129	rs110245129	German Holstein x Charolais	Germany	Illumina	37201	Association	Additive SNP effect	Year and season	QXPAK5.05	NA	NA	NA	NA	147	NA
Friedrich et al. (2016)	https://doi.org/10.1111/age.12371	Duration inactivity (Novel object test)	14	71025573	71025573	UDM3.1	rs41666787	rs41666787	German Holstein x Charolais	Germany	Illumina	37201	Association	Additive SNP effect	Year and season	QXPAK5.05	NA	NA	NA	NA	147	NA
Friedrich et al. (2016)	https://doi.org/10.1111/age.12371	Duration of the arena exploration (Novel object test)	15	53250782	53250782	UDM3.1	rs109494085	rs109494085	German Holstein x Charolais	Germany	Illumina	37201	Association	Additive SNP effect	Year and season	QXPAK5.05	NA	NA	NA	NA	147	NA
Friedrich et al. (2016)	https://doi.org/10.1111/age.12371	Duration of the arena exploration (Novel object test)	16	50798300	50798300	UDM3.1	rs109513733	rs109513733	German Holstein x Charolais	Germany	Illumina	37201	Association	Additive SNP effect	Year and season	QXPAK5.05	NA	NA	NA	NA	147	NA
Friedrich et al. (2016)	https://doi.org/10.1111/age.12371	Duration of the arena exploration (Novel object test)	19	17597495	17597495	UDM3.1	rs17597495	rs17597495	German Holstein x Charolais	Germany	Illumina	37201	Association	Additive SNP effect	Year and season	QXPAK5.05	NA	NA	NA	NA	147	NA
Friedrich et al. (2016)	https://doi.org/10.1111/age.12371	Duration of the arena exploration (Novel object test)	19	21950487	21950487	UDM3.1	rs41641022	Hapmap38959-BTA-44727	German Holstein x Charolais	Germany	Illumina	37201	Association	Additive SNP effect	Year and season	QXPAK5.05	NA	NA	NA	NA	147	NA
Friedrich et al. (2016)	https://doi.org/10.1111/age.12371	Duration inactivity (Novel object test)	19	22157176	22157176	UDM3.1	rs110894302	rs110894302	German Holstein x Charolais	Germany	Illumina	37201	Association	Additive SNP effect	Year and season	QXPAK5.05	NA	NA	NA	NA	147	NA
Friedrich et al. (2016)	https://doi.org/10.1111/age.12371	Duration activity (Novel object test)	25	10305794	10305794	UDM3.1	rs109243151	rs109243151	German Holstein x Charolais	Germany	Illumina	37201	Association	Additive SNP effect	Year and season	QXPAK5.05	NA	NA	NA	NA	147	NA
Friedrich et al. (2016)	https://doi.org/10.1111/age.12371	Duration inactivity (Novel object test)	26	48583446	48583446	UDM3.1	rs110898125	rs110898125	German Holstein x Charolais	Germany	Illumina	37201	Association	Additive SNP effect	Year and season	QXPAK5.05	NA	NA	NA	NA	147	NA
Friedrich et al. (2016)	https://doi.org/10.1111/age.12371	Duration activity (Novel object test)	26	48583446	48583446	UDM3.1	rs110898125	rs110898125	German Holstein x Charolais	Germany	Illumina	37201	Association	Additive SNP effect	Year and season	QXPAK5.05	NA	NA	NA	NA	147	NA
Friedrich et al. (2016)	https://doi.org/10.1111/age.12371	Duration activity (Novel object test)	28	24751304	24751304	UDM3.1	rs42138859	rs42138859	German Holstein x Charolais	Germany	Illumina	37201	Association	Additive SNP effect	Year and season	QXPAK5.05	NA	NA	NA	NA	147	NA
Friedrich et al. (2016)	https://doi.org/10.1111/age.12371	Duration activity (Novel object test)	X	15953283	15953283	UDM3.1	rs29025765	rs29025765	German Holstein x Charolais	Germany	Illumina	37201	Association	Additive SNP effect	Year and season	QXPAK5.05	NA	NA	NA	NA	147	NA
Friedrich et al. (2016)	https://doi.org/10.1111/age.12371	Duration of the arena exploration (Novel object test)	29	19234709	19234709	UDM3.1	rs108965864	rs108965864	German Holstein x Charolais	Germany	Illumina	37201	Association	Additive SNP effect	Year and season	QXPAK5.05	NA	NA	NA	NA	147	NA
Friedrich et al. (2016)	https://doi.org/10.1111/age.12371	Duration of the arena exploration (Novel object test)	29	19332326	19332326	UDM3.1	rs42169108	rs42169108	German Holstein x Charolais	Germany	Illumina	37201	Association	Additive SNP effect	Year and season	QXPAK5.05	NA	NA	NA	NA	147	NA
Friedrich et al. (2016)	https://doi.org/10.1111/age.12371	Duration of the arena exploration (Novel object test)	29	19376416	19376416	UDM3.1	rs43099931	rs43099931	German Holstein x Charolais	Germany	Illumina	37201	Association	Additive SNP effect	Year and season	QXPAK5.05	NA	NA	NA	NA	147	NA
Garza-Brenner et al. (2017)	https://doi.org/10.1007/s13353-016-0383-0	Temperament	15	24304315	24304355	UDM3.1	rs135155082	rs135155082	Charolais	Mexico	Sequenom MassARRAY¸	248	Association	Linear model	herd; age group; year of birth	Genopop	SAS	NA	NA	NA	412	NA
Garza-Brenner et al. (2017)	https://doi.org/10.1007/s13353-016-0383-0	Flight speed	1	59343737	59343777	UDM3.1	rs109576799	rs109576799	Charolais	Mexico	Sequenom MassARRAY¸	248	Association	Linear model	herd; age group; year of birth	Genopop	SAS	NA	NA	NA	412	NA
Garza-Brenner et al. (2017)	https://doi.org/10.1007/s13353-016-0383-0	Temperament	1	59343737	59343777	UDM3.1	rs109576799	rs109576799	Charolais	Mexico	Sequenom MassARRAY¸	248	Association	Linear model	herd; age group; year of birth	Genopop	SAS	NA	NA	NA	412	NA
Garza-Brenner et al. (2017)	https://doi.org/10.1007/s13353-016-0383-0	Flight speed	12	16884043	16884083	UDM3.1	rs43696138	rs43696138	Charolais	Mexico	Sequenom MassARRAY¸	248	Association	Linear model	herd; age group; year of birth	Genopop	SAS	NA	NA	NA	412	NA
Garza-Brenner et al. (2017)	https://doi.org/10.1007/s13353-016-0383-0	Temperament	12	16884043	16884083	UDM3.1	rs43696138	rs43696138	Charolais	Mexico	Sequenom MassARRAY¸	248	Association	Linear model	herd; age group; year of birth	Genopop	SAS	NA	NA	NA	412	NA
Garza-Brenner et al. (2017)	https://doi.org/10.1007/s13353-016-0383-0	Temperament	11	74116743	74116783	UDM3.1	rs134604486	rs134604486	Charolais	Mexico	Sequenom MassARRAY¸	248	Association	Linear model	herd; age group; year of birth	Genopop	SAS	NA	NA	NA	412	NA
Garza-Brenner et al. (2017)	https://doi.org/10.1007/s13353-016-0383-0	Temperament	11	74116767	74116807	UDM3.1	rs137756569	rs137756569	Charolais	Mexico	Sequenom MassARRAY¸	248	Association	Linear model	herd; age group; year of birth	Genopop	SAS	NA	NA	NA	412	NA
Garza-Brenner et al. (2017)	https://doi.org/10.1007/s13353-016-0383-0	Temperament	26	37898111	37898151	UDM3.1	rs110365063	rs110365063	Charolais	Mexico	Sequenom MassARRAY¸	248	Association	Linear model	herd; age group; year of birth	Genopop	SAS	NA	NA	NA	412	NA
Garza-Brenner et al. (2017)	https://doi.org/10.1007/s13353-016-0383-0	Temperament	15	24304315	24304355	UDM3.1	rs135155082	rs135155082	Charolais	Mexico	Sequenom MassARRAY¸	248	Association	Linear model	herd; age group; year of birth	Genopop	SAS	NA	NA	NA	412	NA
Garza-Brenner et al. (2017)	https://doi.org/10.1007/s13353-016-0383-0	Flight speed	1	59343737	59343777	UDM3.1	rs109576799	rs109576799	Charolais	Mexico	Sequenom MassARRAY¸	248	Association	Linear model	herd; age group; year of birth	Genopop	SAS	NA	NA	NA	412	NA
Garza-Brenner et al. (2017)	https://doi.org/10.1007/s13353-016-0383-0	Temperament	1	59343737	59343777	UDM3.1	rs109576799	rs109576799	Charolais	Mexico	Sequenom MassARRAY¸	248	Association	Linear model	herd; age group; year of birth	Genopop	SAS	NA	NA	NA	412	NA
Garza-Brenner et al. (2017)	https://doi.org/10.1007/s13353-016-0383-0	Flight speed	12	16884043	16884083	UDM3.1	rs43696138	rs43696138	Charolais	Mexico	Sequenom MassARRAY¸	248	Association	Linear model	herd; age group; year of birth	Genopop	SAS	NA	NA	NA	412	NA
Garza-Brenner et al. (2017)	https://doi.org/10.1007/s13353-016-0383-0	Temperament	12	16884043	16884083	UDM3.1	rs43696138	rs43696138	Charolais	Mexico	Sequenom MassARRAY¸	248	Association	Linear model	herd; age group; year of birth	Genopop	SAS	NA	NA	NA	412	NA
Garza-Brenner et al. (2017)	https://doi.org/10.1007/s13353-016-0383-0	Temperament	11	74116743	74116783	UDM3.1	rs134604486	rs134604486	Charolais	Mexico	Sequenom MassARRAY¸	248	Association	Linear model	herd; age group; year of birth	Genopop	SAS	NA	NA	NA	412	NA
Garza-Brenner et al. (2017)	https://doi.org/10.1007/s13353-016-0383-0	Temperament	11	74116767	74116807	UDM3.1	rs137756569	rs137756569	Charolais	Mexico	Sequenom MassARRAY¸	248	Association	Linear model	herd; age group; year of birth	Genopop	SAS	NA	NA	NA	412	NA
Garza-Brenner et al. (2017)	https://doi.org/10.1007/s13353-016-0383-0	Temperament	26	37898111	37898151	UDM3.1	rs110365063	rs110365063	Charolais	Mexico	Sequenom MassARRAY¸	248	Association	Linear model	herd; age group; year of birth	Genopop	SAS	NA	NA	NA	412	NA
Glenske et al. (2010)	https://doi.org/10.5194/aab-53-388-2010	Response to weighting process	1	4995121	4995274	UDM3.1	NA	BMS1928	German Simmental	Germany	Microsatellite	3	QTL	Single-marker association	analysis sex and year were included as fixed effects and as covariate the age at test	SAS	NA	NA	NA	NA	417	NA
Glenske et al. (2010)	https://doi.org/10.5194/aab-53-388-2010	Response to weighting process	1	11920520	11920663	UDM3.1	NA	BMS574	German Angus	Germany	Microsatellite	3	QTL	Single-marker association	analysis sex and year were included as fixed effects and as covariate the age at test	SAS	NA	NA	NA	NA	545	NA
Glenske et al. (2010)	https://doi.org/10.5194/aab-53-388-2010	Restraint docility test	1	11920520	11920663	UDM3.1	NA	BMS574	German Simmental	Germany	Microsatellite	3	QTL	Single-marker association	analysis sex and year were included as fixed effects and as covariate the age at test	SAS	NA	NA	NA	NA	417	NA
Glenske et al. (2011)	https://doi.org/10.1017/S1751731110001801	Temperament	29	9740292	9740386	UDM3.1	NA	BMS764	German Angus Moiled	Germany	Microsatellite	10	QTL	Linear	Gender and year of test	SAS	QTL Express	NA	NA	NA	545	NA
Glenske et al. (2011)	https://doi.org/10.1017/S1751731110001801	Temperament	29	9740292	9740386	UDM3.1	NA	BMS764	German Angus Moiled	Germany	Microsatellite	10	QTL	Linear	Gender and year of test	SAS	QTL Express	NA	NA	NA	545	NA
Gray et al. (2011)	http://www.biomedcentral.com/1746-6148/8/199	Total milking time	1	133300000	135800000	Btau4.0	NA	NA	Italian Brow Swiss	Italy	Illumina	33074	Association	Bayesian LASSO	parity; herd; days in milk; age at first calving and year-month of test	R	NA	NA	NA	NA	37213	NA
Gray et al. (2011)	http://www.biomedcentral.com/1746-6148/8/199	Total milking time	2	4000000	6800000	Btau4.0	NA	NA	Italian Brow Swiss	Italy	Illumina	33074	Association	Bayesian LASSO	parity; herd; days in milk; age at first calving and year-month of test	R	NA	NA	NA	NA	37213	NA
Gray et al. (2011)	http://www.biomedcentral.com/1746-6148/8/199	Total milking time	2	128900000	134200000	Btau4.0	NA	NA	Italian Brow Swiss	Italy	Illumina	33074	Association	Bayesian LASSO	parity; herd; days in milk; age at first calving and year-month of test	R	NA	NA	NA	NA	37213	NA
Gray et al. (2011)	http://www.biomedcentral.com/1746-6148/8/199	Total milking time	3	30100000	38800000	Btau4.0	NA	NA	Italian Brow Swiss	Italy	Illumina	33074	Association	Bayesian LASSO	parity; herd; days in milk; age at first calving and year-month of test	R	NA	NA	NA	NA	37213	NA
Gray et al. (2011)	http://www.biomedcentral.com/1746-6148/8/199	Total milking time	3	110600000	113400000	Btau4.0	NA	NA	Italian Brow Swiss	Italy	Illumina	33074	Association	Bayesian LASSO	parity; herd; days in milk; age at first calving and year-month of test	R	NA	NA	NA	NA	37213	NA
Gray et al. (2011)	http://www.biomedcentral.com/1746-6148/8/199	Total milking time	4	33000000	37600000	Btau4.0	NA	NA	Italian Brow Swiss	Italy	Illumina	33074	Association	Bayesian LASSO	parity; herd; days in milk; age at first calving and year-month of test	R	NA	NA	NA	NA	37213	NA
Gray et al. (2011)	http://www.biomedcentral.com/1746-6148/8/199	Total milking time	5	25800000	29110000	Btau4.0	NA	NA	Italian Brow Swiss	Italy	Illumina	33074	Association	Bayesian LASSO	parity; herd; days in milk; age at first calving and year-month of test	R	NA	NA	NA	NA	37213	NA
Gray et al. (2011)	http://www.biomedcentral.com/1746-6148/8/199	Total milking time	5	89700000	93900000	Btau4.0	NA	NA	Italian Brow Swiss	Italy	Illumina	33074	Association	Bayesian LASSO	parity; herd; days in milk; age at first calving and year-month of test	R	NA	NA	NA	NA	37213	462
Gray et al. (2011)	http://www.biomedcentral.com/1746-6148/8/199	Total milking time	5	109600000	116600000	Btau4.0	NA	NA	Italian Brow Swiss	Italy	Illumina	33074	Association	Bayesian LASSO	parity; herd; days in milk; age at first calving and year-month of test	R	NA	NA	NA	NA	37213	703
Gray et al. (2011)	http://www.biomedcentral.com/1746-6148/8/199	Total milking time	6	41700000	43500000	Btau4.0	NA	NA	Italian Brow Swiss	Italy	Illumina	33074	Association	Bayesian LASSO	parity; herd; days in milk; age at first calving and year-month of test	R	NA	NA	NA	NA	37213	929
Gray et al. (2011)	http://www.biomedcentral.com/1746-6148/8/199	Total milking time	7	52600000	57600000	Btau4.0	NA	NA	Italian Brow Swiss	Italy	Illumina	33074	Association	Bayesian LASSO	parity; herd; days in milk; age at first calving and year-month of test	R	NA	NA	NA	NA	37213	130
Gray et al. (2011)	http://www.biomedcentral.com/1746-6148/8/199	Total milking time	8	53800000	55900000	Btau4.0	NA	NA	Italian Brow Swiss	Italy	Illumina	33074	Association	Bayesian LASSO	parity; herd; days in milk; age at first calving and year-month of test	R	NA	NA	NA	NA	37213	3274
Gray et al. (2011)	http://www.biomedcentral.com/1746-6148/8/199	Total milking time	9	94200000	98900000	Btau4.0	NA	NA	Italian Brow Swiss	Italy	Illumina	33074	Association	Bayesian LASSO	parity; herd; days in milk; age at first calving and year-month of test	R	NA	NA	NA	NA	37213	1351
Gray et al. (2011)	http://www.biomedcentral.com/1746-6148/8/199	Total milking time	9	102900000	105000000	Btau4.0	NA	NA	Italian Brow Swiss	Italy	Illumina	33074	Association	Bayesian LASSO	parity; herd; days in milk; age at first calving and year-month of test	R	NA	NA	NA	NA	37213	1351
Gray et al. (2011)	http://www.biomedcentral.com/1746-6148/8/199	Total milking time	10	62100000	69700000	Btau4.0	NA	NA	Italian Brow Swiss	Italy	Illumina	33074	Association	Bayesian LASSO	parity; herd; days in milk; age at first calving and year-month of test	R	NA	NA	NA	NA	37213	1351
Gray et al. (2011)	http://www.biomedcentral.com/1746-6148/8/199	Total milking time	11	85200000	88100000	Btau4.0	NA	NA	Italian Brow Swiss	Italy	Illumina	33074	Association	Bayesian LASSO	parity; herd; days in milk; age at first calving and year-month of test	R	NA	NA	NA	NA	37213	1351
Gray et al. (2011)	http://www.biomedcentral.com/1746-6148/8/199	Total milking time	13	2000000	4500000	Btau4.0	NA	NA	Italian Brow Swiss	Italy	Illumina	33074	Association	Bayesian LASSO	parity; herd; days in milk; age at first calving and year-month of test	R	NA	NA	NA	NA	37213	1351
Gray et al. (2011)	http://www.biomedcentral.com/1746-6148/8/199	Total milking time	13	63300000	66000000	Btau4.0	NA	NA	Italian Brow Swiss	Italy	Illumina	33074	Association	Bayesian LASSO	parity; herd; days in milk; age at first calving and year-month of test	R	NA	NA	NA	NA	37213	1351
Gray et al. (2011)	http://www.biomedcentral.com/1746-6148/8/199	Total milking time	13	81700000	83900000	Btau4.0	NA	NA	Italian Brow Swiss	Italy	Illumina	33074	Association	Bayesian LASSO	parity; herd; days in milk; age at first calving and year-month of test	R	NA	NA	NA	NA	37213	1351
Gray et al. (2011)	http://www.biomedcentral.com/1746-6148/8/199	Total milking time	15	43100000	45400000	Btau4.0	NA	NA	Italian Brow Swiss	Italy	Illumina	33074	Association	Bayesian LASSO	parity; herd; days in milk; age at first calving and year-month of test	R	NA	NA	NA	NA	37213	1351
Gray et al. (2011)	http://www.biomedcentral.com/1746-6148/8/199	Total milking time	18	21100000	27100000	Btau4.0	NA	NA	Italian Brow Swiss	Italy	Illumina	33074	Association	Bayesian LASSO	parity; herd; days in milk; age at first calving and year-month of test	R	NA	NA	NA	NA	37213	1351
Gray et al. (2011)	http://www.biomedcentral.com/1746-6148/8/199	Total milking time	19	18100000	21000000	Btau4.0	NA	NA	Italian Brow Swiss	Italy	Illumina	33074	Association	Bayesian LASSO	parity; herd; days in milk; age at first calving and year-month of test	R	NA	NA	NA	NA	37213	1351
Gray et al. (2011)	http://www.biomedcentral.com/1746-6148/8/199	Total milking time	19	25600000	28800000	Btau4.0	NA	NA	Italian Brow Swiss	Italy	Illumina	33074	Association	Bayesian LASSO	parity; herd; days in milk; age at first calving and year-month of test	R	NA	NA	NA	NA	37213	1351
Gray et al. (2011)	http://www.biomedcentral.com/1746-6148/8/199	Total milking time	20	45100000	47200000	Btau4.0	NA	NA	Italian Brow Swiss	Italy	Illumina	33074	Association	Bayesian LASSO	parity; herd; days in milk; age at first calving and year-month of test	R	NA	NA	NA	NA	37213	1351
Gray et al. (2011)	http://www.biomedcentral.com/1746-6148/8/199	Total milking time	21	48500000	51300000	Btau4.0	NA	NA	Italian Brow Swiss	Italy	Illumina	33074	Association	Bayesian LASSO	parity; herd; days in milk; age at first calving and year-month of test	R	NA	NA	NA	NA	37213	1351
Gray et al. (2011)	http://www.biomedcentral.com/1746-6148/8/199	Total milking time	23	10500000	13100000	Btau4.0	NA	NA	Italian Brow Swiss	Italy	Illumina	33074	Association	Bayesian LASSO	parity; herd; days in milk; age at first calving and year-month of test	R	NA	NA	NA	NA	37213	1351
Gray et al. (2011)	http://www.biomedcentral.com/1746-6148/8/199	Total milking time	23	13900000	15600000	Btau4.0	NA	NA	Italian Brow Swiss	Italy	Illumina	33074	Association	Bayesian LASSO	parity; herd; days in milk; age at first calving and year-month of test	R	NA	NA	NA	NA	37213	1351
Gray et al. (2011)	http://www.biomedcentral.com/1746-6148/8/199	Total milking time	23	20000000	23000000	Btau4.0	NA	NA	Italian Brow Swiss	Italy	Illumina	33074	Association	Bayesian LASSO	parity; herd; days in milk; age at first calving and year-month of test	R	NA	NA	NA	NA	37213	1351
Gray et al. (2011)	http://www.biomedcentral.com/1746-6148/8/199	Total milking time	23	20000000	23000000	Btau4.0	NA	NA	Italian Brow Swiss	Italy	Illumina	33074	Association	Bayesian LASSO	parity; herd; days in milk; age at first calving and year-month of test	R	NA	NA	NA	NA	37213	1351
Gray et al. (2011)	http://www.biomedcentral.com/1746-6148/8/199	Total milking time	24	47300000	50000000	Btau4.0	NA	NA	Italian Brow Swiss	Italy	Illumina	33074	Association	Bayesian LASSO	parity; herd; days in milk; age at first calving and year-month of test	R	NA	NA	NA	NA	37213	1351
Gray et al. (2011)	http://www.biomedcentral.com/1746-6148/8/199	Total milking time	25	35900000	38200000	Btau4.0	NA	NA	Italian Brow Swiss	Italy	Illumina	33074	Association	Bayesian LASSO	parity; herd; days in milk; age at first calving and year-month of test	R	NA	NA	NA	NA	37213	1351
Gray et al. (2011)	http://www.biomedcentral.com/1746-6148/8/199	Total milking time	26	9900000	12400000	Btau4.0	NA	NA	Italian Brow Swiss	Italy	Illumina	33074	Association	Bayesian LASSO	parity; herd; days in milk; age at first calving and year-month of test	R	NA	NA	NA	NA	37213	1351
Gray et al. (2011)	http://www.biomedcentral.com/1746-6148/8/199	Total milking time	27	31000000	33400000	Btau4.0	NA	NA	Italian Brow Swiss	Italy	Illumina	33074	Association	Bayesian LASSO	parity; herd; days in milk; age at first calving and year-month of test	R	NA	NA	NA	NA	37213	1351
Guo et al. (2012)	https://doi.org/10.1186/1471-2156-13-82	Milking speed	6	90325394	90325434	UDM3.1	rs41646332	rs41646332	Brown Swiss	Australia; Switzerland; Germany; France; Italy; Slovenia; United Stated	Illumina	44826	Association	Linear mixed model	NA	EMMAX	NA	0.144	NA	NA	7038	7038
Guo et al. (2012)	https://doi.org/10.1186/1471-2156-13-82	Milking speed	6	90486760	90486800	UDM3.1	rs41654962	rs41654962	Brown Swiss	Australia; Switzerland; Germany; France; Italy; Slovenia; United Stated	Illumina	44826	Association	Linear mixed model	NA	EMMAX	NA	0.144	NA	NA	7038	7038
Guo et al. (2012)	https://doi.org/10.1186/1471-2156-13-82	Milking speed	6	90325394	90325434	UDM3.1	rs41646332	rs41646332	Brown Swiss	Australia; Switzerland; Germany; France; Italy; Slovenia; United Stated	Illumina	44826	Association	Linear mixed model	NA	EMMAX	NA	0.144	NA	NA	7038	7038
Guo et al. (2012)	https://doi.org/10.1186/1471-2156-13-82	Milking speed	6	90486760	90486800	UDM3.1	rs41654962	rs41654962	Brown Swiss	Australia; Switzerland; Germany; France; Italy; Slovenia; United Stated	Illumina	44826	Association	Linear mixed model	NA	EMMAX	NA	0.144	NA	NA	7038	7038
Gutierrez-Gil et al. (2008)	https://doi.org/10.1093/jhered/esn060	Standing alert (Social separation)	1	2025255	2025512	UDM3.1	NA	BM6438	Charolais; Holstein	United Kingdom	Microsatellite	165	QTL	Regression interval mapping analysis	cohort; age at testing; genetic background	MINITAB;CRIMAP	QTL Express	NA	NA	This test measured the responses of an animal when separated from its penmates. To avoid excessive distress and factors associated with entry into a novel pen unduly affecting the behavior shown; the test was carried out in the ??home pen?? and with 2 ??companion?? animals in the next pen. The group to be tested was first moved to a different pen; and after allowing the animals to settle for 10 m…	196
Gutierrez-Gil et al. (2008)	https://doi.org/10.1093/jhered/esn060	Vocalization (Social separation)	1	152065251	152065402	UDM3.1	NA	BMS4044	Charolais; Holstein	United Kingdom	Microsatellite	165	QTL	Regression interval mapping analysis	cohort; age at testing; genetic background	MINITAB;CRIMAP	QTL Express	NA	NA	This test measured the responses of an animal when separated from its penmates. To avoid excessive distress and factors associated with entry into a novel pen unduly affecting the behavior shown; the test was carried out in the ??home pen?? and with 2 ??companion?? animals in the next pen. The group to be tested was first moved to a different pen; and after allowing the animals to settle for 10 m…	196
Gutierrez-Gil et al. (2008)	https://doi.org/10.1093/jhered/esn060	Vocalization (Social separation)	4	NA	NA	UDM3.1	NA	MAF50;DIK026	Charolais; Holstein	United Kingdom	Microsatellite	165	QTL	Regression interval mapping analysis	cohort; age at testing; genetic background	MINITAB;CRIMAP	QTL Express	NA	NA	This test measured the responses of an animal when separated from its penmates. To avoid excessive distress and factors associated with entry into a novel pen unduly affecting the behavior shown; the test was carried out in the ??home pen?? and with 2 ??companion?? animals in the next pen. The group to be tested was first moved to a different pen; and after allowing the animals to settle for 10 m…	196
Gutierrez-Gil et al. (2008)	https://doi.org/10.1093/jhered/esn060	Standing alert (Social separation)	4	NA	NA	UDM3.1	NA	MAF50;DIK026	Charolais; Holstein	United Kingdom	Microsatellite	165	QTL	Regression interval mapping analysis	cohort; age at testing; genetic background	MINITAB;CRIMAP	QTL Express	NA	NA	This test measured the responses of an animal when separated from its penmates. To avoid excessive distress and factors associated with entry into a novel pen unduly affecting the behavior shown; the test was carried out in the ??home pen?? and with 2 ??companion?? animals in the next pen. The group to be tested was first moved to a different pen; and after allowing the animals to settle for 10 m…	196
Gutierrez-Gil et al. (2008)	https://doi.org/10.1093/jhered/esn060	Walking/running (Social separation)	6	26351244	26351390	UDM3.1	NA	DIK5076;BM1329	Charolais; Holstein	United Kingdom	Microsatellite	165	QTL	Regression interval mapping analysis	cohort; age at testing; genetic background	MINITAB;CRIMAP	QTL Express	NA	NA	This test measured the responses of an animal when separated from its penmates. To avoid excessive distress and factors associated with entry into a novel pen unduly affecting the behavior shown; the test was carried out in the ??home pen?? and with 2 ??companion?? animals in the next pen. The group to be tested was first moved to a different pen; and after allowing the animals to settle for 10 m…	196
Gutierrez-Gil et al. (2008)	https://doi.org/10.1093/jhered/esn060	Vocalization (Social separation)	7	73909970	73910067	UDM3.1	NA	RM006;BM1853	Charolais; Holstein	United Kingdom	Microsatellite	165	QTL	Regression interval mapping analysis	cohort; age at testing; genetic background	MINITAB;CRIMAP	QTL Express	NA	NA	This test measured the responses of an animal when separated from its penmates. To avoid excessive distress and factors associated with entry into a novel pen unduly affecting the behavior shown; the test was carried out in the ??home pen?? and with 2 ??companion?? animals in the next pen. The group to be tested was first moved to a different pen; and after allowing the animals to settle for 10 m…	196
Gutierrez-Gil et al. (2008)	https://doi.org/10.1093/jhered/esn060	Vocalization (Social separation)	7	103765346	103765445	UDM3.1	NA	INRA053	Charolais; Holstein	United Kingdom	Microsatellite	165	QTL	Regression interval mapping analysis	cohort; age at testing; genetic background	MINITAB;CRIMAP	QTL Express	NA	NA	This test measured the responses of an animal when separated from its penmates. To avoid excessive distress and factors associated with entry into a novel pen unduly affecting the behavior shown; the test was carried out in the ??home pen?? and with 2 ??companion?? animals in the next pen. The group to be tested was first moved to a different pen; and after allowing the animals to settle for 10 m…	196
Gutierrez-Gil et al. (2008)	https://doi.org/10.1093/jhered/esn060	Walking/running (Social separation)	8	108237404	108237551	UDM3.1	NA	CSSM047	Charolais; Holstein	United Kingdom	Microsatellite	165	QTL	Regression interval mapping analysis	cohort; age at testing; genetic background	MINITAB;CRIMAP	QTL Express	NA	NA	This test measured the responses of an animal when separated from its penmates. To avoid excessive distress and factors associated with entry into a novel pen unduly affecting the behavior shown; the test was carried out in the ??home pen?? and with 2 ??companion?? animals in the next pen. The group to be tested was first moved to a different pen; and after allowing the animals to settle for 10 m…	196
Gutierrez-Gil et al. (2008)	https://doi.org/10.1093/jhered/esn060	Vocalization (Social separation)	9	24968872	24969007	UDM3.1	NA	BM2504	Charolais; Holstein	United Kingdom	Microsatellite	165	QTL	Regression interval mapping analysis	cohort; age at testing; genetic background	MINITAB;CRIMAP	QTL Express	NA	NA	This test measured the responses of an animal when separated from its penmates. To avoid excessive distress and factors associated with entry into a novel pen unduly affecting the behavior shown; the test was carried out in the ??home pen?? and with 2 ??companion?? animals in the next pen. The group to be tested was first moved to a different pen; and after allowing the animals to settle for 10 m…	196
Gutierrez-Gil et al. (2008)	https://doi.org/10.1093/jhered/esn060	Vocalization (Social separation)	9	NA	NA	UDM3.1	NA	UWCA9	Charolais; Holstein	United Kingdom	Microsatellite	165	QTL	Regression interval mapping analysis	cohort; age at testing; genetic background	MINITAB;CRIMAP	QTL Express	NA	NA	This test measured the responses of an animal when separated from its penmates. To avoid excessive distress and factors associated with entry into a novel pen unduly affecting the behavior shown; the test was carried out in the ??home pen?? and with 2 ??companion?? animals in the next pen. The group to be tested was first moved to a different pen; and after allowing the animals to settle for 10 m…	196
Gutierrez-Gil et al. (2008)	https://doi.org/10.1093/jhered/esn060	Walking/running (Social separation)	10	54676592	54676769	UDM3.1	NA	BM888	Charolais; Holstein	United Kingdom	Microsatellite	165	QTL	Regression interval mapping analysis	cohort; age at testing; genetic background	MINITAB;CRIMAP	QTL Express	NA	NA	This test measured the responses of an animal when separated from its penmates. To avoid excessive distress and factors associated with entry into a novel pen unduly affecting the behavior shown; the test was carried out in the ??home pen?? and with 2 ??companion?? animals in the next pen. The group to be tested was first moved to a different pen; and after allowing the animals to settle for 10 m…	196
Gutierrez-Gil et al. (2008)	https://doi.org/10.1093/jhered/esn060	Walking/running (Social separation)	10	76173854	76173950	UDM3.1	NA	CSRM60	Charolais; Holstein	United Kingdom	Microsatellite	165	QTL	Regression interval mapping analysis	cohort; age at testing; genetic background	MINITAB;CRIMAP	QTL Express	NA	NA	This test measured the responses of an animal when separated from its penmates. To avoid excessive distress and factors associated with entry into a novel pen unduly affecting the behavior shown; the test was carried out in the ??home pen?? and with 2 ??companion?? animals in the next pen. The group to be tested was first moved to a different pen; and after allowing the animals to settle for 10 m…	196
Gutierrez-Gil et al. (2008)	https://doi.org/10.1093/jhered/esn060	Vocalization (Social separation)	10	15119141	15119296	UDM3.1	NA	BMS528	Charolais; Holstein	United Kingdom	Microsatellite	165	QTL	Regression interval mapping analysis	cohort; age at testing; genetic background	MINITAB;CRIMAP	QTL Express	NA	NA	This test measured the responses of an animal when separated from its penmates. To avoid excessive distress and factors associated with entry into a novel pen unduly affecting the behavior shown; the test was carried out in the ??home pen?? and with 2 ??companion?? animals in the next pen. The group to be tested was first moved to a different pen; and after allowing the animals to settle for 10 m…	196
Gutierrez-Gil et al. (2008)	https://doi.org/10.1093/jhered/esn060	Vocalization (Social separation)	10	34696376	34696490	UDM3.1	NA	TGLA378	Charolais; Holstein	United Kingdom	Microsatellite	165	QTL	Regression interval mapping analysis	cohort; age at testing; genetic background	MINITAB;CRIMAP	QTL Express	NA	NA	This test measured the responses of an animal when separated from its penmates. To avoid excessive distress and factors associated with entry into a novel pen unduly affecting the behavior shown; the test was carried out in the ??home pen?? and with 2 ??companion?? animals in the next pen. The group to be tested was first moved to a different pen; and after allowing the animals to settle for 10 m…	196
Gutierrez-Gil et al. (2008)	https://doi.org/10.1093/jhered/esn060	Standing alert (Social separation)	11	NA	NA	UDM3.1	NA	ILSTS100;IDVGA-3	Charolais; Holstein	United Kingdom	Microsatellite	165	QTL	Regression interval mapping analysis	cohort; age at testing; genetic background	MINITAB;CRIMAP	QTL Express	NA	NA	This test measured the responses of an animal when separated from its penmates. To avoid excessive distress and factors associated with entry into a novel pen unduly affecting the behavior shown; the test was carried out in the ??home pen?? and with 2 ??companion?? animals in the next pen. The group to be tested was first moved to a different pen; and after allowing the animals to settle for 10 m…	196
Gutierrez-Gil et al. (2008)	https://doi.org/10.1093/jhered/esn060	Walking/running (Social separation)	16	18310513	18310646	UDM3.1	NA	BM121	Charolais; Holstein	United Kingdom	Microsatellite	165	QTL	Regression interval mapping analysis	cohort; age at testing; genetic background	MINITAB;CRIMAP	QTL Express	NA	NA	This test measured the responses of an animal when separated from its penmates. To avoid excessive distress and factors associated with entry into a novel pen unduly affecting the behavior shown; the test was carried out in the ??home pen?? and with 2 ??companion?? animals in the next pen. The group to be tested was first moved to a different pen; and after allowing the animals to settle for 10 m…	196
Gutierrez-Gil et al. (2008)	https://doi.org/10.1093/jhered/esn060	Vocalization (Social separation)	16	43644041	43644252	UDM3.1	NA	ETH11	Charolais; Holstein	United Kingdom	Microsatellite	165	QTL	Regression interval mapping analysis	cohort; age at testing; genetic background	MINITAB;CRIMAP	QTL Express	NA	NA	This test measured the responses of an animal when separated from its penmates. To avoid excessive distress and factors associated with entry into a novel pen unduly affecting the behavior shown; the test was carried out in the ??home pen?? and with 2 ??companion?? animals in the next pen. The group to be tested was first moved to a different pen; and after allowing the animals to settle for 10 m…	196
Gutierrez-Gil et al. (2008)	https://doi.org/10.1093/jhered/esn060	Vocalization (Social separation)	16	66922390	66922542	UDM3.1	NA	BM719	Charolais; Holstein	United Kingdom	Microsatellite	165	QTL	Regression interval mapping analysis	cohort; age at testing; genetic background	MINITAB;CRIMAP	QTL Express	NA	NA	This test measured the responses of an animal when separated from its penmates. To avoid excessive distress and factors associated with entry into a novel pen unduly affecting the behavior shown; the test was carried out in the ??home pen?? and with 2 ??companion?? animals in the next pen. The group to be tested was first moved to a different pen; and after allowing the animals to settle for 10 m…	196
Gutierrez-Gil et al. (2008)	https://doi.org/10.1093/jhered/esn060	Standing alert (Social separation)	16	75311625	75311847	UDM3.1	NA	HUJ625	Charolais; Holstein	United Kingdom	Microsatellite	165	QTL	Regression interval mapping analysis	cohort; age at testing; genetic background	MINITAB;CRIMAP	QTL Express	NA	NA	This test measured the responses of an animal when separated from its penmates. To avoid excessive distress and factors associated with entry into a novel pen unduly affecting the behavior shown; the test was carried out in the ??home pen?? and with 2 ??companion?? animals in the next pen. The group to be tested was first moved to a different pen; and after allowing the animals to settle for 10 m…	196
Gutierrez-Gil et al. (2008)	https://doi.org/10.1093/jhered/esn060	Vocalization (Social separation)	18	10548225	10548412	UDM3.1	NA	IDVGA-31;ABS013	Charolais; Holstein	United Kingdom	Microsatellite	165	QTL	Regression interval mapping analysis	cohort; age at testing; genetic background	MINITAB;CRIMAP	QTL Express	NA	NA	This test measured the responses of an animal when separated from its penmates. To avoid excessive distress and factors associated with entry into a novel pen unduly affecting the behavior shown; the test was carried out in the ??home pen?? and with 2 ??companion?? animals in the next pen. The group to be tested was first moved to a different pen; and after allowing the animals to settle for 10 m…	196
Gutierrez-Gil et al. (2008)	https://doi.org/10.1093/jhered/esn060	Walking/running (Social separation)	19	29391077	29391173	UDM3.1	NA	BMS2142	Charolais; Holstein	United Kingdom	Microsatellite	165	QTL	Regression interval mapping analysis	cohort; age at testing; genetic background	MINITAB;CRIMAP	QTL Express	NA	NA	This test measured the responses of an animal when separated from its penmates. To avoid excessive distress and factors associated with entry into a novel pen unduly affecting the behavior shown; the test was carried out in the ??home pen?? and with 2 ??companion?? animals in the next pen. The group to be tested was first moved to a different pen; and after allowing the animals to settle for 10 m…	196
Gutierrez-Gil et al. (2008)	https://doi.org/10.1093/jhered/esn060	Walking/running (Social separation)	19	45185633	45185794	UDM3.1	NA	CSSM065	Charolais; Holstein	United Kingdom	Microsatellite	165	QTL	Regression interval mapping analysis	cohort; age at testing; genetic background	MINITAB;CRIMAP	QTL Express	NA	NA	This test measured the responses of an animal when separated from its penmates. To avoid excessive distress and factors associated with entry into a novel pen unduly affecting the behavior shown; the test was carried out in the ??home pen?? and with 2 ??companion?? animals in the next pen. The group to be tested was first moved to a different pen; and after allowing the animals to settle for 10 m…	196
Gutierrez-Gil et al. (2008)	https://doi.org/10.1093/jhered/esn060	Standing alert (Social separation)	19	45185633	45185794	UDM3.1	NA	CSSM065	Charolais; Holstein	United Kingdom	Microsatellite	165	QTL	Regression interval mapping analysis	cohort; age at testing; genetic background	MINITAB;CRIMAP	QTL Express	NA	NA	This test measured the responses of an animal when separated from its penmates. To avoid excessive distress and factors associated with entry into a novel pen unduly affecting the behavior shown; the test was carried out in the ??home pen?? and with 2 ??companion?? animals in the next pen. The group to be tested was first moved to a different pen; and after allowing the animals to settle for 10 m…	196
Gutierrez-Gil et al. (2008)	https://doi.org/10.1093/jhered/esn060	Standing alert (Social separation)	19	NA	NA	UDM3.1	NA	ETH3	Charolais; Holstein	United Kingdom	Microsatellite	165	QTL	Regression interval mapping analysis	cohort; age at testing; genetic background	MINITAB;CRIMAP	QTL Express	NA	NA	This test measured the responses of an animal when separated from its penmates. To avoid excessive distress and factors associated with entry into a novel pen unduly affecting the behavior shown; the test was carried out in the ??home pen?? and with 2 ??companion?? animals in the next pen. The group to be tested was first moved to a different pen; and after allowing the animals to settle for 10 m…	196
Gutierrez-Gil et al. (2008)	https://doi.org/10.1093/jhered/esn060	Vocalization (Social separation)	19	45185633	45185794	UDM3.1	NA	CSSM065	Charolais; Holstein	United Kingdom	Microsatellite	165	QTL	Regression interval mapping analysis	cohort; age at testing; genetic background	MINITAB;CRIMAP	QTL Express	NA	NA	This test measured the responses of an animal when separated from its penmates. To avoid excessive distress and factors associated with entry into a novel pen unduly affecting the behavior shown; the test was carried out in the ??home pen?? and with 2 ??companion?? animals in the next pen. The group to be tested was first moved to a different pen; and after allowing the animals to settle for 10 m…	196
Gutierrez-Gil et al. (2008)	https://doi.org/10.1093/jhered/esn060	Vocalization (Social separation)	19	NA	NA	UDM3.1	NA	ETH3	Charolais; Holstein	United Kingdom	Microsatellite	165	QTL	Regression interval mapping analysis	cohort; age at testing; genetic background	MINITAB;CRIMAP	QTL Express	NA	NA	This test measured the responses of an animal when separated from its penmates. To avoid excessive distress and factors associated with entry into a novel pen unduly affecting the behavior shown; the test was carried out in the ??home pen?? and with 2 ??companion?? animals in the next pen. The group to be tested was first moved to a different pen; and after allowing the animals to settle for 10 m…	196
Gutierrez-Gil et al. (2008)	https://doi.org/10.1093/jhered/esn060	Flight for feeder	20	37125115	37125378	UDM3.1	NA	DIK015	Charolais; Holstein	United Kingdom	Microsatellite	165	QTL	Regression interval mapping analysis	cohort; age at testing; genetic background	MINITAB;CRIMAP	QTL Express	NA	NA	This test measured the responses of an animal when separated from its penmates. To avoid excessive distress and factors associated with entry into a novel pen unduly affecting the behavior shown; the test was carried out in the ??home pen?? and with 2 ??companion?? animals in the next pen. The group to be tested was first moved to a different pen; and after allowing the animals to settle for 10 m…	196
Gutierrez-Gil et al. (2008)	https://doi.org/10.1093/jhered/esn060	Flight for feeder	20	61960897	61961035	UDM3.1	NA	BM5004	Charolais; Holstein	United Kingdom	Microsatellite	165	QTL	Regression interval mapping analysis	cohort; age at testing; genetic background	MINITAB;CRIMAP	QTL Express	NA	NA	This test measured the responses of an animal when separated from its penmates. To avoid excessive distress and factors associated with entry into a novel pen unduly affecting the behavior shown; the test was carried out in the ??home pen?? and with 2 ??companion?? animals in the next pen. The group to be tested was first moved to a different pen; and after allowing the animals to settle for 10 m…	196
Gutierrez-Gil et al. (2008)	https://doi.org/10.1093/jhered/esn060	Flight for feeder	25	23716643	23716753	UDM3.1	NA	BM737	Charolais; Holstein	United Kingdom	Microsatellite	165	QTL	Regression interval mapping analysis	cohort; age at testing; genetic background	MINITAB;CRIMAP	QTL Express	NA	NA	This test measured the responses of an animal when separated from its penmates. To avoid excessive distress and factors associated with entry into a novel pen unduly affecting the behavior shown; the test was carried out in the ??home pen?? and with 2 ??companion?? animals in the next pen. The group to be tested was first moved to a different pen; and after allowing the animals to settle for 10 m…	196
Gutierrez-Gil et al. (2008)	https://doi.org/10.1093/jhered/esn060	Flight for feeder	25	34537117	34537235	UDM3.1	NA	INRA222	Charolais; Holstein	United Kingdom	Microsatellite	165	QTL	Regression interval mapping analysis	cohort; age at testing; genetic background	MINITAB;CRIMAP	QTL Express	NA	NA	This test measured the responses of an animal when separated from its penmates. To avoid excessive distress and factors associated with entry into a novel pen unduly affecting the behavior shown; the test was carried out in the ??home pen?? and with 2 ??companion?? animals in the next pen. The group to be tested was first moved to a different pen; and after allowing the animals to settle for 10 m…	196
Gutierrez-Gil et al. (2008)	https://doi.org/10.1093/jhered/esn060	Vocalization (Social separation)	25	23716643	23716753	UDM3.1	NA	BM737	Charolais; Holstein	United Kingdom	Microsatellite	165	QTL	Regression interval mapping analysis	cohort; age at testing; genetic background	MINITAB;CRIMAP	QTL Express	NA	NA	This test measured the responses of an animal when separated from its penmates. To avoid excessive distress and factors associated with entry into a novel pen unduly affecting the behavior shown; the test was carried out in the ??home pen?? and with 2 ??companion?? animals in the next pen. The group to be tested was first moved to a different pen; and after allowing the animals to settle for 10 m…	196
Gutierrez-Gil et al. (2008)	https://doi.org/10.1093/jhered/esn060	Vocalization (Social separation)	25	34537117	34537235	UDM3.1	NA	INRA222	Charolais; Holstein	United Kingdom	Microsatellite	165	QTL	Regression interval mapping analysis	cohort; age at testing; genetic background	MINITAB;CRIMAP	QTL Express	NA	NA	This test measured the responses of an animal when separated from its penmates. To avoid excessive distress and factors associated with entry into a novel pen unduly affecting the behavior shown; the test was carried out in the ??home pen?? and with 2 ??companion?? animals in the next pen. The group to be tested was first moved to a different pen; and after allowing the animals to settle for 10 m…	196
Gutierrez-Gil et al. (2008)	https://doi.org/10.1093/jhered/esn060	Vocalization (Social separation)	25	23716643	23716753	UDM3.1	NA	BM737	Charolais; Holstein	United Kingdom	Microsatellite	165	QTL	Regression interval mapping analysis	cohort; age at testing; genetic background	MINITAB;CRIMAP	QTL Express	NA	NA	This test measured the responses of an animal when separated from its penmates. To avoid excessive distress and factors associated with entry into a novel pen unduly affecting the behavior shown; the test was carried out in the ??home pen?? and with 2 ??companion?? animals in the next pen. The group to be tested was first moved to a different pen; and after allowing the animals to settle for 10 m…	196
Gutierrez-Gil et al. (2008)	https://doi.org/10.1093/jhered/esn060	Vocalization (Social separation)	25	34537117	34537235	UDM3.1	NA	INRA222	Charolais; Holstein	United Kingdom	Microsatellite	165	QTL	Regression interval mapping analysis	cohort; age at testing; genetic background	MINITAB;CRIMAP	QTL Express	NA	NA	This test measured the responses of an animal when separated from its penmates. To avoid excessive distress and factors associated with entry into a novel pen unduly affecting the behavior shown; the test was carried out in the ??home pen?? and with 2 ??companion?? animals in the next pen. The group to be tested was first moved to a different pen; and after allowing the animals to settle for 10 m…	196
Gutierrez-Gil et al. (2008)	https://doi.org/10.1093/jhered/esn060	Vocalization (Social separation)	26	3202623	3202767	UDM3.1	NA	ABS012	Charolais; Holstein	United Kingdom	Microsatellite	165	QTL	Regression interval mapping analysis	cohort; age at testing; genetic background	MINITAB;CRIMAP	QTL Express	NA	NA	This test measured the responses of an animal when separated from its penmates. To avoid excessive distress and factors associated with entry into a novel pen unduly affecting the behavior shown; the test was carried out in the ??home pen?? and with 2 ??companion?? animals in the next pen. The group to be tested was first moved to a different pen; and after allowing the animals to settle for 10 m…	196
Gutierrez-Gil et al. (2008)	https://doi.org/10.1093/jhered/esn060	Vocalization (Social separation)	26	15825167	15825355	UDM3.1	NA	HEL11	Charolais; Holstein	United Kingdom	Microsatellite	165	QTL	Regression interval mapping analysis	cohort; age at testing; genetic background	MINITAB;CRIMAP	QTL Express	NA	NA	This test measured the responses of an animal when separated from its penmates. To avoid excessive distress and factors associated with entry into a novel pen unduly affecting the behavior shown; the test was carried out in the ??home pen?? and with 2 ??companion?? animals in the next pen. The group to be tested was first moved to a different pen; and after allowing the animals to settle for 10 m…	196
Gutierrez-Gil et al. (2008)	https://doi.org/10.1093/jhered/esn060	Flight for feeder	28	10866480	10866762	UDM3.1	NA	BP23	Charolais; Holstein	United Kingdom	Microsatellite	165	QTL	Regression interval mapping analysis	cohort; age at testing; genetic background	MINITAB;CRIMAP	QTL Express	NA	NA	This test measured the responses of an animal when separated from its penmates. To avoid excessive distress and factors associated with entry into a novel pen unduly affecting the behavior shown; the test was carried out in the ??home pen?? and with 2 ??companion?? animals in the next pen. The group to be tested was first moved to a different pen; and after allowing the animals to settle for 10 m…	196
Gutierrez-Gil et al. (2008)	https://doi.org/10.1093/jhered/esn060	Vocalization (Social separation)	29	20967979	20968082	UDM3.1	NA	RM044;MNB-166	Charolais; Holstein	United Kingdom	Microsatellite	165	QTL	Regression interval mapping analysis	cohort; age at testing; genetic background	MINITAB;CRIMAP	QTL Express	NA	NA	This test measured the responses of an animal when separated from its penmates. To avoid excessive distress and factors associated with entry into a novel pen unduly affecting the behavior shown; the test was carried out in the ??home pen?? and with 2 ??companion?? animals in the next pen. The group to be tested was first moved to a different pen; and after allowing the animals to settle for 10 m…	196
Gutierrez-Gil et al. (2008)	https://doi.org/10.1093/jhered/esn060	Flight for feeder	29	NA	NA	UDM3.1	NA	DIK094;MNB-101	Charolais; Holstein	United Kingdom	Microsatellite	165	QTL	Regression interval mapping analysis	cohort; age at testing; genetic background	MINITAB;CRIMAP	QTL Express	NA	NA	This test measured the responses of an animal when separated from its penmates. To avoid excessive distress and factors associated with entry into a novel pen unduly affecting the behavior shown; the test was carried out in the ??home pen?? and with 2 ??companion?? animals in the next pen. The group to be tested was first moved to a different pen; and after allowing the animals to settle for 10 m…	196
Gutierrez-Gil et al. (2008)	https://doi.org/10.1093/jhered/esn060	Flight for feeder	29	NA	NA	UDM3.1	NA	DIK094;MNB-101	Charolais; Holstein	United Kingdom	Microsatellite	165	QTL	Regression interval mapping analysis	cohort; age at testing; genetic background	MINITAB;CRIMAP	QTL Express	NA	NA	This test measured the responses of an animal when separated from its penmates. To avoid excessive distress and factors associated with entry into a novel pen unduly affecting the behavior shown; the test was carried out in the ??home pen?? and with 2 ??companion?? animals in the next pen. The group to be tested was first moved to a different pen; and after allowing the animals to settle for 10 m…	196
Gutierrez-Gil et al. (2008)	https://doi.org/10.1093/jhered/esn060	Flight for feeder	25	23716643	23716753	UDM3.1	NA	BM737	Charolais; Holstein	United Kingdom	Microsatellite	165	QTL	Regression interval mapping analysis	cohort; age at testing; genetic background	MINITAB;CRIMAP	QTL Express	NA	NA	This test measured the responses of an animal when separated from its penmates. To avoid excessive distress and factors associated with entry into a novel pen unduly affecting the behavior shown; the test was carried out in the ??home pen?? and with 2 ??companion?? animals in the next pen. The group to be tested was first moved to a different pen; and after allowing the animals to settle for 10 m…	196
Gutierrez-Gil et al. (2008)	https://doi.org/10.1093/jhered/esn060	Vocalization (Social separation)	25	23716643	23716753	UDM3.1	NA	BM737	Charolais; Holstein	United Kingdom	Microsatellite	165	QTL	Regression interval mapping analysis	cohort; age at testing; genetic background	MINITAB;CRIMAP	QTL Express	NA	NA	This test measured the responses of an animal when separated from its penmates. To avoid excessive distress and factors associated with entry into a novel pen unduly affecting the behavior shown; the test was carried out in the ??home pen?? and with 2 ??companion?? animals in the next pen. The group to be tested was first moved to a different pen; and after allowing the animals to settle for 10 m…	196
Gutierrez-Gil et al. (2008)	https://doi.org/10.1093/jhered/esn060	Vocalization (Social separation)	25	23716643	23716753	UDM3.1	NA	BM737	Charolais; Holstein	United Kingdom	Microsatellite	165	QTL	Regression interval mapping analysis	cohort; age at testing; genetic background	MINITAB;CRIMAP	QTL Express	NA	NA	This test measured the responses of an animal when separated from its penmates. To avoid excessive distress and factors associated with entry into a novel pen unduly affecting the behavior shown; the test was carried out in the ??home pen?? and with 2 ??companion?? animals in the next pen. The group to be tested was first moved to a different pen; and after allowing the animals to settle for 10 m…	196
Gutierrez-Gil et al. (2008)	https://doi.org/10.1093/jhered/esn060	Vocalization (Social separation)	29	20967979	20968082	UDM3.1	NA	RM044;MNB-166	Charolais; Holstein	United Kingdom	Microsatellite	165	QTL	Regression interval mapping analysis	cohort; age at testing; genetic background	MINITAB;CRIMAP	QTL Express	NA	NA	This test measured the responses of an animal when separated from its penmates. To avoid excessive distress and factors associated with entry into a novel pen unduly affecting the behavior shown; the test was carried out in the ??home pen?? and with 2 ??companion?? animals in the next pen. The group to be tested was first moved to a different pen; and after allowing the animals to settle for 10 m…	196
Gutierrez-Gil et al. (2008)	https://doi.org/10.1093/jhered/esn060	Vocalization (Social separation)	7	103765346	103765445	UDM3.1	NA	INRA053	Charolais; Holstein	United Kingdom	Microsatellite	165	QTL	Regression interval mapping analysis	cohort; age at testing; genetic background	MINITAB;CRIMAP	QTL Express	NA	NA	This test measured the responses of an animal when separated from its penmates. To avoid excessive distress and factors associated with entry into a novel pen unduly affecting the behavior shown; the test was carried out in the ??home pen?? and with 2 ??companion?? animals in the next pen. The group to be tested was first moved to a different pen; and after allowing the animals to settle for 10 m…	196
Gutierrez-Gil et al. (2008)	https://doi.org/10.1093/jhered/esn060	Vocalization (Social separation)	7	73909970	73910067	UDM3.1	NA	RM006;BM1853	Charolais; Holstein	United Kingdom	Microsatellite	165	QTL	Regression interval mapping analysis	cohort; age at testing; genetic background	MINITAB;CRIMAP	QTL Express	NA	NA	This test measured the responses of an animal when separated from its penmates. To avoid excessive distress and factors associated with entry into a novel pen unduly affecting the behavior shown; the test was carried out in the ??home pen?? and with 2 ??companion?? animals in the next pen. The group to be tested was first moved to a different pen; and after allowing the animals to settle for 10 m…	196
Gutierrez-Gil et al. (2008)	https://doi.org/10.1093/jhered/esn060	Walking/running (Social separation)	10	76173854	76173950	UDM3.1	NA	CSRM60	Charolais; Holstein	United Kingdom	Microsatellite	165	QTL	Regression interval mapping analysis	cohort; age at testing; genetic background	MINITAB;CRIMAP	QTL Express	NA	NA	This test measured the responses of an animal when separated from its penmates. To avoid excessive distress and factors associated with entry into a novel pen unduly affecting the behavior shown; the test was carried out in the ??home pen?? and with 2 ??companion?? animals in the next pen. The group to be tested was first moved to a different pen; and after allowing the animals to settle for 10 m…	196
Gutierrez-Gil et al. (2008)	https://doi.org/10.1093/jhered/esn060	Walking/running (Social separation)	19	29391077	29391173	UDM3.1	NA	BMS2142	Charolais; Holstein	United Kingdom	Microsatellite	165	QTL	Regression interval mapping analysis	cohort; age at testing; genetic background	MINITAB;CRIMAP	QTL Express	NA	NA	This test measured the responses of an animal when separated from its penmates. To avoid excessive distress and factors associated with entry into a novel pen unduly affecting the behavior shown; the test was carried out in the ??home pen?? and with 2 ??companion?? animals in the next pen. The group to be tested was first moved to a different pen; and after allowing the animals to settle for 10 m…	196
Hanna et al. (2014)	http://dx.doi.org/10.1016/j.livsci.2013.12.012	Temperament	2	4057133	4979830	UDM3.1	NA	Hapmap43083-BTA-86781;rs109771707	Crossbred Nellore-Angus	United States	Illumina	34913	Association	BayesCpi	sire; type of cross; family nested within sire; sex; birth year-season combination; temperamet scoring per nested in birth year-season combination	NA	NA	NA	NA	NA	769	769
Hanna et al. (2014)	http://dx.doi.org/10.1016/j.livsci.2013.12.012	Temperament	3	89035862	89988580	UDM3.1	NA	ARS-BFGL-NGS-10080;ARS-BFGL-NGS-44533	Crossbred Nellore-Angus	United States	Illumina	34913	Association	BayesCpi	sire; type of cross; family nested within sire; sex; birth year-season combination; temperamet scoring per nested in birth year-season combination	NA	NA	NA	NA	NA	NA	NA
Hanna et al. (2014)	http://dx.doi.org/10.1016/j.livsci.2013.12.012	Temperament	3	103043290	103985945	UDM3.1	NA	ARS-BFGL-NGS-94424;Hapmap31146-BTA-151624	Crossbred Nellore-Angus	United States	Illumina	34913	Association	BayesCpi	sire; type of cross; family nested within sire; sex; birth year-season combination; temperamet scoring per nested in birth year-season combination	NA	NA	NA	NA	NA	NA	NA
Hanna et al. (2014)	http://dx.doi.org/10.1016/j.livsci.2013.12.012	Temperament	3	104093652	104971166	UDM3.1	NA	ARS-BFGL-NGS-35125;ARS-BFGL-NGS-1038	Crossbred Nellore-Angus	United States	Illumina	34913	Association	BayesCpi	sire; type of cross; family nested within sire; sex; birth year-season combination; temperamet scoring per nested in birth year-season combination	NA	NA	NA	NA	NA	NA	NA
Hanna et al. (2014)	http://dx.doi.org/10.1016/j.livsci.2013.12.012	Temperament	3	108000672	108867640	UDM3.1	NA	ARS-BFGL-NGS-31442;ARS-BFGL-NGS-60487	Crossbred Nellore-Angus	United States	Illumina	34913	Association	BayesCpi	sire; type of cross; family nested within sire; sex; birth year-season combination; temperamet scoring per nested in birth year-season combination	NA	NA	NA	NA	NA	NA	NA
Hanna et al. (2014)	http://dx.doi.org/10.1016/j.livsci.2013.12.012	Temperament	3	109015666	109858507	UDM3.1	NA	ARS-BFGL-NGS-91446;Hapmap53978-rs29024239	Crossbred Nellore-Angus	United States	Illumina	34913	Association	BayesCpi	sire; type of cross; family nested within sire; sex; birth year-season combination; temperamet scoring per nested in birth year-season combination	NA	NA	NA	NA	NA	NA	NA
Hanna et al. (2014)	http://dx.doi.org/10.1016/j.livsci.2013.12.012	Temperament	4	97015274	97832127	UDM3.1	NA	Hapmap25270-BTA-142450;ARS-BFGL-NGS-12738	Crossbred Nellore-Angus	United States	Illumina	34913	Association	BayesCpi	sire; type of cross; family nested within sire; sex; birth year-season combination; temperamet scoring per nested in birth year-season combination	NA	NA	NA	NA	NA	NA	NA
Hanna et al. (2014)	http://dx.doi.org/10.1016/j.livsci.2013.12.012	Temperament	12	1358027	1966027	UDM3.1	NA	Hapmap29441-BTA-160222;ARS-BFGL-NGS-104447	Crossbred Nellore-Angus	United States	Illumina	34913	Association	BayesCpi	sire; type of cross; family nested within sire; sex; birth year-season combination; temperamet scoring per nested in birth year-season combination	NA	NA	NA	NA	NA	NA	NA
Hanna et al. (2014)	http://dx.doi.org/10.1016/j.livsci.2013.12.012	Temperament	14	71025573	71964937	UDM3.1	NA	UA-IFASA-7753;Hapmap25804-BTA-129404	Crossbred Nellore-Angus	United States	Illumina	34913	Association	BayesCpi	sire; type of cross; family nested within sire; sex; birth year-season combination; temperamet scoring per nested in birth year-season combination	NA	NA	NA	NA	NA	NA	NA
Hanna et al. (2014)	http://dx.doi.org/10.1016/j.livsci.2013.12.012	Temperament	15	47041396	47780178	UDM3.1	NA	ARS-BFGL-NGS-19465;ARS-BFGL-NGS-2728	Crossbred Nellore-Angus	United States	Illumina	34913	Association	BayesCpi	sire; type of cross; family nested within sire; sex; birth year-season combination; temperamet scoring per nested in birth year-season combination	NA	NA	NA	NA	NA	NA	NA
Hanna et al. (2014)	http://dx.doi.org/10.1016/j.livsci.2013.12.012	Temperament	15	50094103	50976808	UDM3.1	NA	Hapmap33953-BES4_Contig513_1142;Hapmap61092-rs29026735	Crossbred Nellore-Angus	United States	Illumina	34913	Association	BayesCpi	sire; type of cross; family nested within sire; sex; birth year-season combination; temperamet scoring per nested in birth year-season combination	NA	NA	NA	NA	NA	NA	NA
Hanna et al. (2014)	http://dx.doi.org/10.1016/j.livsci.2013.12.012	Temperament	15	63110430	63966654	UDM3.1	NA	BTB-01746743;ARS-BFGL-NGS-41765	Crossbred Nellore-Angus	United States	Illumina	34913	Association	BayesCpi	sire; type of cross; family nested within sire; sex; birth year-season combination; temperamet scoring per nested in birth year-season combination	NA	NA	NA	NA	NA	NA	NA
Hanna et al. (2014)	http://dx.doi.org/10.1016/j.livsci.2013.12.012	Temperament	15	64057195	64876840	UDM3.1	NA	ARS-BFGL-NGS-82738;ARS-BFGL-NGS-84776	Crossbred Nellore-Angus	United States	Illumina	34913	Association	BayesCpi	sire; type of cross; family nested within sire; sex; birth year-season combination; temperamet scoring per nested in birth year-season combination	NA	NA	NA	NA	NA	NA	NA
Hanna et al. (2014)	http://dx.doi.org/10.1016/j.livsci.2013.12.012	Temperament	15	65006607	65990096	UDM3.1	NA	rs111001091;ARS-BFGL-NGS-65623	Crossbred Nellore-Angus	United States	Illumina	34913	Association	BayesCpi	sire; type of cross; family nested within sire; sex; birth year-season combination; temperamet scoring per nested in birth year-season combination	NA	NA	NA	NA	NA	NA	NA
Hanna et al. (2014)	http://dx.doi.org/10.1016/j.livsci.2013.12.012	Temperament	15	74077757	74924833	UDM3.1	NA	rs41788094;rs110746357	Crossbred Nellore-Angus	United States	Illumina	34913	Association	BayesCpi	sire; type of cross; family nested within sire; sex; birth year-season combination; temperamet scoring per nested in birth year-season combination	NA	NA	NA	NA	NA	NA	NA
Hanna et al. (2014)	http://dx.doi.org/10.1016/j.livsci.2013.12.012	Temperament	21	45019363	45910348	UDM3.1	NA	rs109130743;rs109800587	Crossbred Nellore-Angus	United States	Illumina	34913	Association	BayesCpi	sire; type of cross; family nested within sire; sex; birth year-season combination; temperamet scoring per nested in birth year-season combination	NA	NA	NA	NA	NA	NA	NA
Hanna et al. (2014)	http://dx.doi.org/10.1016/j.livsci.2013.12.012	Temperament	21	48009246	48979048	UDM3.1	NA	rs42595194;rs41983036	Crossbred Nellore-Angus	United States	Illumina	34913	Association	BayesCpi	sire; type of cross; family nested within sire; sex; birth year-season combination; temperamet scoring per nested in birth year-season combination	NA	NA	NA	NA	NA	NA	NA
Hanna et al. (2014)	http://dx.doi.org/10.1016/j.livsci.2013.12.012	Temperament	23	30014736	30987898	UDM3.1	NA	rs109700161;rs110742326	Crossbred Nellore-Angus	United States	Illumina	34913	Association	BayesCpi	sire; type of cross; family nested within sire; sex; birth year-season combination; temperamet scoring per nested in birth year-season combination	NA	NA	NA	NA	NA	NA	NA
Hanna et al. (2014)	http://dx.doi.org/10.1016/j.livsci.2013.12.012	Temperament	24	3004567	3978841	UDM3.1	NA	rs42038665;BTA-58748-no-rs	Crossbred Nellore-Angus	United States	Illumina	34913	Association	BayesCpi	sire; type of cross; family nested within sire; sex; birth year-season combination; temperamet scoring per nested in birth year-season combination	NA	NA	NA	NA	NA	NA	NA
Hanna et al. (2014)	http://dx.doi.org/10.1016/j.livsci.2013.12.012	Temperament	24	13010579	13980307	UDM3.1	NA	ARS-BFGL-NGS-80841;BTA-34314-no-rs	Crossbred Nellore-Angus	United States	Illumina	34913	Association	BayesCpi	sire; type of cross; family nested within sire; sex; birth year-season combination; temperamet scoring per nested in birth year-season combination	NA	NA	NA	NA	NA	NA	NA
Hanna et al. (2014)	http://dx.doi.org/10.1016/j.livsci.2013.12.012	Temperament	25	16017661	16951033	UDM3.1	NA	Hapmap42597-BTA-59441;ARS-BFGL-NGS-90323	Crossbred Nellore-Angus	United States	Illumina	34913	Association	BayesCpi	sire; type of cross; family nested within sire; sex; birth year-season combination; temperamet scoring per nested in birth year-season combination	NA	NA	NA	NA	NA	NA	NA
Hanna et al. (2014)	http://dx.doi.org/10.1016/j.livsci.2013.12.012	Temperament	25	16017661	16951033	UDM3.1	NA	Hapmap42597-BTA-59441;ARS-BFGL-NGS-90323	Crossbred Nellore-Angus	United States	Illumina	34913	Association	BayesCpi	sire; type of cross; family nested within sire; sex; birth year-season combination; temperamet scoring per nested in birth year-season combination	NA	NA	NA	NA	NA	NA	NA
Hanna et al. (2014)	http://dx.doi.org/10.1016/j.livsci.2013.12.012	Temperament	25	21043603	21983909	UDM3.1	NA	Hapmap47058-BTA-59697;ARS-BFGL-NGS-103926	Crossbred Nellore-Angus	United States	Illumina	34913	Association	BayesCpi	sire; type of cross; family nested within sire; sex; birth year-season combination; temperamet scoring per nested in birth year-season combination	NA	NA	NA	NA	NA	NA	NA
Hanna et al. (2014)	http://dx.doi.org/10.1016/j.livsci.2013.12.012	Temperament	25	24092836	24877266	UDM3.1	NA	ARS-BFGL-NGS-17307;ARS-BFGL-NGS-97895	Crossbred Nellore-Angus	United States	Illumina	34913	Association	BayesCpi	sire; type of cross; family nested within sire; sex; birth year-season combination; temperamet scoring per nested in birth year-season combination	NA	NA	NA	NA	NA	NA	NA
Hanna et al. (2014)	http://dx.doi.org/10.1016/j.livsci.2013.12.012	Temperament	25	27028950	27947783	UDM3.1	NA	ARS-BFGL-NGS-111595;ARS-BFGL-NGS-20397	Crossbred Nellore-Angus	United States	Illumina	34913	Association	BayesCpi	sire; type of cross; family nested within sire; sex; birth year-season combination; temperamet scoring per nested in birth year-season combination	NA	NA	NA	NA	NA	NA	NA
Hanna et al. (2014)	http://dx.doi.org/10.1016/j.livsci.2013.12.012	Temperament	28	25020359	25986353	UDM3.1	NA	ARS-BFGL-NGS-111221;ARS-BFGL-NGS-13390	Crossbred Nellore-Angus	United States	Illumina	34913	Association	BayesCpi	sire; type of cross; family nested within sire; sex; birth year-season combination; temperamet scoring per nested in birth year-season combination	NA	NA	NA	NA	NA	NA	NA
Hanna et al. (2014)	http://dx.doi.org/10.1016/j.livsci.2013.12.012	Temperament	29	3074352	3870348	UDM3.1	NA	BTB-01648891;UA-IFASA-9243	Crossbred Nellore-Angus	United States	Illumina	34913	Association	BayesCpi	sire; type of cross; family nested within sire; sex; birth year-season combination; temperamet scoring per nested in birth year-season combination	NA	NA	NA	NA	NA	NA	NA
Hanna et al. (2014)	http://dx.doi.org/10.1016/j.livsci.2013.12.012	Temperament	29	6042243	6976219	UDM3.1	NA	ARS-BFGL-NGS-43446;ARS-BFGL-NGS-15066	Crossbred Nellore-Angus	United States	Illumina	34913	Association	BayesCpi	sire; type of cross; family nested within sire; sex; birth year-season combination; temperamet scoring per nested in birth year-season combination	NA	NA	NA	NA	NA	NA	NA
Hanna et al. (2014)	http://dx.doi.org/10.1016/j.livsci.2013.12.012	Temperament	2	28012303	28994690	UDM3.1	NA	Hapmap25643-BTA-47070;Hapmap43138-BTA-107007	Crossbred Nellore-Angus	United States	Illumina	54609	Association	Bayesian with pi=0	sire; type of cross; family nested within sire; sex; birth year-season combination; temperamet scoring per nested in birth year-season combination	NA	NA	NA	NA	NA	NA	NA
Hanna et al. (2014)	http://dx.doi.org/10.1016/j.livsci.2013.12.012	Temperament	2	30040090	30992555	UDM3.1	NA	Hapmap25534-BTA-133814;ARS-BFGL-BAC-30866	Crossbred Nellore-Angus	United States	Illumina	54609	Association	Two-step Bayesian	sire; type of cross; family nested within sire; sex; birth year-season combination; temperamet scoring per nested in birth year-season combination	NA	NA	NA	NA	NA	NA	NA
Hanna et al. (2014)	http://dx.doi.org/10.1016/j.livsci.2013.12.012	Temperament	2	55002040	55976443	UDM3.1	NA	Hapmap25908-BTA-160304;BTB-01160816	Crossbred Nellore-Angus	United States	Illumina	54609	Association	Two-step Bayesian	sire; type of cross; family nested within sire; sex; birth year-season combination; temperamet scoring per nested in birth year-season combination	NA	NA	NA	NA	NA	NA	NA
Hanna et al. (2014)	http://dx.doi.org/10.1016/j.livsci.2013.12.012	Temperament	2	135011539	135994305	UDM3.1	NA	BTA-52274-no-rs;ARS-BFGL-NGS-63882	Crossbred Nellore-Angus	United States	Illumina	54609	Association	Two-step Bayesian	sire; type of cross; family nested within sire; sex; birth year-season combination; temperamet scoring per nested in birth year-season combination	NA	NA	NA	NA	NA	NA	NA
Hanna et al. (2014)	http://dx.doi.org/10.1016/j.livsci.2013.12.012	Temperament	3	89035862	89988580	UDM3.1	NA	ARS-BFGL-NGS-10080;ARS-BFGL-NGS-44533	Crossbred Nellore-Angus	United States	Illumina	54609	Association	Two-step Bayesian	sire; type of cross; family nested within sire; sex; birth year-season combination; temperamet scoring per nested in birth year-season combination	NA	NA	NA	NA	NA	NA	NA
Hanna et al. (2014)	http://dx.doi.org/10.1016/j.livsci.2013.12.012	Temperament	5	40058566	40969028	UDM3.1	NA	Hapmap55164-rs29016423;BTB-01494257	Crossbred Nellore-Angus	United States	Illumina	54609	Association	Two-step Bayesian	sire; type of cross; family nested within sire; sex; birth year-season combination; temperamet scoring per nested in birth year-season combination	NA	NA	NA	NA	NA	NA	NA
Hanna et al. (2014)	http://dx.doi.org/10.1016/j.livsci.2013.12.012	Temperament	7	2008771	2991449	UDM3.1	NA	ARS-BFGL-NGS-28272;ARS-BFGL-NGS-42465	Crossbred Nellore-Angus	United States	Illumina	54609	Association	Two-step Bayesian	sire; type of cross; family nested within sire; sex; birth year-season combination; temperamet scoring per nested in birth year-season combination	NA	NA	NA	NA	NA	NA	NA
Hanna et al. (2014)	http://dx.doi.org/10.1016/j.livsci.2013.12.012	Temperament	8	68010939	68961346	UDM3.1	NA	ARS-BFGL-NGS-88701;ARS-BFGL-NGS-2304	Crossbred Nellore-Angus	United States	Illumina	54609	Association	Two-step Bayesian	sire; type of cross; family nested within sire; sex; birth year-season combination; temperamet scoring per nested in birth year-season combination	NA	NA	NA	NA	NA	NA	NA
Hanna et al. (2014)	http://dx.doi.org/10.1016/j.livsci.2013.12.012	Temperament	10	44006781	44973409	UDM3.1	NA	BTB-01885735;Hapmap9514-BTA-67200	Crossbred Nellore-Angus	United States	Illumina	54609	Association	Two-step Bayesian	sire; type of cross; family nested within sire; sex; birth year-season combination; temperamet scoring per nested in birth year-season combination	NA	NA	NA	NA	NA	NA	NA
Hanna et al. (2014)	http://dx.doi.org/10.1016/j.livsci.2013.12.012	Temperament	10	91019188	91982227	UDM3.1	NA	ARS-BFGL-NGS-53476;BTA-80379-no-rs	Crossbred Nellore-Angus	United States	Illumina	54609	Association	Two-step Bayesian	sire; type of cross; family nested within sire; sex; birth year-season combination; temperamet scoring per nested in birth year-season combination	NA	NA	NA	NA	NA	NA	NA
Hanna et al. (2014)	http://dx.doi.org/10.1016/j.livsci.2013.12.012	Temperament	11	1025277	1963074	UDM3.1	NA	ARS-BFGL-NGS-21603;Hapmap54920-rs29026446	Crossbred Nellore-Angus	United States	Illumina	54609	Association	Two-step Bayesian	sire; type of cross; family nested within sire; sex; birth year-season combination; temperamet scoring per nested in birth year-season combination	NA	NA	NA	NA	NA	NA	NA
Hanna et al. (2014)	http://dx.doi.org/10.1016/j.livsci.2013.12.012	Temperament	11	22038399	22936341	UDM3.1	NA	Hapmap23962-BTA-87546;BTB-00466422	Crossbred Nellore-Angus	United States	Illumina	54609	Association	Two-step Bayesian	sire; type of cross; family nested within sire; sex; birth year-season combination; temperamet scoring per nested in birth year-season combination	NA	NA	NA	NA	NA	NA	NA
Hanna et al. (2014)	http://dx.doi.org/10.1016/j.livsci.2013.12.012	Temperament	11	24019490	24951915	UDM3.1	NA	ARS-BFGL-NGS-35892;BTA-86248-no-rs	Crossbred Nellore-Angus	United States	Illumina	54609	Association	Two-step Bayesian	sire; type of cross; family nested within sire; sex; birth year-season combination; temperamet scoring per nested in birth year-season combination	NA	NA	NA	NA	NA	NA	NA
Hanna et al. (2014)	http://dx.doi.org/10.1016/j.livsci.2013.12.012	Temperament	14	4017201	4984674	UDM3.1	NA	Hapmap24777-BTC-064977;ARS-BFGL-NGS-109902	Crossbred Nellore-Angus	United States	Illumina	54609	Association	Two-step Bayesian	sire; type of cross; family nested within sire; sex; birth year-season combination; temperamet scoring per nested in birth year-season combination	NA	NA	NA	NA	NA	NA	NA
Hanna et al. (2014)	http://dx.doi.org/10.1016/j.livsci.2013.12.012	Temperament	14	5010734	5991493	UDM3.1	NA	ARS-BFGL-NGS-17644;UA-IFASA-9107	Crossbred Nellore-Angus	United States	Illumina	54609	Association	Two-step Bayesian	sire; type of cross; family nested within sire; sex; birth year-season combination; temperamet scoring per nested in birth year-season combination	NA	NA	NA	NA	NA	NA	NA
Hanna et al. (2014)	http://dx.doi.org/10.1016/j.livsci.2013.12.012	Temperament	14	7032597	7951654	UDM3.1	NA	Hapmap27091-BTC-048823;ARS-BFGL-NGS-20781	Crossbred Nellore-Angus	United States	Illumina	54609	Association	Two-step Bayesian	sire; type of cross; family nested within sire; sex; birth year-season combination; temperamet scoring per nested in birth year-season combination	NA	NA	NA	NA	NA	NA	NA
Hanna et al. (2014)	http://dx.doi.org/10.1016/j.livsci.2013.12.012	Temperament	14	10013686	10994069	UDM3.1	NA	Hapmap23517-BTC-058008;UA-IFASA-7013	Crossbred Nellore-Angus	United States	Illumina	54609	Association	Two-step Bayesian	sire; type of cross; family nested within sire; sex; birth year-season combination; temperamet scoring per nested in birth year-season combination	NA	NA	NA	NA	NA	NA	NA
Hanna et al. (2014)	http://dx.doi.org/10.1016/j.livsci.2013.12.012	Temperament	14	27035971	27961362	UDM3.1	NA	BTB-01280026;Hapmap27563-BTC-073928	Crossbred Nellore-Angus	United States	Illumina	54609	Association	Two-step Bayesian	sire; type of cross; family nested within sire; sex; birth year-season combination; temperamet scoring per nested in birth year-season combination	NA	NA	NA	NA	NA	NA	NA
Hanna et al. (2014)	http://dx.doi.org/10.1016/j.livsci.2013.12.012	Temperament	15	82061751	82995295	UDM3.1	NA	ARS-BFGL-NGS-1121;BTB-01665549	Crossbred Nellore-Angus	United States	Illumina	54609	Association	Two-step Bayesian	sire; type of cross; family nested within sire; sex; birth year-season combination; temperamet scoring per nested in birth year-season combination	NA	NA	NA	NA	NA	NA	NA
Hanna et al. (2014)	http://dx.doi.org/10.1016/j.livsci.2013.12.012	Temperament	17	9093735	9977173	UDM3.1	NA	BTA-42045-no-rs;Hapmap6261-BTA-42054	Crossbred Nellore-Angus	United States	Illumina	54609	Association	Two-step Bayesian	sire; type of cross; family nested within sire; sex; birth year-season combination; temperamet scoring per nested in birth year-season combination	NA	NA	NA	NA	NA	NA	NA
Hanna et al. (2014)	http://dx.doi.org/10.1016/j.livsci.2013.12.012	Temperament	17	61028494	61979378	UDM3.1	NA	BTB-00681858;ARS-BFGL-NGS-7699	Crossbred Nellore-Angus	United States	Illumina	54609	Association	Two-step Bayesian	sire; type of cross; family nested within sire; sex; birth year-season combination; temperamet scoring per nested in birth year-season combination	NA	NA	NA	NA	NA	NA	NA
Hanna et al. (2014)	http://dx.doi.org/10.1016/j.livsci.2013.12.012	Temperament	18	6167367	6961838	UDM3.1	NA	BTA-121111-no-rs;ARS-BFGL-NGS-93178	Crossbred Nellore-Angus	United States	Illumina	54609	Association	Two-step Bayesian	sire; type of cross; family nested within sire; sex; birth year-season combination; temperamet scoring per nested in birth year-season combination	NA	NA	NA	NA	NA	NA	NA
Hanna et al. (2014)	http://dx.doi.org/10.1016/j.livsci.2013.12.012	Temperament	18	23025804	23989701	UDM3.1	NA	Hapmap51823-BTA-31074;Hapmap22859-BTA-132194	Crossbred Nellore-Angus	United States	Illumina	54609	Association	Two-step Bayesian	sire; type of cross; family nested within sire; sex; birth year-season combination; temperamet scoring per nested in birth year-season combination	NA	NA	NA	NA	NA	NA	NA
Hanna et al. (2014)	http://dx.doi.org/10.1016/j.livsci.2013.12.012	Temperament	18	26045554	26997723	UDM3.1	NA	ARS-BFGL-NGS-66258;UA-IFASA-7519	Crossbred Nellore-Angus	United States	Illumina	54609	Association	Two-step Bayesian	sire; type of cross; family nested within sire; sex; birth year-season combination; temperamet scoring per nested in birth year-season combination	NA	NA	NA	NA	NA	NA	NA
Hanna et al. (2014)	http://dx.doi.org/10.1016/j.livsci.2013.12.012	Temperament	19	25016881	25987020	UDM3.1	NA	ARS-BFGL-NGS-84618;ARS-BFGL-NGS-93006	Crossbred Nellore-Angus	United States	Illumina	54609	Association	Two-step Bayesian	sire; type of cross; family nested within sire; sex; birth year-season combination; temperamet scoring per nested in birth year-season combination	NA	NA	NA	NA	NA	NA	NA
Hanna et al. (2014)	http://dx.doi.org/10.1016/j.livsci.2013.12.012	Temperament	19	49013784	49930085	UDM3.1	NA	ARS-BFGL-NGS-107345;UA-IFASA-5415	Crossbred Nellore-Angus	United States	Illumina	54609	Association	Two-step Bayesian	sire; type of cross; family nested within sire; sex; birth year-season combination; temperamet scoring per nested in birth year-season combination	NA	NA	NA	NA	NA	NA	NA
Hanna et al. (2014)	http://dx.doi.org/10.1016/j.livsci.2013.12.012	Temperament	19	54004867	54999876	UDM3.1	NA	ARS-BFGL-NGS-114192;ARS-BFGL-NGS-47707	Crossbred Nellore-Angus	United States	Illumina	54609	Association	Two-step Bayesian	sire; type of cross; family nested within sire; sex; birth year-season combination; temperamet scoring per nested in birth year-season combination	NA	NA	NA	NA	NA	NA	NA
Hanna et al. (2014)	http://dx.doi.org/10.1016/j.livsci.2013.12.012	Temperament	20	11035444	11971234	UDM3.1	NA	ARS-BFGL-NGS-71611;Hapmap52341-rs29025776	Crossbred Nellore-Angus	United States	Illumina	54609	Association	Two-step Bayesian	sire; type of cross; family nested within sire; sex; birth year-season combination; temperamet scoring per nested in birth year-season combination	NA	NA	NA	NA	NA	NA	NA
Hanna et al. (2014)	http://dx.doi.org/10.1016/j.livsci.2013.12.012	Temperament	21	19051950	19983053	UDM3.1	NA	ARS-BFGL-NGS-33883;Hapmap47651-BTA-51810	Crossbred Nellore-Angus	United States	Illumina	54609	Association	Two-step Bayesian	sire; type of cross; family nested within sire; sex; birth year-season combination; temperamet scoring per nested in birth year-season combination	NA	NA	NA	NA	NA	NA	NA
Hanna et al. (2014)	http://dx.doi.org/10.1016/j.livsci.2013.12.012	Temperament	21	59026976	59952026	UDM3.1	NA	ARS-BFGL-NGS-2042;ARS-BFGL-NGS-79673	Crossbred Nellore-Angus	United States	Illumina	54609	Association	Two-step Bayesian	sire; type of cross; family nested within sire; sex; birth year-season combination; temperamet scoring per nested in birth year-season combination	NA	NA	NA	NA	NA	NA	NA
Hanna et al. (2014)	http://dx.doi.org/10.1016/j.livsci.2013.12.012	Temperament	23	14063300	14981935	UDM3.1	NA	ARS-BFGL-NGS-101393;ARS-BFGL-NGS-25325	Crossbred Nellore-Angus	United States	Illumina	54609	Association	Two-step Bayesian	sire; type of cross; family nested within sire; sex; birth year-season combination; temperamet scoring per nested in birth year-season combination	NA	NA	NA	NA	NA	NA	NA
Hanna et al. (2014)	http://dx.doi.org/10.1016/j.livsci.2013.12.012	Temperament	23	48094367	48910189	UDM3.1	NA	BTA-101164-no-rs;ARS-BFGL-NGS-20081	Crossbred Nellore-Angus	United States	Illumina	54609	Association	Two-step Bayesian	sire; type of cross; family nested within sire; sex; birth year-season combination; temperamet scoring per nested in birth year-season combination	NA	NA	NA	NA	NA	NA	NA
Hanna et al. (2014)	http://dx.doi.org/10.1016/j.livsci.2013.12.012	Temperament	24	3004567	3978841	UDM3.1	NA	rs42038665;BTA-58748-no-rs	Crossbred Nellore-Angus	United States	Illumina	54609	Association	Two-step Bayesian	sire; type of cross; family nested within sire; sex; birth year-season combination; temperamet scoring per nested in birth year-season combination	NA	NA	NA	NA	NA	NA	NA
Hanna et al. (2014)	http://dx.doi.org/10.1016/j.livsci.2013.12.012	Temperament	25	5007707	5971288	UDM3.1	NA	Hapmap30085-BTC-001300;ARS-BFGL-NGS-26868	Crossbred Nellore-Angus	United States	Illumina	54609	Association	Two-step Bayesian	sire; type of cross; family nested within sire; sex; birth year-season combination; temperamet scoring per nested in birth year-season combination	NA	NA	NA	NA	NA	NA	NA
Hanna et al. (2014)	http://dx.doi.org/10.1016/j.livsci.2013.12.012	Temperament	25	11015593	11960900	UDM3.1	NA	ARS-BFGL-NGS-110934;ARS-BFGL-NGS-99730	Crossbred Nellore-Angus	United States	Illumina	54609	Association	Two-step Bayesian	sire; type of cross; family nested within sire; sex; birth year-season combination; temperamet scoring per nested in birth year-season combination	NA	NA	NA	NA	NA	NA	NA
Hanna et al. (2014)	http://dx.doi.org/10.1016/j.livsci.2013.12.012	Temperament	25	31056724	31961994	UDM3.1	NA	Hapmap30681-BTC-028325;Hapmap25329-BTA-159835	Crossbred Nellore-Angus	United States	Illumina	54609	Association	Two-step Bayesian	sire; type of cross; family nested within sire; sex; birth year-season combination; temperamet scoring per nested in birth year-season combination	NA	NA	NA	NA	NA	NA	NA
Hanna et al. (2014)	http://dx.doi.org/10.1016/j.livsci.2013.12.012	Temperament	26	45010453	45983109	UDM3.1	NA	ARS-BFGL-NGS-5906;ARS-BFGL-NGS-30060	Crossbred Nellore-Angus	United States	Illumina	54609	Association	Two-step Bayesian	sire; type of cross; family nested within sire; sex; birth year-season combination; temperamet scoring per nested in birth year-season combination	NA	NA	NA	NA	NA	NA	NA
Hanna et al. (2014)	http://dx.doi.org/10.1016/j.livsci.2013.12.012	Temperament	27	14028863	14985595	UDM3.1	NA	ARS-BFGL-NGS-13588;Hapmap28258-BTA-139286	Crossbred Nellore-Angus	United States	Illumina	54609	Association	Two-step Bayesian	sire; type of cross; family nested within sire; sex; birth year-season combination; temperamet scoring per nested in birth year-season combination	NA	NA	NA	NA	NA	NA	NA
Hiendleder et al. (2003)	https://doi.org/10.1093/jhered/esg090	Milking speed	29	9740292	9740386	UDM3.1	NA	BMS764	Holstein	Germany	Microsatellite	264	QTL	Multiple marker regression (Knott et al 1996)	fixed effect of ith family	BIGMAP	ADRQTL	0.18	NA	Time required for milking in relation to yield	872	872
Hiendleder et al. (2003)	https://doi.org/10.1093/jhered/esg090	Milking speed	29	16958959	16959162	UDM3.1	NA	BMC8012	Holstein	Germany	Microsatellite	264	QTL	Multiple marker regression (Knott et al 1996)	fixed effect of ith family	BIGMAP	ADRQTL	0.18	NA	Time required for milking in relation to yield	872	872
Hiendleder et al. (2003)	https://doi.org/10.1093/jhered/esg090	Temperament	29	9740292	9740386	UDM3.1	NA	BMS764	Holstein	Germany	Microsatellite	264	QTL	Multiple marker regression (Knott et al 1996)	fixed effect of ith family	BIGMAP	ADRQTL	0.07	NA	Nervous/aggressive or docile behavior during milking	872	872
Hiendleder et al. (2003)	https://doi.org/10.1093/jhered/esg090	Temperament	29	16958959	16959162	UDM3.1	NA	BMC8012	Holstein	Germany	Microsatellite	264	QTL	Multiple marker regression (Knott et al 1996)	fixed effect of ith family	BIGMAP	ADRQTL	0.07	NA	Nervous/aggressive or docile behavior during milking	872	872
Hiendleder et al. (2003)	https://doi.org/10.1093/jhered/esg090	Milking speed	5	NA	NA	UDM3.1	NA	NA	Holstein	Germany	Microsatellite	264	QTL	Multiple marker regression (Knott et al 1996)	fixed effect of ith family	BIGMAP	ADRQTL	0.18	NA	Time required for milking in relation to yield	872	872
Hiendleder et al. (2003)	https://doi.org/10.1093/jhered/esg090	Temperament	5	NA	NA	UDM3.1	NA	NA	Holstein	Germany	Microsatellite	264	QTL	Multiple marker regression (Knott et al 1996)	fixed effect of ith family	BIGMAP	ADRQTL	0.07	NA	Nervous/aggressive or docile behavior during milking	872	872
Hiendleder et al. (2003)	https://doi.org/10.1093/jhered/esg090	Milking speed	10	NA	NA	UDM3.1	NA	NA	Holstein	Germany	Microsatellite	264	QTL	Multiple marker regression (Knott et al 1996)	fixed effect of ith family	BIGMAP	ADRQTL	0.18	NA	Time required for milking in relation to yield	872	872
Hiendleder et al. (2003)	https://doi.org/10.1093/jhered/esg090	Temperament	18	NA	NA	UDM3.1	NA	NA	Holstein	Germany	Microsatellite	264	QTL	Multiple marker regression (Knott et al 1996)	fixed effect of ith family	BIGMAP	ADRQTL	0.07	NA	Nervous/aggressive or docile behavior during milking	872	872
Hiendleder et al. (2003)	https://doi.org/10.1093/jhered/esg090	Milking speed	18	NA	NA	UDM3.1	NA	NA	Holstein	Germany	Microsatellite	264	QTL	Multiple marker regression (Knott et al 1996)	fixed effect of ith family	BIGMAP	ADRQTL	0.18	NA	Time required for milking in relation to yield	872	872
Hiendleder et al. (2003)	https://doi.org/10.1093/jhered/esg090	Milking speed	29	9740292	9740386	UDM3.1	NA	BMS764	Holstein	Germany	Microsatellite	264	QTL	Multiple marker regression (Knott et al 1996)	fixed effect of ith family	BIGMAP	ADRQTL	0.18	NA	Time required for milking in relation to yield	872	872
Hiendleder et al. (2003)	https://doi.org/10.1093/jhered/esg090	Temperament	29	9740292	9740386	UDM3.1	NA	BMS764	Holstein	Germany	Microsatellite	264	QTL	Multiple marker regression (Knott et al 1996)	fixed effect of ith family	BIGMAP	ADRQTL	0.07	NA	Nervous/aggressive or docile behavior during milking	872	872
Jardim et al. (2017)	https://doi.org/10.3168/jds.2017-12982	Milking speed	9	67702191	67702191	UDM3.1	rs208012539	rs208012539	Holstein	Denmark	Illumina	15355402	Association	Linear regression- multi-marker	NA	EMMAX	NA	NA	NA	NA	4921	4;921
Jardim et al. (2017)	https://doi.org/10.3168/jds.2017-12982	Milking speed	12	22419619	22419619	UDM3.1	rs134787577	rs134787577	Holstein	Denmark	Illumina	15355402	Association	Linear regression- multi-marker	NA	EMMAX	NA	NA	NA	NA	4921	4;921
Jardim et al. (2017)	https://doi.org/10.3168/jds.2017-12982	Milking speed	13	60223350	60223350	UDM3.1	rs41704885	rs41704885	Holstein	Denmark	Illumina	15355402	Association	Linear regression- multi-marker	NA	EMMAX	NA	NA	NA	NA	4921	4;921
Jardim et al. (2017)	https://doi.org/10.3168/jds.2017-12982	Milking speed	19	7354527	7354527	UDM3.1	rs110663209	rs110663209	Holstein	Denmark	Illumina	15355402	Association	Linear regression- multi-marker	NA	EMMAX	NA	NA	NA	NA	4921	4;921
Jardim et al. (2017)	https://doi.org/10.3168/jds.2017-12982	Milking speed	19	59471854	59471854	UDM3.1	rs110357799	rs110357799	Holstein	Denmark	Illumina	15355402	Association	Linear regression- multi-marker	NA	EMMAX	NA	NA	NA	NA	4921	4;921
Jardim et al. (2017)	https://doi.org/10.3168/jds.2017-12982	Milking speed	20	39434477	39434477	UDM3.1	rs137401174	rs137401174	Holstein	Denmark	Illumina	15355402	Association	Linear regression- multi-marker	NA	EMMAX	NA	NA	NA	NA	4921	4;921
Jardim et al. (2017)	https://doi.org/10.3168/jds.2017-12982	Milking speed	4	70192998	70192998	UDM3.1	rs378411878	rs378411878	Holstein	Denmark	Illumina	15355402	Association	Linear regression- multi-marker	NA	EMMAX	NA	NA	NA	NA	4921	4;921
Jardim et al. (2017)	https://doi.org/10.3168/jds.2017-12982	Milking speed	5	37706779	37706779	UDM3.1	rs384905882	rs384905882	Holstein	Denmark	Illumina	15355402	Association	Linear regression- multi-marker	NA	EMMAX	NA	NA	NA	NA	4921	4;921
Jardim et al. (2017)	https://doi.org/10.3168/jds.2017-12982	Milking speed	6	101066693	101066693	UDM3.1	rs43485634	rs43485634	Holstein	Denmark	Illumina	15355402	Association	Linear regression- multi-marker	NA	EMMAX	NA	NA	NA	NA	4921	4;921
Jardim et al. (2017)	https://doi.org/10.3168/jds.2017-12982	Milking speed	9	67702191	67702191	UDM3.1	rs208012539	rs208012539	Holstein	Denmark	Illumina	15355402	Association	Linear regression- multi-marker	NA	EMMAX	NA	NA	NA	NA	4921	4;921
Jardim et al. (2017)	https://doi.org/10.3168/jds.2017-12982	Milking speed	12	22419619	22419619	UDM3.1	rs134787577	rs134787577	Holstein	Denmark	Illumina	15355402	Association	Linear regression- multi-marker	NA	EMMAX	NA	NA	NA	NA	4921	4;921
Jardim et al. (2017)	https://doi.org/10.3168/jds.2017-12982	Milking speed	13	60223350	60223350	UDM3.1	rs41704885	rs41704885	Holstein	Denmark	Illumina	15355402	Association	Linear regression- multi-marker	NA	EMMAX	NA	NA	NA	NA	4921	4;921
Jardim et al. (2017)	https://doi.org/10.3168/jds.2017-12982	Milking speed	19	7354527	7354527	UDM3.1	rs110663209	rs110663209	Holstein	Denmark	Illumina	15355402	Association	Linear regression- multi-marker	NA	EMMAX	NA	NA	NA	NA	4921	4;921
Jardim et al. (2017)	https://doi.org/10.3168/jds.2017-12982	Milking speed	19	59471854	59471854	UDM3.1	rs110357799	rs110357799	Holstein	Denmark	Illumina	15355402	Association	Linear regression- multi-marker	NA	EMMAX	NA	NA	NA	NA	4921	4;921
Jardim et al. (2017)	https://doi.org/10.3168/jds.2017-12982	Milking speed	20	39434477	39434477	UDM3.1	rs137401174	rs137401174	Holstein	Denmark	Illumina	15355402	Association	Linear regression- multi-marker	NA	EMMAX	NA	NA	NA	NA	4921	4;921
Jardim et al. (2017)	https://doi.org/10.3168/jds.2017-12982	Milking speed	4	70192998	70192998	UDM3.1	rs378411878	rs378411878	Holstein	Denmark	Illumina	15355402	Association	Linear regression- multi-marker	NA	EMMAX	NA	NA	NA	NA	4921	4;921
Jardim et al. (2017)	https://doi.org/10.3168/jds.2017-12982	Milking speed	5	37706779	37706779	UDM3.1	rs384905882	rs384905882	Holstein	Denmark	Illumina	15355402	Association	Linear regression- multi-marker	NA	EMMAX	NA	NA	NA	NA	4921	4;921
Jardim et al. (2017)	https://doi.org/10.3168/jds.2017-12982	Milking speed	6	101066693	101066693	UDM3.1	rs43485634	rs43485634	Holstein	Denmark	Illumina	15355402	Association	Linear regression- multi-marker	NA	EMMAX	NA	NA	NA	NA	4921	4;921
Kolbehdari et al. (2008)	https://doi.org/10.3168/jds.2007-0585	Milking speed	1	8837276	8837316	UDM3.1	rs29024165	rs29024165	Holstein	Canada	Illumina	1341	Association	Mixed linear LD regression model	NA	ASREML	NA	NA	NA	NA	462	NA
Kolbehdari et al. (2008)	https://doi.org/10.3168/jds.2007-0585	Milking speed	1	NA	NA	UDM3.1	rs29020989	rs29020989	Holstein	Canada	Illumina	1341	Association	Mixed linear LD regression model	NA	ASREML	NA	NA	NA	NA	462	NA
Kolbehdari et al. (2008)	https://doi.org/10.3168/jds.2007-0585	Milking speed	19	NA	NA	UDM3.1	rs41644418	rs41644418	Holstein	Canada	Illumina	1341	Association	Mixed linear LD regression model	NA	ASREML	NA	NA	NA	NA	462	NA
Kolbehdari et al. (2008)	https://doi.org/10.3168/jds.2007-0585	Milking speed	26	37919565	37919605	UDM3.1	rs41606777	rs41606777	Holstein	Canada	Illumina	1341	Association	Mixed linear LD regression model	NA	ASREML	NA	NA	NA	NA	462	NA
Kolbehdari et al. (2008)	https://doi.org/10.3168/jds.2007-0585	Milking speed	27	33250898	33250938	UDM3.1	rs41647383	rs41647383	Holstein	Canada	Illumina	1341	Association	Mixed linear LD regression model	NA	ASREML	NA	NA	NA	NA	462	NA
Kolbehdari et al. (2008)	https://doi.org/10.3168/jds.2007-0585	Temperament	4	49596084	49596124	UDM3.1	rs41587635	rs41587635	Holstein	Canada	Illumina	1341	Association	Mixed linear LD regression model	NA	ASREML	NA	NA	NA	NA	462	NA
Kolbehdari et al. (2008)	https://doi.org/10.3168/jds.2007-0585	Temperament	13	60082383	60082423	UDM3.1	rs41601522	rs41601522	Holstein	Canada	Illumina	1341	Association	Mixed linear LD regression model	NA	ASREML	NA	NA	NA	NA	462	NA
Kolbehdari et al. (2008)	https://doi.org/10.3168/jds.2007-0585	Temperament	22	31479050	34127590	UDM3.1	rs29024274	rs29024274	Holstein	Canada	Illumina	1341	Association	Mixed linear LD regression model	NA	ASREML	NA	NA	NA	NA	462	NA
Kolbehdari et al. (2008)	https://doi.org/10.3168/jds.2007-0585	Temperament	23	15703949	15703989	UDM3.1	rs41667511	rs41667511	Holstein	Canada	Illumina	1341	Association	Mixed linear LD regression model	NA	ASREML	NA	NA	NA	NA	462	NA
Kolbehdari et al. (2008)	https://doi.org/10.3168/jds.2007-0585	Temperament	26	37919565	37919605	UDM3.1	rs41606777	rs41606777	Holstein	Canada	Illumina	1341	Association	Mixed linear LD regression model	NA	ASREML	NA	NA	NA	NA	462	NA
Kolbehdari et al. (2008)	https://doi.org/10.3168/jds.2007-0585	Temperament	29	28078652	28078692	UDM3.1	rs41584970	rs41584970	Holstein	Canada	Illumina	1341	Association	Mixed linear LD regression model	NA	ASREML	NA	NA	NA	NA	462	NA
Kolbehdari et al. (2008)	https://doi.org/10.3168/jds.2007-0585	Temperament	29	35292061	35292101	UDM3.1	rs29024010	rs29024010	Holstein	Canada	Illumina	1341	Association	Mixed linear LD regression model	NA	ASREML	NA	NA	NA	NA	462	NA
Kolbehdari et al. (2008)	https://doi.org/10.3168/jds.2007-0585	Temperament	29	43254832	43254872	UDM3.1	rs41652321	rs41652321	Holstein	Canada	Illumina	1341	Association	Mixed linear LD regression model	NA	ASREML	NA	NA	NA	NA	462	NA
Kolbehdari et al. (2008)	https://doi.org/10.3168/jds.2007-0585	Temperament	29	45187094	45187134	UDM3.1	rs43706181	rs43706181	Holstein	Canada	Illumina	1341	Association	Mixed linear LD regression model	NA	ASREML	NA	NA	NA	NA	462	NA
Kolbehdari et al. (2008)	https://doi.org/10.3168/jds.2007-0585	Milking speed	1	8837296	8837296	UDM3.1	rs29024165	rs29024165	Holstein	Canada	Illumina	1341	Association	Mixed linear LD regression model	NA	ASREML	NA	NA	NA	NA	462
Kolbehdari et al. (2008)	https://doi.org/10.3168/jds.2007-0585	Milking speed	NA	NA	NA	UDM3.1	rs41571923	rs41571923	Holstein	Canada	Illumina	1341	Association	Mixed linear LD regression model	NA	ASREML	NA	NA	NA	NA	462
Kolbehdari et al. (2008)	https://doi.org/10.3168/jds.2007-0585	Milking speed	10	20748483	20748483	UDM3.1	rs29020989	rs29020989	Holstein	Canada	Illumina	1341	Association	Mixed linear LD regression model	NA	ASREML	NA	NA	NA	NA	462
Kolbehdari et al. (2008)	https://doi.org/10.3168/jds.2007-0585	Milking speed	NA	NA	NA	UDM3.1	rs41600178	rs41600178	Holstein	Canada	Illumina	1341	Association	Mixed linear LD regression model	NA	ASREML	NA	NA	NA	NA	462
Kolbehdari et al. (2008)	https://doi.org/10.3168/jds.2007-0585	Milking speed	24	21226688	21226688	UDM3.1	rs41644418	rs41644418	Holstein	Canada	Illumina	1341	Association	Mixed linear LD regression model	NA	ASREML	NA	NA	NA	NA	462
Kolbehdari et al. (2008)	https://doi.org/10.3168/jds.2007-0585	Milking speed	26	37919585	37919585	UDM3.1	rs41606777	rs41606777	Holstein	Canada	Illumina	1341	Association	Mixed linear LD regression model	NA	ASREML	NA	NA	NA	NA	462
Kolbehdari et al. (2008)	https://doi.org/10.3168/jds.2007-0585	Milking speed	27	33250918	33250918	UDM3.1	rs41647383	rs41647383	Holstein	Canada	Illumina	1341	Association	Mixed linear LD regression model	NA	ASREML	NA	NA	NA	NA	462
Kolbehdari et al. (2008)	https://doi.org/10.3168/jds.2007-0585	Milking speed	1	8837276	8837316	UDM3.1	rs29024165	rs29024165	Holstein	Canada	Illumina	1341	Association	Mixed linear LD regression model	NA	ASREML	NA	NA	NA	NA	462	NA
Kolbehdari et al. (2008)	https://doi.org/10.3168/jds.2007-0585	Milking speed	26	37919565	37919605	UDM3.1	rs41606777	rs41606777	Holstein	Canada	Illumina	1341	Association	Mixed linear LD regression model	NA	ASREML	NA	NA	NA	NA	462	NA
Kolbehdari et al. (2008)	https://doi.org/10.3168/jds.2007-0585	Milking speed	27	33250898	33250938	UDM3.1	rs41647383	rs41647383	Holstein	Canada	Illumina	1341	Association	Mixed linear LD regression model	NA	ASREML	NA	NA	NA	NA	462	NA
Kolbehdari et al. (2008)	https://doi.org/10.3168/jds.2007-0585	Temperament	4	49596084	49596124	UDM3.1	rs41587635	rs41587635	Holstein	Canada	Illumina	1341	Association	Mixed linear LD regression model	NA	ASREML	NA	NA	NA	NA	462	NA
Kolbehdari et al. (2008)	https://doi.org/10.3168/jds.2007-0585	Temperament	13	60082383	60082423	UDM3.1	rs41601522	rs41601522	Holstein	Canada	Illumina	1341	Association	Mixed linear LD regression model	NA	ASREML	NA	NA	NA	NA	462	NA
Kolbehdari et al. (2008)	https://doi.org/10.3168/jds.2007-0585	Temperament	23	15703949	15703989	UDM3.1	rs41667511	rs41667511	Holstein	Canada	Illumina	1341	Association	Mixed linear LD regression model	NA	ASREML	NA	NA	NA	NA	462	NA
Kolbehdari et al. (2008)	https://doi.org/10.3168/jds.2007-0585	Temperament	26	37919565	37919605	UDM3.1	rs41606777	rs41606777	Holstein	Canada	Illumina	1341	Association	Mixed linear LD regression model	NA	ASREML	NA	NA	NA	NA	462	NA
Kolbehdari et al. (2008)	https://doi.org/10.3168/jds.2007-0585	Temperament	29	28078652	28078692	UDM3.1	rs41584970	rs41584970	Holstein	Canada	Illumina	1341	Association	Mixed linear LD regression model	NA	ASREML	NA	NA	NA	NA	462	NA
Kolbehdari et al. (2008)	https://doi.org/10.3168/jds.2007-0585	Temperament	29	35292061	35292101	UDM3.1	rs29024010	rs29024010	Holstein	Canada	Illumina	1341	Association	Mixed linear LD regression model	NA	ASREML	NA	NA	NA	NA	462	NA
Kolbehdari et al. (2008)	https://doi.org/10.3168/jds.2007-0585	Temperament	29	43254832	43254872	UDM3.1	rs41652321	rs41652321	Holstein	Canada	Illumina	1341	Association	Mixed linear LD regression model	NA	ASREML	NA	NA	NA	NA	462	NA
Kolbehdari et al. (2008)	https://doi.org/10.3168/jds.2007-0585	Temperament	29	45187094	45187134	UDM3.1	rs43706181	rs43706181	Holstein	Canada	Illumina	1341	Association	Mixed linear LD regression model	NA	ASREML	NA	NA	NA	NA	462	NA
Kolbehdari et al. (2008)	https://doi.org/10.3168/jds.2007-0585	Milking speed	1	8837296	8837296	UDM3.1	rs29024165	rs29024165	Holstein	Canada	Illumina	1341	Association	Mixed linear LD regression model	NA	ASREML	NA	NA	NA	NA	462
Kolbehdari et al. (2008)	https://doi.org/10.3168/jds.2007-0585	Milking speed	10	20748483	20748483	UDM3.1	rs29020989	rs29020989	Holstein	Canada	Illumina	1341	Association	Mixed linear LD regression model	NA	ASREML	NA	NA	NA	NA	462
Kolbehdari et al. (2008)	https://doi.org/10.3168/jds.2007-0585	Milking speed	24	21226688	21226688	UDM3.1	rs41644418	rs41644418	Holstein	Canada	Illumina	1341	Association	Mixed linear LD regression model	NA	ASREML	NA	NA	NA	NA	462
Kolbehdari et al. (2008)	https://doi.org/10.3168/jds.2007-0585	Milking speed	26	37919585	37919585	UDM3.1	rs41606777	rs41606777	Holstein	Canada	Illumina	1341	Association	Mixed linear LD regression model	NA	ASREML	NA	NA	NA	NA	462
Kolbehdari et al. (2008)	https://doi.org/10.3168/jds.2007-0585	Milking speed	27	33250918	33250918	UDM3.1	rs41647383	rs41647383	Holstein	Canada	Illumina	1341	Association	Mixed linear LD regression model	NA	ASREML	NA	NA	NA	NA	462
Kramer et al. (2014)	https://doi.org/10.3168/jds.2013-7054	Temperament	4	NA	NA	UDM3.1	rs135066810	BovineHD0400004398	Brown Swiss	Switzerland; Germany; Austria; Italy	Illumina	627306	Association	GBLUP	NA	ASREML	NA	0.38	NA	NA	1126	1126
Kramer et al. (2014)	https://doi.org/10.3168/jds.2013-7054	Temperament	8	NA	NA	UDM3.1	rs43576130	BovineHD0800030109	Brown Swiss	Switzerland; Germany; Austria; Italy	Illumina	627306	Association	GBLUP	NA	ASREML	NA	0.38	NA	NA	1126	1126
Kramer et al. (2014)	https://doi.org/10.3168/jds.2013-7054	Milking temperament	14	NA	NA	UDM3.1	rs136694730	BovineHD1400015525	Brown Swiss	Switzerland; Germany; Austria; Italy	Illumina	627306	Association	GBLUP	NA	ASREML	NA	0.73	NA	NA	1126	1126
Kramer et al. (2014)	https://doi.org/10.3168/jds.2013-7054	Aggressiveness	8	NA	NA	UDM3.1	rs42608596	BovineHD0800017506	Brown Swiss	Switzerland; Germany; Austria; Italy	Illumina	627306	Association	GBLUP	NA	ASREML	NA	0.69	NA	NA	1126	1126
Kramer et al. (2014)	https://doi.org/10.3168/jds.2013-7054	Aggressiveness	20	NA	NA	UDM3.1	rs110107367	BovineHD2000018921	Brown Swiss	Switzerland; Germany; Austria; Italy	Illumina	627306	Association	GBLUP	NA	ASREML	NA	0.69	NA	NA	1126	1126
Kramer et al. (2014)	https://doi.org/10.3168/jds.2013-7054	Rank order in herd	1	NA	NA	UDM3.1	rs133104420	BovineHD0100035735	Brown Swiss	Switzerland; Germany; Austria; Italy	Illumina	627306	Association	GBLUP	NA	ASREML	NA	0.65	NA	NA	1126	1126
Kramer et al. (2014)	https://doi.org/10.3168/jds.2013-7054	Rank order in herd	6	NA	NA	UDM3.1	rs109578391	BovineHD0600001952	Brown Swiss	Switzerland; Germany; Austria; Italy	Illumina	627306	Association	GBLUP	NA	ASREML	NA	0.65	NA	NA	1126	1126
Kramer et al. (2014)	https://doi.org/10.3168/jds.2013-7054	Rank order in herd	18	NA	NA	UDM3.1	rs135083426	BovineHD1800009080	Brown Swiss	Switzerland; Germany; Austria; Italy	Illumina	627306	Association	GBLUP	NA	ASREML	NA	0.65	NA	NA	1126	1126
Kramer et al. (2014)	https://doi.org/10.3168/jds.2013-7054	Rank order in herd	19	NA	NA	UDM3.1	rs110987462	BovineHD1900003727	Brown Swiss	Switzerland; Germany; Austria; Italy	Illumina	627306	Association	GBLUP	NA	ASREML	NA	0.65	NA	NA	1126	1126
Kramer et al. (2014)	https://doi.org/10.3168/jds.2013-7054	Milking speed	5	NA	NA	UDM3.1	rs132792612	BovineHD0500031516	Brown Swiss	Switzerland; Germany; Austria; Italy	Illumina	627306	Association	GBLUP	NA	ASREML	NA	0.69	NA	NA	1126	1126
Kramer et al. (2014)	https://doi.org/10.3168/jds.2013-7054	Milking speed	9	NA	NA	UDM3.1	rs134003834	BovineHD0900004541	Brown Swiss	Switzerland; Germany; Austria; Italy	Illumina	627306	Association	GBLUP	NA	ASREML	NA	0.69	NA	NA	1126	1126
Kramer et al. (2014)	https://doi.org/10.3168/jds.2013-7054	Milking speed	11	NA	NA	UDM3.1	rs134835316	BovineHD1100024011	Brown Swiss	Switzerland; Germany; Austria; Italy	Illumina	627306	Association	GBLUP	NA	ASREML	NA	0.69	NA	NA	1126	1126
Kramer et al. (2014)	https://doi.org/10.3168/jds.2013-7054	Milking speed	12	NA	NA	UDM3.1	rs134563576	BovineHD1200003011	Brown Swiss	Switzerland; Germany; Austria; Italy	Illumina	627306	Association	GBLUP	NA	ASREML	NA	0.69	NA	NA	1126	1126
Kramer et al. (2014)	https://doi.org/10.3168/jds.2013-7054	Milking speed	14	NA	NA	UDM3.1	rs136094814	BovineHD1400018332	Brown Swiss	Switzerland; Germany; Austria; Italy	Illumina	627306	Association	GBLUP	NA	ASREML	NA	0.69	NA	NA	1126	1126
Lindholm-Perry et al. (2015)	https://doi.org/10.1111/age.12244	Flight speed	6	38836237	38836237	UDM3.1	NA	Hapmap31609-BTC-041148	Two; three; four-way crosses of Angus; Herefored; Simmental; Limoursin; Charolais; Gelbvieh and Reb Angus	United States	Illumina	87	Association	Polygenic random animal	Year and barn; age and heterosis	MTDFREML	NA	NA	NA	NA	1057	1057
Lindholm-Perry et al. (2015)	https://doi.org/10.1111/age.12244	Flight speed	6	38846864	38846864	UDM3.1	NA	Hapmap27082-BTC-0411316	Two; three; four-way crosses of Angus; Herefored; Simmental; Limoursin; Charolais; Gelbvieh and Reb Angus	United States	Illumina	87	Association	Polygenic random animal	Year and barn; age and heterosis	MTDFREML	NA	NA	NA	NA	1057	1057
Lindholm-Perry et al. (2015)	https://doi.org/10.1111/age.12244	Flight speed	6	38862997	38862997	UDM3.1	NA	Hapmap23341-BTC-041113	Two; three; four-way crosses of Angus; Herefored; Simmental; Limoursin; Charolais; Gelbvieh and Reb Angus	United States	Illumina	87	Association	Polygenic random animal	Year and barn; age and heterosis	MTDFREML	NA	NA	NA	NA	1057	1057
Lindholm-Perry et al. (2015)	https://doi.org/10.1111/age.12244	Flight speed	6	38868168	38868168	UDM3.1	NA	81441_243	Two; three; four-way crosses of Angus; Herefored; Simmental; Limoursin; Charolais; Gelbvieh and Reb Angus	United States	Illumina	87	Association	Polygenic random animal	Year and barn; age and heterosis	MTDFREML	NA	NA	NA	NA	1057	1057
Lindholm-Perry et al. (2015)	https://doi.org/10.1111/age.12244	Flight speed	6	38897628	38897628	UDM3.1	NA	81435_188	Two; three; four-way crosses of Angus; Herefored; Simmental; Limoursin; Charolais; Gelbvieh and Reb Angus	United States	Illumina	87	Association	Polygenic random animal	Year and barn; age and heterosis	MTDFREML	NA	NA	NA	NA	1057	1057
Lindholm-Perry et al. (2015)	https://doi.org/10.1111/age.12244	Flight speed	6	38913189	38913189	UDM3.1	NA	Hapmap28589-BTC-041045	Two; three; four-way crosses of Angus; Herefored; Simmental; Limoursin; Charolais; Gelbvieh and Reb Angus	United States	Illumina	87	Association	Polygenic random animal	Year and barn; age and heterosis	MTDFREML	NA	NA	NA	NA	1057	1057
Lindholm-Perry et al. (2015)	https://doi.org/10.1111/age.12244	Flight speed	6	38830725	38830725	UDM3.1	NA	Hapmap24122-BTC-041153	Two; three; four-way crosses of Angus; Herefored; Simmental; Limoursin; Charolais; Gelbvieh and Reb Angus	United States	Illumina	87	Association	Polygenic random animal	Year and barn; age and heterosis	MTDFREML	NA	NA	NA	NA	1057	1057
Lindholm-Perry et al. (2015)	https://doi.org/10.1111/age.12244	Flight speed	6	38833787	38833787	UDM3.1	NA	Hapmap24041-BTC-0411516	Two; three; four-way crosses of Angus; Herefored; Simmental; Limoursin; Charolais; Gelbvieh and Reb Angus	United States	Illumina	87	Association	Polygenic random animal	Year and barn; age and heterosis	MTDFREML	NA	NA	NA	NA	1057	1057
Lindholm-Perry et al. (2015)	https://doi.org/10.1111/age.12244	Flight speed	6	38793698	38793698	UDM3.1	NA	83724_658	Two; three; four-way crosses of Angus; Herefored; Simmental; Limoursin; Charolais; Gelbvieh and Reb Angus	United States	Illumina	87	Association	Polygenic random animal	Year and barn; age and heterosis	MTDFREML	NA	NA	NA	NA	1057	1057
Lindholm-Perry et al. (2015)	https://doi.org/10.1111/age.12244	Flight speed	6	38770116	38770116	UDM3.1	NA	83704_2346	Two; three; four-way crosses of Angus; Herefored; Simmental; Limoursin; Charolais; Gelbvieh and Reb Angus	United States	Illumina	87	Association	Polygenic random animal	Year and barn; age and heterosis	MTDFREML	NA	NA	NA	NA	1057	1057
Lindholm-Perry et al. (2015)	https://doi.org/10.1111/age.12244	Flight speed	6	38926006	38926006	UDM3.1	NA	Hapmap33629-BTC-041038	Two; three; four-way crosses of Angus; Herefored; Simmental; Limoursin; Charolais; Gelbvieh and Reb Angus	United States	Illumina	87	Association	Polygenic random animal	Year and barn; age and heterosis	MTDFREML	NA	NA	NA	NA	1057	1057
Lindholm-Perry et al. (2015)	https://doi.org/10.1111/age.12244	Flight speed	6	38989593	38989593	UDM3.1	NA	81405_282	Two; three; four-way crosses of Angus; Herefored; Simmental; Limoursin; Charolais; Gelbvieh and Reb Angus	United States	Illumina	87	Association	Polygenic random animal	Year and barn; age and heterosis	MTDFREML	NA	NA	NA	NA	1057	1057
Lindholm-Perry et al. (2015)	https://doi.org/10.1111/age.12244	Flight speed	6	38836237	38836237	UDM3.1	NA	Hapmap31609-BTC-041148	Two; three; four-way crosses of Angus; Herefored; Simmental; Limoursin; Charolais; Gelbvieh and Reb Angus	United States	Illumina	87	Association	Polygenic random animal	Year and barn; age and heterosis	MTDFREML	NA	NA	NA	NA	1057	1057
Lindholm-Perry et al. (2015)	https://doi.org/10.1111/age.12244	Flight speed	6	38846864	38846864	UDM3.1	NA	Hapmap27082-BTC-0411316	Two; three; four-way crosses of Angus; Herefored; Simmental; Limoursin; Charolais; Gelbvieh and Reb Angus	United States	Illumina	87	Association	Polygenic random animal	Year and barn; age and heterosis	MTDFREML	NA	NA	NA	NA	1057	1057
Lindholm-Perry et al. (2015)	https://doi.org/10.1111/age.12244	Flight speed	6	38862997	38862997	UDM3.1	NA	Hapmap23341-BTC-041113	Two; three; four-way crosses of Angus; Herefored; Simmental; Limoursin; Charolais; Gelbvieh and Reb Angus	United States	Illumina	87	Association	Polygenic random animal	Year and barn; age and heterosis	MTDFREML	NA	NA	NA	NA	1057	1057
Lindholm-Perry et al. (2015)	https://doi.org/10.1111/age.12244	Flight speed	6	38868168	38868168	UDM3.1	NA	81441_243	Two; three; four-way crosses of Angus; Herefored; Simmental; Limoursin; Charolais; Gelbvieh and Reb Angus	United States	Illumina	87	Association	Polygenic random animal	Year and barn; age and heterosis	MTDFREML	NA	NA	NA	NA	1057	1057
Lindholm-Perry et al. (2015)	https://doi.org/10.1111/age.12244	Flight speed	6	38897628	38897628	UDM3.1	NA	81435_188	Two; three; four-way crosses of Angus; Herefored; Simmental; Limoursin; Charolais; Gelbvieh and Reb Angus	United States	Illumina	87	Association	Polygenic random animal	Year and barn; age and heterosis	MTDFREML	NA	NA	NA	NA	1057	1057
Lindholm-Perry et al. (2015)	https://doi.org/10.1111/age.12244	Flight speed	6	38913189	38913189	UDM3.1	NA	Hapmap28589-BTC-041045	Two; three; four-way crosses of Angus; Herefored; Simmental; Limoursin; Charolais; Gelbvieh and Reb Angus	United States	Illumina	87	Association	Polygenic random animal	Year and barn; age and heterosis	MTDFREML	NA	NA	NA	NA	1057	1057
Lindholm-Perry et al. (2015)	https://doi.org/10.1111/age.12244	Flight speed	6	38830725	38830725	UDM3.1	NA	Hapmap24122-BTC-041153	Two; three; four-way crosses of Angus; Herefored; Simmental; Limoursin; Charolais; Gelbvieh and Reb Angus	United States	Illumina	87	Association	Polygenic random animal	Year and barn; age and heterosis	MTDFREML	NA	NA	NA	NA	1057	1057
Lindholm-Perry et al. (2015)	https://doi.org/10.1111/age.12244	Flight speed	6	38833787	38833787	UDM3.1	NA	Hapmap24041-BTC-0411516	Two; three; four-way crosses of Angus; Herefored; Simmental; Limoursin; Charolais; Gelbvieh and Reb Angus	United States	Illumina	87	Association	Polygenic random animal	Year and barn; age and heterosis	MTDFREML	NA	NA	NA	NA	1057	1057
Lindholm-Perry et al. (2015)	https://doi.org/10.1111/age.12244	Flight speed	6	38793698	38793698	UDM3.1	NA	83724_658	Two; three; four-way crosses of Angus; Herefored; Simmental; Limoursin; Charolais; Gelbvieh and Reb Angus	United States	Illumina	87	Association	Polygenic random animal	Year and barn; age and heterosis	MTDFREML	NA	NA	NA	NA	1057	1057
Lindholm-Perry et al. (2015)	https://doi.org/10.1111/age.12244	Flight speed	6	38770116	38770116	UDM3.1	NA	83704_2346	Two; three; four-way crosses of Angus; Herefored; Simmental; Limoursin; Charolais; Gelbvieh and Reb Angus	United States	Illumina	87	Association	Polygenic random animal	Year and barn; age and heterosis	MTDFREML	NA	NA	NA	NA	1057	1057
Lindholm-Perry et al. (2015)	https://doi.org/10.1111/age.12244	Flight speed	6	38926006	38926006	UDM3.1	NA	Hapmap33629-BTC-041038	Two; three; four-way crosses of Angus; Herefored; Simmental; Limoursin; Charolais; Gelbvieh and Reb Angus	United States	Illumina	87	Association	Polygenic random animal	Year and barn; age and heterosis	MTDFREML	NA	NA	NA	NA	1057	1057
Lindholm-Perry et al. (2015)	https://doi.org/10.1111/age.12244	Flight speed	6	38989593	38989593	UDM3.1	NA	81405_282	Two; three; four-way crosses of Angus; Herefored; Simmental; Limoursin; Charolais; Gelbvieh and Reb Angus	United States	Illumina	87	Association	Polygenic random animal	Year and barn; age and heterosis	MTDFREML	NA	NA	NA	NA	1057	1057
Marete et al. (2018)	https://doi.org/10.3168/jds.2017-14067	Milking speed	2	84734002	86110460	UDM3.1	rs209624660	rs209624660	Holstein	France	Illumina	43800	Association	Mixed linear model	NA	GCTA	NA	0.38	NA	NA	32491	187025
Marete et al. (2018)	https://doi.org/10.3168/jds.2017-14067	Milking speed	13	59393140	62066140	UDM3.1	NA	NA	Holstein	France	Illumina	43800	Association	Mixed linear model	NA	GCTA	NA	0.38	NA	NA	32491	187025
Marete et al. (2018)	https://doi.org/10.3168/jds.2017-14067	Milking speed	14	8166449	8304533	UDM3.1	rs110425867	rs110425867	Holstein	France	Illumina	43800	Association	Mixed linear model	NA	GCTA	NA	0.38	NA	NA	32491	187025
Marete et al. (2018)	https://doi.org/10.3168/jds.2017-14067	Milking speed	16	2836923	3001315	UDM3.1	rs109050466	rs109050466	Holstein	France	Illumina	43800	Association	Mixed linear model	NA	GCTA	NA	0.38	NA	NA	32491	187025
Marete et al. (2018)	https://doi.org/10.3168/jds.2017-14067	Milking speed	17	73270448	75926548	UDM3.1	rs110101282	rs110101282	Holstein	France	Illumina	43800	Association	Mixed linear model	NA	GCTA	NA	0.38	NA	NA	32491	187025
Marete et al. (2018)	https://doi.org/10.3168/jds.2017-14067	Milking speed	18	56561695	57557142	UDM3.1	NA	NA	Holstein	France	Illumina	43800	Association	Mixed linear model	NA	GCTA	NA	0.38	NA	NA	32491	187025
Marete et al. (2018)	https://doi.org/10.3168/jds.2017-14067	Milking speed	19	51525148	51829647	UDM3.1	rs41924210	rs41924210	Holstein	France	Illumina	43800	Association	Mixed linear model	NA	GCTA	NA	0.38	NA	NA	32491	187025
Marete et al. (2018)	https://doi.org/10.3168/jds.2017-14067	Milking speed	20	46768356	47992701	UDM3.1	rs110506918	rs110506918	Holstein	France	Illumina	43800	Association	Mixed linear model	NA	GCTA	NA	0.38	NA	NA	32491	187025
Marete et al. (2018)	https://doi.org/10.3168/jds.2017-14067	Milking speed	21	1442962	3937362	UDM3.1	rs109922786	rs109922786	Holstein	France	Illumina	43800	Association	Mixed linear model	NA	GCTA	NA	0.38	NA	NA	32491	187025
Marete et al. (2018)	https://doi.org/10.3168/jds.2017-14067	Milking speed	22	58398580	61026580	UDM3.1	rs109296410	rs109296410	Holstein	France	Illumina	43800	Association	Mixed linear model	NA	GCTA	NA	0.38	NA	NA	32491	187025
Marete et al. (2018)	https://doi.org/10.3168/jds.2017-14067	Milking speed	25	33293815	35212826	UDM3.1	rs109291657	rs109291657	Holstein	France	Illumina	43800	Association	Mixed linear model	NA	GCTA	NA	0.38	NA	NA	32491	187025
Marete et al. (2018)	https://doi.org/10.3168/jds.2017-14067	Milking speed	3	119093276	121151076	UDM3.1	rs42818933	rs42818933	Holstein	France	Illumina	43800	Association	Mixed linear model	NA	GCTA	NA	0.38	NA	NA	32491	187025
Marete et al. (2018)	https://doi.org/10.3168/jds.2017-14067	Milking speed	26	43211435	44915718	UDM3.1	rs109153955	rs109153955	Holstein	France	Illumina	43800	Association	Mixed linear model	NA	GCTA	NA	0.38	NA	NA	32491	187025
Marete et al. (2018)	https://doi.org/10.3168/jds.2017-14067	Milking speed	27	23352482	26004682	UDM3.1	rs42138898	rs42138898	Holstein	France	Illumina	43800	Association	Mixed linear model	NA	GCTA	NA	0.38	NA	NA	32491	187025
Marete et al. (2018)	https://doi.org/10.3168/jds.2017-14067	Milking speed	28	49686981	50029423	UDM3.1	rs42193049	rs42193049	Holstein	France	Illumina	43800	Association	Mixed linear model	NA	GCTA	NA	0.38	NA	NA	32491	187025
Marete et al. (2018)	https://doi.org/10.3168/jds.2017-14067	Milking speed	5	105562079	107038059	UDM3.1	rs135992016	rs135992016	Holstein	France	Illumina	43800	Association	Mixed linear model	NA	GCTA	NA	0.38	NA	NA	32491	187025
Marete et al. (2018)	https://doi.org/10.3168/jds.2017-14067	Milking speed	7	45187871	45199967	UDM3.1	rs41622861	rs41622861	Holstein	France	Illumina	43800	Association	Mixed linear model	NA	GCTA	NA	0.38	NA	NA	32491	187025
Marete et al. (2018)	https://doi.org/10.3168/jds.2017-14067	Milking speed	8	84482438	86807838	UDM3.1	rs110752781	rs110752781	Holstein	France	Illumina	43800	Association	Mixed linear model	NA	GCTA	NA	0.38	NA	NA	32491	187025
Marete et al. (2018)	https://doi.org/10.3168/jds.2017-14067	Milking speed	9	85806111	91133711	UDM3.1	rs42760519	rs42760519	Holstein	France	Illumina	43800	Association	Mixed linear model	NA	GCTA	NA	0.38	NA	NA	32491	187025
Marete et al. (2018)	https://doi.org/10.3168/jds.2017-14067	Milking speed	10	53836132	54043420	UDM3.1	rs41572676	rs41572676	Holstein	France	Illumina	43800	Association	Mixed linear model	NA	GCTA	NA	0.38	NA	NA	32491	187025
Marete et al. (2018)	https://doi.org/10.3168/jds.2017-14067	Milking speed	11	80245328	83128297	UDM3.1	rs110874568	rs110874568	Holstein	France	Illumina	43800	Association	Mixed linear model	NA	GCTA	NA	0.38	NA	NA	32491	187025
Marete et al. (2018)	https://doi.org/10.3168/jds.2017-14067	Milking speed	12	32984636	37663436	UDM3.1	rs110566968	rs110566968	Holstein	France	Illumina	43800	Association	Mixed linear model	NA	GCTA	NA	0.38	NA	NA	32491	187025
Michenet et al. (2016)	https://doi.org/10.1186/s12711-016-0223-z	Maternal behavior	6	2361996	2973712	UDM3.1	NA	NA	Blonde daquitaine	France	EuroG10k; Illuimina	706791	QTL	BayesC;multitrait	Birth region; birth year-season; gender; mating bull; age	Wombat	GS3	0.135;0.108	0.067;0.068	NA	2260	2269
Michenet et al. (2016)	https://doi.org/10.1186/s12711-016-0223-z	Maternal behavior	26	31569241	32670406	UDM3.1	NA	NA	Blonde daquitaine	France	EuroG10k; Illuimina	706791	QTL	BayesC;multitrait	Birth region; birth year-season; gender; mating bull; age	Wombat	GS4	0.135;0.109	0.067;0.069	NA	2260	2269
Michenet et al. (2016)	https://doi.org/10.1186/s12711-016-0223-z	Maternal behavior	3	66754904	68480516	UDM3.1	NA	NA	Limousin	France	EuroG10k; Illuimina	706791	QTL	BayesC;multitrait	Birth region; birth year-season; gender; mating bull; age	Wombat	GS5	0.135;0.110	0.067;0.070	NA	2260	2269
Pierce (2019)	https://mountainscholar.org/handle/10217/195272	Terrain-use indices	4	14487987	14487987	UDM3.1	rs134515496	SDHAF3	Angus; Brangus	United States	RNA-sequencing	NA	Association	NA	NA	NA	NA	NA	NA	NA	116	116
Pierce (2019)	https://mountainscholar.org/handle/10217/195272	Terrain-use indices	8	60157511	60157511	UDM3.1	rs43555524	RUSC2	Angus; Brangus	United States	RNA-sequencing	NA	Association	NA	NA	NA	NA	NA	NA	NA	116	116
Pierce (2019)	https://mountainscholar.org/handle/10217/195272	Terrain-use indices	12	24598260	24598260	UDM3.1	rs110062743	SUPT20H	Angus; Brangus	United States	RNA-sequencing	NA	Association	NA	NA	NA	NA	NA	NA	NA	116	116
Pierce (2019)	https://mountainscholar.org/handle/10217/195272	Terrain-use indices	12	24593452	24593452	UDM3.1	rs110062743	SUPT20H	Angus; Brangus	United States	RNA-sequencing	NA	Association	NA	NA	NA	NA	NA	NA	NA	116	116
Pierce (2019)	https://mountainscholar.org/handle/10217/195272	Terrain-use indices	17	18318983	18318983	UDM3.1	rs133913408	MAML3	Angus; Brangus	United States	RNA-sequencing	NA	Association	NA	NA	NA	NA	NA	NA	NA	116	116
Pierce (2019)	https://mountainscholar.org/handle/10217/195272	Terrain-use indices	17	18299593	18299593	UDM3.1	rs109619368	MAML3	Angus; Brangus	United States	RNA-sequencing	NA	Association	NA	NA	NA	NA	NA	NA	NA	116	116
Pierce (2019)	https://mountainscholar.org/handle/10217/195272	Terrain-use indices	29	6598207	6598207	UDM3.1	rs42921468	GRM5	Angus; Brangus	United States	RNA-sequencing	NA	Association	NA	NA	NA	NA	NA	NA	NA	116	116
Pierce (2019)	https://mountainscholar.org/handle/10217/195272	Terrain-use indices	29	7083900	7083900	UDM3.1	rs42161939	GRM5	Angus; Brangus	United States	RNA-sequencing	NA	Association	NA	NA	NA	NA	NA	NA	NA	116	116
Pierce (2019)	https://mountainscholar.org/handle/10217/195272	Terrain-use indices	29	7128587	7128587	UDM3.1	rs43744222	GRM5	Angus; Brangus	United States	RNA-sequencing	NA	Association	NA	NA	NA	NA	NA	NA	NA	116	116
Pierce (2019)	https://mountainscholar.org/handle/10217/195272	Terrain-use indices	29	7128668	7128668	UDM3.1	rs210610001	GRM5	Angus; Brangus	United States	RNA-sequencing	NA	Association	NA	NA	NA	NA	NA	NA	NA	116	116
Pierce (2019)	https://mountainscholar.org/handle/10217/195272	Terrain-use indices	29	7240504	7240504	UDM3.1	rs42162705	GRM5	Angus; Brangus	United States	RNA-sequencing	NA	Association	NA	NA	NA	NA	NA	NA	NA	116	116
Pierce (2019)	https://mountainscholar.org/handle/10217/195272	Terrain-use indices	29	7241306	7241306	UDM3.1	rs42162708	GRM5	Angus; Brangus	United States	RNA-sequencing	NA	Association	NA	NA	NA	NA	NA	NA	NA	116	116
Pierce (2019)	https://mountainscholar.org/handle/10217/195272	Terrain-use indices (Rough)	4	NA	NA	UDM3.1	rs110225180	MTPN	Limousin; Simmental cross; Brangus; Angus; Angus cross	United States	Illumina	728751	Association	BayesC methodology	ranch	BOLT software package	NA	NA	NA	NA	75	75
Pierce (2019)	https://mountainscholar.org/handle/10217/195272	Terrain-use indices (Rough)	12	NA	NA	UDM3.1	rs42557694	ENSBTAG00000046942	Limousin; Simmental cross; Brangus; Angus; Angus cross	United States	Illumina	728751	Association	BayesC methodology	ranch	BOLT software package	NA	NA	NA	NA	75	75
Pierce (2019)	https://mountainscholar.org/handle/10217/195272	Terrain-use indices (Rough)	17	NA	NA	UDM3.1	rs109619368	MAML3	Limousin; Simmental cross; Brangus; Angus; Angus cross	United States	Illumina	728751	Association	BayesC methodology	ranch	BOLT software package	NA	NA	NA	NA	75	75
Pierce (2019)	https://mountainscholar.org/handle/10217/195272	Terrain-use indices (Rough)	29	NA	NA	UDM3.1	rs42175994	ZDHHC13	Limousin; Simmental cross; Brangus; Angus; Angus cross	United States	Illumina	728751	Association	BayesC methodology	ranch	BOLT software package	NA	NA	NA	NA	75	75
Pierce (2019)	https://mountainscholar.org/handle/10217/195272	Terrain-use indices (Rolling)	4	NA	NA	UDM3.1	rs110340473	ENSBTAG00000022498	Limousin; Simmental cross; Brangus; Angus; Angus cross	United States	Illumina	728751	Association	BayesC methodology	ranch	BOLT software package	NA	NA	NA	NA	75	75
Pierce (2019)	https://mountainscholar.org/handle/10217/195272	Terrain-use indices (Rolling)	17	NA	NA	UDM3.1	rs41637536	INTU	Limousin; Simmental cross; Brangus; Angus; Angus cross	United States	Illumina	728751	Association	BayesC methodology	ranch	BOLT software package	NA	NA	NA	NA	75	75
Pierce (2019)	https://mountainscholar.org/handle/10217/195272	Terrain-use indices (Rolling)	29	NA	NA	UDM3.1	rs42190442	FADD	Limousin; Simmental cross; Brangus; Angus; Angus cross	United States	Illumina	728751	Association	BayesC methodology	ranch	BOLT software package	NA	NA	NA	NA	75	75
Pierce (2019)	https://mountainscholar.org/handle/10217/195272	Percent slope traversed	10	NA	NA	UDM3.1	rs29013509	TBC1D21	Brangus; Angus x Hereford; Angus cross; Hereford cross; Angus x Charolais; Simmental x Hereford; Simmental x Tarentaise; Simmental x Hereford x Tarentaise; Limousin	United States	Illumina	42699	Association	Multi-breed genome-wide association - BayesC methodology	NA	BOLT software package	NA	NA	NA	NA	323	323
Pierce (2019)	https://mountainscholar.org/handle/10217/195272	Percent slope traversed	10	NA	NA	UDM3.1	rs42415241	EPB42	Brangus; Angus x Hereford; Angus cross; Hereford cross; Angus x Charolais; Simmental x Hereford; Simmental x Tarentaise; Simmental x Hereford x Tarentaise; Limousin	United States	Illumina	42699	Association	Multi-breed genome-wide association - BayesC methodology	NA	BOLT software package	NA	NA	NA	NA	323	323
Pierce (2019)	https://mountainscholar.org/handle/10217/195272	Percent slope traversed	10	NA	NA	UDM3.1	rs109097567	ADPGK	Brangus; Angus x Hereford; Angus cross; Hereford cross; Angus x Charolais; Simmental x Hereford; Simmental x Tarentaise; Simmental x Hereford x Tarentaise; Limousin	United States	Illumina	42699	Association	Multi-breed genome-wide association - BayesC methodology	NA	BOLT software package	NA	NA	NA	NA	323	323
Pierce (2019)	https://mountainscholar.org/handle/10217/195272	Percent slope traversed	17	NA	NA	UDM3.1	rs41848746	TBX3	Brangus; Angus x Hereford; Angus cross; Hereford cross; Angus x Charolais; Simmental x Hereford; Simmental x Tarentaise; Simmental x Hereford x Tarentaise; Limousin	United States	Illumina	42699	Association	Multi-breed genome-wide association - BayesC methodology	NA	BOLT software package	NA	NA	NA	NA	323	323
Pierce (2019)	https://mountainscholar.org/handle/10217/195272	Percent slope traversed	10	NA	NA	UDM3.1	rs29013631	EPB42	Brangus; Angus x Hereford; Angus cross; Hereford cross; Angus x Charolais; Simmental x Hereford; Simmental x Tarentaise; Simmental x Hereford x Tarentaise; Limousin	United States	Illumina	42699	Association	Multi-breed genome-wide association - BayesC methodology	NA	BOLT software package	NA	NA	NA	NA	323	323
Pierce (2019)	https://mountainscholar.org/handle/10217/195272	Percent slope traversed	10	NA	NA	UDM3.1	rs29013509	TBC1D21	Brangus; Angus x Hereford; Angus cross; Hereford cross; Angus x Charolais; Simmental x Hereford; Simmental x Tarentaise; Simmental x Hereford x Tarentaise; Limousin	United States	Illumina	42699	Association	Multi-breed genome-wide association - BayesC methodology	NA	BOLT software package	NA	NA	NA	NA	323	323
Pierce (2019)	https://mountainscholar.org/handle/10217/195272	Percent slope traversed	10	NA	NA	UDM3.1	rs42415241	EPB42	Brangus; Angus x Hereford; Angus cross; Hereford cross; Angus x Charolais; Simmental x Hereford; Simmental x Tarentaise; Simmental x Hereford x Tarentaise; Limousin	United States	Illumina	42699	Association	Multi-breed genome-wide association - BayesC methodology	NA	BOLT software package	NA	NA	NA	NA	323	323
Pierce (2019)	https://mountainscholar.org/handle/10217/195272	Percent slope traversed	4	NA	NA	UDM3.1	rs43109323	2020-09-07	Brangus; Angus x Hereford; Angus cross; Hereford cross; Angus x Charolais; Simmental x Hereford; Simmental x Tarentaise; Simmental x Hereford x Tarentaise; Limousin	United States	Illumina	42699	Association	Multi-breed genome-wide association - BayesC methodology	NA	BOLT software package	NA	NA	NA	NA	323	323
Pierce (2019)	https://mountainscholar.org/handle/10217/195272	Percent slope traversed	17	NA	NA	UDM3.1	rs41848746	TBX3	Brangus; Angus x Hereford; Angus cross; Hereford cross; Angus x Charolais; Simmental x Hereford; Simmental x Tarentaise; Simmental x Hereford x Tarentaise; Limousin	United States	Illumina	42699	Association	Multi-breed genome-wide association - BayesC methodology	NA	BOLT software package	NA	NA	NA	NA	323	323
Pierce (2019)	https://mountainscholar.org/handle/10217/195272	Percent slope traversed	29	NA	NA	UDM3.1	rs42477618	ENSBTAG00000022427	Brangus; Angus x Hereford; Angus cross; Hereford cross; Angus x Charolais; Simmental x Hereford; Simmental x Tarentaise; Simmental x Hereford x Tarentaise; Limousin	United States	Illumina	42699	Association	Multi-breed genome-wide association - BayesC methodology	NA	BOLT software package	NA	NA	NA	NA	323	323
Pierce (2019)	https://mountainscholar.org/handle/10217/195272	Elevation traversed	23	NA	NA	UDM3.1	rs41600226	EEF1E1	Brangus; Angus x Hereford; Angus cross; Hereford cross; Angus x Charolais; Simmental x Hereford; Simmental x Tarentaise; Simmental x Hereford x Tarentaise; Limousin	United States	Illumina	42699	Association	Multi-breed genome-wide association - BayesC methodology	NA	BOLT software package	NA	NA	NA	NA	323	323
Pierce (2019)	https://mountainscholar.org/handle/10217/195272	Elevation traversed	4	NA	NA	UDM3.1	rs43408732	INHBA	Brangus; Angus x Hereford; Angus cross; Hereford cross; Angus x Charolais; Simmental x Hereford; Simmental x Tarentaise; Simmental x Hereford x Tarentaise; Limousin	United States	Illumina	42699	Association	Multi-breed genome-wide association - BayesC methodology	NA	BOLT software package	NA	NA	NA	NA	323	323
Pierce (2019)	https://mountainscholar.org/handle/10217/195272	Elevation traversed	24	NA	NA	UDM3.1	rs109716600	CELF4	Brangus; Angus x Hereford; Angus cross; Hereford cross; Angus x Charolais; Simmental x Hereford; Simmental x Tarentaise; Simmental x Hereford x Tarentaise; Limousin	United States	Illumina	42699	Association	Multi-breed genome-wide association - BayesC methodology	NA	BOLT software package	NA	NA	NA	NA	323	323
Pierce (2019)	https://mountainscholar.org/handle/10217/195272	Elevation traversed	12	NA	NA	UDM3.1	rs41633961	ENSBTAG00000032603	Brangus; Angus x Hereford; Angus cross; Hereford cross; Angus x Charolais; Simmental x Hereford; Simmental x Tarentaise; Simmental x Hereford x Tarentaise; Limousin	United States	Illumina	42699	Association	Multi-breed genome-wide association - BayesC methodology	NA	BOLT software package	NA	NA	NA	NA	323	323
Pierce (2019)	https://mountainscholar.org/handle/10217/195272	Elevation traversed	11	NA	NA	UDM3.1	rs109669554	MRRF	Brangus; Angus x Hereford; Angus cross; Hereford cross; Angus x Charolais; Simmental x Hereford; Simmental x Tarentaise; Simmental x Hereford x Tarentaise; Limousin	United States	Illumina	42699	Association	Multi-breed genome-wide association - BayesC methodology	NA	BOLT software package	NA	NA	NA	NA	323	323
Pierce (2019)	https://mountainscholar.org/handle/10217/195272	Elevation traversed	23	NA	NA	UDM3.1	rs41600226	EEF1E1	Brangus; Angus x Hereford; Angus cross; Hereford cross; Angus x Charolais; Simmental x Hereford; Simmental x Tarentaise; Simmental x Hereford x Tarentaise; Limousin	United States	Illumina	42699	Association	Multi-breed genome-wide association - BayesC methodology	NA	BOLT software package	NA	NA	NA	NA	323	323
Pierce (2019)	https://mountainscholar.org/handle/10217/195272	Elevation traversed	7	NA	NA	UDM3.1	rs110681394	EDIL3	Brangus; Angus x Hereford; Angus cross; Hereford cross; Angus x Charolais; Simmental x Hereford; Simmental x Tarentaise; Simmental x Hereford x Tarentaise; Limousin	United States	Illumina	42699	Association	Multi-breed genome-wide association - BayesC methodology	NA	BOLT software package	NA	NA	NA	NA	323	323
Pierce (2019)	https://mountainscholar.org/handle/10217/195272	Elevation traversed	4	NA	NA	UDM3.1	rs43408732	INHBA	Brangus; Angus x Hereford; Angus cross; Hereford cross; Angus x Charolais; Simmental x Hereford; Simmental x Tarentaise; Simmental x Hereford x Tarentaise; Limousin	United States	Illumina	42699	Association	Multi-breed genome-wide association - BayesC methodology	NA	BOLT software package	NA	NA	NA	NA	323	323
Pierce (2019)	https://mountainscholar.org/handle/10217/195272	Elevation traversed	24	NA	NA	UDM3.1	rs109716600	CELF4	Brangus; Angus x Hereford; Angus cross; Hereford cross; Angus x Charolais; Simmental x Hereford; Simmental x Tarentaise; Simmental x Hereford x Tarentaise; Limousin	United States	Illumina	42699	Association	Multi-breed genome-wide association - BayesC methodology	NA	BOLT software package	NA	NA	NA	NA	323	323
Pierce (2019)	https://mountainscholar.org/handle/10217/195272	Elevation traversed	11	NA	NA	UDM3.1	rs109502510	ENSBTAG00000039201	Brangus; Angus x Hereford; Angus cross; Hereford cross; Angus x Charolais; Simmental x Hereford; Simmental x Tarentaise; Simmental x Hereford x Tarentaise; Limousin	United States	Illumina	42699	Association	Multi-breed genome-wide association - BayesC methodology	NA	BOLT software package	NA	NA	NA	NA	323	323
Pierce (2019)	https://mountainscholar.org/handle/10217/195272	Vertical climb	23	NA	NA	UDM3.1	rs41600226	EEF1E1	Brangus; Angus x Hereford; Angus cross; Hereford cross; Angus x Charolais; Simmental x Hereford; Simmental x Tarentaise; Simmental x Hereford x Tarentaise; Limousin	United States	Illumina	42603	Association	Multi-breed genome-wide association - BayesC methodology	NA	BOLT software package	NA	NA	NA	NA	321	321
Pierce (2019)	https://mountainscholar.org/handle/10217/195272	Vertical climb	11	NA	NA	UDM3.1	rs109502510	ENSBTAG00000039201	Brangus; Angus x Hereford; Angus cross; Hereford cross; Angus x Charolais; Simmental x Hereford; Simmental x Tarentaise; Simmental x Hereford x Tarentaise; Limousin	United States	Illumina	42603	Association	Multi-breed genome-wide association - BayesC methodology	NA	BOLT software package	NA	NA	NA	NA	321	321
Pierce (2019)	https://mountainscholar.org/handle/10217/195272	Vertical climb	12	NA	NA	UDM3.1	rs41633961	ENSBTAG00000032603	Brangus; Angus x Hereford; Angus cross; Hereford cross; Angus x Charolais; Simmental x Hereford; Simmental x Tarentaise; Simmental x Hereford x Tarentaise; Limousin	United States	Illumina	42603	Association	Multi-breed genome-wide association - BayesC methodology	NA	BOLT software package	NA	NA	NA	NA	321	321
Pierce (2019)	https://mountainscholar.org/handle/10217/195272	Vertical climb	4	NA	NA	UDM3.1	rs43408732	INHBA	Brangus; Angus x Hereford; Angus cross; Hereford cross; Angus x Charolais; Simmental x Hereford; Simmental x Tarentaise; Simmental x Hereford x Tarentaise; Limousin	United States	Illumina	42603	Association	Multi-breed genome-wide association - BayesC methodology	NA	BOLT software package	NA	NA	NA	NA	321	321
Pierce (2019)	https://mountainscholar.org/handle/10217/195272	Vertical climb	22	NA	NA	UDM3.1	rs110978254	ATP2B2	Brangus; Angus x Hereford; Angus cross; Hereford cross; Angus x Charolais; Simmental x Hereford; Simmental x Tarentaise; Simmental x Hereford x Tarentaise; Limousin	United States	Illumina	42603	Association	Multi-breed genome-wide association - BayesC methodology	NA	BOLT software package	NA	NA	NA	NA	321	321
Pierce (2019)	https://mountainscholar.org/handle/10217/195272	Vertical climb	23	NA	NA	UDM3.1	rs41600226	EEF1E1	Brangus; Angus x Hereford; Angus cross; Hereford cross; Angus x Charolais; Simmental x Hereford; Simmental x Tarentaise; Simmental x Hereford x Tarentaise; Limousin	United States	Illumina	42603	Association	Multi-breed genome-wide association - BayesC methodology	NA	BOLT software package	NA	NA	NA	NA	321	321
Pierce (2019)	https://mountainscholar.org/handle/10217/195272	Vertical climb	11	NA	NA	UDM3.1	rs109502510	ENSBTAG00000039201	Brangus; Angus x Hereford; Angus cross; Hereford cross; Angus x Charolais; Simmental x Hereford; Simmental x Tarentaise; Simmental x Hereford x Tarentaise; Limousin	United States	Illumina	42603	Association	Multi-breed genome-wide association - BayesC methodology	NA	BOLT software package	NA	NA	NA	NA	321	321
Pierce (2019)	https://mountainscholar.org/handle/10217/195272	Vertical climb	22	NA	NA	UDM3.1	rs110978254	ATP2B2	Brangus; Angus x Hereford; Angus cross; Hereford cross; Angus x Charolais; Simmental x Hereford; Simmental x Tarentaise; Simmental x Hereford x Tarentaise; Limousin	United States	Illumina	42603	Association	Multi-breed genome-wide association - BayesC methodology	NA	BOLT software package	NA	NA	NA	NA	321	321
Pierce (2019)	https://mountainscholar.org/handle/10217/195272	Vertical climb	24	NA	NA	UDM3.1	rs109716600	CELF4	Brangus; Angus x Hereford; Angus cross; Hereford cross; Angus x Charolais; Simmental x Hereford; Simmental x Tarentaise; Simmental x Hereford x Tarentaise; Limousin	United States	Illumina	42603	Association	Multi-breed genome-wide association - BayesC methodology	NA	BOLT software package	NA	NA	NA	NA	321	321
Pierce (2019)	https://mountainscholar.org/handle/10217/195272	Vertical climb	12	NA	NA	UDM3.1	rs41633961	ENSBTAG00000032603	Brangus; Angus x Hereford; Angus cross; Hereford cross; Angus x Charolais; Simmental x Hereford; Simmental x Tarentaise; Simmental x Hereford x Tarentaise; Limousin	United States	Illumina	42603	Association	Multi-breed genome-wide association - BayesC methodology	NA	BOLT software package	NA	NA	NA	NA	321	321
Pierce (2019)	https://mountainscholar.org/handle/10217/195272	Distance travelled from water	16	NA	NA	UDM3.1	rs41598300	NR5A2	Brangus; Angus x Hereford; Angus cross; Hereford cross; Angus x Charolais; Simmental x Hereford; Simmental x Tarentaise; Simmental x Hereford x Tarentaise; Limousin	United States	Illumina	42699	Association	Multi-breed genome-wide association - BayesC methodology	NA	BOLT software package	NA	NA	NA	NA	323	323
Pierce (2019)	https://mountainscholar.org/handle/10217/195272	Distance travelled from water	8	NA	NA	UDM3.1	rs109226946	PHF2	Brangus; Angus x Hereford; Angus cross; Hereford cross; Angus x Charolais; Simmental x Hereford; Simmental x Tarentaise; Simmental x Hereford x Tarentaise; Limousin	United States	Illumina	42699	Association	Multi-breed genome-wide association - BayesC methodology	NA	BOLT software package	NA	NA	NA	NA	323	323
Pierce (2019)	https://mountainscholar.org/handle/10217/195272	Distance travelled from water	5	NA	NA	UDM3.1	rs109175805	A2ML1	Brangus; Angus x Hereford; Angus cross; Hereford cross; Angus x Charolais; Simmental x Hereford; Simmental x Tarentaise; Simmental x Hereford x Tarentaise; Limousin	United States	Illumina	42699	Association	Multi-breed genome-wide association - BayesC methodology	NA	BOLT software package	NA	NA	NA	NA	323	323
Pierce (2019)	https://mountainscholar.org/handle/10217/195272	Distance travelled from water	21	NA	NA	UDM3.1	rs42599235	ENSBTAG00000000655	Brangus; Angus x Hereford; Angus cross; Hereford cross; Angus x Charolais; Simmental x Hereford; Simmental x Tarentaise; Simmental x Hereford x Tarentaise; Limousin	United States	Illumina	42699	Association	Multi-breed genome-wide association - BayesC methodology	NA	BOLT software package	NA	NA	NA	NA	323	323
Pierce (2019)	https://mountainscholar.org/handle/10217/195272	Distance travelled from water	1	NA	NA	UDM3.1	rs43256975	C1H3orf80	Brangus; Angus x Hereford; Angus cross; Hereford cross; Angus x Charolais; Simmental x Hereford; Simmental x Tarentaise; Simmental x Hereford x Tarentaise; Limousin	United States	Illumina	42699	Association	Multi-breed genome-wide association - BayesC methodology	NA	BOLT software package	NA	NA	NA	NA	323	323
Pierce (2019)	https://mountainscholar.org/handle/10217/195272	Distance travelled from water	8	NA	NA	UDM3.1	rs109226946	PHF2	Brangus; Angus x Hereford; Angus cross; Hereford cross; Angus x Charolais; Simmental x Hereford; Simmental x Tarentaise; Simmental x Hereford x Tarentaise; Limousin	United States	Illumina	42699	Association	Multi-breed genome-wide association - BayesC methodology	NA	BOLT software package	NA	NA	NA	NA	323	323
Pierce (2019)	https://mountainscholar.org/handle/10217/195272	Distance travelled from water	16	NA	NA	UDM3.1	rs41598300	NR5A2	Brangus; Angus x Hereford; Angus cross; Hereford cross; Angus x Charolais; Simmental x Hereford; Simmental x Tarentaise; Simmental x Hereford x Tarentaise; Limousin	United States	Illumina	42699	Association	Multi-breed genome-wide association - BayesC methodology	NA	BOLT software package	NA	NA	NA	NA	323	323
Pierce (2019)	https://mountainscholar.org/handle/10217/195272	Distance travelled from water	1	NA	NA	UDM3.1	rs43256975	C1H3orf80	Brangus; Angus x Hereford; Angus cross; Hereford cross; Angus x Charolais; Simmental x Hereford; Simmental x Tarentaise; Simmental x Hereford x Tarentaise; Limousin	United States	Illumina	42699	Association	Multi-breed genome-wide association - BayesC methodology	NA	BOLT software package	NA	NA	NA	NA	323	323
Pierce (2019)	https://mountainscholar.org/handle/10217/195272	Distance travelled from water	5	NA	NA	UDM3.1	rs109175805	A2ML1	Brangus; Angus x Hereford; Angus cross; Hereford cross; Angus x Charolais; Simmental x Hereford; Simmental x Tarentaise; Simmental x Hereford x Tarentaise; Limousin	United States	Illumina	42699	Association	Multi-breed genome-wide association - BayesC methodology	NA	BOLT software package	NA	NA	NA	NA	323	323
Pierce (2019)	https://mountainscholar.org/handle/10217/195272	Distance travelled from water	17	NA	NA	UDM3.1	rs109952637	IFT81	Brangus; Angus x Hereford; Angus cross; Hereford cross; Angus x Charolais; Simmental x Hereford; Simmental x Tarentaise; Simmental x Hereford x Tarentaise; Limousin	United States	Illumina	42699	Association	Multi-breed genome-wide association - BayesC methodology	NA	BOLT software package	NA	NA	NA	NA	323	323
Pierce (2019)	https://mountainscholar.org/handle/10217/195272	Terrain-use indices (Rolling)	24	NA	NA	UDM3.1	rs29021957	CBLN2	Brangus; Angus x Hereford; Angus cross; Hereford cross; Angus x Charolais; Simmental x Hereford; Simmental x Tarentaise; Simmental x Hereford x Tarentaise; Limousin	United States	Illumina	42699	Association	Multi-breed genome-wide association - BayesC methodology	NA	BOLT software package	NA	NA	NA	NA	323	323
Pierce (2019)	https://mountainscholar.org/handle/10217/195272	Terrain-use indices (Rolling)	10	NA	NA	UDM3.1	rs110514275	ITGA11	Brangus; Angus x Hereford; Angus cross; Hereford cross; Angus x Charolais; Simmental x Hereford; Simmental x Tarentaise; Simmental x Hereford x Tarentaise; Limousin	United States	Illumina	42699	Association	Multi-breed genome-wide association - BayesC methodology	NA	BOLT software package	NA	NA	NA	NA	323	323
Pierce (2019)	https://mountainscholar.org/handle/10217/195272	Terrain-use indices (Rolling)	18	NA	NA	UDM3.1	rs41582500	LRRC4B	Brangus; Angus x Hereford; Angus cross; Hereford cross; Angus x Charolais; Simmental x Hereford; Simmental x Tarentaise; Simmental x Hereford x Tarentaise; Limousin	United States	Illumina	42699	Association	Multi-breed genome-wide association - BayesC methodology	NA	BOLT software package	NA	NA	NA	NA	323	323
Pierce (2019)	https://mountainscholar.org/handle/10217/195272	Terrain-use indices (Rolling)	13	NA	NA	UDM3.1	rs41576569	CDK5RAP1	Brangus; Angus x Hereford; Angus cross; Hereford cross; Angus x Charolais; Simmental x Hereford; Simmental x Tarentaise; Simmental x Hereford x Tarentaise; Limousin	United States	Illumina	42699	Association	Multi-breed genome-wide association - BayesC methodology	NA	BOLT software package	NA	NA	NA	NA	323	323
Pierce (2019)	https://mountainscholar.org/handle/10217/195272	Terrain-use indices (Rolling)	13	NA	NA	UDM3.1	rs110030253	CDK5RAP1	Brangus; Angus x Hereford; Angus cross; Hereford cross; Angus x Charolais; Simmental x Hereford; Simmental x Tarentaise; Simmental x Hereford x Tarentaise; Limousin	United States	Illumina	42699	Association	Multi-breed genome-wide association - BayesC methodology	NA	BOLT software package	NA	NA	NA	NA	323	323
Pierce (2019)	https://mountainscholar.org/handle/10217/195272	Terrain-use indices (Rolling)	13	NA	NA	UDM3.1	rs41576569	CDK5RAP1	Brangus; Angus x Hereford; Angus cross; Hereford cross; Angus x Charolais; Simmental x Hereford; Simmental x Tarentaise; Simmental x Hereford x Tarentaise; Limousin	United States	Illumina	42699	Association	Multi-breed genome-wide association - BayesC methodology	NA	BOLT software package	NA	NA	NA	NA	323	323
Pierce (2019)	https://mountainscholar.org/handle/10217/195272	Terrain-use indices (Rolling)	13	NA	NA	UDM3.1	rs110030253	CDK5RAP1	Brangus; Angus x Hereford; Angus cross; Hereford cross; Angus x Charolais; Simmental x Hereford; Simmental x Tarentaise; Simmental x Hereford x Tarentaise; Limousin	United States	Illumina	42699	Association	Multi-breed genome-wide association - BayesC methodology	NA	BOLT software package	NA	NA	NA	NA	323	323
Pierce (2019)	https://mountainscholar.org/handle/10217/195272	Terrain-use indices (Rolling)	8	NA	NA	UDM3.1	rs41619378	TLE4	Brangus; Angus x Hereford; Angus cross; Hereford cross; Angus x Charolais; Simmental x Hereford; Simmental x Tarentaise; Simmental x Hereford x Tarentaise; Limousin	United States	Illumina	42699	Association	Multi-breed genome-wide association - BayesC methodology	NA	BOLT software package	NA	NA	NA	NA	323	323
Pierce (2019)	https://mountainscholar.org/handle/10217/195272	Terrain-use indices (Rolling)	24	NA	NA	UDM3.1	rs29021957	CBLN2	Brangus; Angus x Hereford; Angus cross; Hereford cross; Angus x Charolais; Simmental x Hereford; Simmental x Tarentaise; Simmental x Hereford x Tarentaise; Limousin	United States	Illumina	42699	Association	Multi-breed genome-wide association - BayesC methodology	NA	BOLT software package	NA	NA	NA	NA	323	323
Pierce (2019)	https://mountainscholar.org/handle/10217/195272	Terrain-use indices (Rolling)	10	NA	NA	UDM3.1	rs110514275	ITGA11	Brangus; Angus x Hereford; Angus cross; Hereford cross; Angus x Charolais; Simmental x Hereford; Simmental x Tarentaise; Simmental x Hereford x Tarentaise; Limousin	United States	Illumina	42699	Association	Multi-breed genome-wide association - BayesC methodology	NA	BOLT software package	NA	NA	NA	NA	323	323
Pierce (2019)	https://mountainscholar.org/handle/10217/195272	Terrain-use indices (Rolling)	16	NA	NA	UDM3.1	rs41811366	CA6	Brangus; Angus x Hereford; Angus cross; Hereford cross; Angus x Charolais; Simmental x Hereford; Simmental x Tarentaise; Simmental x Hereford x Tarentaise; Limousin	United States	Illumina	42699	Association	Multi-breed genome-wide association - BayesC methodology	NA	BOLT software package	NA	NA	NA	NA	323	323
Pierce (2019)	https://mountainscholar.org/handle/10217/195272	Terrain-use indices (Rough)	10	NA	NA	UDM3.1	rs29013509	TBC1D21	Brangus; Angus x Hereford; Angus cross; Hereford cross; Angus x Charolais; Simmental x Hereford; Simmental x Tarentaise; Simmental x Hereford x Tarentaise; Limousin	United States	Illumina	42699	Association	Multi-breed genome-wide association - BayesC methodology	NA	BOLT software package	NA	NA	NA	NA	323	323
Pierce (2019)	https://mountainscholar.org/handle/10217/195272	Terrain-use indices (Rough)	29	NA	NA	UDM3.1	rs110590993	ENSBTAG00000027868	Brangus; Angus x Hereford; Angus cross; Hereford cross; Angus x Charolais; Simmental x Hereford; Simmental x Tarentaise; Simmental x Hereford x Tarentaise; Limousin	United States	Illumina	42699	Association	Multi-breed genome-wide association - BayesC methodology	NA	BOLT software package	NA	NA	NA	NA	323	323
Pierce (2019)	https://mountainscholar.org/handle/10217/195272	Terrain-use indices (Rough)	24	NA	NA	UDM3.1	rs110959252	PIEZO2	Brangus; Angus x Hereford; Angus cross; Hereford cross; Angus x Charolais; Simmental x Hereford; Simmental x Tarentaise; Simmental x Hereford x Tarentaise; Limousin	United States	Illumina	42699	Association	Multi-breed genome-wide association - BayesC methodology	NA	BOLT software package	NA	NA	NA	NA	323	323
Pierce (2019)	https://mountainscholar.org/handle/10217/195272	Terrain-use indices (Rough)	29	NA	NA	UDM3.1	rs43703968	ENSBTAG00000022427	Brangus; Angus x Hereford; Angus cross; Hereford cross; Angus x Charolais; Simmental x Hereford; Simmental x Tarentaise; Simmental x Hereford x Tarentaise; Limousin	United States	Illumina	42699	Association	Multi-breed genome-wide association - BayesC methodology	NA	BOLT software package	NA	NA	NA	NA	323	323
Pierce (2019)	https://mountainscholar.org/handle/10217/195272	Terrain-use indices (Rough)	27	NA	NA	UDM3.1	rs42120868	FRG1	Brangus; Angus x Hereford; Angus cross; Hereford cross; Angus x Charolais; Simmental x Hereford; Simmental x Tarentaise; Simmental x Hereford x Tarentaise; Limousin	United States	Illumina	42699	Association	Multi-breed genome-wide association - BayesC methodology	NA	BOLT software package	NA	NA	NA	NA	323	323
Pierce (2019)	https://mountainscholar.org/handle/10217/195272	Terrain-use indices (Rough)	10	NA	NA	UDM3.1	rs29013509	TBC1D21	Brangus; Angus x Hereford; Angus cross; Hereford cross; Angus x Charolais; Simmental x Hereford; Simmental x Tarentaise; Simmental x Hereford x Tarentaise; Limousin	United States	Illumina	42699	Association	Multi-breed genome-wide association - BayesC methodology	NA	BOLT software package	NA	NA	NA	NA	323	323
Pierce (2019)	https://mountainscholar.org/handle/10217/195272	Terrain-use indices (Rough)	24	NA	NA	UDM3.1	rs110959252	PIEZO2	Brangus; Angus x Hereford; Angus cross; Hereford cross; Angus x Charolais; Simmental x Hereford; Simmental x Tarentaise; Simmental x Hereford x Tarentaise; Limousin	United States	Illumina	42699	Association	Multi-breed genome-wide association - BayesC methodology	NA	BOLT software package	NA	NA	NA	NA	323	323
Pierce (2019)	https://mountainscholar.org/handle/10217/195272	Terrain-use indices (Rough)	27	NA	NA	UDM3.1	rs42120868	FRG1	Brangus; Angus x Hereford; Angus cross; Hereford cross; Angus x Charolais; Simmental x Hereford; Simmental x Tarentaise; Simmental x Hereford x Tarentaise; Limousin	United States	Illumina	42699	Association	Multi-breed genome-wide association - BayesC methodology	NA	BOLT software package	NA	NA	NA	NA	323	323
Pierce (2019)	https://mountainscholar.org/handle/10217/195272	Terrain-use indices (Rough)	10	NA	NA	UDM3.1	rs29013631	EPB42	Brangus; Angus x Hereford; Angus cross; Hereford cross; Angus x Charolais; Simmental x Hereford; Simmental x Tarentaise; Simmental x Hereford x Tarentaise; Limousin	United States	Illumina	42699	Association	Multi-breed genome-wide association - BayesC methodology	NA	BOLT software package	NA	NA	NA	NA	323	323
Pierce (2019)	https://mountainscholar.org/handle/10217/195272	Terrain-use indices (Rough)	4	NA	NA	UDM3.1	rs43109323	2020-09-07	Brangus; Angus x Hereford; Angus cross; Hereford cross; Angus x Charolais; Simmental x Hereford; Simmental x Tarentaise; Simmental x Hereford x Tarentaise; Limousin	United States	Illumina	42699	Association	Multi-breed genome-wide association - BayesC methodology	NA	BOLT software package	NA	NA	NA	NA	323	323
Pierce (2019)	https://mountainscholar.org/handle/10217/195272	Terrain-use indices	29	6598207	6598207	UDM3.1	rs42921468	GRM5	Angus; Brangus	United States	RNA-sequencing	NA	Association	NA	NA	NA	NA	NA	NA	NA	116	116
Pierce (2019)	https://mountainscholar.org/handle/10217/195272	Terrain-use indices	29	7083900	7083900	UDM3.1	rs42161939	GRM5	Angus; Brangus	United States	RNA-sequencing	NA	Association	NA	NA	NA	NA	NA	NA	NA	116	116
Pierce (2019)	https://mountainscholar.org/handle/10217/195272	Terrain-use indices	29	7128587	7128587	UDM3.1	rs43744222	GRM5	Angus; Brangus	United States	RNA-sequencing	NA	Association	NA	NA	NA	NA	NA	NA	NA	116	116
Pierce (2019)	https://mountainscholar.org/handle/10217/195272	Terrain-use indices	29	7128668	7128668	UDM3.1	rs210610001	GRM5	Angus; Brangus	United States	RNA-sequencing	NA	Association	NA	NA	NA	NA	NA	NA	NA	116	116
Pierce (2019)	https://mountainscholar.org/handle/10217/195272	Terrain-use indices	29	7240504	7240504	UDM3.1	rs42162705	GRM5	Angus; Brangus	United States	RNA-sequencing	NA	Association	NA	NA	NA	NA	NA	NA	NA	116	116
Pierce (2019)	https://mountainscholar.org/handle/10217/195272	Terrain-use indices	29	7241306	7241306	UDM3.1	rs42162708	GRM5	Angus; Brangus	United States	RNA-sequencing	NA	Association	NA	NA	NA	NA	NA	NA	NA	116	116
Pierce (2019)	https://mountainscholar.org/handle/10217/195272	Terrain-use indices	4	14487987	14487987	UDM3.1	rs134515496	SDHAF3	Angus; Brangus	United States	RNA-sequencing	NA	Association	NA	NA	NA	NA	NA	NA	NA	116	116
Pierce (2019)	https://mountainscholar.org/handle/10217/195272	Terrain-use indices	17	18299593	18299593	UDM3.1	rs109619368	MAML3	Angus; Brangus	United States	RNA-sequencing	NA	Association	NA	NA	NA	NA	NA	NA	NA	116	116
Pierce (2019)	https://mountainscholar.org/handle/10217/195272	Terrain-use indices	17	18318983	18318983	UDM3.1	rs133913408	MAML3	Angus; Brangus	United States	RNA-sequencing	NA	Association	NA	NA	NA	NA	NA	NA	NA	116	116
Pierce (2019)	https://mountainscholar.org/handle/10217/195272	Terrain-use indices	12	24593452	24593452	UDM3.1	rs110062743	SUPT20H	Angus; Brangus	United States	RNA-sequencing	NA	Association	NA	NA	NA	NA	NA	NA	NA	116	116
Pierce (2019)	https://mountainscholar.org/handle/10217/195272	Terrain-use indices	12	24598260	24598260	UDM3.1	rs110062743	SUPT20H	Angus; Brangus	United States	RNA-sequencing	NA	Association	NA	NA	NA	NA	NA	NA	NA	116	116
Pierce (2019)	https://mountainscholar.org/handle/10217/195272	Terrain-use indices	8	60157511	60157511	UDM3.1	rs43555524	RUSC2	Angus; Brangus	United States	RNA-sequencing	NA	Association	NA	NA	NA	NA	NA	NA	NA	116	116
Riley et al. (2016)	https://doi.org/10.2527/jas.2015-0041	Temperament	3	11339118	11339158	UDM3.1	rs110572929	rs110572929	Brahman; Hereford; Nelore; Angus	United States	Illumina	34957	Association	Animal models	steers of the same birth year; season; and feeding pen	ASREML	JMP Genomics- SAS	NA	NA	NA	703
Riley et al. (2016)	https://doi.org/10.2527/jas.2015-0041	Temperament	3	13046610	13046650	UDM3.1	rs110358340	rs110358340	Brahman; Hereford; Nelore; Angus	United States	Illumina	34957	Association	Animal models	steers of the same birth year; season; and feeding pen	ASREML	JMP Genomics- SAS	NA	NA	NA	703
Riley et al. (2016)	https://doi.org/10.2527/jas.2015-0041	Aggressive behavior	12	18472387	18472427	UDM3.1	rs110315271	rs110315271	Brahman; Hereford; Nelore; Angus	United States	Illumina	34957	Association	Animal models	steers of the same birth year; season; and feeding pen	ASREML	JMP Genomics- SAS	NA	NA	NA	703
Riley et al. (2016)	https://doi.org/10.2527/jas.2015-0041	Temperament	23	47953919	47953959	UDM3.1	rs42037482	rs42037482	Brahman; Hereford; Nelore; Angus	United States	Illumina	34957	Association	Animal models	steers of the same birth year; season; and feeding pen	ASREML	JMP Genomics- SAS	NA	NA	NA	703
Riley et al. (2016)	https://doi.org/10.2527/jas.2015-0041	Temperament	3	11339118	11339158	UDM3.1	rs110572929	rs110572929	Brahman; Hereford; Nelore; Angus	United States	Illumina	34957	Association	Animal models	steers of the same birth year; season; and feeding pen	ASREML	JMP Genomics- SAS	NA	NA	NA	703
Riley et al. (2016)	https://doi.org/10.2527/jas.2015-0041	Temperament	3	13046610	13046650	UDM3.1	rs110358340	rs110358340	Brahman; Hereford; Nelore; Angus	United States	Illumina	34957	Association	Animal models	steers of the same birth year; season; and feeding pen	ASREML	JMP Genomics- SAS	NA	NA	NA	703
Riley et al. (2016)	https://doi.org/10.2527/jas.2015-0041	Aggressive behavior	12	18472387	18472427	UDM3.1	rs110315271	rs110315271	Brahman; Hereford; Nelore; Angus	United States	Illumina	34957	Association	Animal models	steers of the same birth year; season; and feeding pen	ASREML	JMP Genomics- SAS	NA	NA	NA	703
Riley et al. (2016)	https://doi.org/10.2527/jas.2015-0041	Temperament	23	47953919	47953959	UDM3.1	rs42037482	rs42037482	Brahman; Hereford; Nelore; Angus	United States	Illumina	34957	Association	Animal models	steers of the same birth year; season; and feeding pen	ASREML	JMP Genomics- SAS	NA	NA	NA	703
Sandor et al. (2006)	https://doi.org/10.1534/genetics.106.059329	Milking speed	X	41978177	41978371	UDM3.1	NA	XBM7	Holstein	Netherlands	Microsatellite	202	QTL	Linear	NA	AIREML	NA	NA	NA	NA	929
Sandor et al. (2006)	https://doi.org/10.1534/genetics.106.059329	Milking speed	X	62682008	62682167	UDM3.1	NA	BMS417	Holstein	Netherlands	Microsatellite	202	QTL	Linear	NA	AIREML	NA	NA	NA	NA	929
Dos Santos et al. (2017)	https://doi.org/10.1371/journal.pone.0169163	Adjusted reactivity	1	35424977	35424977	UDM3.1	rs109007595	rs109007595	Guzerat	Brazil	Illumina	31387	Association	Two-step mixed model- multi-marker	NA	GenABEL	NA	0.1388	NA	NA	754	754
Dos Santos et al. (2017)	https://doi.org/10.1371/journal.pone.0169163	Adjusted reactivity	1	40721810	40721810	UDM3.1	rs41965198	rs41965198	Guzerat	Brazil	Illumina	31387	Association	Two-step mixed model- multi-marker	NA	GenABEL	NA	0.1388	NA	NA	754	754
Dos Santos et al. (2017)	https://doi.org/10.1371/journal.pone.0169163	Adjusted reactivity	1	59777594	59777594	UDM3.1	rs108944043	rs108944043	Guzerat	Brazil	Illumina	31387	Association	Two-step mixed model- multi-marker	NA	GenABEL	NA	0.1388	NA	NA	754	754
Dos Santos et al. (2017)	https://doi.org/10.1371/journal.pone.0169163	Adjusted reactivity	25	14451315	14451315	UDM3.1	rs42063418	rs42063418	Guzerat	Brazil	Illumina	31387	Association	Two-step mixed model- multi-marker	NA	GenABEL	NA	0.1388	NA	NA	754	754
Dos Santos et al. (2017)	https://doi.org/10.1371/journal.pone.0169163	Adjusted reactivity	25	19784294	19784294	UDM3.1	rs109589165	rs109589165	Guzerat	Brazil	Illumina	31387	Association	Two-step mixed model- multi-marker	NA	GenABEL	NA	0.1388	NA	NA	754	754
Dos Santos et al. (2017)	https://doi.org/10.1371/journal.pone.0169163	Adjusted reactivity	14	69787949	69787949	UDM3.1	rs110729726	rs110729726	Guzerat	Brazil	Illumina	31387	Association	Two-step mixed model- multi-marker	NA	GenABEL	NA	0.1388	NA	NA	754	754
Dos Santos et al. (2017)	https://doi.org/10.1371/journal.pone.0169163	Adjusted reactivity	5	60171808	60171808	UDM3.1	rs29002595	rs29002595	Guzerat	Brazil	Illumina	31387	Association	Two-step mixed model- multi-marker	NA	GenABEL	NA	0.1388	NA	NA	754	754
Dos Santos et al. (2017)	https://doi.org/10.1371/journal.pone.0169163	Adjusted reactivity	1	35424977	35424977	UDM3.1	rs109007595	rs109007595	Guzerat	Brazil	Illumina	31387	Association	Two-step mixed model- multi-marker	NA	GenABEL	NA	0.1388	NA	NA	754	754
Dos Santos et al. (2017)	https://doi.org/10.1371/journal.pone.0169163	Adjusted reactivity	1	40721810	40721810	UDM3.1	rs41965198	rs41965198	Guzerat	Brazil	Illumina	31387	Association	Two-step mixed model- multi-marker	NA	GenABEL	NA	0.1388	NA	NA	754	754
Dos Santos et al. (2017)	https://doi.org/10.1371/journal.pone.0169163	Adjusted reactivity	1	59777594	59777594	UDM3.1	rs108944043	rs108944043	Guzerat	Brazil	Illumina	31387	Association	Two-step mixed model- multi-marker	NA	GenABEL	NA	0.1388	NA	NA	754	754
Dos Santos et al. (2017)	https://doi.org/10.1371/journal.pone.0169163	Adjusted reactivity	25	14451315	14451315	UDM3.1	rs42063418	rs42063418	Guzerat	Brazil	Illumina	31387	Association	Two-step mixed model- multi-marker	NA	GenABEL	NA	0.1388	NA	NA	754	754
Dos Santos et al. (2017)	https://doi.org/10.1371/journal.pone.0169163	Adjusted reactivity	25	19784294	19784294	UDM3.1	rs109589165	rs109589165	Guzerat	Brazil	Illumina	31387	Association	Two-step mixed model- multi-marker	NA	GenABEL	NA	0.1388	NA	NA	754	754
Dos Santos et al. (2017)	https://doi.org/10.1371/journal.pone.0169163	Adjusted reactivity	14	69787949	69787949	UDM3.1	rs110729726	rs110729726	Guzerat	Brazil	Illumina	31387	Association	Two-step mixed model- multi-marker	NA	GenABEL	NA	0.1388	NA	NA	754	754
Dos Santos et al. (2017)	https://doi.org/10.1371/journal.pone.0169163	Adjusted reactivity	5	60171808	60171808	UDM3.1	rs29002595	rs29002595	Guzerat	Brazil	Illumina	31387	Association	Two-step mixed model- multi-marker	NA	GenABEL	NA	0.1388	NA	NA	754	754
Schmutz (2001)	https://doi.org/10.1093/jhered/92.3.290	Behavior	1	11920520	11920663	UDM3.1	NA	BMS574	Angus; Hereford; Simmental; Charolais; Limousin) and one double-muscled breed (Belgian Blue)	Canada	Microsatellite	160	QTL	Identical-by-descent analysis procedure	NA	NA	NA	0.36	NA	Response to isolation in the sense that agitation and movement during handling can be thought of as a reflection of an animals temperament	130
Schmutz (2001)	https://doi.org/10.1093/jhered/92.3.290	Behavior	5	20783605	20783736	UDM3.1	NA	RM103	Angus; Hereford; Simmental; Charolais; Limousin) and one double-muscled breed (Belgian Blue)	Canada	Microsatellite	160	QTL	Identical-by-descent analysis procedure	NA	NA	NA	0.36	NA	Response to isolation in the sense that agitation and movement during handling can be thought of as a reflection of an animals temperament	130
Schmutz (2001)	https://doi.org/10.1093/jhered/92.3.290	Behavior	9	46646401	46646521	UDM3.1	NA	ILSTS013	Angus; Hereford; Simmental; Charolais; Limousin) and one double-muscled breed (Belgian Blue)	Canada	Microsatellite	160	QTL	Identical-by-descent analysis procedure	NA	NA	NA	0.36	NA	Response to isolation in the sense that agitation and movement during handling can be thought of as a reflection of an animals temperament	130
Schmutz (2001)	https://doi.org/10.1093/jhered/92.3.290	Behavior	11	NA	NA	UDM3.1	NA	LISTS036	Angus; Hereford; Simmental; Charolais; Limousin) and one double-muscled breed (Belgian Blue)	Canada	Microsatellite	160	QTL	Identical-by-descent analysis procedure	NA	NA	NA	0.36	NA	Response to isolation in the sense that agitation and movement during handling can be thought of as a reflection of an animals temperament	130
Schmutz (2001)	https://doi.org/10.1093/jhered/92.3.290	Behavior	14	19204282	19204416	UDM3.1	NA	RM180	Angus; Hereford; Simmental; Charolais; Limousin) and one double-muscled breed (Belgian Blue)	Canada	Microsatellite	160	QTL	Identical-by-descent analysis procedure	NA	NA	NA	0.36	NA	Response to isolation in the sense that agitation and movement during handling can be thought of as a reflection of an animals temperament	130
Schmutz (2001)	https://doi.org/10.1093/jhered/92.3.290	Behavior	14	35278839	35279016	UDM3.1	NA	ILSTS008	Angus; Hereford; Simmental; Charolais; Limousin) and one double-muscled breed (Belgian Blue)	Canada	Microsatellite	160	QTL	Identical-by-descent analysis procedure	NA	NA	NA	0.36	NA	Response to isolation in the sense that agitation and movement during handling can be thought of as a reflection of an animals temperament	130
Schmutz (2001)	https://doi.org/10.1093/jhered/92.3.290	Behavior	20	65504991	65505277	UDM3.1	NA	ADCY2	Angus; Hereford; Simmental; Charolais; Limousin) and one double-muscled breed (Belgian Blue)	Canada	Microsatellite	160	QTL	Identical-by-descent analysis procedure	NA	NA	NA	0.36	NA	Response to isolation in the sense that agitation and movement during handling can be thought of as a reflection of an animals temperament	130
Schrooten et al. (2000)	https://doi.org/10.3168/jds.S0022-0302(00)74942-3	Milking speed	2	61057392	61057524	UDM3.1	NA	ETH121;BM4440	Dutch Holstein-Friesian	Netherlands	Microsatellite	277	QTL	Multi-marker regression	Herd; year; season of calving and grandsire	NA	NA	0.3	NA	NA	833	833
Schrooten et al. (2000)	https://doi.org/10.3168/jds.S0022-0302(00)74942-3	Milking speed	3	115768210	115768416	UDM3.1	NA	BMC5227	Dutch Holstein-Friesian	Netherlands	Microsatellite	277	QTL	Multi-marker regression	Herd; year; season of calving and grandsire	NA	NA	0.3	NA	NA	833	833
Schrooten et al. (2000)	https://doi.org/10.3168/jds.S0022-0302(00)74942-3	Milking speed	23	NA	NA	UDM3.1	NA	BM1258	Dutch Holstein-Friesian	Netherlands	Microsatellite	277	QTL	Multi-marker regression	Herd; year; season of calving and grandsire	NA	NA	0.3	NA	NA	833	833
Schrooten et al. (2004)	https://doi.org/10.3168/jds.S0022-0302(04)73492-X	Milking speed	4	57877634	57877716	UDM3.1	NA	TGLA116	Holstein	Netherlands	Microsatellite	277	QTL	Multi-marker regression (Knott et al.; 1994)	Grandsire	NA	NA	0.3	NA	NA	801	833
Schrooten et al. (2004)	https://doi.org/10.3168/jds.S0022-0302(04)73492-X	Milking speed	4	73300787	73300915	UDM3.1	NA	BM6458	Holstein	Netherlands	Microsatellite	277	QTL	Multi-marker regression (Knott et al.; 1994)	Grandsire	NA	NA	0.3	NA	NA	801	833
Schrooten et al. (2004)	https://doi.org/10.3168/jds.S0022-0302(04)73492-X	Milking speed	7	38033808	38033919	UDM3.1	NA	TGLA164	Holstein	Netherlands	Microsatellite	277	QTL	Multi-marker regression (Knott et al.; 1994)	Grandsire	NA	NA	0.3	NA	NA	801	833
Schrooten et al. (2004)	https://doi.org/10.3168/jds.S0022-0302(04)73492-X	Milking speed	26	5794736	5794830	UDM3.1	NA	TGLA22	Holstein	Netherlands	Microsatellite	277	QTL	Multi-marker regression (Knott et al.; 1994)	Grandsire	NA	NA	0.3	NA	NA	801	833
Schrooten et al. (2004)	https://doi.org/10.3168/jds.S0022-0302(04)73492-X	Milking speed	26	5794736	5794830	UDM3.1	NA	TGLA22	Holstein	Netherlands	Microsatellite	277	QTL	Multi-marker regression (Knott et al.; 1994)	Grandsire	NA	NA	0.3	NA	NA	801	833
Schrooten et al. (2004)	https://doi.org/10.3168/jds.S0022-0302(04)73492-X	Milking speed	7	38033808	38033919	UDM3.1	NA	TGLA164	Holstein	Netherlands	Microsatellite	277	QTL	Multi-marker regression (Knott et al.; 1994)	Grandsire	NA	NA	0.3	NA	NA	801	833
Schrooten et al. (2004)	https://doi.org/10.3168/jds.S0022-0302(04)73492-X	Milking speed	26	5794736	5794830	UDM3.1	NA	TGLA22	Holstein	Netherlands	Microsatellite	277	QTL	Multi-marker regression (Knott et al.; 1994)	Grandsire	NA	NA	0.3	NA	NA	801	833
Schrooten et al. (2004)	https://doi.org/10.3168/jds.S0022-0302(04)73492-X	Milking speed	26	5794736	5794830	UDM3.1	NA	TGLA22	Holstein	Netherlands	Microsatellite	277	QTL	Multi-marker regression (Knott et al.; 1994)	Grandsire	NA	NA	0.3	NA	NA	801	833
Schrooten et al. (2004)	https://doi.org/10.3168/jds.S0022-0302(04)73492-X	Milking speed	4	57877634	57877716	UDM3.1	NA	TGLA116	Holstein	Netherlands	Microsatellite	277	QTL	Multi-marker regression (Knott et al.; 1994)	Grandsire	NA	NA	0.3	NA	NA	801	833
Spelman et al. (1999)	https://doi.org/10.3168/jds.S0022-0302(99)75503-7	Milking temperament	4	99484521	99484615	UDM3.1	NA	TGLA215	Holstein; Friesian; Jersey	New Zealand	Microsatellite	214	QTL	Multiple-marker regression	NA	NA	NA	NA	NA	NA	274
Spelman et al. (1999)	https://doi.org/10.3168/jds.S0022-0302(99)75503-7	Milking temperament	4	99484521	99484615	UDM3.1	NA	TGLA215	Holstein; Friesian; Jersey	New Zealand	Microsatellite	214	QTL	Multiple-marker regression	NA	NA	NA	NA	NA	NA	274
Valente et al. (2016)	https://doi.org/10.1371/journal.pone.0156956	Flight speed	1	73354330	73406566	UDM3.1	NA	rs132761205;rs109908529	Nelore	Brazil	Illumina	455374	QTL	ssGBLUP	farm and year of birth; sex; farm at yearling and management groups at birth; weaning and yearling	GIBBSF90	NA	0.21	0.02	devised to measure the time taken for an animal to cover a set distance after leaving a confined area	16660	1384
Valente et al. (2016)	https://doi.org/10.1371/journal.pone.0156956	Flight speed	2	65072013	65082628	UDM3.1	NA	rs110973016;rs109316301	Nelore	Brazil	Illumina	455374	QTL	ssGBLUP	farm and year of birth; sex; farm at yearling and management groups at birth; weaning and yearling	GIBBSF90	NA	0.21	0.02	devised to measure the time taken for an animal to cover a set distance after leaving a confined area	16660	1384
Valente et al. (2016)	https://doi.org/10.1371/journal.pone.0156956	Flight speed	5	22596661	22604723	UDM3.1	NA	rs132850014;rs137644116	Nelore	Brazil	Illumina	455374	QTL	ssGBLUP	farm and year of birth; sex; farm at yearling and management groups at birth; weaning and yearling	GIBBSF90	NA	0.21	0.02	devised to measure the time taken for an animal to cover a set distance after leaving a confined area	16660	1384
Valente et al. (2016)	https://doi.org/10.1371/journal.pone.0156956	Flight speed	5	119287445	119302785	UDM3.1	NA	rs109810157;rs109948631	Nelore	Brazil	Illumina	455374	QTL	ssGBLUP	farm and year of birth; sex; farm at yearling and management groups at birth; weaning and yearling	GIBBSF90	NA	0.21	0.02	devised to measure the time taken for an animal to cover a set distance after leaving a confined area	16660	1384
Valente et al. (2016)	https://doi.org/10.1371/journal.pone.0156956	Flight speed	9	98759214	98767952	UDM3.1	NA	rs109476246;rs132737197	Nelore	Brazil	Illumina	455374	QTL	ssGBLUP	farm and year of birth; sex; farm at yearling and management groups at birth; weaning and yearling	GIBBSF90	NA	0.21	0.02	devised to measure the time taken for an animal to cover a set distance after leaving a confined area	16660	1384
Valente et al. (2016)	https://doi.org/10.1371/journal.pone.0156956	Flight speed	11	67385287	67404876	UDM3.1	NA	rs133612747;rs110973579	Nelore	Brazil	Illumina	455374	QTL	ssGBLUP	farm and year of birth; sex; farm at yearling and management groups at birth; weaning and yearling	GIBBSF90	NA	0.21	0.02	devised to measure the time taken for an animal to cover a set distance after leaving a confined area	16660	1384
Valente et al. (2016)	https://doi.org/10.1371/journal.pone.0156956	Flight speed	15	16598639	16662233	UDM3.1	NA	rs135274732;rs134989667	Nelore	Brazil	Illumina	455374	QTL	ssGBLUP	farm and year of birth; sex; farm at yearling and management groups at birth; weaning and yearling	GIBBSF90	NA	0.21	0.02	devised to measure the time taken for an animal to cover a set distance after leaving a confined area	16660	1384
Valente et al. (2016)	https://doi.org/10.1371/journal.pone.0156956	Flight speed	17	639678	671693	UDM3.1	NA	rs137169128;rs133868222	Nelore	Brazil	Illumina	455374	QTL	ssGBLUP	farm and year of birth; sex; farm at yearling and management groups at birth; weaning and yearling	GIBBSF90	NA	0.21	0.02	devised to measure the time taken for an animal to cover a set distance after leaving a confined area	16660	1384
Valente et al. (2016)	https://doi.org/10.1371/journal.pone.0156956	Flight speed	26	47061401	47095621	UDM3.1	NA	rs135454223;rs43028470	Nelore	Brazil	Illumina	455374	QTL	ssGBLUP	farm and year of birth; sex; farm at yearling and management groups at birth; weaning and yearling	GIBBSF90	NA	0.21	0.02	devised to measure the time taken for an animal to cover a set distance after leaving a confined area	16660	1384
Valente et al. (2018)	http://www.wcgalp.org/proceedings/2018	Feeding event frequency	1	25685179	27465349	UDM3.1	NA	NA	Crossbred	Canada	Illumina	37298	Association	WssGBLUP using bayesian approach	contemporary groups (CG) defined as gender; herd of origin; birth year; diet and management group.	NA	NA	NA	NA	NA	3529	3529
Valente et al. (2018)	http://www.wcgalp.org/proceedings/2018	Feeding event frequency	2	63516470	65069037	UDM3.1	NA	NA	Crossbred	Canada	Illumina	37298	Association	WssGBLUP using bayesian approach	contemporary groups (CG) defined as gender; herd of origin; birth year; diet and management group.	NA	NA	NA	NA	NA	3529	3529
Valente et al. (2018)	http://www.wcgalp.org/proceedings/2018	Feeding event frequency	6	44622597	45412181	UDM3.1	NA	NA	Crossbred	Canada	Illumina	37298	Association	WssGBLUP using bayesian approach	contemporary groups (CG) defined as gender; herd of origin; birth year; diet and management group.	NA	NA	NA	NA	NA	3529	3529
Valente et al. (2018)	http://www.wcgalp.org/proceedings/2018	Feeding event frequency	7	29579813	31136178	UDM3.1	NA	NA	Crossbred	Canada	Illumina	37298	Association	WssGBLUP using bayesian approach	contemporary groups (CG) defined as gender; herd of origin; birth year; diet and management group.	NA	NA	NA	NA	NA	3529	3529
Valente et al. (2018)	http://www.wcgalp.org/proceedings/2018	Feeding event frequency	9	20247290	21490009	UDM3.1	NA	NA	Crossbred	Canada	Illumina	37298	Association	WssGBLUP using bayesian approach	contemporary groups (CG) defined as gender; herd of origin; birth year; diet and management group.	NA	NA	NA	NA	NA	3529	3529
Valente et al. (2018)	http://www.wcgalp.org/proceedings/2018	Feeding event frequency	9	49865815	50804011	UDM3.1	NA	NA	Crossbred	Canada	Illumina	37298	Association	WssGBLUP using bayesian approach	contemporary groups (CG) defined as gender; herd of origin; birth year; diet and management group.	NA	NA	NA	NA	NA	3529	3529
Valente et al. (2018)	http://www.wcgalp.org/proceedings/2018	Feeding event frequency	12	45002070	45952853	UDM3.1	NA	NA	Crossbred	Canada	Illumina	37298	Association	WssGBLUP using bayesian approach	contemporary groups (CG) defined as gender; herd of origin; birth year; diet and management group.	NA	NA	NA	NA	NA	3529	3529
Valente et al. (2018)	http://www.wcgalp.org/proceedings/2018	Feeding event frequency	13	8347568	9556357	UDM3.1	NA	NA	Crossbred	Canada	Illumina	37298	Association	WssGBLUP using bayesian approach	contemporary groups (CG) defined as gender; herd of origin; birth year; diet and management group.	NA	NA	NA	NA	NA	3529	3529
Valente et al. (2018)	http://www.wcgalp.org/proceedings/2018	Feeding event frequency	14	11154590	11983913	UDM3.1	NA	NA	Crossbred	Canada	Illumina	37298	Association	WssGBLUP using bayesian approach	contemporary groups (CG) defined as gender; herd of origin; birth year; diet and management group.	NA	NA	NA	NA	NA	3529	3529
Valente et al. (2018)	http://www.wcgalp.org/proceedings/2018	Feeding event frequency	16	35723500	36565106	UDM3.1	NA	NA	Crossbred	Canada	Illumina	37298	Association	WssGBLUP using bayesian approach	contemporary groups (CG) defined as gender; herd of origin; birth year; diet and management group.	NA	NA	NA	NA	NA	3529	3529
Valente et al. (2018)	http://www.wcgalp.org/proceedings/2018	Daily feeding duration	1	52748123	53656600	UDM3.1	NA	NA	Crossbred	Canada	Illumina	37298	Association	WssGBLUP using bayesian approach	contemporary groups (CG) defined as gender; herd of origin; birth year; diet and management group.	NA	NA	NA	NA	NA	3529	3529
Valente et al. (2018)	http://www.wcgalp.org/proceedings/2018	Daily feeding duration	3	18520392	19860064	UDM3.1	NA	NA	Crossbred	Canada	Illumina	37298	Association	WssGBLUP using bayesian approach	contemporary groups (CG) defined as gender; herd of origin; birth year; diet and management group.	NA	NA	NA	NA	NA	3529	3529
Valente et al. (2018)	http://www.wcgalp.org/proceedings/2018	Daily feeding duration	4	68528799	69831612	UDM3.1	NA	NA	Crossbred	Canada	Illumina	37298	Association	WssGBLUP using bayesian approach	contemporary groups (CG) defined as gender; herd of origin; birth year; diet and management group.	NA	NA	NA	NA	NA	3529	3529
Valente et al. (2018)	http://www.wcgalp.org/proceedings/2018	Daily feeding duration	5	119261609	120378417	UDM3.1	NA	NA	Crossbred	Canada	Illumina	37298	Association	WssGBLUP using bayesian approach	contemporary groups (CG) defined as gender; herd of origin; birth year; diet and management group.	NA	NA	NA	NA	NA	3529	3529
Valente et al. (2018)	http://www.wcgalp.org/proceedings/2018	Daily feeding duration	8	33747904	34714805	UDM3.1	NA	NA	Crossbred	Canada	Illumina	37298	Association	WssGBLUP using bayesian approach	contemporary groups (CG) defined as gender; herd of origin; birth year; diet and management group.	NA	NA	NA	NA	NA	3529	3529
Valente et al. (2018)	http://www.wcgalp.org/proceedings/2018	Daily feeding duration	13	63257337	65006713	UDM3.1	NA	NA	Crossbred	Canada	Illumina	37298	Association	WssGBLUP using bayesian approach	contemporary groups (CG) defined as gender; herd of origin; birth year; diet and management group.	NA	NA	NA	NA	NA	3529	3529
Valente et al. (2018)	http://www.wcgalp.org/proceedings/2018	Daily feeding duration	20	22823334	24228836	UDM3.1	NA	NA	Crossbred	Canada	Illumina	37298	Association	WssGBLUP using bayesian approach	contemporary groups (CG) defined as gender; herd of origin; birth year; diet and management group.	NA	NA	NA	NA	NA	3529	3529
Valente et al. (2018)	http://www.wcgalp.org/proceedings/2018	Daily feeding duration	23	5896623	7276902	UDM3.1	NA	NA	Crossbred	Canada	Illumina	37298	Association	WssGBLUP using bayesian approach	contemporary groups (CG) defined as gender; herd of origin; birth year; diet and management group.	NA	NA	NA	NA	NA	3529	3529
Valente et al. (2018)	http://www.wcgalp.org/proceedings/2018	Daily feeding duration	23	9453816	10688252	UDM3.1	NA	NA	Crossbred	Canada	Illumina	37298	Association	WssGBLUP using bayesian approach	contemporary groups (CG) defined as gender; herd of origin; birth year; diet and management group.	NA	NA	NA	NA	NA	3529	3529
Valente et al. (2018)	http://www.wcgalp.org/proceedings/2018	Daily feeding duration	28	22760601	23742925	UDM3.1	NA	NA	Crossbred	Canada	Illumina	37298	Association	WssGBLUP using bayesian approach	contemporary groups (CG) defined as gender; herd of origin; birth year; diet and management group.	NA	NA	NA	NA	NA	3529	3529
Vallee et al. (2016)	https://doi.org/10.2527/jas.2016-0319	Aggressive behavior	6	35211868	35211908	UDM3.1	rs109390532	rs109390532	Charolais	France	Illumina	44930	Association	Linear	Parity	ASREML	R	0.06	0.02	NA	3274	NA
Vallee et al. (2016)	https://doi.org/10.2527/jas.2016-0319	Aggressive behavior	9	28713107	28713147	UDM3.1	rs41609936	rs41609936	Charolais	France	Illumina	44930	Association	Linear	Parity	ASREML	R	0.06	0.02	NA	3274	NA
Vallee et al. (2016)	https://doi.org/10.2527/jas.2016-0319	Aggressive behavior	17	48860937	48860977	UDM3.1	rs110807482	rs110807482	Charolais	France	Illumina	44930	Association	Linear	Parity	ASREML	R	0.06	0.02	NA	3274	NA
Vallee et al. (2016)	https://doi.org/10.2527/jas.2016-0319	Aggressive behavior	17	48889024	48889064	UDM3.1	rs109273103	rs109273103	Charolais	France	Illumina	44930	Association	Linear	Parity	ASREML	R	0.06	0.02	NA	3274	NA
Vallee et al. (2016)	https://doi.org/10.2527/jas.2016-0319	Aggressive behavior	20	69316772	69316812	UDM3.1	rs41959390	rs41959390	Charolais	France	Illumina	44930	Association	Linear	Parity	ASREML	R	0.06	0.02	NA	3274	NA
Vallee et al. (2016)	https://doi.org/10.2527/jas.2016-0319	Aggressive behavior	25	12604731	12604771	UDM3.1	rs109782763	rs109782763	Charolais	France	Illumina	44930	Association	Linear	Parity	ASREML	R	0.06	0.02	NA	3274	NA
Vallee et al. (2016)	https://doi.org/10.2527/jas.2016-0319	Aggressive behavior	26	31348268	31348308	UDM3.1	rs41589695	rs41589695	Charolais	France	Illumina	44930	Association	Linear	Parity	ASREML	R	0.06	0.02	NA	3274	NA
Vallee et al. (2016)	https://doi.org/10.2527/jas.2016-0319	Maternal behavior	8	106678903	106678943	UDM3.1	rs42273573	rs42273573	Charolais	France	Illumina	44930	Association	Linear	Parity	ASREML	R	0.02	0.01	NA	3274	NA
Vallee et al. (2016)	https://doi.org/10.2527/jas.2016-0319	Maternal behavior	X	80057085	80057125	UDM3.1	rs109833695	rs109833695	Charolais	France	Illumina	44930	Association	Linear	Parity	ASREML	R	0.02	0.01	NA	3274	NA
Vallee et al. (2016)	https://doi.org/10.2527/jas.2016-0319	Locomotion	4	112944742	112944782	UDM3.1	rs110187171	rs110187171	Charolais	France	Illumina	44930	Association	Linear	Parity	ASREML	R	0.02	0.01	NA	3223	NA
Vallee et al. (2016)	https://doi.org/10.2527/jas.2016-0319	Aggressive behavior	6	35211868	35211908	UDM3.1	rs109390532	rs109390532	Charolais	France	Illumina	44930	Association	Linear	Parity	ASREML	R	0.06	0.02	NA	3274	NA
Vallee et al. (2016)	https://doi.org/10.2527/jas.2016-0319	Aggressive behavior	9	28713107	28713147	UDM3.1	rs41609936	rs41609936	Charolais	France	Illumina	44930	Association	Linear	Parity	ASREML	R	0.06	0.02	NA	3274	NA
Vallee et al. (2016)	https://doi.org/10.2527/jas.2016-0319	Aggressive behavior	17	48860937	48860977	UDM3.1	rs110807482	rs110807482	Charolais	France	Illumina	44930	Association	Linear	Parity	ASREML	R	0.06	0.02	NA	3274	NA
Vallee et al. (2016)	https://doi.org/10.2527/jas.2016-0319	Aggressive behavior	17	48889024	48889064	UDM3.1	rs109273103	rs109273103	Charolais	France	Illumina	44930	Association	Linear	Parity	ASREML	R	0.06	0.02	NA	3274	NA
Vallee et al. (2016)	https://doi.org/10.2527/jas.2016-0319	Aggressive behavior	20	69316772	69316812	UDM3.1	rs41959390	rs41959390	Charolais	France	Illumina	44930	Association	Linear	Parity	ASREML	R	0.06	0.02	NA	3274	NA
Vallee et al. (2016)	https://doi.org/10.2527/jas.2016-0319	Aggressive behavior	25	12604731	12604771	UDM3.1	rs109782763	rs109782763	Charolais	France	Illumina	44930	Association	Linear	Parity	ASREML	R	0.06	0.02	NA	3274	NA
Vallee et al. (2016)	https://doi.org/10.2527/jas.2016-0319	Aggressive behavior	26	31348268	31348308	UDM3.1	rs41589695	rs41589695	Charolais	France	Illumina	44930	Association	Linear	Parity	ASREML	R	0.06	0.02	NA	3274	NA
Vallee et al. (2016)	https://doi.org/10.2527/jas.2016-0319	Maternal behavior	8	106678903	106678943	UDM3.1	rs42273573	rs42273573	Charolais	France	Illumina	44930	Association	Linear	Parity	ASREML	R	0.02	0.01	NA	3274	NA
Vallee et al. (2016)	https://doi.org/10.2527/jas.2016-0319	Maternal behavior	X	80057085	80057125	UDM3.1	rs109833695	rs109833695	Charolais	France	Illumina	44930	Association	Linear	Parity	ASREML	R	0.02	0.01	NA	3274	NA
Vallee et al. (2016)	https://doi.org/10.2527/jas.2016-0319	Locomotion	4	112944742	112944782	UDM3.1	rs110187171	rs110187171	Charolais	France	Illumina	44930	Association	Linear	Parity	ASREML	R	0.02	0.01	NA	3223	NA
MacLeod et al. (2019)	http://www.aaabg.org/aaabghome/proceedings23.php	Temperament	9	25359955	25493561	ARS-UCD1.2	NA	NA	Holstein; Jersey; Australian Red	Australia	Illumina	994019	Association	BayesR	Breed; Sex; Group	NA	NA	0.1	NA	NA	10681	10681
MacLeod et al. (2019)	http://www.aaabg.org/aaabghome/proceedings23.php	Temperament	13	26665423	26728690	ARS-UCD1.2	NA	NA	Holstein; Jersey; Australian Red	Australia	Illumina	994019	Association	BayesR	Breed; Sex; Group	NA	NA	0.1	NA	NA	10681	10681
MacLeod et al. (2019)	http://www.aaabg.org/aaabghome/proceedings23.php	Temperament	15	4259082	4536080	ARS-UCD1.2	NA	NA	Holstein; Jersey; Australian Red	Australia	Illumina	994019	Association	BayesR	Breed; Sex; Group	NA	NA	0.1	NA	NA	10681	10681
MacLeod et al. (2019)	http://www.aaabg.org/aaabghome/proceedings23.php	Temperament	15	23969723	23982733	ARS-UCD1.2	NA	NA	Holstein; Jersey; Australian Red	Australia	Illumina	994019	Association	BayesR	Breed; Sex; Group	NA	NA	0.1	NA	NA	10681	10681
MacLeod et al. (2019)	http://www.aaabg.org/aaabghome/proceedings23.php	Temperament	22	58736452	58878769	ARS-UCD1.2	NA	NA	Holstein; Jersey; Australian Red	Australia	Illumina	994019	Association	BayesR	Breed; Sex; Group	NA	NA	0.1	NA	NA	10681	10681
MacLeod et al. (2019)	http://www.aaabg.org/aaabghome/proceedings23.php	Temperament	X	99790477	99912393	ARS-UCD1.2	NA	NA	Holstein; Jersey; Australian Red	Australia	Illumina	994019	Association	BayesR	Breed; Sex; Group	NA	NA	0.1	NA	NA	10681	10681
MacLeod et al. (2019)	http://www.aaabg.org/aaabghome/proceedings23.php	Temperament	3	102414018	102498351	ARS-UCD1.2	NA	NA	Holstein; Jersey; Australian Red	Australia	Illumina	994019	Association	BayesR	Breed; Sex; Group	NA	NA	0.1	NA	NA	10681	10681
MacLeod et al. (2019)	http://www.aaabg.org/aaabghome/proceedings23.php	Temperament	28	24858160	24885916	ARS-UCD1.2	NA	NA	Holstein; Jersey; Australian Red	Australia	Illumina	994019	Association	BayesR	Breed; Sex; Group	NA	NA	0.1	NA	NA	10681	10681
MacLeod et al. (2019)	http://www.aaabg.org/aaabghome/proceedings23.php	Temperament	10	33565746	33580261	ARS-UCD1.2	NA	NA	Holstein; Jersey; Australian Red	Australia	Illumina	994019	Association	BayesR	Breed; Sex; Group	NA	NA	0.1	NA	NA	10681	10681
MacLeod et al. (2019)	http://www.aaabg.org/aaabghome/proceedings23.php	Temperament	13	10562627	10576213	ARS-UCD1.2	NA	NA	Holstein; Jersey; Australian Red	Australia	Illumina	994019	Association	BayesR	Breed; Sex; Group	NA	NA	0.1	NA	NA	10681	10681

## Sheet: S1B
Table S1. Genomic regions associated with behavioral traits gathered in the present study. The letter (worksheet) indicates the species: (A) beef and dairy cattle, (B) pigs, and (C) sheep. Publication information (i.e., DOI), behavioral trait measured, genomic region coordinates (i.e., chromosome, start and end position), genome assembly, marker name, flank gene, and description of the dataset us…
* Genomic coordinates (genome assembly) might be different across publications. Please, take a look at the "Genome version" column.
Reference	DOI/Link for the publication	Trait	Chromsome	Start position	End position	Genome version	SNP name	Flank	Breed	Country	Panel	N markers	Analysis	Model	Effects acounted in model	Software	Software.1	h2	SE h2	N individuals	N genotypes
Bauer (2018)	https://www.semanticscholar.org/paper/Investigation-of-the-genetic-components-of-maternal-Bauer/8fe2364a422295c8c2dbe901dd97454e5a99cb7e	Infanticide	1	NA	NA	SS10.2	rs80837832	NA	Landrace	United Kingdom + Genus PLC records	Illumina	56567	Association	Family based association test	NA	FBAT	NA	NA	NA	309	517
Bauer (2018)	https://www.semanticscholar.org/paper/Investigation-of-the-genetic-components-of-maternal-Bauer/8fe2364a422295c8c2dbe901dd97454e5a99cb7e	Infanticide	2	NA	NA	SS11.1	rs81329722	NA	Landrace	United Kingdom + Genus PLC records	Illumina	56567	Association	Family based association test	NA	FBAT	NA	NA	NA	309	517
Bauer (2018)	https://www.semanticscholar.org/paper/Investigation-of-the-genetic-components-of-maternal-Bauer/8fe2364a422295c8c2dbe901dd97454e5a99cb7e	Infanticide	3	NA	NA	SS11.1	rs81257081	NA	Landrace	United Kingdom + Genus PLC records	Illumina	56567	Association	Family based association test	NA	FBAT	NA	NA	NA	309	517
Bauer (2018)	https://www.semanticscholar.org/paper/Investigation-of-the-genetic-components-of-maternal-Bauer/8fe2364a422295c8c2dbe901dd97454e5a99cb7e	Infanticide	5	NA	NA	SS11.1	rs81383309	NA	Landrace	United Kingdom + Genus PLC records	Illumina	56567	Association	Family based association test	NA	FBAT	NA	NA	NA	309	517
Bauer (2018)	https://www.semanticscholar.org/paper/Investigation-of-the-genetic-components-of-maternal-Bauer/8fe2364a422295c8c2dbe901dd97454e5a99cb7e	Infanticide	7	NA	NA	SS11.1	rs80880714	NA	Landrace	United Kingdom + Genus PLC records	Illumina	56567	Association	Family based association test	NA	FBAT	NA	NA	NA	309	517
Bauer (2018)	https://www.semanticscholar.org/paper/Investigation-of-the-genetic-components-of-maternal-Bauer/8fe2364a422295c8c2dbe901dd97454e5a99cb7e	Infanticide	7	NA	NA	SS11.1	rs80873322	NA	Landrace	United Kingdom + Genus PLC records	Illumina	56567	Association	Family based association test	NA	FBAT	NA	NA	NA	309	517
Bauer (2018)	https://www.semanticscholar.org/paper/Investigation-of-the-genetic-components-of-maternal-Bauer/8fe2364a422295c8c2dbe901dd97454e5a99cb7e	Infanticide	7	NA	NA	SS11.1	rs81210974	BGIS0000098	Landrace	United Kingdom + Genus PLC records	Illumina	56567	Association	Family based association test	NA	FBAT	NA	NA	NA	309	517
Bauer (2018)	https://www.semanticscholar.org/paper/Investigation-of-the-genetic-components-of-maternal-Bauer/8fe2364a422295c8c2dbe901dd97454e5a99cb7e	Infanticide	10	NA	NA	SS11.1	rs81325586	NA	Landrace	United Kingdom + Genus PLC records	Illumina	56567	Association	Family based association test	NA	FBAT	NA	NA	NA	309	517
Bauer (2018)	https://www.semanticscholar.org/paper/Investigation-of-the-genetic-components-of-maternal-Bauer/8fe2364a422295c8c2dbe901dd97454e5a99cb7e	Infanticide	12	NA	NA	SS11.1	rs81439383	NA	Landrace	United Kingdom + Genus PLC records	Illumina	56567	Association	Family based association test	NA	FBAT	NA	NA	NA	309	517
Bauer (2018)	https://www.semanticscholar.org/paper/Investigation-of-the-genetic-components-of-maternal-Bauer/8fe2364a422295c8c2dbe901dd97454e5a99cb7e	Infanticide	14	NA	NA	SS11.1	rs80813041	NA	Landrace	United Kingdom + Genus PLC records	Illumina	56567	Association	Family based association test	NA	FBAT	NA	NA	NA	309	517
Bauer (2018)	https://www.semanticscholar.org/paper/Investigation-of-the-genetic-components-of-maternal-Bauer/8fe2364a422295c8c2dbe901dd97454e5a99cb7e	Infanticide	15	NA	NA	SS11.1	rs81453527	NA	Landrace	United Kingdom + Genus PLC records	Illumina	56567	Association	Family based association test	NA	FBAT	NA	NA	NA	309	517
Bauer (2018)	https://www.semanticscholar.org/paper/Investigation-of-the-genetic-components-of-maternal-Bauer/8fe2364a422295c8c2dbe901dd97454e5a99cb7e	Infanticide	15	NA	NA	SS11.1	rs80921770	NA	Landrace	United Kingdom + Genus PLC records	Illumina	56567	Association	Family based association test	NA	FBAT	NA	NA	NA	309	517
Bauer (2018)	https://www.semanticscholar.org/paper/Investigation-of-the-genetic-components-of-maternal-Bauer/8fe2364a422295c8c2dbe901dd97454e5a99cb7e	Infanticide	15	NA	NA	SS11.1	rs80926252	NA	Landrace	United Kingdom + Genus PLC records	Illumina	56567	Association	Family based association test	NA	FBAT	NA	NA	NA	309	517
Bauer (2018)	https://www.semanticscholar.org/paper/Investigation-of-the-genetic-components-of-maternal-Bauer/8fe2364a422295c8c2dbe901dd97454e5a99cb7e	Infanticide	18	NA	NA	SS11.1	rs81266760	NA	Landrace	United Kingdom + Genus PLC records	Illumina	56567	Association	Family based association test	NA	FBAT	NA	NA	NA	309	517
Bauer (2018)	https://www.semanticscholar.org/paper/Investigation-of-the-genetic-components-of-maternal-Bauer/8fe2364a422295c8c2dbe901dd97454e5a99cb7e	Infanticide	18	NA	NA	SS11.1	rs81308090	NA	Landrace	United Kingdom + Genus PLC records	Illumina	56567	Association	Family based association test	NA	FBAT	NA	NA	NA	309	517
Bauer (2018)	https://www.semanticscholar.org/paper/Investigation-of-the-genetic-components-of-maternal-Bauer/8fe2364a422295c8c2dbe901dd97454e5a99cb7e	Infanticide	2	NA	NA	SS11.1	rs81329722	NA	Large White	United Kingdom + Genus PLC records	Illumina	56780	Association	Family based association test	NA	FBAT	NA	NA	NA	219	408
Bauer (2018)	https://www.semanticscholar.org/paper/Investigation-of-the-genetic-components-of-maternal-Bauer/8fe2364a422295c8c2dbe901dd97454e5a99cb7e	Infanticide	7	NA	NA	SS11.1	rs80910844	NA	Large White	United Kingdom + Genus PLC records	Illumina	56780	Association	Family based association test	NA	FBAT	NA	NA	NA	219	408
Bauer (2018)	https://www.semanticscholar.org/paper/Investigation-of-the-genetic-components-of-maternal-Bauer/8fe2364a422295c8c2dbe901dd97454e5a99cb7e	Infanticide	10	NA	NA	SS11.1	rs81325586	NA	Large White	United Kingdom + Genus PLC records	Illumina	56780	Association	Family based association test	NA	FBAT	NA	NA	NA	219	408
Bauer (2018)	https://www.semanticscholar.org/paper/Investigation-of-the-genetic-components-of-maternal-Bauer/8fe2364a422295c8c2dbe901dd97454e5a99cb7e	Infanticide	10	NA	NA	SS11.1	rs81477669	NA	Large White	United Kingdom + Genus PLC records	Illumina	56780	Association	Family based association test	NA	FBAT	NA	NA	NA	219	408
Bauer (2018)	https://www.semanticscholar.org/paper/Investigation-of-the-genetic-components-of-maternal-Bauer/8fe2364a422295c8c2dbe901dd97454e5a99cb7e	Infanticide	15	NA	NA	SS11.1	rs80926252	NA	Large White	United Kingdom + Genus PLC records	Illumina	56780	Association	Family based association test	NA	FBAT	NA	NA	NA	219	408
Bauer (2018)	https://www.semanticscholar.org/paper/Investigation-of-the-genetic-components-of-maternal-Bauer/8fe2364a422295c8c2dbe901dd97454e5a99cb7e	Infanticide	18	NA	NA	SS11.1	rs81266760	NA	Large White	United Kingdom + Genus PLC records	Illumina	56780	Association	Family based association test	NA	FBAT	NA	NA	NA	219	408
Bauer (2018)	https://www.semanticscholar.org/paper/Investigation-of-the-genetic-components-of-maternal-Bauer/8fe2364a422295c8c2dbe901dd97454e5a99cb7e	Infanticide	18	NA	NA	SS11.1	rs81308090	NA	Large White	United Kingdom + Genus PLC records	Illumina	56780	Association	Family based association test	NA	FBAT	NA	NA	NA	219	408
Bauer (2018)	https://www.semanticscholar.org/paper/Investigation-of-the-genetic-components-of-maternal-Bauer/8fe2364a422295c8c2dbe901dd97454e5a99cb7e	Infanticide	7	NA	NA	SS11.1	rs81210974	BGIS0000098	Large White	United Kingdom + Genus PLC records	Illumina	56780	Association	Family based association test	NA	FBAT	NA	NA	NA	219	408
Bauer (2018)	https://www.semanticscholar.org/paper/Investigation-of-the-genetic-components-of-maternal-Bauer/8fe2364a422295c8c2dbe901dd97454e5a99cb7e	Infanticide	1	NA	NA	SS11.1	rs80870251	NA	Cross Landrace vs Duroc	United Kingdom + Genus PLC records	Illumina	57119	Association	Family based association test	NA	FBAT	NA	NA	NA	423	423
Bauer (2018)	https://www.semanticscholar.org/paper/Investigation-of-the-genetic-components-of-maternal-Bauer/8fe2364a422295c8c2dbe901dd97454e5a99cb7e	Infanticide	1	NA	NA	SS11.1	rs80794948	NA	Cross Landrace vs Duroc	United Kingdom + Genus PLC records	Illumina	57119	Association	Family based association test	NA	FBAT	NA	NA	NA	423	423
Bauer (2018)	https://www.semanticscholar.org/paper/Investigation-of-the-genetic-components-of-maternal-Bauer/8fe2364a422295c8c2dbe901dd97454e5a99cb7e	Infanticide	1	NA	NA	SS11.1	rs80914010	NA	Cross Landrace vs Duroc	United Kingdom + Genus PLC records	Illumina	57119	Association	Family based association test	NA	FBAT	NA	NA	NA	423	423
Bauer (2018)	https://www.semanticscholar.org/paper/Investigation-of-the-genetic-components-of-maternal-Bauer/8fe2364a422295c8c2dbe901dd97454e5a99cb7e	Infanticide	1	NA	NA	SS11.1	rs81343604	NA	Cross Landrace vs Duroc	United Kingdom + Genus PLC records	Illumina	57119	Association	Family based association test	NA	FBAT	NA	NA	NA	423	423
Bauer (2018)	https://www.semanticscholar.org/paper/Investigation-of-the-genetic-components-of-maternal-Bauer/8fe2364a422295c8c2dbe901dd97454e5a99cb7e	Infanticide	1	NA	NA	SS11.1	rs80837832	NA	Cross Landrace vs Duroc	United Kingdom + Genus PLC records	Illumina	57119	Association	Family based association test	NA	FBAT	NA	NA	NA	423	423
Bauer (2018)	https://www.semanticscholar.org/paper/Investigation-of-the-genetic-components-of-maternal-Bauer/8fe2364a422295c8c2dbe901dd97454e5a99cb7e	Infanticide	1	NA	NA	SS11.1	rs80904152	NA	Cross Landrace vs Duroc	United Kingdom + Genus PLC records	Illumina	57119	Association	Family based association test	NA	FBAT	NA	NA	NA	423	423
Bauer (2018)	https://www.semanticscholar.org/paper/Investigation-of-the-genetic-components-of-maternal-Bauer/8fe2364a422295c8c2dbe901dd97454e5a99cb7e	Infanticide	1	NA	NA	SS11.1	rs319558321	NA	Cross Landrace vs Duroc	United Kingdom + Genus PLC records	Illumina	57119	Association	Family based association test	NA	FBAT	NA	NA	NA	423	423
Bauer (2018)	https://www.semanticscholar.org/paper/Investigation-of-the-genetic-components-of-maternal-Bauer/8fe2364a422295c8c2dbe901dd97454e5a99cb7e	Infanticide	2	NA	NA	SS11.1	rs81356441	NA	Cross Landrace vs Duroc	United Kingdom + Genus PLC records	Illumina	57119	Association	Family based association test	NA	FBAT	NA	NA	NA	423	423
Bauer (2018)	https://www.semanticscholar.org/paper/Investigation-of-the-genetic-components-of-maternal-Bauer/8fe2364a422295c8c2dbe901dd97454e5a99cb7e	Infanticide	2	NA	NA	SS11.1	rs81329722	NA	Cross Landrace vs Duroc	United Kingdom + Genus PLC records	Illumina	57119	Association	Family based association test	NA	FBAT	NA	NA	NA	423	423
Bauer (2018)	https://www.semanticscholar.org/paper/Investigation-of-the-genetic-components-of-maternal-Bauer/8fe2364a422295c8c2dbe901dd97454e5a99cb7e	Infanticide	3	NA	NA	SS11.1	rs80784123	NA	Cross Landrace vs Duroc	United Kingdom + Genus PLC records	Illumina	57119	Association	Family based association test	NA	FBAT	NA	NA	NA	423	423
Bauer (2018)	https://www.semanticscholar.org/paper/Investigation-of-the-genetic-components-of-maternal-Bauer/8fe2364a422295c8c2dbe901dd97454e5a99cb7e	Infanticide	5	NA	NA	SS11.1	rs81383309	NA	Cross Landrace vs Duroc	United Kingdom + Genus PLC records	Illumina	57119	Association	Family based association test	NA	FBAT	NA	NA	NA	423	423
Bauer (2018)	https://www.semanticscholar.org/paper/Investigation-of-the-genetic-components-of-maternal-Bauer/8fe2364a422295c8c2dbe901dd97454e5a99cb7e	Infanticide	6	NA	NA	SS11.1	rs81258152	NA	Cross Landrace vs Duroc	United Kingdom + Genus PLC records	Illumina	57119	Association	Family based association test	NA	FBAT	NA	NA	NA	423	423
Bauer (2018)	https://www.semanticscholar.org/paper/Investigation-of-the-genetic-components-of-maternal-Bauer/8fe2364a422295c8c2dbe901dd97454e5a99cb7e	Infanticide	6	NA	NA	SS11.1	rs81391651	NA	Cross Landrace vs Duroc	United Kingdom + Genus PLC records	Illumina	57119	Association	Family based association test	NA	FBAT	NA	NA	NA	423	423
Bauer (2018)	https://www.semanticscholar.org/paper/Investigation-of-the-genetic-components-of-maternal-Bauer/8fe2364a422295c8c2dbe901dd97454e5a99cb7e	Infanticide	7	NA	NA	SS11.1	rs80910844	NA	Cross Landrace vs Duroc	United Kingdom + Genus PLC records	Illumina	57119	Association	Family based association test	NA	FBAT	NA	NA	NA	423	423
Bauer (2018)	https://www.semanticscholar.org/paper/Investigation-of-the-genetic-components-of-maternal-Bauer/8fe2364a422295c8c2dbe901dd97454e5a99cb7e	Infanticide	8	NA	NA	SS11.1	rs80785162	NA	Cross Landrace vs Duroc	United Kingdom + Genus PLC records	Illumina	57119	Association	Family based association test	NA	FBAT	NA	NA	NA	423	423
Bauer (2018)	https://www.semanticscholar.org/paper/Investigation-of-the-genetic-components-of-maternal-Bauer/8fe2364a422295c8c2dbe901dd97454e5a99cb7e	Infanticide	9	NA	NA	SS11.1	rs81414030	NA	Cross Landrace vs Duroc	United Kingdom + Genus PLC records	Illumina	57119	Association	Family based association test	NA	FBAT	NA	NA	NA	423	423
Bauer (2018)	https://www.semanticscholar.org/paper/Investigation-of-the-genetic-components-of-maternal-Bauer/8fe2364a422295c8c2dbe901dd97454e5a99cb7e	Infanticide	10	NA	NA	SS11.1	rs81325586	NA	Cross Landrace vs Duroc	United Kingdom + Genus PLC records	Illumina	57119	Association	Family based association test	NA	FBAT	NA	NA	NA	423	423
Bauer (2018)	https://www.semanticscholar.org/paper/Investigation-of-the-genetic-components-of-maternal-Bauer/8fe2364a422295c8c2dbe901dd97454e5a99cb7e	Infanticide	10	NA	NA	SS11.1	rs81477669	NA	Cross Landrace vs Duroc	United Kingdom + Genus PLC records	Illumina	57119	Association	Family based association test	NA	FBAT	NA	NA	NA	423	423
Bauer (2018)	https://www.semanticscholar.org/paper/Investigation-of-the-genetic-components-of-maternal-Bauer/8fe2364a422295c8c2dbe901dd97454e5a99cb7e	Infanticide	14	NA	NA	SS11.1	rs80799328	NA	Cross Landrace vs Duroc	United Kingdom + Genus PLC records	Illumina	57119	Association	Family based association test	NA	FBAT	NA	NA	NA	423	423
Bauer (2018)	https://www.semanticscholar.org/paper/Investigation-of-the-genetic-components-of-maternal-Bauer/8fe2364a422295c8c2dbe901dd97454e5a99cb7e	Infanticide	14	NA	NA	SS11.1	rs80813041	NA	Cross Landrace vs Duroc	United Kingdom + Genus PLC records	Illumina	57119	Association	Family based association test	NA	FBAT	NA	NA	NA	423	423
Bauer (2018)	https://www.semanticscholar.org/paper/Investigation-of-the-genetic-components-of-maternal-Bauer/8fe2364a422295c8c2dbe901dd97454e5a99cb7e	Infanticide	15	NA	NA	SS11.1	rs81278062	NA	Cross Landrace vs Duroc	United Kingdom + Genus PLC records	Illumina	57119	Association	Family based association test	NA	FBAT	NA	NA	NA	423	423
Bauer (2018)	https://www.semanticscholar.org/paper/Investigation-of-the-genetic-components-of-maternal-Bauer/8fe2364a422295c8c2dbe901dd97454e5a99cb7e	Infanticide	15	NA	NA	SS11.1	rs81453527	NA	Cross Landrace vs Duroc	United Kingdom + Genus PLC records	Illumina	57119	Association	Family based association test	NA	FBAT	NA	NA	NA	423	423
Bauer (2018)	https://www.semanticscholar.org/paper/Investigation-of-the-genetic-components-of-maternal-Bauer/8fe2364a422295c8c2dbe901dd97454e5a99cb7e	Infanticide	15	NA	NA	SS11.1	rs80921770	NA	Cross Landrace vs Duroc	United Kingdom + Genus PLC records	Illumina	57119	Association	Family based association test	NA	FBAT	NA	NA	NA	423	423
Bauer (2018)	https://www.semanticscholar.org/paper/Investigation-of-the-genetic-components-of-maternal-Bauer/8fe2364a422295c8c2dbe901dd97454e5a99cb7e	Infanticide	15	NA	NA	SS11.1	rs80926252	NA	Cross Landrace vs Duroc	United Kingdom + Genus PLC records	Illumina	57119	Association	Family based association test	NA	FBAT	NA	NA	NA	423	423
Bauer (2018)	https://www.semanticscholar.org/paper/Investigation-of-the-genetic-components-of-maternal-Bauer/8fe2364a422295c8c2dbe901dd97454e5a99cb7e	Infanticide	18	NA	NA	SS11.1	rs81233198	NA	Cross Landrace vs Duroc	United Kingdom + Genus PLC records	Illumina	57119	Association	Family based association test	NA	FBAT	NA	NA	NA	423	423
Bauer (2018)	https://www.semanticscholar.org/paper/Investigation-of-the-genetic-components-of-maternal-Bauer/8fe2364a422295c8c2dbe901dd97454e5a99cb7e	Infanticide	18	NA	NA	SS11.1	rs81266760	NA	Cross Landrace vs Duroc	United Kingdom + Genus PLC records	Illumina	57119	Association	Family based association test	NA	FBAT	NA	NA	NA	423	423
Bauer (2018)	https://www.semanticscholar.org/paper/Investigation-of-the-genetic-components-of-maternal-Bauer/8fe2364a422295c8c2dbe901dd97454e5a99cb7e	Infanticide	18	NA	NA	SS11.1	rs81308090	NA	Cross Landrace vs Duroc	United Kingdom + Genus PLC records	Illumina	57119	Association	Family based association test	NA	FBAT	NA	NA	NA	423	423
Bauer (2018)	https://www.semanticscholar.org/paper/Investigation-of-the-genetic-components-of-maternal-Bauer/8fe2364a422295c8c2dbe901dd97454e5a99cb7e	Infanticide	18	NA	NA	SS11.1	rs81470243	NA	Cross Landrace vs Duroc	United Kingdom + Genus PLC records	Illumina	57119	Association	Family based association test	NA	FBAT	NA	NA	NA	423	423
Bauer (2018)	https://www.semanticscholar.org/paper/Investigation-of-the-genetic-components-of-maternal-Bauer/8fe2364a422295c8c2dbe901dd97454e5a99cb7e	Infanticide	NA	NA	NA	SS11.1	rs81461972	NA	Cross Landrace vs Duroc	United Kingdom + Genus PLC records	Illumina	57119	Association	Family based association test	NA	FBAT	NA	NA	NA	423	423
Bauer (2018)	https://www.semanticscholar.org/paper/Investigation-of-the-genetic-components-of-maternal-Bauer/8fe2364a422295c8c2dbe901dd97454e5a99cb7e	Infanticide	1	NA	NA	SS11.1	rs80870251	NA	Cross Large White vs Duroc	United Kingdom + Genus PLC records	Illumina	56780	Association	Family based association test	NA	FBAT	NA	NA	NA	478	628
Bauer (2018)	https://www.semanticscholar.org/paper/Investigation-of-the-genetic-components-of-maternal-Bauer/8fe2364a422295c8c2dbe901dd97454e5a99cb7e	Infanticide	1	NA	NA	SS11.1	rs80914010	NA	Cross Large White vs Duroc	United Kingdom + Genus PLC records	Illumina	56780	Association	Family based association test	NA	FBAT	NA	NA	NA	478	628
Bauer (2018)	https://www.semanticscholar.org/paper/Investigation-of-the-genetic-components-of-maternal-Bauer/8fe2364a422295c8c2dbe901dd97454e5a99cb7e	Infanticide	1	NA	NA	SS11.1	rs81343604	NA	Cross Large White vs Duroc	United Kingdom + Genus PLC records	Illumina	56780	Association	Family based association test	NA	FBAT	NA	NA	NA	478	628
Bauer (2018)	https://www.semanticscholar.org/paper/Investigation-of-the-genetic-components-of-maternal-Bauer/8fe2364a422295c8c2dbe901dd97454e5a99cb7e	Infanticide	1	NA	NA	SS11.1	rs80904152	NA	Cross Large White vs Duroc	United Kingdom + Genus PLC records	Illumina	56780	Association	Family based association test	NA	FBAT	NA	NA	NA	478	628
Bauer (2018)	https://www.semanticscholar.org/paper/Investigation-of-the-genetic-components-of-maternal-Bauer/8fe2364a422295c8c2dbe901dd97454e5a99cb7e	Infanticide	1	NA	NA	SS11.1	rs319558321	NA	Cross Large White vs Duroc	United Kingdom + Genus PLC records	Illumina	56780	Association	Family based association test	NA	FBAT	NA	NA	NA	478	628
Bauer (2018)	https://www.semanticscholar.org/paper/Investigation-of-the-genetic-components-of-maternal-Bauer/8fe2364a422295c8c2dbe901dd97454e5a99cb7e	Infanticide	2	NA	NA	SS11.1	rs81329722	NA	Cross Large White vs Duroc	United Kingdom + Genus PLC records	Illumina	56780	Association	Family based association test	NA	FBAT	NA	NA	NA	478	628
Bauer (2018)	https://www.semanticscholar.org/paper/Investigation-of-the-genetic-components-of-maternal-Bauer/8fe2364a422295c8c2dbe901dd97454e5a99cb7e	Infanticide	3	NA	NA	SS11.1	rs80784123	NA	Cross Large White vs Duroc	United Kingdom + Genus PLC records	Illumina	56780	Association	Family based association test	NA	FBAT	NA	NA	NA	478	628
Bauer (2018)	https://www.semanticscholar.org/paper/Investigation-of-the-genetic-components-of-maternal-Bauer/8fe2364a422295c8c2dbe901dd97454e5a99cb7e	Infanticide	4	NA	NA	SS11.1	rs343661863	NA	Cross Large White vs Duroc	United Kingdom + Genus PLC records	Illumina	56780	Association	Family based association test	NA	FBAT	NA	NA	NA	478	628
Bauer (2018)	https://www.semanticscholar.org/paper/Investigation-of-the-genetic-components-of-maternal-Bauer/8fe2364a422295c8c2dbe901dd97454e5a99cb7e	Infanticide	4	NA	NA	SS11.1	rs81380005	NA	Cross Large White vs Duroc	United Kingdom + Genus PLC records	Illumina	56780	Association	Family based association test	NA	FBAT	NA	NA	NA	478	628
Bauer (2018)	https://www.semanticscholar.org/paper/Investigation-of-the-genetic-components-of-maternal-Bauer/8fe2364a422295c8c2dbe901dd97454e5a99cb7e	Infanticide	6	NA	NA	SS11.1	rs81334603	NA	Cross Large White vs Duroc	United Kingdom + Genus PLC records	Illumina	56780	Association	Family based association test	NA	FBAT	NA	NA	NA	478	628
Bauer (2018)	https://www.semanticscholar.org/paper/Investigation-of-the-genetic-components-of-maternal-Bauer/8fe2364a422295c8c2dbe901dd97454e5a99cb7e	Infanticide	7	NA	NA	SS11.1	rs80949107	NA	Cross Large White vs Duroc	United Kingdom + Genus PLC records	Illumina	56780	Association	Family based association test	NA	FBAT	NA	NA	NA	478	628
Bauer (2018)	https://www.semanticscholar.org/paper/Investigation-of-the-genetic-components-of-maternal-Bauer/8fe2364a422295c8c2dbe901dd97454e5a99cb7e	Infanticide	7	NA	NA	SS11.1	rs80872016	NA	Cross Large White vs Duroc	United Kingdom + Genus PLC records	Illumina	56780	Association	Family based association test	NA	FBAT	NA	NA	NA	478	628
Bauer (2018)	https://www.semanticscholar.org/paper/Investigation-of-the-genetic-components-of-maternal-Bauer/8fe2364a422295c8c2dbe901dd97454e5a99cb7e	Infanticide	7	NA	NA	SS11.1	rs80873322	NA	Cross Large White vs Duroc	United Kingdom + Genus PLC records	Illumina	56780	Association	Family based association test	NA	FBAT	NA	NA	NA	478	628
Bauer (2018)	https://www.semanticscholar.org/paper/Investigation-of-the-genetic-components-of-maternal-Bauer/8fe2364a422295c8c2dbe901dd97454e5a99cb7e	Infanticide	7	NA	NA	SS11.1	rs80824189	NA	Cross Large White vs Duroc	United Kingdom + Genus PLC records	Illumina	56780	Association	Family based association test	NA	FBAT	NA	NA	NA	478	628
Bauer (2018)	https://www.semanticscholar.org/paper/Investigation-of-the-genetic-components-of-maternal-Bauer/8fe2364a422295c8c2dbe901dd97454e5a99cb7e	Infanticide	7	NA	NA	SS11.1	rs81210974	BGIS0000098	Cross Large White vs Duroc	United Kingdom + Genus PLC records	Illumina	56780	Association	Family based association test	NA	FBAT	NA	NA	NA	478	628
Bauer (2018)	https://www.semanticscholar.org/paper/Investigation-of-the-genetic-components-of-maternal-Bauer/8fe2364a422295c8c2dbe901dd97454e5a99cb7e	Infanticide	7	NA	NA	SS11.1	rs80833324	NA	Cross Large White vs Duroc	United Kingdom + Genus PLC records	Illumina	56780	Association	Family based association test	NA	FBAT	NA	NA	NA	478	628
Bauer (2018)	https://www.semanticscholar.org/paper/Investigation-of-the-genetic-components-of-maternal-Bauer/8fe2364a422295c8c2dbe901dd97454e5a99cb7e	Infanticide	7	NA	NA	SS11.1	rs80910844	NA	Cross Large White vs Duroc	United Kingdom + Genus PLC records	Illumina	56780	Association	Family based association test	NA	FBAT	NA	NA	NA	478	628
Bauer (2018)	https://www.semanticscholar.org/paper/Investigation-of-the-genetic-components-of-maternal-Bauer/8fe2364a422295c8c2dbe901dd97454e5a99cb7e	Infanticide	8	NA	NA	SS11.1	rs81403486	DIAS0001763	Cross Large White vs Duroc	United Kingdom + Genus PLC records	Illumina	56780	Association	Family based association test	NA	FBAT	NA	NA	NA	478	628
Bauer (2018)	https://www.semanticscholar.org/paper/Investigation-of-the-genetic-components-of-maternal-Bauer/8fe2364a422295c8c2dbe901dd97454e5a99cb7e	Infanticide	9	NA	NA	SS11.1	rs81414030	NA	Cross Large White vs Duroc	United Kingdom + Genus PLC records	Illumina	56780	Association	Family based association test	NA	FBAT	NA	NA	NA	478	628
Bauer (2018)	https://www.semanticscholar.org/paper/Investigation-of-the-genetic-components-of-maternal-Bauer/8fe2364a422295c8c2dbe901dd97454e5a99cb7e	Infanticide	10	NA	NA	SS11.1	rs81325586	NA	Cross Large White vs Duroc	United Kingdom + Genus PLC records	Illumina	56780	Association	Family based association test	NA	FBAT	NA	NA	NA	478	628
Bauer (2018)	https://www.semanticscholar.org/paper/Investigation-of-the-genetic-components-of-maternal-Bauer/8fe2364a422295c8c2dbe901dd97454e5a99cb7e	Infanticide	10	NA	NA	SS11.1	rs81423899	NA	Cross Large White vs Duroc	United Kingdom + Genus PLC records	Illumina	56780	Association	Family based association test	NA	FBAT	NA	NA	NA	478	628
Bauer (2018)	https://www.semanticscholar.org/paper/Investigation-of-the-genetic-components-of-maternal-Bauer/8fe2364a422295c8c2dbe901dd97454e5a99cb7e	Infanticide	10	NA	NA	SS11.1	rs81477669	NA	Cross Large White vs Duroc	United Kingdom + Genus PLC records	Illumina	56780	Association	Family based association test	NA	FBAT	NA	NA	NA	478	628
Bauer (2018)	https://www.semanticscholar.org/paper/Investigation-of-the-genetic-components-of-maternal-Bauer/8fe2364a422295c8c2dbe901dd97454e5a99cb7e	Infanticide	13	NA	NA	SS11.1	rs80797698	NA	Cross Large White vs Duroc	United Kingdom + Genus PLC records	Illumina	56780	Association	Family based association test	NA	FBAT	NA	NA	NA	478	628
Bauer (2018)	https://www.semanticscholar.org/paper/Investigation-of-the-genetic-components-of-maternal-Bauer/8fe2364a422295c8c2dbe901dd97454e5a99cb7e	Infanticide	13	NA	NA	SS11.1	rs80911538	NA	Cross Large White vs Duroc	United Kingdom + Genus PLC records	Illumina	56780	Association	Family based association test	NA	FBAT	NA	NA	NA	478	628
Bauer (2018)	https://www.semanticscholar.org/paper/Investigation-of-the-genetic-components-of-maternal-Bauer/8fe2364a422295c8c2dbe901dd97454e5a99cb7e	Infanticide	13	NA	NA	SS11.1	rs81441892	NA	Cross Large White vs Duroc	United Kingdom + Genus PLC records	Illumina	56780	Association	Family based association test	NA	FBAT	NA	NA	NA	478	628
Bauer (2018)	https://www.semanticscholar.org/paper/Investigation-of-the-genetic-components-of-maternal-Bauer/8fe2364a422295c8c2dbe901dd97454e5a99cb7e	Infanticide	13	NA	NA	SS11.1	rs81255192	NA	Cross Large White vs Duroc	United Kingdom + Genus PLC records	Illumina	56780	Association	Family based association test	NA	FBAT	NA	NA	NA	478	628
Bauer (2018)	https://www.semanticscholar.org/paper/Investigation-of-the-genetic-components-of-maternal-Bauer/8fe2364a422295c8c2dbe901dd97454e5a99cb7e	Infanticide	13	NA	NA	SS11.1	rs81443003	NA	Cross Large White vs Duroc	United Kingdom + Genus PLC records	Illumina	56780	Association	Family based association test	NA	FBAT	NA	NA	NA	478	628
Bauer (2018)	https://www.semanticscholar.org/paper/Investigation-of-the-genetic-components-of-maternal-Bauer/8fe2364a422295c8c2dbe901dd97454e5a99cb7e	Infanticide	14	NA	NA	SS11.1	rs80919390	NA	Cross Large White vs Duroc	United Kingdom + Genus PLC records	Illumina	56780	Association	Family based association test	NA	FBAT	NA	NA	NA	478	628
Bauer (2018)	https://www.semanticscholar.org/paper/Investigation-of-the-genetic-components-of-maternal-Bauer/8fe2364a422295c8c2dbe901dd97454e5a99cb7e	Infanticide	14	NA	NA	SS11.1	rs80855882	NA	Cross Large White vs Duroc	United Kingdom + Genus PLC records	Illumina	56780	Association	Family based association test	NA	FBAT	NA	NA	NA	478	628
Bauer (2018)	https://www.semanticscholar.org/paper/Investigation-of-the-genetic-components-of-maternal-Bauer/8fe2364a422295c8c2dbe901dd97454e5a99cb7e	Infanticide	14	NA	NA	SS11.1	rs80915578	NA	Cross Large White vs Duroc	United Kingdom + Genus PLC records	Illumina	56780	Association	Family based association test	NA	FBAT	NA	NA	NA	478	628
Bauer (2018)	https://www.semanticscholar.org/paper/Investigation-of-the-genetic-components-of-maternal-Bauer/8fe2364a422295c8c2dbe901dd97454e5a99cb7e	Infanticide	15	NA	NA	SS11.1	rs81278062	NA	Cross Large White vs Duroc	United Kingdom + Genus PLC records	Illumina	56780	Association	Family based association test	NA	FBAT	NA	NA	NA	478	628
Bauer (2018)	https://www.semanticscholar.org/paper/Investigation-of-the-genetic-components-of-maternal-Bauer/8fe2364a422295c8c2dbe901dd97454e5a99cb7e	Infanticide	15	NA	NA	SS11.1	rs81451733	NA	Cross Large White vs Duroc	United Kingdom + Genus PLC records	Illumina	56780	Association	Family based association test	NA	FBAT	NA	NA	NA	478	628
Bauer (2018)	https://www.semanticscholar.org/paper/Investigation-of-the-genetic-components-of-maternal-Bauer/8fe2364a422295c8c2dbe901dd97454e5a99cb7e	Infanticide	15	NA	NA	SS11.1	rs81238797	NA	Cross Large White vs Duroc	United Kingdom + Genus PLC records	Illumina	56780	Association	Family based association test	NA	FBAT	NA	NA	NA	478	628
Bauer (2018)	https://www.semanticscholar.org/paper/Investigation-of-the-genetic-components-of-maternal-Bauer/8fe2364a422295c8c2dbe901dd97454e5a99cb7e	Infanticide	15	NA	NA	SS11.1	rs80926252	NA	Cross Large White vs Duroc	United Kingdom + Genus PLC records	Illumina	56780	Association	Family based association test	NA	FBAT	NA	NA	NA	478	628
Bauer (2018)	https://www.semanticscholar.org/paper/Investigation-of-the-genetic-components-of-maternal-Bauer/8fe2364a422295c8c2dbe901dd97454e5a99cb7e	Infanticide	16	NA	NA	SS11.1	rs81459227	NA	Cross Large White vs Duroc	United Kingdom + Genus PLC records	Illumina	56780	Association	Family based association test	NA	FBAT	NA	NA	NA	478	628
Bauer (2018)	https://www.semanticscholar.org/paper/Investigation-of-the-genetic-components-of-maternal-Bauer/8fe2364a422295c8c2dbe901dd97454e5a99cb7e	Infanticide	18	NA	NA	SS11.1	rs81233198	NA	Cross Large White vs Duroc	United Kingdom + Genus PLC records	Illumina	56780	Association	Family based association test	NA	FBAT	NA	NA	NA	478	628
Bauer (2018)	https://www.semanticscholar.org/paper/Investigation-of-the-genetic-components-of-maternal-Bauer/8fe2364a422295c8c2dbe901dd97454e5a99cb7e	Infanticide	18	NA	NA	SS11.1	rs81266760	NA	Cross Large White vs Duroc	United Kingdom + Genus PLC records	Illumina	56780	Association	Family based association test	NA	FBAT	NA	NA	NA	478	628
Bauer (2018)	https://www.semanticscholar.org/paper/Investigation-of-the-genetic-components-of-maternal-Bauer/8fe2364a422295c8c2dbe901dd97454e5a99cb7e	Infanticide	18	NA	NA	SS11.1	rs81308090	NA	Cross Large White vs Duroc	United Kingdom + Genus PLC records	Illumina	56780	Association	Family based association test	NA	FBAT	NA	NA	NA	478	628
Bauer (2018)	https://www.semanticscholar.org/paper/Investigation-of-the-genetic-components-of-maternal-Bauer/8fe2364a422295c8c2dbe901dd97454e5a99cb7e	Infanticide	NA	NA	NA	SS11.1	rs80830421	NA	Cross Large White vs Duroc	United Kingdom + Genus PLC records	Illumina	56780	Association	Family based association test	NA	FBAT	NA	NA	NA	478	628
Bauer (2018)	https://www.semanticscholar.org/paper/Investigation-of-the-genetic-components-of-maternal-Bauer/8fe2364a422295c8c2dbe901dd97454e5a99cb7e	Infanticide	NA	NA	NA	SS11.1	rs81293197	NA	Cross Large White vs Duroc	United Kingdom + Genus PLC records	Illumina	56780	Association	Family based association test	NA	FBAT	NA	NA	NA	478	628
Bauer (2018)	https://www.semanticscholar.org/paper/Investigation-of-the-genetic-components-of-maternal-Bauer/8fe2364a422295c8c2dbe901dd97454e5a99cb7e	Infanticide	NA	NA	NA	SS11.1	rs81461972	NA	Cross Large White vs Duroc	United Kingdom + Genus PLC records	Illumina	56780	Association	Family based association test	NA	FBAT	NA	NA	NA	478	628
Chen et al. (2009)	https://doi.org/10.1007/s10519-008-9252-x	Infanticide	2	NA	NA	SS11.1	NA	SW1879	F2_White Duroc vs Erhualian	China	Microsatellite	194	QTL	Model by family by marker	NA	SimWalk2 software	NA	NA	NA	288	356
Chen et al. (2009)	https://doi.org/10.1007/s10519-008-9252-x	Infanticide	6	NA	NA	SS11.1	NA	SW1841	F2_White Duroc vs Erhualian	China	Microsatellite	194	QTL	Model by family by marker	NA	SimWalk2 software	NA	NA	NA	288	356
Chen et al. (2009)	https://doi.org/10.1007/s10519-008-9252-x	Infanticide	14	NA	NA	SS11.1	NA	SW1081	F2_White Duroc vs Erhualian	China	Microsatellite	194	QTL	Model by family by marker	NA	SimWalk2 software	NA	NA	NA	288	356
Chen et al. (2009)	https://doi.org/10.1007/s10519-008-9252-x	Infanticide	15	NA	NA	SS11.1	NA	S0355	F2_White Duroc vs Erhualian	China	Microsatellite	194	QTL	Model by family by marker	NA	SimWalk2 software	NA	NA	NA	288	356
Chen et al. (2009)	https://doi.org/10.1007/s10519-008-9252-x	Infanticide	X	NA	NA	SS11.1	NA	SW980	F2_White Duroc vs Erhualian	China	Microsatellite	194	QTL	Model by family by marker	NA	SimWalk2 software	NA	NA	NA	288	356
Chen et al. (2009)	https://doi.org/10.1007/s10519-008-9252-x	Infanticide	X	NA	NA	SS11.1	NA	SW2456	F2_White Duroc vs Erhualian	China	Microsatellite	194	QTL	Model by family by marker	NA	SimWalk2 software	NA	NA	NA	288	356
Chen et al. (2009)	https://doi.org/10.1007/s10519-008-9252-x	Infanticide	X	NA	NA	SS11.1	NA	SW1608	F2_White Duroc vs Erhualian	China	Microsatellite	194	QTL	Model by family by marker	NA	SimWalk2 software	NA	NA	NA	288	356
Chen et al. (2011)	https://doi.org/10.1186/1471-2156-12-24	Infanticide	10	NA	NA	SS11.1	NA	SWC19	F2_White Duroc vs Erhualian	China	Microsatellite	194	QTL	Classical transmission-disequilibrium test by each marker	NA	TDTPHASE software in UNPHASED package	NA	NA	NA	288
Chen et al. (2011)	https://doi.org/10.1186/1471-2156-12-24	Infanticide	11	NA	NA	SS11.1	NA	SW2413	F2_White Duroc vs Erhualian	China	Microsatellite	194	QTL	Classical transmission-disequilibrium test by each marker	NA	TDTPHASE software in UNPHASED package	NA	NA	NA	288
Chen et al. (2011)	https://doi.org/10.1186/1471-2156-12-24	Infanticide	13	NA	NA	SS11.1	NA	S0283	F2_White Duroc vs Erhualian	China	Microsatellite	194	QTL	Classical transmission-disequilibrium test by each marker	NA	TDTPHASE software in UNPHASED package	NA	NA	NA	288
Chen et al. (2011)	https://doi.org/10.1186/1471-2156-12-24	Infanticide	15	NA	NA	SS11.1	NA	SW1562	F2_White Duroc vs Erhualian	China	Microsatellite	194	QTL	Classical transmission-disequilibrium test by each marker	NA	TDTPHASE software in UNPHASED package	NA	NA	NA	288
Chen et al. (2011)	https://doi.org/10.1186/1471-2156-12-24	Infanticide	2	NA	NA	SS11.1	NA	SW1879	F2_White Duroc vs Erhualian	China	Microsatellite	194	QTL	Classical transmission-disequilibrium test by each marker	NA	TDTPHASE software in UNPHASED package	NA	NA	NA	288
Chen et al. (2011)	https://doi.org/10.1186/1471-2156-12-24	Infanticide	9	NA	NA	SS11.1	NA	SW1349	F2_White Duroc vs Erhualian	China	Microsatellite	194	QTL	Classical transmission-disequilibrium test by each marker	NA	TDTPHASE software in UNPHASED package	NA	NA	NA	288
Cross et al. (2018)	https://doi.org/10.1186/s12711-018-0382-1	Feeding behavior	5	67500000	68500000	SS10.2	NA	NA	Growth-finish group (sire lines: Duroc, Landrace, and Yorkshire; dam lines: Landrace–Yorkshire composite)	United States	Illumina	58096	Association	BayesC	NA	GenSel	Na	NA	NA	1118	1118
Cross et al. (2018)	https://doi.org/10.1186/s12711-018-0382-1	Feeding behavior	10	43500000	44500000	SS10.2	NA	NA	Growth-finish group (sire lines: Duroc, Landrace, and Yorkshire; dam lines: Landrace–Yorkshire composite)	United States	Illumina	58096	Association	BayesC	NA	GenSel	Na	NA	NA	1118	1118
Cross et al. (2018)	https://doi.org/10.1186/s12711-018-0382-1	Feeding behavior	5	107500000	108500000	SS10.2	NA	NA	Growth-finish group (sire lines: Duroc, Landrace, and Yorkshire; dam lines: Landrace–Yorkshire composite)	United States	Illumina	58096	Association	BayesC	NA	GenSel	Na	NA	NA	1118	1118
Cross et al. (2018)	https://doi.org/10.1186/s12711-018-0382-1	Feeding behavior	7	52500000	53500000	SS10.2	NA	NA	Growth-finish group (sire lines: Duroc, Landrace, and Yorkshire; dam lines: Landrace–Yorkshire composite)	United States	Illumina	58096	Association	BayesC	NA	GenSel	Na	NA	NA	1118	1118
Cross et al. (2018)	https://doi.org/10.1186/s12711-018-0382-1	Feeding behavior	17	1500000	2500000	SS10.2	NA	NA	Growth-finish group (sire lines: Duroc, Landrace, and Yorkshire; dam lines: Landrace–Yorkshire composite)	United States	Illumina	58096	Association	BayesC	NA	GenSel	Na	NA	NA	1118	1118
Cross et al. (2018)	https://doi.org/10.1186/s12711-018-0382-1	Feeding behavior	5	106500000	107500000	SS10.2	NA	NA	Growth-finish group (sire lines: Duroc, Landrace, and Yorkshire; dam lines: Landrace–Yorkshire composite)	United States	Illumina	58096	Association	BayesC	NA	GenSel	Na	NA	NA	1118	1118
Cross et al. (2018)	https://doi.org/10.1186/s12711-018-0382-1	Feeding behavior	13	84500000	85500000	SS10.2	NA	NA	Growth-finish group (sire lines: Duroc, Landrace, and Yorkshire; dam lines: Landrace–Yorkshire composite)	United States	Illumina	58096	Association	BayesC	NA	GenSel	Na	NA	NA	1118	1118
Cross et al. (2018)	https://doi.org/10.1186/s12711-018-0382-1	Feeding behavior	6	14500000	15500000	SS10.2	NA	NA	Growth-finish group (sire lines: Duroc, Landrace, and Yorkshire; dam lines: Landrace–Yorkshire composite)	United States	Illumina	58096	Association	BayesC	NA	GenSel	Na	NA	NA	1118	1118
Cross et al. (2018)	https://doi.org/10.1186/s12711-018-0382-1	Feeding behavior	13	16500000	17500000	SS10.2	NA	NA	Growth-finish group (sire lines: Duroc, Landrace, and Yorkshire; dam lines: Landrace–Yorkshire composite)	United States	Illumina	58096	Association	BayesC	NA	GenSel	Na	NA	NA	1118	1118
Cross et al. (2018)	https://doi.org/10.1186/s12711-018-0382-1	Feeding behavior	17	2500000	3500000	SS10.2	NA	NA	Growth-finish group (sire lines: Duroc, Landrace, and Yorkshire; dam lines: Landrace–Yorkshire composite)	United States	Illumina	58096	Association	BayesC	NA	GenSel	Na	NA	NA	1118	1118
Cross et al. (2018)	https://doi.org/10.1186/s12711-018-0382-1	Feeding behavior	5	108500000	109500000	SS10.2	NA	NA	Growth-finish group (sire lines: Duroc, Landrace, and Yorkshire; dam lines: Landrace–Yorkshire composite)	United States	Illumina	58096	Association	BayesC	NA	GenSel	Na	NA	NA	1118	1118
Cross et al. (2018)	https://doi.org/10.1186/s12711-018-0382-1	Feeding behavior	13	15500000	16500000	SS10.2	NA	NA	Growth-finish group (sire lines: Duroc, Landrace, and Yorkshire; dam lines: Landrace–Yorkshire composite)	United States	Illumina	58096	Association	BayesC	NA	GenSel	Na	NA	NA	1118	1118
Cross et al. (2018)	https://doi.org/10.1186/s12711-018-0382-1	Feeding behavior	X	2500000	3500000	SS10.2	NA	NA	Growth-finish group (sire lines: Duroc, Landrace, and Yorkshire; dam lines: Landrace–Yorkshire composite)	United States	Illumina	58096	Association	BayesC	NA	GenSel	Na	NA	NA	1118	1118
Cross et al. (2018)	https://doi.org/10.1186/s12711-018-0382-1	Feeding behavior	13	83500000	84500000	SS10.2	NA	NA	Growth-finish group (sire lines: Duroc, Landrace, and Yorkshire; dam lines: Landrace–Yorkshire composite)	United States	Illumina	58096	Association	BayesC	NA	GenSel	Na	NA	NA	1118	1118
Cross et al. (2018)	https://doi.org/10.1186/s12711-018-0382-1	Feeding behavior	7	43500000	44500000	SS10.2	NA	NA	Growth-finish group (sire lines: Duroc, Landrace, and Yorkshire; dam lines: Landrace–Yorkshire composite)	United States	Illumina	58096	Association	BayesC	NA	GenSel	Na	NA	NA	1118	1118
Cross et al. (2018)	https://doi.org/10.1186/s12711-018-0382-1	Feeding behavior	5	105500000	106500000	SS10.2	NA	NA	Growth-finish group (sire lines: Duroc, Landrace, and Yorkshire; dam lines: Landrace–Yorkshire composite)	United States	Illumina	58096	Association	BayesC	NA	GenSel	Na	NA	NA	1118	1118
Cross et al. (2018)	https://doi.org/10.1186/s12711-018-0382-1	Feeding behavior	15	139500000	140500000	SS10.2	NA	NA	Growth-finish group (sire lines: Duroc, Landrace, and Yorkshire; dam lines: Landrace–Yorkshire composite)	United States	Illumina	58096	Association	BayesC	NA	GenSel	Na	NA	NA	1118	1118
Cross et al. (2018)	https://doi.org/10.1186/s12711-018-0382-1	Feeding behavior	7	52500000	53500000	SS10.2	NA	NA	Growth-finish group (sire lines: Duroc, Landrace, and Yorkshire; dam lines: Landrace–Yorkshire composite)	United States	Illumina	58096	Association	BayesC	NA	GenSel	Na	NA	NA	1118	1118
Cross et al. (2018)	https://doi.org/10.1186/s12711-018-0382-1	Feeding behavior	10	43500000	44500000	SS10.2	NA	NA	Growth-finish group (sire lines: Duroc, Landrace, and Yorkshire; dam lines: Landrace–Yorkshire composite)	United States	Illumina	58096	Association	BayesC	NA	GenSel	Na	NA	NA	1118	1118
Cross et al. (2018)	https://doi.org/10.1186/s12711-018-0382-1	Feeding behavior	1	227500000	228500000	SS10.2	NA	NA	Growth-finish group (sire lines: Duroc, Landrace, and Yorkshire; dam lines: Landrace–Yorkshire composite)	United States	Illumina	58096	Association	BayesC	NA	GenSel	Na	NA	NA	1118	1118
Cross et al. (2018)	https://doi.org/10.1186/s12711-018-0382-1	Feeding behavior	1	21500000	22500000	SS10.2	NA	NA	Growth-finish group (sire lines: Duroc, Landrace, and Yorkshire; dam lines: Landrace–Yorkshire composite)	United States	Illumina	58096	Association	BayesC	NA	GenSel	Na	NA	NA	1118	1118
Cross et al. (2018)	https://doi.org/10.1186/s12711-018-0382-1	Feeding behavior	1	223500000	224500000	SS10.2	NA	NA	Growth-finish group (sire lines: Duroc, Landrace, and Yorkshire; dam lines: Landrace–Yorkshire composite)	United States	Illumina	58096	Association	BayesC	NA	GenSel	Na	NA	NA	1118	1118
Cross et al. (2018)	https://doi.org/10.1186/s12711-018-0382-1	Feeding behavior	5	108500000	109500000	SS10.2	NA	NA	Growth-finish group (sire lines: Duroc, Landrace, and Yorkshire; dam lines: Landrace–Yorkshire composite)	United States	Illumina	58096	Association	BayesC	NA	GenSel	Na	NA	NA	1118	1118
Cross et al. (2018)	https://doi.org/10.1186/s12711-018-0382-1	Feeding behavior	13	76500000	77500000	SS10.2	NA	NA	Growth-finish group (sire lines: Duroc, Landrace, and Yorkshire; dam lines: Landrace–Yorkshire composite)	United States	Illumina	58096	Association	BayesC	NA	GenSel	Na	NA	NA	1118	1118
Cross et al. (2018)	https://doi.org/10.1186/s12711-018-0382-1	Feeding behavior	6	14500000	15500000	SS10.2	NA	NA	Growth-finish group (sire lines: Duroc, Landrace, and Yorkshire; dam lines: Landrace–Yorkshire composite)	United States	Illumina	58096	Association	BayesC	NA	GenSel	Na	NA	NA	1118	1118
Cross et al. (2018)	https://doi.org/10.1186/s12711-018-0382-1	Feeding behavior	7	133500000	134500000	SS10.2	NA	NA	Growth-finish group (sire lines: Duroc, Landrace, and Yorkshire; dam lines: Landrace–Yorkshire composite)	United States	Illumina	58096	Association	BayesC	NA	GenSel	Na	NA	NA	1118	1118
Cross et al. (2018)	https://doi.org/10.1186/s12711-018-0382-1	Feeding behavior	5	60500000	61500000	SS10.2	NA	NA	Growth-finish group (sire lines: Duroc, Landrace, and Yorkshire; dam lines: Landrace–Yorkshire composite)	United States	Illumina	58096	Association	BayesC	NA	GenSel	Na	NA	NA	1118	1118
Cross et al. (2018)	https://doi.org/10.1186/s12711-018-0382-1	Feeding behavior	7	44500000	45500000	SS10.2	NA	NA	Growth-finish group (sire lines: Duroc, Landrace, and Yorkshire; dam lines: Landrace–Yorkshire composite)	United States	Illumina	58096	Association	BayesC	NA	GenSel	Na	NA	NA	1118	1118
Cross et al. (2018)	https://doi.org/10.1186/s12711-018-0382-1	Feeding behavior	7	51500000	52500000	SS10.2	NA	NA	Growth-finish group (sire lines: Duroc, Landrace, and Yorkshire; dam lines: Landrace–Yorkshire composite)	United States	Illumina	58096	Association	BayesC	NA	GenSel	Na	NA	NA	1118	1118
Cross et al. (2018)	https://doi.org/10.1186/s12711-018-0382-1	Feeding behavior	6	76500000	77500000	SS10.2	NA	NA	Growth-finish group (sire lines: Duroc, Landrace, and Yorkshire; dam lines: Landrace–Yorkshire composite)	United States	Illumina	58096	Association	BayesC	NA	GenSel	Na	NA	NA	1118	1118
Cross et al. (2018)	https://doi.org/10.1186/s12711-018-0382-1	Feeding behavior	14	10500000	11500000	SS10.2	NA	NA	Growth-finish group (sire lines: Duroc, Landrace, and Yorkshire; dam lines: Landrace–Yorkshire composite)	United States	Illumina	58096	Association	BayesC	NA	GenSel	Na	NA	NA	1118	1118
Cross et al. (2018)	https://doi.org/10.1186/s12711-018-0382-1	Feeding behavior	12	11500000	12500000	SS10.2	NA	NA	Growth-finish group (sire lines: Duroc, Landrace, and Yorkshire; dam lines: Landrace–Yorkshire composite)	United States	Illumina	58096	Association	BayesC	NA	GenSel	Na	NA	NA	1118	1118
Cross et al. (2018)	https://doi.org/10.1186/s12711-018-0382-1	Feeding behavior	13	16500000	17500000	SS10.2	NA	NA	Growth-finish group (sire lines: Duroc, Landrace, and Yorkshire; dam lines: Landrace–Yorkshire composite)	United States	Illumina	58096	Association	BayesC	NA	GenSel	Na	NA	NA	1118	1118
Cross et al. (2018)	https://doi.org/10.1186/s12711-018-0382-1	Feeding behavior	17	60500000	61500000	SS10.2	NA	NA	Growth-finish group (sire lines: Duroc, Landrace, and Yorkshire; dam lines: Landrace–Yorkshire composite)	United States	Illumina	58096	Association	BayesC	NA	GenSel	Na	NA	NA	1118	1118
Cross et al. (2018)	https://doi.org/10.1186/s12711-018-0382-1	Feeding behavior	12	12500000	13500000	SS10.2	NA	NA	Growth-finish group (sire lines: Duroc, Landrace, and Yorkshire; dam lines: Landrace–Yorkshire composite)	United States	Illumina	58096	Association	BayesC	NA	GenSel	Na	NA	NA	1118	1118
Cross et al. (2018)	https://doi.org/10.1186/s12711-018-0382-1	Feeding behavior	X	2500000	3500000	SS10.2	NA	NA	Growth-finish group (sire lines: Duroc, Landrace, and Yorkshire; dam lines: Landrace–Yorkshire composite)	United States	Illumina	58096	Association	BayesC	NA	GenSel	Na	NA	NA	1118	1118
Cross et al. (2018)	https://doi.org/10.1186/s12711-018-0382-1	Feeding behavior	14	12500000	13500000	SS10.2	NA	NA	Growth-finish group (sire lines: Duroc, Landrace, and Yorkshire; dam lines: Landrace–Yorkshire composite)	United States	Illumina	58096	Association	BayesC	NA	GenSel	Na	NA	NA	1118	1118
Cross et al. (2018)	https://doi.org/10.1186/s12711-018-0382-1	Feeding behavior	X	1500000	2500000	SS10.2	NA	NA	Growth-finish group (sire lines: Duroc, Landrace, and Yorkshire; dam lines: Landrace–Yorkshire composite)	United States	Illumina	58096	Association	BayesC	NA	GenSel	Na	NA	NA	1118	1118
Cross et al. (2018)	https://doi.org/10.1186/s12711-018-0382-1	Feeding behavior	2	9500000	10500000	SS10.2	NA	NA	Growth-finish group (sire lines: Duroc, Landrace, and Yorkshire; dam lines: Landrace–Yorkshire composite)	United States	Illumina	58096	Association	BayesC	NA	GenSel	Na	NA	NA	1118	1118
Cross et al. (2018)	https://doi.org/10.1186/s12711-018-0382-1	Feeding behavior	5	108500000	109500000	SS10.2	NA	NA	Growth-finish group (sire lines: Duroc, Landrace, and Yorkshire; dam lines: Landrace–Yorkshire composite)	United States	Illumina	58096	Association	BayesC	NA	GenSel	Na	NA	NA	1118	1118
Cross et al. (2018)	https://doi.org/10.1186/s12711-018-0382-1	Feeding behavior	18	38500000	39500000	SS10.2	NA	NA	Growth-finish group (sire lines: Duroc, Landrace, and Yorkshire; dam lines: Landrace–Yorkshire composite)	United States	Illumina	58096	Association	BayesC	NA	GenSel	Na	NA	NA	1118	1118
Cross et al. (2018)	https://doi.org/10.1186/s12711-018-0382-1	Feeding behavior	13	202500000	203500000	SS10.2	NA	NA	Growth-finish group (sire lines: Duroc, Landrace, and Yorkshire; dam lines: Landrace–Yorkshire composite)	United States	Illumina	58096	Association	BayesC	NA	GenSel	Na	NA	NA	1118	1118
Cross et al. (2018)	https://doi.org/10.1186/s12711-018-0382-1	Feeding behavior	10	31500000	32500000	SS10.2	NA	NA	Growth-finish group (sire lines: Duroc, Landrace, and Yorkshire; dam lines: Landrace–Yorkshire composite)	United States	Illumina	58096	Association	BayesC	NA	GenSel	Na	NA	NA	1118	1118
Cross et al. (2018)	https://doi.org/10.1186/s12711-018-0382-1	Feeding behavior	1	227500000	228500000	SS10.2	NA	NA	Growth-finish group (sire lines: Duroc, Landrace, and Yorkshire; dam lines: Landrace–Yorkshire composite)	United States	Illumina	58096	Association	BayesC	NA	GenSel	Na	NA	NA	1118	1118
Cross et al. (2018)	https://doi.org/10.1186/s12711-018-0382-1	Feeding behavior	1	225500000	226500000	SS10.2	NA	NA	Growth-finish group (sire lines: Duroc, Landrace, and Yorkshire; dam lines: Landrace–Yorkshire composite)	United States	Illumina	58096	Association	BayesC	NA	GenSel	Na	NA	NA	1118	1118
Cross et al. (2018)	https://doi.org/10.1186/s12711-018-0382-1	Feeding behavior	7	52500000	53500000	SS10.2	NA	NA	Growth-finish group (sire lines: Duroc, Landrace, and Yorkshire; dam lines: Landrace–Yorkshire composite)	United States	Illumina	58096	Association	BayesC	NA	GenSel	Na	NA	NA	1118	1118
Cross et al. (2018)	https://doi.org/10.1186/s12711-018-0382-1	Feeding behavior	7	51500000	52500000	SS10.2	NA	NA	Growth-finish group (sire lines: Duroc, Landrace, and Yorkshire; dam lines: Landrace–Yorkshire composite)	United States	Illumina	58096	Association	BayesC	NA	GenSel	Na	NA	NA	1118	1118
Cross et al. (2018)	https://doi.org/10.1186/s12711-018-0382-1	Feeding behavior	7	133500000	134500000	SS10.2	NA	NA	Growth-finish group (sire lines: Duroc, Landrace, and Yorkshire; dam lines: Landrace–Yorkshire composite)	United States	Illumina	58096	Association	BayesC	NA	GenSel	Na	NA	NA	1118	1118
Cross et al. (2018)	https://doi.org/10.1186/s12711-018-0382-1	Feeding behavior	1	226500000	227500000	SS10.2	NA	NA	Growth-finish group (sire lines: Duroc, Landrace, and Yorkshire; dam lines: Landrace–Yorkshire composite)	United States	Illumina	58096	Association	BayesC	NA	GenSel	Na	NA	NA	1118	1118
Cross et al. (2018)	https://doi.org/10.1186/s12711-018-0382-1	Feeding behavior	1	223500000	224500000	SS10.2	NA	NA	Growth-finish group (sire lines: Duroc, Landrace, and Yorkshire; dam lines: Landrace–Yorkshire composite)	United States	Illumina	58096	Association	BayesC	NA	GenSel	Na	NA	NA	1118	1118
Cross et al. (2018)	https://doi.org/10.1186/s12711-018-0382-1	Feeding behavior	17	21500000	22500000	SS10.2	NA	NA	Growth-finish group (sire lines: Duroc, Landrace, and Yorkshire; dam lines: Landrace–Yorkshire composite)	United States	Illumina	58096	Association	BayesC	NA	GenSel	Na	NA	NA	1118	1118
Cross et al. (2018)	https://doi.org/10.1186/s12711-018-0382-1	Feeding behavior	15	29500000	30500000	SS10.2	NA	NA	Growth-finish group (sire lines: Duroc, Landrace, and Yorkshire; dam lines: Landrace–Yorkshire composite)	United States	Illumina	58096	Association	BayesC	NA	GenSel	Na	NA	NA	1118	1118
Cross et al. (2018)	https://doi.org/10.1186/s12711-018-0382-1	Feeding behavior	1	282500000	283500000	SS10.2	NA	NA	Growth-finish group (sire lines: Duroc, Landrace, and Yorkshire; dam lines: Landrace–Yorkshire composite)	United States	Illumina	58096	Association	BayesC	NA	GenSel	Na	NA	NA	1118	1118
Cross et al. (2018)	https://doi.org/10.1186/s12711-018-0382-1	Feeding behavior	1	222500000	223500000	SS10.2	NA	NA	Growth-finish group (sire lines: Duroc, Landrace, and Yorkshire; dam lines: Landrace–Yorkshire composite)	United States	Illumina	58096	Association	BayesC	NA	GenSel	Na	NA	NA	1118	1118
Cross et al. (2018)	https://doi.org/10.1186/s12711-018-0382-1	Feeding behavior	12	11500000	12500000	SS10.2	NA	NA	Growth-finish group (sire lines: Duroc, Landrace, and Yorkshire; dam lines: Landrace–Yorkshire composite)	United States	Illumina	58096	Association	BayesC	NA	GenSel	Na	NA	NA	1118	1118
Cross et al. (2018)	https://doi.org/10.1186/s12711-018-0382-1	Feeding behavior	17	3500000	4500000	SS10.2	NA	NA	Growth-finish group (sire lines: Duroc, Landrace, and Yorkshire; dam lines: Landrace–Yorkshire composite)	United States	Illumina	58096	Association	BayesC	NA	GenSel	Na	NA	NA	1118	1118
Cross et al. (2018)	https://doi.org/10.1186/s12711-018-0382-1	Feeding behavior	14	10500000	11500000	SS10.2	NA	NA	Growth-finish group (sire lines: Duroc, Landrace, and Yorkshire; dam lines: Landrace–Yorkshire composite)	United States	Illumina	58096	Association	BayesC	NA	GenSel	Na	NA	NA	1118	1118
Cross et al. (2018)	https://doi.org/10.1186/s12711-018-0382-1	Feeding behavior	14	12500000	13500000	SS10.2	NA	NA	Growth-finish group (sire lines: Duroc, Landrace, and Yorkshire; dam lines: Landrace–Yorkshire composite)	United States	Illumina	58096	Association	BayesC	NA	GenSel	Na	NA	NA	1118	1118
Cross et al. (2018)	https://doi.org/10.1186/s12711-018-0382-1	Feeding behavior	1	14500000	15500000	SS10.2	NA	NA	Growth-finish group (sire lines: Duroc, Landrace, and Yorkshire; dam lines: Landrace–Yorkshire composite)	United States	Illumina	58096	Association	BayesC	NA	GenSel	Na	NA	NA	1118	1118
Cross et al. (2018)	https://doi.org/10.1186/s12711-018-0382-1	Feeding behavior	12	11500000	12500000	SS10.2	NA	NA	Growth-finish group (sire lines: Duroc, Landrace, and Yorkshire; dam lines: Landrace–Yorkshire composite)	United States	Illumina	58096	Association	BayesC	NA	GenSel	Na	NA	NA	1118	1118
Cross et al. (2018)	https://doi.org/10.1186/s12711-018-0382-1	Feeding behavior	14	9500000	10500000	SS10.2	NA	NA	Growth-finish group (sire lines: Duroc, Landrace, and Yorkshire; dam lines: Landrace–Yorkshire composite)	United States	Illumina	58096	Association	BayesC	NA	GenSel	Na	NA	NA	1118	1118
Cross et al. (2018)	https://doi.org/10.1186/s12711-018-0382-1	Feeding behavior	15	29500000	30500000	SS10.2	NA	NA	Growth-finish group (sire lines: Duroc, Landrace, and Yorkshire; dam lines: Landrace–Yorkshire composite)	United States	Illumina	58096	Association	BayesC	NA	GenSel	Na	NA	NA	1118	1118
Cross et al. (2018)	https://doi.org/10.1186/s12711-018-0382-1	Feeding behavior	14	10500000	11500000	SS10.2	NA	NA	Growth-finish group (sire lines: Duroc, Landrace, and Yorkshire; dam lines: Landrace–Yorkshire composite)	United States	Illumina	58096	Association	BayesC	NA	GenSel	Na	NA	NA	1118	1118
Cross et al. (2018)	https://doi.org/10.1186/s12711-018-0382-1	Feeding behavior	1	14500000	15500000	SS10.2	NA	NA	Growth-finish group (sire lines: Duroc, Landrace, and Yorkshire; dam lines: Landrace–Yorkshire composite)	United States	Illumina	58096	Association	BayesC	NA	GenSel	Na	NA	NA	1118	1118
Cross et al. (2018)	https://doi.org/10.1186/s12711-018-0382-1	Feeding behavior	15	116500000	117500000	SS10.2	NA	NA	Growth-finish group (sire lines: Duroc, Landrace, and Yorkshire; dam lines: Landrace–Yorkshire composite)	United States	Illumina	58096	Association	BayesC	NA	GenSel	Na	NA	NA	1118	1118
Cross et al. (2018)	https://doi.org/10.1186/s12711-018-0382-1	Feeding behavior	4	76500000	77500000	SS10.2	NA	NA	Growth-finish group (sire lines: Duroc, Landrace, and Yorkshire; dam lines: Landrace–Yorkshire composite)	United States	Illumina	58096	Association	BayesC	NA	GenSel	Na	NA	NA	1118	1118
Desire (2015)	https://era.ed.ac.uk/handle/1842/20383	Skin lesion traits recorded 24 hours	13	NA	NA	SS11.1	rs81318091	NA	Cross	United States	Illumina	55049	Association	Multi locus mixed model- Chromosome wide SNPs	Sex; batch (day the animals were mixed); pen identity; weight at time of mixing; genetic line; and 5 principal components	SNP & Variation Suite v7.7.8	NA	0.11	0.04	1840	404
Desire (2015)	https://era.ed.ac.uk/handle/1842/20383	Skin lesion traits recorded 24 hours	15	NA	NA	SS11.1	rs80959715	NA	Cross	United States	Illumina	55049	Association	Multi locus mixed model- Chromosome wide SNPs	Sex; batch (day the animals were mixed); pen identity; weight at time of mixing; genetic line; and 5 principal components	SNP & Variation Suite v7.7.8	NA	0.11	0.04	1840	404
Desire (2015)	https://era.ed.ac.uk/handle/1842/20383	Skin lesion traits recorded 24 hours	15	NA	NA	SS11.1	rs80876421	NA	Cross	United States	Illumina	55049	Association	Multi locus mixed model- Chromosome wide SNPs	Sex; batch (day the animals were mixed); pen identity; weight at time of mixing; genetic line; and 5 principal components	SNP & Variation Suite v7.7.8	NA	0.11	0.04	1840	404
Desire (2015)	https://era.ed.ac.uk/handle/1842/20383	Skin lesion traits recorded 24 hours	15	NA	NA	SS11.1	rs339418487	NA	Cross	United States	Illumina	55049	Association	Multi locus mixed model- Chromosome wide SNPs	Sex; batch (day the animals were mixed); pen identity; weight at time of mixing; genetic line; and 5 principal components	SNP & Variation Suite v7.7.8	NA	0.11	0.04	1840	404
Desire (2015)	https://era.ed.ac.uk/handle/1842/20383	Skin lesion traits recorded 24 hours	15	NA	NA	SS11.1	rs81338625	NA	Cross	United States	Illumina	55049	Association	Multi locus mixed model- Chromosome wide SNPs	Sex; batch (day the animals were mixed); pen identity; weight at time of mixing; genetic line; and 5 principal components	SNP & Variation Suite v7.7.8	NA	0.11	0.04	1840	404
Desire (2015)	https://era.ed.ac.uk/handle/1842/20383	Skin lesion traits recorded 24 hours	15	NA	NA	SS11.1	rs323143577	NA	Cross	United States	Illumina	55049	Association	Multi locus mixed model- Chromosome wide SNPs	Sex; batch (day the animals were mixed); pen identity; weight at time of mixing; genetic line; and 5 principal components	SNP & Variation Suite v7.7.8	NA	0.11	0.04	1840	404
Desire (2015)	https://era.ed.ac.uk/handle/1842/20383	Skin lesion traits recorded 24 hours	13	NA	NA	SS11.1	rs81342664	NA	Cross	United States	Illumina	55049	Association	Multi locus mixed model- Chromosome wide SNPs	Sex; batch (day the animals were mixed); pen identity; weight at time of mixing; genetic line; and 5 principal components	SNP & Variation Suite v7.7.8	NA	0.12	0.03	1840	404
Desire (2015)	https://era.ed.ac.uk/handle/1842/20383	Skin lesion traits recorded 24 hours	13	NA	NA	SS11.1	rs81288544	NA	Cross	United States	Illumina	55049	Association	Multi locus mixed model- Chromosome wide SNPs	Sex; batch (day the animals were mixed); pen identity; weight at time of mixing; genetic line; and 5 principal components	SNP & Variation Suite v7.7.8	NA	0.12	0.03	1840	404
Desire (2015)	https://era.ed.ac.uk/handle/1842/20383	Skin lesion traits recorded 24 hours	13	NA	NA	SS11.1	rs81233074	NA	Cross	United States	Illumina	55049	Association	Multi locus mixed model- Chromosome wide SNPs	Sex; batch (day the animals were mixed); pen identity; weight at time of mixing; genetic line; and 5 principal components	SNP & Variation Suite v7.7.8	NA	0.12	0.03	1840	404
Desire (2015)	https://era.ed.ac.uk/handle/1842/20383	Skin lesion traits recorded 24 hours	13	NA	NA	SS11.1	rs341497884	NA	Cross	United States	Illumina	55049	Association	Multi locus mixed model- Chromosome wide SNPs	Sex; batch (day the animals were mixed); pen identity; weight at time of mixing; genetic line; and 5 principal components	SNP & Variation Suite v7.7.8	NA	0.12	0.03	1840	404
Desire (2015)	https://era.ed.ac.uk/handle/1842/20383	Skin lesion traits recorded 24 hours	18	NA	NA	SS11.1	rs81297198	NA	Cross	United States	Illumina	55049	Association	Multi locus mixed model- Chromosome wide SNPs	Sex; batch (day the animals were mixed); pen identity; weight at time of mixing; genetic line; and 5 principal components	SNP & Variation Suite v7.7.8	NA	0.12	0.03	1840	404
Desire (2015)	https://era.ed.ac.uk/handle/1842/20383	Skin lesion traits recorded 24 hours	18	NA	NA	SS11.1	rs81468409	NA	Cross	United States	Illumina	55049	Association	Multi locus mixed model- Chromosome wide SNPs	Sex; batch (day the animals were mixed); pen identity; weight at time of mixing; genetic line; and 5 principal components	SNP & Variation Suite v7.7.8	NA	0.12	0.03	1840	404
Desire (2015)	https://era.ed.ac.uk/handle/1842/20383	Skin lesion traits recorded 5 weeks	16	NA	NA	SS11.1	rs81479182	NA	Cross	United States	Illumina	55049	Association	Multi locus mixed model- Chromosome wide SNPs	Sex; batch (day the animals were mixed); pen identity; weight at time of mixing; genetic line; and 5 principal components	SNP & Variation Suite v7.7.8	NA	0.22	0.04	1840	404
Desire (2015)	https://era.ed.ac.uk/handle/1842/20383	Skin lesion traits recorded 5 weeks	7	NA	NA	SS11.1	rs342754370	NA	Cross	United States	Illumina	55049	Association	Multi locus mixed model- Chromosome wide SNPs	Sex; batch (day the animals were mixed); pen identity; weight at time of mixing; genetic line; and 5 principal components	SNP & Variation Suite v7.7.8	NA	0.16	0.04	1840	404
Desire (2015)	https://era.ed.ac.uk/handle/1842/20383	Skin lesion traits recorded 5 weeks	7	NA	NA	SS11.1	rs80895909	NA	Cross	United States	Illumina	55049	Association	Multi locus mixed model- Chromosome wide SNPs	Sex; batch (day the animals were mixed); pen identity; weight at time of mixing; genetic line; and 5 principal components	SNP & Variation Suite v7.7.8	NA	0.16	0.04	1840	404
Desire (2015)	https://era.ed.ac.uk/handle/1842/20383	Skin lesion traits recorded 5 weeks	17	NA	NA	SS11.1	rs80897407	NA	Cross	United States	Illumina	55049	Association	Multi locus mixed model- Chromosome wide SNPs	Sex; batch (day the animals were mixed); pen identity; weight at time of mixing; genetic line; and 5 principal components	SNP & Variation Suite v7.7.8	NA	0.16	0.04	1840	404
Desire (2015)	https://era.ed.ac.uk/handle/1842/20383	Skin lesion traits recorded 5 weeks	15	NA	NA	SS11.1	rs80959715	NA	Cross	United States	Illumina	55049	Association	Multi locus mixed model- Genome wide SNPs	Sex; batch (day the animals were mixed); pen identity; weight at time of mixing; genetic line; and 5 principal components	SNP & Variation Suite v7.7.8	NA	0.18	0.04	1840	404
Desire (2015)	https://era.ed.ac.uk/handle/1842/20383	Skin lesion traits recorded 5 weeks	15	NA	NA	SS11.1	rs80959715	NA	Cross	United States	Illumina	55049	Association	Multi locus mixed model- Genome wide SNPs	Sex; batch (day the animals were mixed); pen identity; weight at time of mixing; genetic line; and 5 principal components	SNP & Variation Suite v7.7.8	NA	0.22	0.04	1840	404
Desire (2015)	https://era.ed.ac.uk/handle/1842/20383	Skin lesion traits recorded 5 weeks	15	NA	NA	SS11.1	rs80959715	NA	Cross	United States	Illumina	55049	Association	Multi locus mixed model- Genome wide SNPs	Sex; batch (day the animals were mixed); pen identity; weight at time of mixing; genetic line; and 5 principal components	SNP & Variation Suite v7.7.8	NA	0.16	0.04	1840	404
Desautes et al. (2002)	https://doi.org/10.1093/ansci/80.9.2276	Locomotion	1	204876452	257944209	SS11.1	NA	NA	Cross (LargeWhite vs Meishan) vs (LargeWhite vs Meishan)	France	Microsatellite	137	QTL	Line-cross regression method and a half/full-sib maximum likelihood method where allele substitution effects were estimated within each half-/full-sib family	Founder lines	VCE software	NA	NA	NA	368	368
Desautes et al. (2002)	https://doi.org/10.1093/ansci/80.9.2276	Cortisol level	7	107293999	130259585	SS11.1	NA	SW632;S0101;SW764	Cross (LargeWhite vs Meishan) vs (LargeWhite vs Meishan)	France	Microsatellite	138	QTL	Line-cross regression method and a half/full-sib maximum likelihood method where allele substitution effects were estimated within each half-/full-sib family	Founder lines	VCE software	NA	NA	NA	368	368
Desautes et al. (2002)	https://doi.org/10.1093/ansci/80.9.2276	Cortisol level	7	107293999	130259585	SS11.1	NA	SW632;S0101;SW764	Cross (LargeWhite vs Meishan) vs (LargeWhite vs Meishan)	France	Microsatellite	139	QTL	Line-cross regression method and a half/full-sib maximum likelihood method where allele substitution effects were estimated within each half-/full-sib family	Founder lines	VCE software	NA	NA	NA	368	368
Desautes et al. (2002)	https://doi.org/10.1093/ansci/80.9.2276	Cortisol level variations	7	120698338	130259585	SS11.1	NA	S0101;SW764	Cross (LargeWhite vs Meishan) vs (LargeWhite vs Meishan)	France	Microsatellite	140	QTL	Line-cross regression method and a half/full-sib maximum likelihood method where allele substitution effects were estimated within each half-/full-sib family	Founder lines	VCE software	NA	NA	NA	368	368
Desautes et al. (2002)	https://doi.org/10.1093/ansci/80.9.2276	Exploration during stress	8	138864250	139085088	SS11.1	NA	NA	Cross (LargeWhite vs Meishan) vs (LargeWhite vs Meishan)	France	Microsatellite	141	QTL	Line-cross regression method and a half/full-sib maximum likelihood method where allele substitution effects were estimated within each half-/full-sib family	Founder lines	VCE software	NA	NA	NA	368	368
Desautes et al. (2002)	https://doi.org/10.1093/ansci/80.9.2276	Cortisol level	11	5919147	5996862	SS11.1	NA	NA	Cross (LargeWhite vs Meishan) vs (LargeWhite vs Meishan)	France	Microsatellite	142	QTL	Line-cross regression method and a half/full-sib maximum likelihood method where allele substitution effects were estimated within each half-/full-sib family	Founder lines	VCE software	NA	NA	NA	368	368
Desautes et al. (2002)	https://doi.org/10.1093/ansci/80.9.2276	Cortisol level	18	4544528	4597769	SS11.1	NA	NA	Cross (LargeWhite vs Meishan) vs (LargeWhite vs Meishan)	France	Microsatellite	143	QTL	Line-cross regression method and a half/full-sib maximum likelihood method where allele substitution effects were estimated within each half-/full-sib family	Founder lines	VCE software	NA	NA	NA	368	368
Desautes et al. (2002)	https://doi.org/10.1093/ansci/80.9.2276	Cortisol level variations	18	4544528	4597769	SS11.1	NA	NA	Cross (LargeWhite vs Meishan) vs (LargeWhite vs Meishan)	France	Microsatellite	144	QTL	Line-cross regression method and a half/full-sib maximum likelihood method where allele substitution effects were estimated within each half-/full-sib family	Founder lines	VCE software	NA	NA	NA	368	368
Ding et al. (2017)	https://doi.org/10.1371/journal.pone.0183244	Time in the feeder/visit	1	268986420	268986460	SS11.1	rs81351448	rs81351448	Duroc	China	Illumina	35791	Association	Mixed model	Pigsty and year-season as fixed effects	GenABEL	NA	NA	NA	338	338
Ding et al. (2017)	https://doi.org/10.1371/journal.pone.0183244	Mean feed intake/visit	4	NA	NA	SS11.1	rs81403609	ALGA0049273	Duroc	China	Illumina	35791	Association	Mixed model	Pigsty and year-season as fixed effects	GenABEL	NA	NA	NA	338	338
Ding et al. (2017)	https://doi.org/10.1371/journal.pone.0183244	Number of feeder visits/day	8	NA	NA	SS11.1	rs81476824	ASGA0087256	Duroc	China	Illumina	35791	Association	Mixed model	Pigsty and year-season as fixed effects	GenABEL	NA	NA	NA	338	338
Ding et al. (2017)	https://doi.org/10.1371/journal.pone.0183244	Number of feeder visits/day	8	NA	NA	SS11.1	rs81248270	MARC0008579	Duroc	China	Illumina	35791	Association	Mixed model	Pigsty and year-season as fixed effects	GenABEL	NA	NA	NA	338	338
Ding et al. (2018)	https://doi.org/10.3389/fgene.2018.00220	Time in the feeder/day	13	NA	NA	SS11.1	rs80908837	rs80908837	Duroc	China	Illumina	32446	Association	Mixed model	Sex; pig pen; year-season	GEMMA	NA	0.37	0.06	1008	1008
Ding et al. (2018)	https://doi.org/10.3389/fgene.2018.00220	Time in the feeder/day	14	NA	NA	SS11.1	rs330879865	rs330879865	Duroc	China	Illumina	32446	Association	Mixed model	Sex; pig pen; year-season	GEMMA	NA	0.37	0.06	1008	1008
Do et al. (2013)	https://doi.org/10.1371/journal.pone.0071509	Time in the feeder/day	5	101511919	101511959	SS11.1	rs81267325	rs81267325	Duroc	Denmark	Illumina	33945	Association	Single-trait animal model	Herd-year-season; pen as random effect	GenABEL	NA	NA	NA	1130	1130
Do et al. (2013)	https://doi.org/10.1371/journal.pone.0071509	Time in the feeder/day	11	8523633	8523673	SS11.1	rs80818064	rs80818064	Duroc	Denmark	Illumina	33945	Association	Single-trait animal model	Herd-year-season; pen as random effect	GenABEL	NA	NA	NA	1130	1130
Do et al. (2013)	https://doi.org/10.1371/journal.pone.0071509	Time in the feeder/day	11	8505181	8505221	SS11.1	rs80884630	rs80884630	Duroc	Denmark	Illumina	33945	Association	Single-trait animal model	Herd-year-season; pen as random effect	GenABEL	NA	NA	NA	1130	1130
Do et al. (2013)	https://doi.org/10.1371/journal.pone.0071509	Time in the feeder/day	11	7421307	7421347	SS11.1	rs80787942	rs80787942	Duroc	Denmark	Illumina	33945	Association	Single-trait animal model	Herd-year-season; pen as random effect	GenABEL	NA	NA	NA	1130	1130
Do et al. (2013)	https://doi.org/10.1371/journal.pone.0071509	Time in the feeder/visit	12	59746948	59746988	SS11.1	rs81336762	rs81336762	Duroc	Denmark	Illumina	33945	Association	Single-trait animal model	Herd-year-season; pen as random effect	GenABEL	NA	NA	NA	1130	1130
Do et al. (2013)	https://doi.org/10.1371/journal.pone.0071509	Time in the feeder/day	5	102326503	102326543	SS11.1	rs331207000	rs331207000	Duroc	Denmark	Illumina	33945	Association	Single-trait animal model	Herd-year-season; pen as random effect	GenABEL	NA	NA	NA	1130	1130
Do et al. (2013)	https://doi.org/10.1371/journal.pone.0071509	Time in the feeder/day	8	129335885	129335925	SS11.1	rs81403928	rs81403928	Duroc	Denmark	Illumina	33945	Association	Single-trait animal model	Herd-year-season; pen as random effect	GenABEL	NA	NA	NA	1130	1130
Do et al. (2013)	https://doi.org/10.1371/journal.pone.0071509	Time in the feeder/day	8	129600151	129600191	SS11.1	rs81403953	rs81403953	Duroc	Denmark	Illumina	33945	Association	Single-trait animal model	Herd-year-season; pen as random effect	GenABEL	NA	NA	NA	1130	1130
Do et al. (2013)	https://doi.org/10.1371/journal.pone.0071509	Time in the feeder/day	8	128703239	128703279	SS11.1	rs81403854	rs81403854	Duroc	Denmark	Illumina	33945	Association	Single-trait animal model	Herd-year-season; pen as random effect	GenABEL	NA	NA	NA	1130	1130
Do et al. (2013)	https://doi.org/10.1371/journal.pone.0071509	Time in the feeder/day	8	130796372	130796412	SS11.1	rs80913047	rs80913047	Duroc	Denmark	Illumina	33945	Association	Single-trait animal model	Herd-year-season; pen as random effect	GenABEL	NA	NA	NA	1130	1130
Do et al. (2013)	https://doi.org/10.1371/journal.pone.0071509	Time in the feeder/day	11	6640220	6640260	SS11.1	rs80931394	rs80931394	Duroc	Denmark	Illumina	33945	Association	Single-trait animal model	Herd-year-season; pen as random effect	GenABEL	NA	NA	NA	1130	1130
Do et al. (2013)	https://doi.org/10.1371/journal.pone.0071509	Time in the feeder/day	11	6845004	6845044	SS11.1	rs80801084	rs80801084	Duroc	Denmark	Illumina	33945	Association	Single-trait animal model	Herd-year-season; pen as random effect	GenABEL	NA	NA	NA	1130	1130
Do et al. (2013)	https://doi.org/10.1371/journal.pone.0071509	Time in the feeder/day	15	7579296	7579336	SS11.1	rs80890155	rs80890155	Duroc	Denmark	Illumina	33945	Association	Single-trait animal model	Herd-year-season; pen as random effect	GenABEL	NA	NA	NA	1130	1130
Do et al. (2013)	https://doi.org/10.1371/journal.pone.0071509	Time in the feeder/visit	6	30028024	30028064	SS11.1	rs81227132	rs81227132	Duroc	Denmark	Illumina	33945	Association	Single-trait animal model	Herd-year-season; pen as random effect	GenABEL	NA	NA	NA	1130	1130
Do et al. (2013)	https://doi.org/10.1371/journal.pone.0071509	Time in the feeder/visit	6	30009382	30009422	SS11.1	rs81395292	rs81395292	Duroc	Denmark	Illumina	33945	Association	Single-trait animal model	Herd-year-season; pen as random effect	GenABEL	NA	NA	NA	1130	1130
Do et al. (2013)	https://doi.org/10.1371/journal.pone.0071509	Time in the feeder/visit	10	69589026	69589066	SS11.1	rs81271967	rs81271967	Duroc	Denmark	Illumina	33945	Association	Single-trait animal model	Herd-year-season; pen as random effect	GenABEL	NA	NA	NA	1130	1130
Do et al. (2013)	https://doi.org/10.1371/journal.pone.0071509	Time in the feeder/visit	12	60027690	60027730	SS11.1	rs81325909	rs81325909	Duroc	Denmark	Illumina	33945	Association	Single-trait animal model	Herd-year-season; pen as random effect	GenABEL	NA	NA	NA	1130	1130
Do et al. (2013)	https://doi.org/10.1371/journal.pone.0071509	Time in the feeder/visit	12	59982045	59982085	SS11.1	rs81329790	rs81329790	Duroc	Denmark	Illumina	33945	Association	Single-trait animal model	Herd-year-season; pen as random effect	GenABEL	NA	NA	NA	1130	1130
Do et al. (2013)	https://doi.org/10.1371/journal.pone.0071509	Time in the feeder/visit	12	59966271	59966311	SS11.1	rs81321690	rs81321690	Duroc	Denmark	Illumina	33945	Association	Single-trait animal model	Herd-year-season; pen as random effect	GenABEL	NA	NA	NA	1130	1130
Do et al. (2013)	https://doi.org/10.1371/journal.pone.0071509	Time in the feeder/visit	15	35839552	35839592	SS11.1	rs81478909	rs81478909	Duroc	Denmark	Illumina	33945	Association	Single-trait animal model	Herd-year-season; pen as random effect	GenABEL	NA	NA	NA	1130	1130
Do et al. (2013)	https://doi.org/10.1371/journal.pone.0071509	Time in the feeder/visit	17	45969311	45969351	SS11.1	rs80831567	rs80831567	Duroc	Denmark	Illumina	33945	Association	Single-trait animal model	Herd-year-season; pen as random effect	GenABEL	NA	NA	NA	1130	1130
Do et al. (2013)	https://doi.org/10.1371/journal.pone.0071509	Time in the feeder/visit	18	26825266	26825306	SS11.1	rs81297245	rs81297245	Duroc	Denmark	Illumina	33945	Association	Single-trait animal model	Herd-year-season; pen as random effect	GenABEL	NA	NA	NA	1130	1130
Gley et al. (2019)	https://doi.org/10.1016/j.bbr.2019.112038	Coping behavior	4	75191250	75215908	SS11.1	NA	IMPAD1	Landrace	Germany	GeneChip	40	Association	NA	NA	NA	NA	NA	NA	40	40
Gley et al. (2019)	https://doi.org/10.1016/j.bbr.2019.112038	Coping behavior	15	32208862	32260036	SS11.1	NA	NIPA1	Landrace	Germany	GeneChip	40	Association	NA	NA	NA	NA	NA	NA	40	40
Gley et al. (2019)	https://doi.org/10.1016/j.bbr.2019.112038	Coping behavior	15	74408273	74758497	SS11.1	NA	STK39	Landrace	Germany	GeneChip	40	Association	NA	NA	NA	NA	NA	NA	40	40
Gley et al. (2019)	https://doi.org/10.1016/j.bbr.2019.112038	Coping behavior	14	66966357	67071197	SS11.1	NA	REEP3	Landrace	Germany	GeneChip	40	Association	NA	NA	NA	NA	NA	NA	40	40
Gley et al. (2019)	https://doi.org/10.1016/j.bbr.2019.112038	Coping behavior	16	21405545	21463031	SS11.1	NA	LMBRD2	Landrace	Germany	GeneChip	40	Association	NA	NA	NA	NA	NA	NA	40	40
Gley et al. (2019)	https://doi.org/10.1016/j.bbr.2019.112038	Coping behavior	12	38113912	38129950	SS11.1	NA	DHRS11	Landrace	Germany	GeneChip	40	Association	NA	NA	NA	NA	NA	NA	40	40
Gley et al. (2019)	https://doi.org/10.1016/j.bbr.2019.112038	Coping behavior	9	9052750	9066763	SS11.1	NA	BSCL2	Landrace	Germany	GeneChip	40	Association	NA	NA	NA	NA	NA	NA	40	40
Gley et al. (2019)	https://doi.org/10.1016/j.bbr.2019.112038	Coping behavior	15	59141586	59265040	SS11.1	NA	UGGT1	Landrace	Germany	GeneChip	40	Association	NA	NA	NA	NA	NA	NA	40	40
Gley et al. (2019)	https://doi.org/10.1016/j.bbr.2019.112038	Coping behavior	7	99158553	99254302	SS11.1	NA	IFT43	Landrace	Germany	GeneChip	40	Association	NA	NA	NA	NA	NA	NA	40	40
Gley et al. (2019)	https://doi.org/10.1016/j.bbr.2019.112038	Coping behavior	4	81305659	81328146	SS11.1	NA	SELL	Landrace	Germany	GeneChip	40	Association	NA	NA	NA	NA	NA	NA	40	40
Gley et al. (2019)	https://doi.org/10.1016/j.bbr.2019.112038	Coping behavior	1	163173886	163266039	SS11.1	NA	CLPX	Landrace	Germany	GeneChip	40	Association	NA	NA	NA	NA	NA	NA	40	40
Gley et al. (2019)	https://doi.org/10.1016/j.bbr.2019.112038	Coping behavior	5	8060526	8311105	SS11.1	NA	TNRC6B	Landrace	Germany	GeneChip	40	Association	NA	NA	NA	NA	NA	NA	40	40
Gley et al. (2019)	https://doi.org/10.1016/j.bbr.2019.112038	Coping behavior	8	75770347	75963092	SS11.1	NA	TRIM2	Landrace	Germany	GeneChip	40	Association	NA	NA	NA	NA	NA	NA	40	40
Gley et al. (2019)	https://doi.org/10.1016/j.bbr.2019.112038	Coping behavior	1	36932458	37002371	SS11.1	NA	TRMT11	Landrace	Germany	GeneChip	40	Association	NA	NA	NA	NA	NA	NA	40	40
Gley et al. (2019)	https://doi.org/10.1016/j.bbr.2019.112038	Coping behavior	18	25046120	25228232	SS11.1	NA	PTPRZ1	Landrace	Germany	GeneChip	40	Association	NA	NA	NA	NA	NA	NA	40	40
Gley et al. (2019)	https://doi.org/10.1016/j.bbr.2019.112038	Coping behavior	2	78130842	78202504	SS11.1	NA	CNOT6	Landrace	Germany	GeneChip	40	Association	NA	NA	NA	NA	NA	NA	40	40
Gley et al. (2019)	https://doi.org/10.1016/j.bbr.2019.112038	Coping behavior	X	10366164	10415501	SS11.1	NA	OFD1	Landrace	Germany	GeneChip	40	Association	NA	NA	NA	NA	NA	NA	40	40
Gley et al. (2019)	https://doi.org/10.1016/j.bbr.2019.112038	Coping behavior	7	83076122	83090535	SS11.1	NA	NR2F2	Landrace	Germany	GeneChip	40	Association	NA	NA	NA	NA	NA	NA	40	40
Gley et al. (2019)	https://doi.org/10.1016/j.bbr.2019.112038	Coping behavior	17	58998981	59055340	SS11.1	NA	GNAS	Landrace	Germany	GeneChip	40	Association	NA	NA	NA	NA	NA	NA	40	40
Gley et al. (2019)	https://doi.org/10.1016/j.bbr.2019.112038	Coping behavior	2	3200477	3356630	SS11.1	NA	ANOS1	Landrace	Germany	GeneChip	40	Association	NA	NA	NA	NA	NA	NA	40	40
Gorres et al. (2015)	https://doi.org/10.1111/age.12276	Cortisol level	7	122558889	122558929	SS11.1	rs329673940	rs329673940	(Pietrain x (German Landrace x German Large White))	Germany	SNP	NA	QTL	Mixed linear models	sex; sire and slaugter date as considere as random; Body weight and slaughter order as covariates	SAS	NA	NA	NA	471	471
Gorres et al. (2015)	https://doi.org/10.1111/age.12276	Cortisol level	7	122550924	122550964	SS11.1	rs338377101	rs338377101	(Pietrain x (German Landrace x German Large White))	Germany	SNP	NA	QTL	Mixed linear models	sex; sire and slaugter date as considere as random; Body weight and slaughter order as covariates	SAS	NA	NA	NA	471	471
Gorres et al. (2015)	https://doi.org/10.1111/age.12276	Cortisol level	7	122550753	122550793	SS11.1	rs80896009	rs80896009	(Pietrain x (German Landrace x German Large White))	Germany	SNP	NA	QTL	Mixed linear models	sex; sire and slaugter date as considere as random; Body weight and slaughter order as covariates	SAS	NA	NA	NA	471	471
Gorres et al. (2015)	https://doi.org/10.1111/age.12276	Cortisol level	7	124119667	124294064	SS11.1	NA	NA	German Landrace	Germany	SNP	NA	QTL	Mixed linear models	NA	SAS	NA	NA	NA	572	572
Gorres et al. (2015)	https://doi.org/10.1111/age.12276	Cortisol level	7	122546921	122546961	SS11.1	rs341520844	rs341520844	(Pietrain x (German Landrace x German Large White))	Germany	SNP	NA	QTL	Mixed linear models	sex; sire and slaugter date as considere as random; Body weight and slaughter order as covariates	SAS	NA	NA	NA	471	471
Gorres et al. (2015)	https://doi.org/10.1111/age.12276	Cortisol level	7	122546921	122546961	SS11.1	rs341520844	rs341520844	German Landrace	Germany	SNP	NA	QTL	Mixed linear models	NA	SAS	NA	NA	NA	572	572
Guo et al. (2015)	https://doi.org/10.2527/jas.2014-8655	Feed intake/second (day 120 to 210)	2	NA	NA	SS11.1	rs80898332	ALGA0014925	Cross (White Duroc vs Erhualian) vs (White Duroc vs Erhualian)	China	Illumina	62163	QTL	Mixed linear models	NA	GenABEL	NA	NA	NA	747	1018
Guo et al. (2015)	https://doi.org/10.2527/jas.2014-8655	Daily visit times (day 210 to 240)	10	NA	NA	SS11.1	rs81319900	M1GA0025846	Cross (White Duroc vs Erhualian) vs (White Duroc vs Erhualian)	China	Illumina	62163	QTL	Mixed linear models	NA	GenABEL	NA	NA	NA	747	1018
Guo et al. (2015)	https://doi.org/10.2527/jas.2014-8655	Feed intake/visit (day 120 to 210)	12	NA	NA	SS11.1	rs81436042	ALGA0066720	Cross (White Duroc vs Erhualian) vs (White Duroc vs Erhualian)	China	Illumina	62163	QTL	Mixed linear models	NA	GenABEL	NA	NA	NA	747	1018
Guo et al. (2015)	https://doi.org/10.2527/jas.2014-8655	Feed intake/visit (day 120 to 210)	12	NA	NA	SS11.1	rs81436042	ALGA0066720	Cross (White Duroc vs Erhualian) vs (White Duroc vs Erhualian)	China	Illumina	62163	QTL	Mixed linear models	NA	GenABEL	NA	NA	NA	747	1018
Guo et al. (2015)	https://doi.org/10.2527/jas.2014-8655	Daily feeding times (day 120 to 240)	12	NA	NA	SS11.1	rs81436546	H3GA0034668	Cross (White Duroc vs Erhualian) vs (White Duroc vs Erhualian)	China	Illumina	62163	QTL	Mixed linear models	NA	GenABEL	NA	NA	NA	747	1018
Guo et al. (2015)	https://doi.org/10.2527/jas.2014-8655	Daily feeding times (day 210 to 240)	12	NA	NA	SS11.1	rs81336913	ALGA0108932	Cross (White Duroc vs Erhualian) vs (White Duroc vs Erhualian)	China	Illumina	62163	QTL	Mixed linear models	NA	GenABEL	NA	NA	NA	747	1018
Guo et al. (2015)	https://doi.org/10.2527/jas.2014-8655	Feed intake/second (day 120 to 210)	12	NA	NA	SS11.1	rs81336913	ALGA0108932	Cross (White Duroc vs Erhualian) vs (White Duroc vs Erhualian)	China	Illumina	62163	QTL	Mixed linear models	NA	GenABEL	NA	NA	NA	747	1018
Guo et al. (2015)	https://doi.org/10.2527/jas.2014-8655	Feed intake/second (day 120 to 240)	12	NA	NA	SS11.1	rs81336913	ALGA0108932	Cross (White Duroc vs Erhualian) vs (White Duroc vs Erhualian)	China	Illumina	62163	QTL	Mixed linear models	NA	GenABEL	NA	NA	NA	747	1018
Hong et al. (2018)	https://doi.org/10.5713/ajas.17.0440	Social average daily gain	6	NA	NA	SS11.1	rs81326378	ALGA0119254	Landrace	South Korea	Illumina	39837	Association	Mixed linear models	affine term	GCTA software	NA	0.14	0.06	909	909
Hong et al. (2018)	https://doi.org/10.5713/ajas.17.0440	Social average daily gain	6	134101669	134101669	SS11.1	rs81276830	MARC0099561	Landrace	South Korea	Illumina	39837	Association	Mixed linear models	affine term	GCTA software	NA	0.14	0.06	909	909
Hong et al. (2018)	https://doi.org/10.5713/ajas.17.0440	Social average daily gain	6	134117139	134117139	SS11.1	rs81343630	ALGA0114621	Landrace	South Korea	Illumina	39837	Association	Mixed linear models	affine term	GCTA software	NA	0.14	0.06	909	909
Hong et al. (2018)	https://doi.org/10.5713/ajas.17.0440	Social average daily gain	6	134611426	134611426	SS11.1	rs81391779	ASGA0029469	Landrace	South Korea	Illumina	39837	Association	Mixed linear models	affine term	GCTA software	NA	0.14	0.06	909	909
Hong et al. (2018)	https://doi.org/10.5713/ajas.17.0440	Social average daily gain	6	134752257	134752257	SS11.1	rs325952161	INRA0022326	Landrace	South Korea	Illumina	39837	Association	Mixed linear models	affine term	GCTA software	NA	0.14	0.06	909	909
Houston et al. (2005)	https://doi.org/10.1007/s00335-004-4026-0	Time in the feeder/day	6	18536951	18686071	SS11.1	NA	NA	Cross (Large White vs Meishan) vs (Large White vs Meishan)	United Kingdom	Microsatellite	114	QTL	Imprinting model (assuming no QTL) and best-single-QTL model	Batch (year of birth) and feeder number	Genstat	NA	NA	NA	155	155
Ma et al. (2014)	https://doi.org/10.1371/journal.pone.0094911	Infanticide	NA	108810000	108870000	SS11.1	NA	HTR2C	Landrace; Chinese Songliao; Yorkshire	China	Illumina	1153	Selection footprints	NA	NA	NA	NA	NA	NA	113	113
Murani et al. (2010)	http://www.biomedcentral.com/1471-2156/11/74	Cortisol level	NA	NA		SS11.1	NA	RYR1 c.1843C>T	Synthetic line (Pietrain sires and crossbred dams from six different commercial parent lines of the Pig Improvement Company (PIC))	Germany	Gene	11	Association	General linear model	NA	GLM- SAS	NA	NA	NA	253	253
Murani et al. (2010)	http://www.biomedcentral.com/1471-2156/11/74	Cortisol level	2	144822078	144956456	SS11.1	NA	NR3C1 c.*2122A>G	Synthetic line (Pietrain sires and crossbred dams from six different commercial parent lines of the Pig Improvement Company (PIC))	Germany	Gene	11	Association	General linear model	NA	GLM- SAS	NA	NA	NA	253	253
Murani et al. (2010)	http://www.biomedcentral.com/1471-2156/11/74	Physiological stress- glucose	NA	NA	NA	SS11.1	NA	RYR1 c.1843C>T	Synthetic line (Pietrain sires and crossbred dams from six different commercial parent lines of the Pig Improvement Company (PIC))	Germany	Gene	11	Association	General linear model	NA	GLM- SAS	NA	NA	NA	253	253
Murani et al. (2010)	http://www.biomedcentral.com/1471-2156/11/74	Physiological stress- glucose	4	68484053	68486122	SS11.1	NA	CRH g.233C>T	Synthetic line (Pietrain sires and crossbred dams from six different commercial parent lines of the Pig Improvement Company (PIC))	Germany	Gene	11	Association	General linear model	NA	GLM- SAS	NA	NA	NA	253	253
Murani et al. (2010)	http://www.biomedcentral.com/1471-2156/11/74	Physiological stress- lactate	NA	NA	NA	SS11.1	NA	RYR1 c.1843C>T	Synthetic line (Pietrain sires and crossbred dams from six different commercial parent lines of the Pig Improvement Company (PIC))	Germany	Gene	11	Association	General linear model	NA	GLM- SAS	NA	NA	NA	253	253
Murani et al. (2010)	http://www.biomedcentral.com/1471-2156/11/74	Physiological stress- creatine kinase	4	68484053	68486122	SS11.1	NA	CRH g.233C>T	Synthetic line (Pietrain sires and crossbred dams from six different commercial parent lines of the Pig Improvement Company (PIC))	Germany	Gene	11	Association	General linear model	NA	GLM- SAS	NA	NA	NA	253	253
Murani et al. (2010)	http://www.biomedcentral.com/1471-2156/11/74	Physiological stress- creatine kinase	NA	NA	NA	SS11.1	NA	RYR1 c.1843C>T	Synthetic line (Pietrain sires and crossbred dams from six different commercial parent lines of the Pig Improvement Company (PIC))	Germany	Gene	11	Association	General linear model	NA	GLM- SAS	NA	NA	NA	253	253
Murani et al. (2010)	http://www.biomedcentral.com/1471-2156/11/74	Aggressive behavior- Rear lesions	NA	NA	NA	SS11.1	NA	RYR1 c.1843C>T	Synthetic line (Pietrain sires and crossbred dams from six different commercial parent lines of the Pig Improvement Company (PIC))	Germany	Gene	11	Association	General linear model	NA	GLM- SAS	NA	NA	NA	253	253
Murani et al. (2010)	http://www.biomedcentral.com/1471-2156/11/74	Aggressive behavior- Rear lesions	4	68484053	68486122	SS11.1	NA	CRH g.233C>T	Synthetic line (Pietrain sires and crossbred dams from six different commercial parent lines of the Pig Improvement Company (PIC))	Germany	Gene	11	Association	General linear model	NA	GLM- SAS	NA	NA	NA	253	253
Murani et al. (2010)	http://www.biomedcentral.com/1471-2156/11/74	Aggressive behavior- Middle lesions	2	85814352	85831182	SS11.1	NA	CRHBP c.51G>A	Synthetic line (Pietrain sires and crossbred dams from six different commercial parent lines of the Pig Improvement Company (PIC))	Germany	Gene	11	Association	General linear model	NA	GLM- SAS	NA	NA	NA	253	253
Murani et al. (2010)	http://www.biomedcentral.com/1471-2156/11/74	Aggressive behavior- Total lesions	2	144822078	144956456	SS11.1	NA	__NR3C1 c.*2122A>G	Synthetic line (Pietrain sires and crossbred dams from six different commercial parent lines of the Pig Improvement Company (PIC))	Germany	Gene	11	Association	General linear model	NA	GLM- SAS	NA	NA	NA	253	253
Murani et al. (2010)	http://www.biomedcentral.com/1471-2156/11/74	Aggressive behavior- Front lesions	2	144822078	144956456	SS11.1	NA	__NR3C1 c.*2122A>G	Synthetic line (Pietrain sires and crossbred dams from six different commercial parent lines of the Pig Improvement Company (PIC))	Germany	Gene	11	Association	General linear model	NA	GLM- SAS	NA	NA	NA	253	253
Murani et al. (2010)	http://www.biomedcentral.com/1471-2156/11/74	Aggressive behavior- Total lesions	9	66769475	66776931	SS11.1	NA	_AVPR1B c.1084A>G	Synthetic line (Pietrain sires and crossbred dams from six different commercial parent lines of the Pig Improvement Company (PIC))	Germany	Gene	11	Association	General linear model	NA	GLM- SAS	NA	NA	NA	253	253
Murani et al. (2010)	http://www.biomedcentral.com/1471-2156/11/74	Aggressive behavior- Front lesions	9	66769475	66776931	SS11.1	NA	_AVPR1B c.1084A>G	Synthetic line (Pietrain sires and crossbred dams from six different commercial parent lines of the Pig Improvement Company (PIC))	Germany	Gene	11	Association	General linear model	NA	GLM- SAS	NA	NA	NA	253	253
Murani et al. (2010)	http://www.biomedcentral.com/1471-2156/11/74	Aggressive behavior- Middle lesions	9	66769475	66776931	SS11.1	NA	_AVPR1B c.1084A>G	Synthetic line (Pietrain sires and crossbred dams from six different commercial parent lines of the Pig Improvement Company (PIC))	Germany	Gene	11	Association	General linear model	NA	GLM- SAS	NA	NA	NA	253	253
Murani et al. (2010)	http://www.biomedcentral.com/1471-2156/11/74	Aggressive behavior- Front lesions	3	111834181	111835997	SS11.1	NA	UCN g.1329T>C	Synthetic line (Pietrain sires and crossbred dams from six different commercial parent lines of the Pig Improvement Company (PIC))	Germany	Gene	11	Association	General linear model	NA	GLM- SAS	NA	NA	NA	253	253
Murani et al. (2012)	https://doi.org/10.1371/journal.pone.0045518	Cortisol level	1	98564189	98564229	SS11.1	rs80982296	rs80982296	German Landrace; Large White; Cross (Pietrain x(German Large White x German Landrace))	Germany	Illumina	42359	Association	Genome-wide and single marker	gender; sire; slaughter date and slaughter order as a covariate	JMP Genomics	SAS	NA	NA	1645	564
Murani et al. (2012)	https://doi.org/10.1371/journal.pone.0045518	Cortisol level	1	98960553	98960593	SS11.1	rs80936563	rs80936563	German Landrace; Large White; Pietrain	Germany	Illumina	42359	Association	Genome-wide and single marker	gender; sire; slaughter date and slaughter order as a covariate	JMP Genomics	SAS	NA	NA	1645	564
Murani et al. (2012)	https://doi.org/10.1371/journal.pone.0045518	Cortisol level	1	101078432	101078472	SS11.1	rs80853624	rs80853624	German Landrace; Large White; Pietrain	Germany	Illumina	42359	Association	Genome-wide and single marker	gender; sire; slaughter date and slaughter order as a covariate	JMP Genomics	SAS	NA	NA	1645	564
Murani et al. (2012)	https://doi.org/10.1371/journal.pone.0045518	Cortisol level	1	101399132	101399172	SS11.1	rs80975766	rs80975766	German Landrace; Large White; Pietrain	Germany	Illumina	42359	Association	Genome-wide and single marker	gender; sire; slaughter date and slaughter order as a covariate	JMP Genomics	SAS	NA	NA	1645	564
Murani et al. (2012)	https://doi.org/10.1371/journal.pone.0045518	Cortisol level	2	152297333	158443390	SS11.1	rs81333702	rs81333702	German Landrace; Large White; Pietrain	Germany	Illumina	42359	Association	Genome-wide and single marker	gender; sire; slaughter date and slaughter order as a covariate	JMP Genomics	SAS	NA	NA	1645	564
Murani et al. (2012)	https://doi.org/10.1371/journal.pone.0045518	Cortisol level	2	152297333	158443390	SS11.1	rs331615066	rs331615066	German Landrace; Large White; Pietrain	Germany	Illumina	42359	Association	Genome-wide and single marker	gender; sire; slaughter date and slaughter order as a covariate	JMP Genomics	SAS	NA	NA	1645	564
Murani et al. (2012)	https://doi.org/10.1371/journal.pone.0045518	Cortisol level	2	152297333	158443390	SS11.1	rs81366885	rs81366885	German Landrace; Large White; Pietrain	Germany	Illumina	42359	Association	Genome-wide and single marker	gender; sire; slaughter date and slaughter order as a covariate	JMP Genomics	SAS	NA	NA	1645	564
Murani et al. (2012)	https://doi.org/10.1371/journal.pone.0045518	Cortisol level	2	152297333	158443390	SS11.1	rs81280776	rs81280776	German Landrace; Large White; Pietrain	Germany	Illumina	42359	Association	Genome-wide and single marker	gender; sire; slaughter date and slaughter order as a covariate	JMP Genomics	SAS	NA	NA	1645	564
Murani et al. (2012)	https://doi.org/10.1371/journal.pone.0045518	Cortisol level	2	152297333	158443390	SS11.1	rs81367125	rs81367125	German Landrace; Large White; Pietrain	Germany	Illumina	42359	Association	Genome-wide and single marker	gender; sire; slaughter date and slaughter order as a covariate	JMP Genomics	SAS	NA	NA	1645	564
Murani et al. (2012)	https://doi.org/10.1371/journal.pone.0045518	Cortisol level	2	152297333	158443390	SS11.1	rs81367156	rs81367156	German Landrace; Large White; Pietrain	Germany	Illumina	42359	Association	Genome-wide and single marker	gender; sire; slaughter date and slaughter order as a covariate	JMP Genomics	SAS	NA	NA	1645	564
Murani et al. (2012)	https://doi.org/10.1371/journal.pone.0045518	Cortisol level	2	152297333	158443390	SS11.1	rs81367208	rs81367208	German Landrace; Large White; Pietrain	Germany	Illumina	42359	Association	Genome-wide and single marker	gender; sire; slaughter date and slaughter order as a covariate	JMP Genomics	SAS	NA	NA	1645	564
Murani et al. (2012)	https://doi.org/10.1371/journal.pone.0045518	Cortisol level	2	152297333	158443390	SS11.1	rs81318096	rs81318096	German Landrace; Large White; Pietrain	Germany	Illumina	42359	Association	Genome-wide and single marker	gender; sire; slaughter date and slaughter order as a covariate	JMP Genomics	SAS	NA	NA	1645	564
Murani et al. (2012)	https://doi.org/10.1371/journal.pone.0045518	Cortisol level	3	11694272	11694312	SS11.1	rs81372491	rs81372491	German Landrace; Large White; Pietrain	Germany	Illumina	42359	Association	Genome-wide and single marker	gender; sire; slaughter date and slaughter order as a covariate	JMP Genomics	SAS	NA	NA	1645	564
Murani et al. (2012)	https://doi.org/10.1371/journal.pone.0045518	Cortisol level	3	24152770	24152810	SS11.1	rs81319541	rs81319541	German Landrace; Large White; Pietrain	Germany	Illumina	42359	Association	Genome-wide and single marker	gender; sire; slaughter date and slaughter order as a covariate	JMP Genomics	SAS	NA	NA	1645	564
Murani et al. (2012)	https://doi.org/10.1371/journal.pone.0045518	Cortisol level	3	26490899	26490939	SS11.1	rs81320653	rs81320653	German Landrace; Large White; Pietrain	Germany	Illumina	42359	Association	Genome-wide and single marker	gender; sire; slaughter date and slaughter order as a covariate	JMP Genomics	SAS	NA	NA	1645	564
Murani et al. (2012)	https://doi.org/10.1371/journal.pone.0045518	Cortisol level	4	5512053	5512093	SS11.1	rs81381791	rs81381791	German Landrace; Large White; Pietrain	Germany	Illumina	42359	Association	Genome-wide and single marker	gender; sire; slaughter date and slaughter order as a covariate	JMP Genomics	SAS	NA	NA	1645	564
Murani et al. (2012)	https://doi.org/10.1371/journal.pone.0045518	Cortisol level	5	42119228	42119268	SS11.1	rs81383876	rs81383876	German Landrace; Large White; Pietrain	Germany	Illumina	42359	Association	Genome-wide and single marker	gender; sire; slaughter date and slaughter order as a covariate	JMP Genomics	SAS	NA	NA	1645	564
Murani et al. (2012)	https://doi.org/10.1371/journal.pone.0045518	Cortisol level	5	42304896	42304936	SS11.1	rs81383879	rs81383879	German Landrace; Large White; Pietrain	Germany	Illumina	42359	Association	Genome-wide and single marker	gender; sire; slaughter date and slaughter order as a covariate	JMP Genomics	SAS	NA	NA	1645	564
Murani et al. (2012)	https://doi.org/10.1371/journal.pone.0045518	Cortisol level	5	42336118	42336158	SS11.1	rs80789169	rs80789169	German Landrace; Large White; Pietrain	Germany	Illumina	42359	Association	Genome-wide and single marker	gender; sire; slaughter date and slaughter order as a covariate	JMP Genomics	SAS	NA	NA	1645	564
Murani et al. (2012)	https://doi.org/10.1371/journal.pone.0045518	Cortisol level	5	42358064	42358104	SS11.1	rs81212454	rs81212454	German Landrace; Large White; Pietrain	Germany	Illumina	42359	Association	Genome-wide and single marker	gender; sire; slaughter date and slaughter order as a covariate	JMP Genomics	SAS	NA	NA	1645	564
Murani et al. (2012)	https://doi.org/10.1371/journal.pone.0045518	Cortisol level	5	42378380	42378420	SS11.1	rs81383891	rs81383891	German Landrace; Large White; Pietrain	Germany	Illumina	42359	Association	Genome-wide and single marker	gender; sire; slaughter date and slaughter order as a covariate	JMP Genomics	SAS	NA	NA	1645	564
Murani et al. (2012)	https://doi.org/10.1371/journal.pone.0045518	Cortisol level	6	91117677	91117717	SS11.1	rs330084210	rs330084210	German Landrace; Large White; Pietrain	Germany	Illumina	42359	Association	Genome-wide and single marker	gender; sire; slaughter date and slaughter order as a covariate	JMP Genomics	SAS	NA	NA	1645	564
Murani et al. (2012)	https://doi.org/10.1371/journal.pone.0045518	Cortisol level	7	118417075	118417115	SS11.1	rs81396243	rs81396243	German Landrace; Large White; Pietrain	Germany	Illumina	42359	Association	Genome-wide and single marker	gender; sire; slaughter date and slaughter order as a covariate	JMP Genomics	SAS	NA	NA	1645	564
Murani et al. (2012)	https://doi.org/10.1371/journal.pone.0045518	Cortisol level	7	118476207	118476247	SS11.1	rs81396256	rs81396256	German Landrace; Large White; Pietrain	Germany	Illumina	42359	Association	Genome-wide and single marker	gender; sire; slaughter date and slaughter order as a covariate	JMP Genomics	SAS	NA	NA	1645	564
Murani et al. (2012)	https://doi.org/10.1371/journal.pone.0045518	Cortisol level	7	118580254	118580294	SS11.1	rs80808783	rs80808783	German Landrace; Large White; Pietrain	Germany	Illumina	42359	Association	Genome-wide and single marker	gender; sire; slaughter date and slaughter order as a covariate	JMP Genomics	SAS	NA	NA	1645	564
Murani et al. (2012)	https://doi.org/10.1371/journal.pone.0045518	Cortisol level	7	118839004	118839044	SS11.1	rs80934900	rs80934900	German Landrace; Large White; Pietrain	Germany	Illumina	42359	Association	Genome-wide and single marker	gender; sire; slaughter date and slaughter order as a covariate	JMP Genomics	SAS	NA	NA	1645	564
Murani et al. (2012)	https://doi.org/10.1371/journal.pone.0045518	Cortisol level	7	119018137	119018177	SS11.1	rs80935641	rs80935641	German Landrace; Large White; Pietrain	Germany	Illumina	42359	Association	Genome-wide and single marker	gender; sire; slaughter date and slaughter order as a covariate	JMP Genomics	SAS	NA	NA	1645	564
Murani et al. (2012)	https://doi.org/10.1371/journal.pone.0045518	Cortisol level	7	121984352	121984392	SS11.1	rs80996428	rs80996428	German Landrace; Large White; Pietrain	Germany	Illumina	42359	Association	Genome-wide and single marker	gender; sire; slaughter date and slaughter order as a covariate	JMP Genomics	SAS	NA	NA	1645	564
Murani et al. (2012)	https://doi.org/10.1371/journal.pone.0045518	Cortisol level	7	123205744	123205784	SS11.1	rs80949533	rs80949533	German Landrace; Large White; Pietrain	Germany	Illumina	42359	Association	Genome-wide and single marker	gender; sire; slaughter date and slaughter order as a covariate	JMP Genomics	SAS	NA	NA	1645	564
Murani et al. (2012)	https://doi.org/10.1371/journal.pone.0045518	Cortisol level	8	34728138	34728178	SS11.1	rs81399558	rs81399558	German Landrace; Large White; Pietrain	Germany	Illumina	42359	Association	Genome-wide and single marker	gender; sire; slaughter date and slaughter order as a covariate	JMP Genomics	SAS	NA	NA	1645	564
Murani et al. (2012)	https://doi.org/10.1371/journal.pone.0045518	Cortisol level	8	34849006	34849046	SS11.1	rs81399579	rs81399579	German Landrace; Large White; Pietrain	Germany	Illumina	42359	Association	Genome-wide and single marker	gender; sire; slaughter date and slaughter order as a covariate	JMP Genomics	SAS	NA	NA	1645	564
Murani et al. (2012)	https://doi.org/10.1371/journal.pone.0045518	Cortisol level	8	34974060	34974100	SS11.1	rs81399625	rs81399625	German Landrace; Large White; Pietrain	Germany	Illumina	42359	Association	Genome-wide and single marker	gender; sire; slaughter date and slaughter order as a covariate	JMP Genomics	SAS	NA	NA	1645	564
Murani et al. (2012)	https://doi.org/10.1371/journal.pone.0045518	Cortisol level	8	134256716	134256756	SS11.1	rs81404236	rs81404236	German Landrace; Large White; Pietrain	Germany	Illumina	42359	Association	Genome-wide and single marker	gender; sire; slaughter date and slaughter order as a covariate	JMP Genomics	SAS	NA	NA	1645	564
Murani et al. (2012)	https://doi.org/10.1371/journal.pone.0045518	Cortisol level	16	18529151	18529191	SS11.1	rs81333454	rs81333454	German Landrace; Large White; Pietrain	Germany	Illumina	42359	Association	Genome-wide and single marker	gender; sire; slaughter date and slaughter order as a covariate	JMP Genomics	SAS	NA	NA	1645	564
Murani et al. (2012)	https://doi.org/10.1371/journal.pone.0045518	Cortisol level	16	18720475	18720515	SS11.1	rs81464848	rs81464848	German Landrace; Large White; Pietrain	Germany	Illumina	42359	Association	Genome-wide and single marker	gender; sire; slaughter date and slaughter order as a covariate	JMP Genomics	SAS	NA	NA	1645	564
Okamura et al. (2012)	https://doi.org/10.1111/j.1365-2052.2012.02359.x	Cortisol level	3	21824455	57222361	SS11.1	NA	SW1443;SW902	Landrace	Japan	Microsatellite	109	QTL	BLUP	Generation; sex and pen	SEQUENTIAL OLIGOGENIC LINKAGE ANALYSIS ROUTINES package	NA	NA	NA	1395	1395
Okamura et al. (2012)	https://doi.org/10.1111/j.1365-2052.2012.02359.x	Cortisol level	10	54177398	69339693	SS11.1	NA	SW2043;SWR67	Landrace	Japan	Microsatellite	109	QTL	BLUP	Generation; sex and pen	SEQUENTIAL OLIGOGENIC LINKAGE ANALYSIS ROUTINES package	NA	NA	NA	1395	1395
Okamura et al. (2012)	https://doi.org/10.1111/j.1365-2052.2012.02359.x	Cortisol level	13	205730101	215809897	SS11.1	NA	SW1056;S0291	Landrace	Japan	Microsatellite	109	QTL	BLUP	Generation; sex and pen	SEQUENTIAL OLIGOGENIC LINKAGE ANALYSIS ROUTINES package	NA	NA	NA	1395	1395
Okamura et al. (2012)	https://doi.org/10.1111/j.1365-2052.2012.02359.x	Cortisol level	7	123723086	123763677	SS11.1	NA	S0212	Landrace	Japan	Microsatellite	109	QTL	BLUP	Generation; sex and pen	SEQUENTIAL OLIGOGENIC LINKAGE ANALYSIS ROUTINES package	NA	NA	NA	1395	1395
Ponsuksili et al. (2015)	https://doi.org/10.1038/srep16264	Latency at an age of 12 days	12	55864146	55864186	SS11.1	rs81436936	rs81436936	German Landrace	Germany	Illumina	48909	Association	Generalized linear mixed models	Gender as fixed effect; day of birth as random effect and piglet weight as covariate	JMP	SAS	0.16	0.05	294	294
Ponsuksili et al. (2015)	https://doi.org/10.1038/srep16264	Latency at an age of 12 days	12	55906874	55906874	SS10.2	NA	NA	German Landrace	Germany	Illumina	48909	Association	Generalized linear mixed models	Gender as fixed effect; day of birth as random effect and piglet weight as covariate	JMP	SAS	0.16	0.05	294	294
Ponsuksili et al. (2015)	https://doi.org/10.1038/srep16264	Duration of struggling bouts	2	65057660	65057700	SS11.1	rs81316709	rs81316709	German Landrace	Germany	Illumina	48909	Association	Generalized linear mixed models	Gender as fixed effect; day of birth as random effect and piglet weight as covariate	JMP	SAS	0.27	0.04	294	294
Ponsuksili et al. (2015)	https://doi.org/10.1038/srep16264	Duration of struggling bouts	2	44762095	44762095	SS10.2	NA	NA	German Landrace	Germany	Illumina	48909	Association	Generalized linear mixed models	Gender as fixed effect; day of birth as random effect and piglet weight as covariate	JMP	SAS	0.27	0.04	294	294
Ponsuksili et al. (2015)	https://doi.org/10.1038/srep16264	Duration of struggling bouts	2	38516129	38516129	SS10.2	NA	NA	German Landrace	Germany	Illumina	48909	Association	Generalized linear mixed models	Gender as fixed effect; day of birth as random effect and piglet weight as covariate	JMP	SAS	0.27	0.04	294	294
Ponsuksili et al. (2015)	https://doi.org/10.1038/srep16264	Duration of struggling bouts	2	27315967	27316007	SS11.1	rs81356400	rs81356400	German Landrace	Germany	Illumina	48909	Association	Generalized linear mixed models	Gender as fixed effect; day of birth as random effect and piglet weight as covariate	JMP	SAS	0.27	0.04	294	294
Ponsuksili et al. (2015)	https://doi.org/10.1038/srep16264	Duration of struggling bouts	2	26830439	26830479	SS11.1	rs81332638	rs81332638	German Landrace	Germany	Illumina	48909	Association	Generalized linear mixed models	Gender as fixed effect; day of birth as random effect and piglet weight as covariate	JMP	SAS	0.27	0.04	294	294
Ponsuksili et al. (2015)	https://doi.org/10.1038/srep16264	Duration of struggling bouts	2	26823256	26823256	SS10.2	NA	NA	German Landrace	Germany	Illumina	48909	Association	Generalized linear mixed models	Gender as fixed effect; day of birth as random effect and piglet weight as covariate	JMP	SAS	0.27	0.04	294	294
Ponsuksili et al. (2015)	https://doi.org/10.1038/srep16264	Duration of struggling bouts	2	26638176	26638176	SS10.2	NA	NA	German Landrace	Germany	Illumina	48909	Association	Generalized linear mixed models	Gender as fixed effect; day of birth as random effect and piglet weight as covariate	JMP	SAS	0.27	0.04	294	294
Ponsuksili et al. (2015)	https://doi.org/10.1038/srep16264	Duration of struggling bouts	2	26291951	26291951	SS10.2	NA	NA	German Landrace	Germany	Illumina	48909	Association	Generalized linear mixed models	Gender as fixed effect; day of birth as random effect and piglet weight as covariate	JMP	SAS	0.27	0.04	294	294
Ponsuksili et al. (2015)	https://doi.org/10.1038/srep16264	Duration of struggling bouts	9	141385072	141385072	SS10.2	NA	NA	German Landrace	Germany	Illumina	48909	Association	Generalized linear mixed models	Gender as fixed effect; day of birth as random effect and piglet weight as covariate	JMP	SAS	0.27	0.04	294	294
Ponsuksili et al. (2015)	https://doi.org/10.1038/srep16264	Latency at an age of 12 days	3	110812046	110812086	SS11.1	rs81374846	rs81374846	German Landrace	Germany	Illumina	48909	Association	Generalized linear mixed models	Gender as fixed effect; day of birth as random effect and piglet weight as covariate	JMP	SAS	0.16	0.05	294	294
Ponsuksili et al. (2015)	https://doi.org/10.1038/srep16264	Duration of struggling bouts	9	141385072	141385072	SS10.2	NA	NA	German Landrace	Germany	Illumina	48909	Association	Generalized linear mixed models	Gender as fixed effect; day of birth as random effect and piglet weight as covariate	JMP	SAS	0.27	0.04	294	294
Ponsuksili et al. (2015)	https://doi.org/10.1038/srep16264	Duration of struggling bouts	9	141246965	141246965	SS10.2	NA	NA	German Landrace	Germany	Illumina	48909	Association	Generalized linear mixed models	Gender as fixed effect; day of birth as random effect and piglet weight as covariate	JMP	SAS	0.27	0.04	294	294
Ponsuksili et al. (2015)	https://doi.org/10.1038/srep16264	Duration of struggling bouts	9	141246965	141246965	SS10.2	NA	NA	German Landrace	Germany	Illumina	48909	Association	Generalized linear mixed models	Gender as fixed effect; day of birth as random effect and piglet weight as covariate	JMP	SAS	0.27	0.04	294	294
Ponsuksili et al. (2015)	https://doi.org/10.1038/srep16264	Duration of struggling bouts	9	141251644	141251684	SS11.1	rs81477253	rs81477253	German Landrace	Germany	Illumina	48909	Association	Generalized linear mixed models	Gender as fixed effect; day of birth as random effect and piglet weight as covariate	JMP	SAS	0.27	0.04	294	294
Ponsuksili et al. (2015)	https://doi.org/10.1038/srep16264	Duration of struggling bouts	9	141251644	141251684	SS11.1	rs81477253	rs81477253	German Landrace	Germany	Illumina	48909	Association	Generalized linear mixed models	Gender as fixed effect; day of birth as random effect and piglet weight as covariate	JMP	SAS	0.27	0.04	294	294
Ponsuksili et al. (2015)	https://doi.org/10.1038/srep16264	Duration of struggling bouts	9	140742311	140742311	SS10.2	NA	NA	German Landrace	Germany	Illumina	48909	Association	Generalized linear mixed models	Gender as fixed effect; day of birth as random effect and piglet weight as covariate	JMP	SAS	0.27	0.04	294	294
Ponsuksili et al. (2015)	https://doi.org/10.1038/srep16264	Duration of struggling bouts	9	140742311	140742311	SS10.2	NA	NA	German Landrace	Germany	Illumina	48909	Association	Generalized linear mixed models	Gender as fixed effect; day of birth as random effect and piglet weight as covariate	JMP	SAS	0.27	0.04	294	294
Ponsuksili et al. (2015)	https://doi.org/10.1038/srep16264	Duration of struggling bouts	9	116540576	116540576	SS10.2	NA	NA	German Landrace	Germany	Illumina	48909	Association	Generalized linear mixed models	Gender as fixed effect; day of birth as random effect and piglet weight as covariate	JMP	SAS	0.27	0.04	294	294
Ponsuksili et al. (2015)	https://doi.org/10.1038/srep16264	Duration of struggling bouts	NA	NA	NA	SS11.1	rs81474700	rs81474700	German Landrace	Germany	Illumina	48909	Association	Generalized linear mixed models	Gender as fixed effect; day of birth as random effect and piglet weight as covariate	JMP	SAS	0.27	0.04	294	294
Ponsuksili et al. (2015)	https://doi.org/10.1038/srep16264	Duration of struggling bouts	9	85926532	85926572	SS11.1	rs81220910	rs81220910	German Landrace	Germany	Illumina	48909	Association	Generalized linear mixed models	Gender as fixed effect; day of birth as random effect and piglet weight as covariate	JMP	SAS	0.27	0.04	294	294
Ponsuksili et al. (2015)	https://doi.org/10.1038/srep16264	Duration of struggling bouts	9	17033394	17033394	SS10.2	NA	NA	German Landrace	Germany	Illumina	48909	Association	Generalized linear mixed models	Gender as fixed effect; day of birth as random effect and piglet weight as covariate	JMP	SAS	0.27	0.04	294	294
Ponsuksili et al. (2015)	https://doi.org/10.1038/srep16264	Latency at an age of 12 days	12	55839236	55839276	SS11.1	rs10720116	rs10720116	German Landrace	Germany	Illumina	48909	Association	Generalized linear mixed models	Gender as fixed effect; day of birth as random effect and piglet weight as covariate	JMP	SAS	0.16	0.05	294	294
Ponsuksili et al. (2015)	https://doi.org/10.1038/srep16264	Latency at an age of 12 days	17	64145524	64145564	SS11.1	rs80823340	rs80823340	German Landrace	Germany	Illumina	48909	Association	Generalized linear mixed models	Gender as fixed effect; day of birth as random effect and piglet weight as covariate	JMP	SAS	0.16	0.05	294	294
Ponsuksili et al. (2015)	https://doi.org/10.1038/srep16264	Duration of struggling bouts	9	5681485	5681485	SS10.2	NA	NA	German Landrace	Germany	Illumina	48909	Association	Generalized linear mixed models	Gender as fixed effect; day of birth as random effect and piglet weight as covariate	JMP	SAS	0.27	0.04	294	294
Ponsuksili et al. (2015)	https://doi.org/10.1038/srep16264	Duration of struggling bouts	9	1121383	1121383	SS10.2	NA	NA	German Landrace	Germany	Illumina	48909	Association	Generalized linear mixed models	Gender as fixed effect; day of birth as random effect and piglet weight as covariate	JMP	SAS	0.27	0.04	294	294
Ponsuksili et al. (2015)	https://doi.org/10.1038/srep16264	Duration of struggling bouts	10	75940391	75940391	SS10.2	NA	NA	German Landrace	Germany	Illumina	48909	Association	Generalized linear mixed models	Gender as fixed effect; day of birth as random effect and piglet weight as covariate	JMP	SAS	0.27	0.04	294	294
Ponsuksili et al. (2015)	https://doi.org/10.1038/srep16264	Duration of struggling bouts	10	75778222	75778222	SS10.2	NA	NA	German Landrace	Germany	Illumina	48909	Association	Generalized linear mixed models	Gender as fixed effect; day of birth as random effect and piglet weight as covariate	JMP	SAS	0.27	0.04	294	294
Ponsuksili et al. (2015)	https://doi.org/10.1038/srep16264	Duration of struggling bouts	10	73876275	73876315	SS11.1	rs81427966	rs81427966	German Landrace	Germany	Illumina	48909	Association	Generalized linear mixed models	Gender as fixed effect; day of birth as random effect and piglet weight as covariate	JMP	SAS	0.27	0.04	294	294
Ponsuksili et al. (2015)	https://doi.org/10.1038/srep16264	Duration of struggling bouts	10	73617842	73617882	SS11.1	rs81427830	rs81427830	German Landrace	Germany	Illumina	48909	Association	Generalized linear mixed models	Gender as fixed effect; day of birth as random effect and piglet weight as covariate	JMP	SAS	0.27	0.04	294	294
Ponsuksili et al. (2015)	https://doi.org/10.1038/srep16264	Duration of struggling bouts	2	24801537	24801577	SS11.1	rs81356089	rs81356089	German Landrace	Germany	Illumina	48909	Association	Generalized linear mixed models	Gender as fixed effect; day of birth as random effect and piglet weight as covariate	JMP	SAS	0.27	0.04	294	294
Ponsuksili et al. (2015)	https://doi.org/10.1038/srep16264	Duration of struggling bouts	10	73617842	73617882	SS11.1	rs81427830	rs81427830	German Landrace	Germany	Illumina	48909	Association	Generalized linear mixed models	Gender as fixed effect; day of birth as random effect and piglet weight as covariate	JMP	SAS	0.27	0.04	294	294
Ponsuksili et al. (2015)	https://doi.org/10.1038/srep16264	Duration of struggling bouts	10	73576230	73576230	SS10.2	NA	NA	German Landrace	Germany	Illumina	48909	Association	Generalized linear mixed models	Gender as fixed effect; day of birth as random effect and piglet weight as covariate	JMP	SAS	0.27	0.04	294	294
Ponsuksili et al. (2015)	https://doi.org/10.1038/srep16264	Duration of struggling bouts	10	72856444	72856444	SS10.2	NA	NA	German Landrace	Germany	Illumina	48909	Association	Generalized linear mixed models	Gender as fixed effect; day of birth as random effect and piglet weight as covariate	JMP	SAS	0.27	0.04	294	294
Ponsuksili et al. (2015)	https://doi.org/10.1038/srep16264	Duration of struggling bouts	10	72765981	72766021	SS11.1	rs81427762	rs81427762	German Landrace	Germany	Illumina	48909	Association	Generalized linear mixed models	Gender as fixed effect; day of birth as random effect and piglet weight as covariate	JMP	SAS	0.27	0.04	294	294
Ponsuksili et al. (2015)	https://doi.org/10.1038/srep16264	Latency at an age of 12 days	NA	NA	NA	SS11.1	rs81327778	rs81327778	German Landrace	Germany	Illumina	48909	Association	Generalized linear mixed models	Gender as fixed effect; day of birth as random effect and piglet weight as covariate	JMP	SAS	0.16	0.05	294	294
Ponsuksili et al. (2015)	https://doi.org/10.1038/srep16264	Duration of struggling bouts	10	56998310	56998350	SS11.1	rs81425519	rs81425519	German Landrace	Germany	Illumina	48909	Association	Generalized linear mixed models	Gender as fixed effect; day of birth as random effect and piglet weight as covariate	JMP	SAS	0.27	0.04	294	294
Ponsuksili et al. (2015)	https://doi.org/10.1038/srep16264	Duration of struggling bouts	NA	NA	NA	SS11.1	rs81317202	rs81317202	German Landrace	Germany	Illumina	48909	Association	Generalized linear mixed models	Gender as fixed effect; day of birth as random effect and piglet weight as covariate	JMP	SAS	0.27	0.04	294	294
Ponsuksili et al. (2015)	https://doi.org/10.1038/srep16264	Duration of struggling bouts	NA	NA	NA	SS11.1	rs81317202	rs81317202	German Landrace	Germany	Illumina	48909	Association	Generalized linear mixed models	Gender as fixed effect; day of birth as random effect and piglet weight as covariate	JMP	SAS	0.27	0.04	294	294
Ponsuksili et al. (2015)	https://doi.org/10.1038/srep16264	Duration of struggling bouts	10	14647556	14647596	SS11.1	rs81429711	rs81429711	German Landrace	Germany	Illumina	48909	Association	Generalized linear mixed models	Gender as fixed effect; day of birth as random effect and piglet weight as covariate	JMP	SAS	0.27	0.04	294	294
Ponsuksili et al. (2015)	https://doi.org/10.1038/srep16264	Duration of struggling bouts	10	14519739	14519779	SS11.1	rs81429690	rs81429690	German Landrace	Germany	Illumina	48909	Association	Generalized linear mixed models	Gender as fixed effect; day of birth as random effect and piglet weight as covariate	JMP	SAS	0.27	0.04	294	294
Ponsuksili et al. (2015)	https://doi.org/10.1038/srep16264	Latency at an age of 12 days	12	55918913	55918953	SS11.1	rs81477882	rs81477882	German Landrace	Germany	Illumina	48909	Association	Generalized linear mixed models	Gender as fixed effect; day of birth as random effect and piglet weight as covariate	JMP	SAS	0.16	0.05	294	294
Ponsuksili et al. (2015)	https://doi.org/10.1038/srep16264	Duration of struggling bouts	10	10557657	10557697	SS11.1	rs81428842	rs81428842	German Landrace	Germany	Illumina	48909	Association	Generalized linear mixed models	Gender as fixed effect; day of birth as random effect and piglet weight as covariate	JMP	SAS	0.27	0.04	294	294
Ponsuksili et al. (2015)	https://doi.org/10.1038/srep16264	Duration of struggling bouts	10	10557657	10557697	SS11.1	rs81428842	rs81428842	German Landrace	Germany	Illumina	48909	Association	Generalized linear mixed models	Gender as fixed effect; day of birth as random effect and piglet weight as covariate	JMP	SAS	0.27	0.04	294	294
Ponsuksili et al. (2015)	https://doi.org/10.1038/srep16264	Duration of struggling bouts	11	24974518	24974558	SS11.1	rs81430508	rs81430508	German Landrace	Germany	Illumina	48909	Association	Generalized linear mixed models	Gender as fixed effect; day of birth as random effect and piglet weight as covariate	JMP	SAS	0.27	0.04	294	294
Ponsuksili et al. (2015)	https://doi.org/10.1038/srep16264	Duration of struggling bouts	11	13554303	13554303	SS10.2	NA	NA	German Landrace	Germany	Illumina	48909	Association	Generalized linear mixed models	Gender as fixed effect; day of birth as random effect and piglet weight as covariate	JMP	SAS	0.27	0.04	294	294
Ponsuksili et al. (2015)	https://doi.org/10.1038/srep16264	Duration of struggling bouts	11	13207753	13207793	SS11.1	rs55618791	rs55618791	German Landrace	Germany	Illumina	48909	Association	Generalized linear mixed models	Gender as fixed effect; day of birth as random effect and piglet weight as covariate	JMP	SAS	0.27	0.04	294	294
Ponsuksili et al. (2015)	https://doi.org/10.1038/srep16264	Latency at an age of 12 days	12	54636428	54636468	SS11.1	rs81436770	rs81436770	German Landrace	Germany	Illumina	48909	Association	Generalized linear mixed models	Gender as fixed effect; day of birth as random effect and piglet weight as covariate	JMP	SAS	0.16	0.05	294	294
Ponsuksili et al. (2015)	https://doi.org/10.1038/srep16264	Duration of struggling bouts	11	13088036	13088036	SS10.2	NA	NA	German Landrace	Germany	Illumina	48909	Association	Generalized linear mixed models	Gender as fixed effect; day of birth as random effect and piglet weight as covariate	JMP	SAS	0.27	0.04	294	294
Ponsuksili et al. (2015)	https://doi.org/10.1038/srep16264	Duration of struggling bouts	11	13061263	13061303	SS11.1	rs80790041	rs80790041	German Landrace	Germany	Illumina	48909	Association	Generalized linear mixed models	Gender as fixed effect; day of birth as random effect and piglet weight as covariate	JMP	SAS	0.27	0.04	294	294
Ponsuksili et al. (2015)	https://doi.org/10.1038/srep16264	Duration of struggling bouts	11	13033549	13033589	SS11.1	rs80864402	rs80864402	German Landrace	Germany	Illumina	48909	Association	Generalized linear mixed models	Gender as fixed effect; day of birth as random effect and piglet weight as covariate	JMP	SAS	0.27	0.04	294	294
Ponsuksili et al. (2015)	https://doi.org/10.1038/srep16264	Duration of struggling bouts	11	8523633	8523673	SS11.1	rs80818064	rs80818064	German Landrace	Germany	Illumina	48909	Association	Generalized linear mixed models	Gender as fixed effect; day of birth as random effect and piglet weight as covariate	JMP	SAS	0.27	0.04	294	294
Ponsuksili et al. (2015)	https://doi.org/10.1038/srep16264	Duration of struggling bouts	2	22715046	22715086	SS11.1	rs81355946	rs81355946	German Landrace	Germany	Illumina	48909	Association	Generalized linear mixed models	Gender as fixed effect; day of birth as random effect and piglet weight as covariate	JMP	SAS	0.27	0.04	294	294
Ponsuksili et al. (2015)	https://doi.org/10.1038/srep16264	Duration of struggling bouts	11	8523633	8523673	SS11.1	rs80818064	rs80818064	German Landrace	Germany	Illumina	48909	Association	Generalized linear mixed models	Gender as fixed effect; day of birth as random effect and piglet weight as covariate	JMP	SAS	0.27	0.04	294	294
Ponsuksili et al. (2015)	https://doi.org/10.1038/srep16264	Duration of struggling bouts	12	56421164	56421204	SS11.1	rs81437045	rs81437045	German Landrace	Germany	Illumina	48909	Association	Generalized linear mixed models	Gender as fixed effect; day of birth as random effect and piglet weight as covariate	JMP	SAS	0.27	0.04	294	294
Ponsuksili et al. (2015)	https://doi.org/10.1038/srep16264	Duration of struggling bouts	12	56111712	56111752	SS11.1	rs81437000	rs81437000	German Landrace	Germany	Illumina	48909	Association	Generalized linear mixed models	Gender as fixed effect; day of birth as random effect and piglet weight as covariate	JMP	SAS	0.27	0.04	294	294
Ponsuksili et al. (2015)	https://doi.org/10.1038/srep16264	Duration of struggling bouts	12	56111712	56111752	SS11.1	rs81437000	rs81437000	German Landrace	Germany	Illumina	48909	Association	Generalized linear mixed models	Gender as fixed effect; day of birth as random effect and piglet weight as covariate	JMP	SAS	0.27	0.04	294	294
Ponsuksili et al. (2015)	https://doi.org/10.1038/srep16264	Duration of struggling bouts	12	56111712	56111752	SS11.1	rs81437000	rs81437000	German Landrace	Germany	Illumina	48909	Association	Generalized linear mixed models	Gender as fixed effect; day of birth as random effect and piglet weight as covariate	JMP	SAS	0.27	0.04	294	294
Ponsuksili et al. (2015)	https://doi.org/10.1038/srep16264	Duration of struggling bouts	12	56111712	56111752	SS11.1	rs81437000	rs81437000	German Landrace	Germany	Illumina	48909	Association	Generalized linear mixed models	Gender as fixed effect; day of birth as random effect and piglet weight as covariate	JMP	SAS	0.27	0.04	294	294
Ponsuksili et al. (2015)	https://doi.org/10.1038/srep16264	Latency at an age of 12 days	3	111310430	111310470	SS11.1	rs81321810	rs81321810	German Landrace	Germany	Illumina	48909	Association	Generalized linear mixed models	Gender as fixed effect; day of birth as random effect and piglet weight as covariate	JMP	SAS	0.16	0.05	294	294
Ponsuksili et al. (2015)	https://doi.org/10.1038/srep16264	Duration of struggling bouts	12	56313294	56313334	SS11.1	rs81436988	rs81436988	German Landrace	Germany	Illumina	48909	Association	Generalized linear mixed models	Gender as fixed effect; day of birth as random effect and piglet weight as covariate	JMP	SAS	0.27	0.04	294	294
Ponsuksili et al. (2015)	https://doi.org/10.1038/srep16264	Duration of struggling bouts	12	56313294	56313334	SS11.1	rs81436988	rs81436988	German Landrace	Germany	Illumina	48909	Association	Generalized linear mixed models	Gender as fixed effect; day of birth as random effect and piglet weight as covariate	JMP	SAS	0.27	0.04	294	294
Ponsuksili et al. (2015)	https://doi.org/10.1038/srep16264	Duration of struggling bouts	12	56313294	56313334	SS11.1	rs81436988	rs81436988	German Landrace	Germany	Illumina	48909	Association	Generalized linear mixed models	Gender as fixed effect; day of birth as random effect and piglet weight as covariate	JMP	SAS	0.27	0.04	294	294
Ponsuksili et al. (2015)	https://doi.org/10.1038/srep16264	Duration of struggling bouts	2	21817388	21817428	SS11.1	rs81355836	rs81355836	German Landrace	Germany	Illumina	48909	Association	Generalized linear mixed models	Gender as fixed effect; day of birth as random effect and piglet weight as covariate	JMP	SAS	0.27	0.04	294	294
Ponsuksili et al. (2015)	https://doi.org/10.1038/srep16264	Duration of struggling bouts	12	56313294	56313334	SS11.1	rs81436988	rs81436988	German Landrace	Germany	Illumina	48909	Association	Generalized linear mixed models	Gender as fixed effect; day of birth as random effect and piglet weight as covariate	JMP	SAS	0.27	0.04	294	294
Ponsuksili et al. (2015)	https://doi.org/10.1038/srep16264	Duration of struggling bouts	12	55962003	55962043	SS11.1	rs328962961	rs328962961	German Landrace	Germany	Illumina	48909	Association	Generalized linear mixed models	Gender as fixed effect; day of birth as random effect and piglet weight as covariate	JMP	SAS	0.27	0.04	294	294
Ponsuksili et al. (2015)	https://doi.org/10.1038/srep16264	Duration of struggling bouts	12	55962003	55962043	SS11.1	rs328962961	rs328962961	German Landrace	Germany	Illumina	48909	Association	Generalized linear mixed models	Gender as fixed effect; day of birth as random effect and piglet weight as covariate	JMP	SAS	0.27	0.04	294	294
Ponsuksili et al. (2015)	https://doi.org/10.1038/srep16264	Duration of struggling bouts	12	55962003	55962043	SS11.1	rs328962961	rs328962961	German Landrace	Germany	Illumina	48909	Association	Generalized linear mixed models	Gender as fixed effect; day of birth as random effect and piglet weight as covariate	JMP	SAS	0.27	0.04	294	294
Ponsuksili et al. (2015)	https://doi.org/10.1038/srep16264	Duration of struggling bouts	12	55918913	55918953	SS11.1	rs81477882	rs81477882	German Landrace	Germany	Illumina	48909	Association	Generalized linear mixed models	Gender as fixed effect; day of birth as random effect and piglet weight as covariate	JMP	SAS	0.27	0.04	294	294
Ponsuksili et al. (2015)	https://doi.org/10.1038/srep16264	Duration of struggling bouts	12	55918913	55918953	SS11.1	rs81477882	rs81477882	German Landrace	Germany	Illumina	48909	Association	Generalized linear mixed models	Gender as fixed effect; day of birth as random effect and piglet weight as covariate	JMP	SAS	0.27	0.04	294	294
Ponsuksili et al. (2015)	https://doi.org/10.1038/srep16264	Duration of struggling bouts	12	55918913	55918953	SS11.1	rs81477882	rs81477882	German Landrace	Germany	Illumina	48909	Association	Generalized linear mixed models	Gender as fixed effect; day of birth as random effect and piglet weight as covariate	JMP	SAS	0.27	0.04	294	294
Ponsuksili et al. (2015)	https://doi.org/10.1038/srep16264	Latency at an age of 12 days	3	111456944	111456984	SS11.1	rs81328417	rs81328417	German Landrace	Germany	Illumina	48909	Association	Generalized linear mixed models	Gender as fixed effect; day of birth as random effect and piglet weight as covariate	JMP	SAS	0.16	0.05	294	294
Ponsuksili et al. (2015)	https://doi.org/10.1038/srep16264	Duration of struggling bouts	12	55918913	55918953	SS11.1	rs81477882	rs81477882	German Landrace	Germany	Illumina	48909	Association	Generalized linear mixed models	Gender as fixed effect; day of birth as random effect and piglet weight as covariate	JMP	SAS	0.27	0.04	294	294
Ponsuksili et al. (2015)	https://doi.org/10.1038/srep16264	Duration of struggling bouts	12	55906874	55906874	SS10.2	NA	NA	German Landrace	Germany	Illumina	48909	Association	Generalized linear mixed models	Gender as fixed effect; day of birth as random effect and piglet weight as covariate	JMP	SAS	0.27	0.04	294	294
Ponsuksili et al. (2015)	https://doi.org/10.1038/srep16264	Duration of struggling bouts	2	21381897	21381937	SS11.1	rs81355785	rs81355785	German Landrace	Germany	Illumina	48909	Association	Generalized linear mixed models	Gender as fixed effect; day of birth as random effect and piglet weight as covariate	JMP	SAS	0.27	0.04	294	294
Ponsuksili et al. (2015)	https://doi.org/10.1038/srep16264	Duration of struggling bouts	12	55906874	55906874	SS10.2	NA	NA	German Landrace	Germany	Illumina	48909	Association	Generalized linear mixed models	Gender as fixed effect; day of birth as random effect and piglet weight as covariate	JMP	SAS	0.27	0.04	294	294
Ponsuksili et al. (2015)	https://doi.org/10.1038/srep16264	Duration of struggling bouts	12	55906874	55906874	SS10.2	NA	NA	German Landrace	Germany	Illumina	48909	Association	Generalized linear mixed models	Gender as fixed effect; day of birth as random effect and piglet weight as covariate	JMP	SAS	0.27	0.04	294	294
Ponsuksili et al. (2015)	https://doi.org/10.1038/srep16264	Duration of struggling bouts	12	55906874	55906874	SS10.2	NA	NA	German Landrace	Germany	Illumina	48909	Association	Generalized linear mixed models	Gender as fixed effect; day of birth as random effect and piglet weight as covariate	JMP	SAS	0.27	0.04	294	294
Ponsuksili et al. (2015)	https://doi.org/10.1038/srep16264	Duration of struggling bouts	12	55882994	55883034	SS11.1	rs81308518	rs81308518	German Landrace	Germany	Illumina	48909	Association	Generalized linear mixed models	Gender as fixed effect; day of birth as random effect and piglet weight as covariate	JMP	SAS	0.27	0.04	294	294
Ponsuksili et al. (2015)	https://doi.org/10.1038/srep16264	Duration of struggling bouts	12	55882994	55883034	SS11.1	rs81308518	rs81308518	German Landrace	Germany	Illumina	48909	Association	Generalized linear mixed models	Gender as fixed effect; day of birth as random effect and piglet weight as covariate	JMP	SAS	0.27	0.04	294	294
Ponsuksili et al. (2015)	https://doi.org/10.1038/srep16264	Duration of struggling bouts	12	55882994	55883034	SS11.1	rs81308518	rs81308518	German Landrace	Germany	Illumina	48909	Association	Generalized linear mixed models	Gender as fixed effect; day of birth as random effect and piglet weight as covariate	JMP	SAS	0.27	0.04	294	294
Ponsuksili et al. (2015)	https://doi.org/10.1038/srep16264	Duration of struggling bouts	12	55882994	55883034	SS11.1	rs81308518	rs81308518	German Landrace	Germany	Illumina	48909	Association	Generalized linear mixed models	Gender as fixed effect; day of birth as random effect and piglet weight as covariate	JMP	SAS	0.27	0.04	294	294
Ponsuksili et al. (2015)	https://doi.org/10.1038/srep16264	Duration of struggling bouts	12	55864146	55864186	SS11.1	rs81436936	rs81436936	German Landrace	Germany	Illumina	48909	Association	Generalized linear mixed models	Gender as fixed effect; day of birth as random effect and piglet weight as covariate	JMP	SAS	0.27	0.04	294	294
Ponsuksili et al. (2015)	https://doi.org/10.1038/srep16264	Latency at an age of 12 days	12	53515034	53515074	SS11.1	rs81311841	rs81311841	German Landrace	Germany	Illumina	48909	Association	Generalized linear mixed models	Gender as fixed effect; day of birth as random effect and piglet weight as covariate	JMP	SAS	0.16	0.05	294	294
[truncated: 1,053 more rows]

## Sheet: S1C
Table S1. Genomic regions associated with behavioral traits gathered in the present study. The letter (worksheet) indicates the species: (A) beef and dairy cattle, (B) pigs, and (C) sheep. Publication information (i.e., DOI), behavioral trait measured, genomic region coordinates (i.e., chromosome, start and end position), genome assembly, marker name, flank gene, and description of the dataset us…
[truncated: 157 more rows]
