# Supplementary material for: A Systematic Review of Genomic Regions and Candidate Genes Underlying Behavioral Traits in Farmed Mammals and Their Link with Human Disorders
Source: Animals (Basel). 2021 Mar 6;11(3):715. doi: 10.3390/ani11030715 (PMC7999279; doi:10.3390/ani11030715)
Supplement: Supplementary file 1 [file animals-11-00715-s001.zip › 2.SupplementaryMaterial/TableS10.xlsx]

## Sheet: S10A
Table S10. Significantly different polymorphisms within exon regions of combined candidate gene-set using contrasting temperament breeds and whole-genome sequence. (A) All significantly different loci by contrasting more docile and more aggressive breed groups. (B) Significant differed loci considering a power of Fisher’s exact test higher than 80% (XLSX).
Chromosome	Position	Gene name	Referent allele	Alternative allele	FDR	N. significant loci/gene	% of significant loci	Allele frequence of more aggressive breeds	Allele frequence of more docile breeds	Power of Fisher's exact test
1	125277733	SLC9A9	G	A	0.0111341	5	29	0.465773	0.283644	0.522
1	125443333	SLC9A9	C	T	0.00154385	5	29	0.0777556	0	0.694
1	125705939	SLC9A9	G	T	0.00672684	5	29	0.0641795	0	0.464
1	125706288	SLC9A9	C	A	0.00681477	5	29	0.0581628	0	0.464
1	125706412	SLC9A9	C	T	0.0192557	5	29	0.0444222	0	0.306
1	132929443	PCCB	G	T	0.00681477	6	46	0.0555111	0	0.465
1	132930705	PCCB	C	T	0.0192557	6	46	0.0455455	0	0.335
1	132932611	PCCB	A	G	0.000292263	6	46	0.102364	0	0.855
1	132983983	PCCB	G	A	5.38224e-05	6	46	0.125023	0	0.932
1	132984016	PCCB	A	T	0.00681477	6	46	0.0444889	0.176571	0.572
1	133022056	PCCB	G	T	0.00154385	6	46	0.0795682	0	0.67
1	134388943	EPHB1	A	G	0.00154385	1	12	0.0778222	0	0.709
1	141627901	MX2	G	A	0.0460138	2	10	0	0.0630756	0.147
1	141631092	MX2	G	A	0.00328783	2	10	0.0697209	0	0.579
1	144983815	ADARB1	C	T	0.00328783	14	28	0.06825	0	0.583
1	145016198	ADARB1	G	A	0.0192557	14	28	0.0453636	0	0.322
1	145016560	ADARB1	C	T	0.0192557	14	28	0.0464186	0	0.331
1	145022320	ADARB1	G	A	0.0192557	14	28	0.0445333	0	0.34
1	145047383	ADARB1	C	G	0.039287	14	28	0.0439706	0	0.166
1	145050780	ADARB1	G	A	0.00681477	14	28	0.0555333	0	0.477
1	145051815	ADARB1	C	T	0.00681477	14	28	0.0595714	0	0.473
1	145051829	ADARB1	C	T	0.00681477	14	28	0.059619	0	0.454
1	145052148	ADARB1	T	C	0.0430878	14	28	0.0223111	0.10484	0.341
1	145052813	ADARB1	A	G	0.00328783	14	28	0.0681818	0	0.612
1	145053259	ADARB1	C	T	0.0192557	14	28	0.0445111	0	0.293
1	145053725	ADARB1	C	T	0.00681477	14	28	0.0581395	0	0.481
1	145053866	ADARB1	G	A	0.00681477	14	28	0.0581395	0	0.452
1	145053907	ADARB1	T	G	0.0192557	14	28	0.0454773	0	0.33
1	148973218	SIM2	G	T	0.039287	3	50	0.0517241	0.187557	0.381
1	148973237	SIM2	G	T	0.00154385	3	50	0.0666	0.310025	0.804
1	148996216	SIM2	G	A	0.00328783	3	50	0.0682955	0	0.604
1	153212436	GALNT15	C	T	0.00681477	12	33	0.0594524	0	0.444
1	153216284	GALNT15	A	G	0.0163362	12	33	0.0513077	0	0.337
1	153223996	GALNT15	C	T	0.0192557	12	33	0.0453864	0	0.345
1	153224634	GALNT15	G	A	0.00154385	12	33	0.0777556	0	0.677
1	153224924	GALNT15	G	C	0.0192557	12	33	0.0454545	0	0.328
1	153225126	GALNT15	A	G	0.00328783	12	33	0.0682955	0	0.603
1	153225128	GALNT15	C	T	0.00681477	12	33	0.0556444	0	0.448
1	153225765	GALNT15	G	C	0.00681477	12	33	0.0556444	0	0.436
1	153225858	GALNT15	T	C	0.0192557	12	33	0.0444222	0	0.337
1	153225900	GALNT15	G	C	0.0450574	12	33	0	0.0589916	0.098
1	153225922	GALNT15	T	C	0.000725797	12	33	0.0888444	0	0.779
1	153225935	GALNT15	G	A	0.0192557	12	33	0.0445333	0	0.338
1	153276751	OXNAD1	G	A	0.00681477	2	20	0.0569091	0	0.452
1	153318413	OXNAD1	T	C	0.00154385	2	20	0.0778667	0	0.728
1	41182233	EPHA6	C	T	0.0450574	10	27	0.144578	0.277445	0.406
1	41414234	EPHA6	G	A	0.0142254	10	27	0.0220889	0.126084	0.509
1	41447821	EPHA6	T	C	0.00681477	10	27	0.0555556	0	0.448
1	41448008	EPHA6	C	T	0.000484083	10	27	0.644356	0.373874	0.861
1	41448674	EPHA6	C	T	0.00328783	10	27	0.0666667	0	0.57
1	41992326	EPHA6	C	T	0.0192557	10	27	0.0444667	0	0.322
1	41994791	EPHA6	A	G	0.00328783	10	27	0.0666667	0	0.574
1	41995450	EPHA6	T	C	0.0192557	10	27	0.0444444	0	0.324
1	41996170	EPHA6	G	A	0.0192557	10	27	0.0445556	0	0.309
1	41996976	EPHA6	G	A	0.00328783	10	27	0.0667778	0	0.575
1	44470840	CMSS1	C	A	0.00154385	2	40	0.0777778	0	0.675
1	44481226	CMSS1	G	A	0.00154385	2	40	0.0795227	0	0.719
1	52400165	BBX	A	G	0.00681477	3	30	0.0555556	0	0.458
1	52400231	BBX	T	C	0.00328783	3	30	0.0667556	0	0.599
1	52425720	BBX	A	G	0.0192557	3	30	0.0445556	0	0.352
1	52998509	HHLA2	G	A	0.0192557	5	14	0.0444444	0	0.303
1	53013805	HHLA2	A	G	0.00328783	5	14	0.0666667	0	0.605
1	53082309	HHLA2	C	A	0.00328783	5	14	0.0666	0	0.611
1	53104718	HHLA2	C	A	0.00328783	5	14	0.0667333	0	0.582
1	53111600	HHLA2	A	G	0.0192557	5	14	0.0455682	0	0.336
1	58791102	DRD3	G	A	0.00328783	1	25	0.0681136	0	0.59
1	6812842	BACH1	T	C	0.00681477	15	48	0.0556667	0	0.443
1	6813287	BACH1	G	C	0.00681477	15	48	0.0556667	0	0.473
1	6813303	BACH1	T	C	0.00681477	15	48	0.0556222	0	0.468
1	6813700	BACH1	G	A	0.00681477	15	48	0.0556667	0	0.494
1	6814341	BACH1	T	A	0.00681477	15	48	0.0556667	0	0.45
1	6814459	BACH1	T	C	0.00328783	15	48	0.0667333	0	0.579
1	6815391	BACH1	C	T	0.00681477	15	48	0.0556667	0	0.445
1	6815452	BACH1	C	T	0.0192557	15	48	0.0445111	0	0.323
1	6815545	BACH1	C	G	0.0192557	15	48	0.0444667	0	0.332
1	6815640	BACH1	G	A	0.00681477	15	48	0.0556667	0	0.462
1	6816047	BACH1	G	A	0.00681477	15	48	0.0556667	0	0.472
1	6816085	BACH1	A	T	0.00681477	15	48	0.0556222	0	0.447
1	6831689	BACH1	C	T	0.00109151	15	48	0.179462	0.4365	0.814
1	6831722	BACH1	G	A	0.00677722	15	48	0.0639487	0	0.474
1	6832482	BACH1	T	C	0.000484083	15	48	0.227432	0.495521	0.879
1	7135197	USP16	T	C	0.000292263	6	67	0.102409	0	0.851
1	7138016	USP16	G	A	0.000292263	6	67	0.100044	0	0.842
1	7139055	USP16	A	G	0.00589872	6	67	0.0888444	0.256143	0.671
1	7143552	USP16	A	G	0.000292263	6	67	0.100044	0	0.833
1	7144227	USP16	T	C	0.000725797	6	67	0.0889111	0	0.777
1	7146873	USP16	T	C	0.000292263	6	67	0.100111	0	0.85
1	7267145	N6AMT1	A	G	3.25684e-05	5	71	0.1334	0	0.949
1	7267156	N6AMT1	G	C	0.00328783	5	71	0.0666222	0	0.554
1	7267233	N6AMT1	C	T	0.00573131	5	71	0.0222222	0.146983	0.667
1	7267671	N6AMT1	T	C	0.00681477	5	71	0.0556222	0	0.472
1	7267890	N6AMT1	C	T	0.0039728	5	71	0.0332	0.172101	0.718
1	9442590	ADAMTS5	C	T	0.00302702	4	31	0.0770256	0	0.606
1	9442802	ADAMTS5	G	T	0.0201979	4	31	0.0666222	0.189767	0.456
1	9455436	ADAMTS5	C	T	0.00681477	4	31	0.0556222	0	0.452
1	9477893	ADAMTS5	C	T	0.0229733	4	31	0.0665556	0.0084661	0.414
10	17746876	LRRC49	G	A	1.33834e-05	4	50	0	0.193235	1
10	17843227	LRRC49	G	A	0.0225672	4	50	0.0445333	0	0.319
10	17872358	LRRC49	C	T	0.0225672	4	50	0.0444222	0	0.327
10	17877675	LRRC49	A	C	0.0347454	4	50	0.0665333	0.184689	0.392
10	20903465	TGM1	C	T	0.00266763	4	33	0.0697674	0	0.568
10	20904566	TGM1	T	C	0.00740503	4	33	0.0581395	0	0.437
10	20911454	TGM1	C	T	0.00266763	4	33	0.952333	0.786385	0.734
10	20916688	TGM1	C	T	0.00266763	4	33	0.0666444	0	0.573
10	44057742	TMX1	C	T	0.00345647	6	40	0	0.101627	0.676
10	44060661	TMX1	T	C	0.0225672	6	40	0.0445111	0	0.324
10	44066499	TMX1	C	T	4.8252e-05	6	40	0.0112	0.19321	0.956
10	44069456	TMX1	G	A	1.51827e-05	6	40	0	0.180756	0.999
10	44069517	TMX1	A	T	1.51827e-05	6	40	0	0.180756	0.997
10	44070392	TMX1	T	A	0.00266763	6	40	0.0667333	0	0.61
10	44553342	FRMD6	G	C	0.0225672	3	19	0.0454091	0	0.299
10	44562607	FRMD6	G	A	0.000619337	3	19	0.699911	0.445513	0.822
10	44562978	FRMD6	C	T	0.0225672	3	19	0.0445333	0	0.329
10	51677187	ADAM10	C	T	0.0316081	1	17	1	0.932765	0.195
10	8059272	S100Z	G	A	0.000467839	1	100	0.0888667	0	0.77
10	8106766	CRHBP	C	T	0.00266763	2	22	0.0667556	0	0.577
10	8106830	CRHBP	G	T	0.00266763	2	22	0.0667556	0	0.576
10	90685898	NRXN3	C	T	0.0225672	3	43	0.0465116	0	0.311
10	90928689	NRXN3	G	A	0.00266763	3	43	0.0697442	0	0.584
10	90928929	NRXN3	T	C	0.0207516	3	43	0.329614	0.172269	0.563
11	105311517	COL5A1	G	A	0.00736199	25	30	0.0567273	0	0.445
11	105312719	COL5A1	C	T	0.00306518	25	30	0.0852195	0.269231	0.714
11	105313251	COL5A1	G	A	0.048981	25	30	0.0356429	0	0.188
11	105313322	COL5A1	A	G	0.00260847	25	30	0.075	0	0.588
11	105313689	COL5A1	T	C	0.00736199	25	30	0.0556444	0	0.452
11	105313831	COL5A1	G	T	0.00149767	25	30	0.0697209	0.263009	0.802
11	105313943	COL5A1	G	T	0.00736199	25	30	0.0556444	0	0.454
11	105314487	COL5A1	T	A	0.00736199	25	30	0.0568182	0	0.457
11	105314613	COL5A1	C	T	0.048981	25	30	0.034	0	0.179
11	105315133	COL5A1	C	T	0.048981	25	30	0.0347907	0	0.179
11	105315341	COL5A1	G	A	0.00736199	25	30	0.0580233	0	0.43
11	105315774	COL5A1	A	G	0.0073011	25	30	0.0625	0	0.469
11	105333593	COL5A1	A	G	0.018528	25	30	0.0730244	0.00854237	0.421
11	105333773	COL5A1	T	C	0.00260847	25	30	0.074975	0	0.59
11	105333805	COL5A1	G	A	0.048981	25	30	0.0365854	0	0.196
11	105348815	COL5A1	C	T	0.048981	25	30	0.034814	0	0.182
11	105402150	COL5A1	A	G	0.0022185	25	30	0.0789474	0	0.588
11	105411534	COL5A1	G	A	0.018528	25	30	0.0487073	0	0.315
11	105417019	COL5A1	C	T	0.018528	25	30	0.0485366	0	0.311
11	105417461	COL5A1	C	T	0.018528	25	30	0.047619	0	0.311
11	105417690	COL5A1	A	G	0.048981	25	30	0.295477	0.445429	0.387
11	105417854	COL5A1	C	G	0.0394356	25	30	0.300022	0.453832	0.37
11	105417865	COL5A1	C	T	0.00149767	25	30	0.0795682	0	0.685
11	105418569	COL5A1	C	G	0.015589	25	30	0.0526842	0	0.329
11	105418926	COL5A1	G	T	0.0197356	25	30	0.0444	0	0.324
11	13976180	TGFA	G	A	0.018528	17	63	0.0454318	0	0.324
11	13976187	TGFA	G	A	0.018528	17	63	0.0454318	0	0.319
11	13976587	TGFA	C	G	0.00151081	17	63	0.0777778	0	0.691
11	13976779	TGFA	T	C	0.00306518	17	63	0.0666222	0	0.578
11	13976799	TGFA	G	A	0.00306518	17	63	0.0666222	0	0.606
11	13976816	TGFA	G	A	0.00736199	17	63	0.0555778	0	0.446
11	13976860	TGFA	C	T	0.018528	17	63	0.0444	0	0.365
11	13976876	TGFA	G	A	0.018528	17	63	0.0444	0	0.339
11	13976891	TGFA	A	G	0.00306518	17	63	0.0666222	0	0.593
11	13977278	TGFA	G	A	0.00736199	17	63	0.0555556	0	0.451
11	13977702	TGFA	C	T	0.00736199	17	63	0.0568864	0	0.469
11	13977734	TGFA	C	T	0.0490491	17	63	0.0334	0	0.191
11	13978115	TGFA	A	G	0.00149767	17	63	0.0792955	0	0.69
11	13978665	TGFA	G	C	0.00306518	17	63	0.0666222	0	0.585
11	13979101	TGFA	T	C	0.00736199	17	63	0.0555556	0	0.466
11	13979800	TGFA	A	T	0.0490491	17	63	0.0333333	0	0.174
11	13979901	TGFA	T	C	0.000183024	17	63	0.0999778	0	0.831
11	1590382	BUB1	C	T	0.00736199	12	67	0.0568182	0	0.445
11	1593868	BUB1	C	T	0.00736199	12	67	0.0668889	0.21858	0.65
11	1593940	BUB1	A	T	8.96361e-05	12	67	0.389067	0.680849	0.907
11	1595350	BUB1	G	A	2.79146e-05	12	67	0.388956	0.703559	0.951
11	1597577	BUB1	T	C	8.96361e-05	12	67	0.395465	0.695051	0.927
11	1597708	BUB1	C	T	0.000183024	12	67	0.404905	0.694121	0.892
11	1599880	BUB1	T	A	3.46313e-05	12	67	0.388956	0.701815	0.956
11	1604088	BUB1	G	C	2.79146e-05	12	67	0.377844	0.699356	0.959
11	1604203	BUB1	C	T	3.46313e-05	12	67	0.377778	0.689143	0.947
11	1615691	BUB1	A	G	0.0278546	12	67	0.299956	0.462269	0.433
11	1618079	BUB1	C	T	0.0490491	12	67	0.0333111	0	0.193
11	1618537	BUB1	C	T	0.00736199	12	67	0.0555556	0	0.452
11	1707202	NPHP1	G	A	0.00151081	7	44	0.0777556	0	0.704
11	1715608	NPHP1	C	G	0.00736199	7	44	0.0555556	0	0.443
11	1715660	NPHP1	C	T	0.000488795	7	44	0.0334222	0.218782	0.887
11	1722807	NPHP1	A	G	0.018528	7	44	0.0445556	0	0.304
11	1762065	NPHP1	G	A	0.018528	7	44	0.0445333	0	0.331
11	1762106	NPHP1	A	G	0.018528	7	44	0.0445333	0	0.315
11	1762280	NPHP1	C	G	0.018528	7	44	0.0445333	0	0.32
11	1775005	MALL	A	G	0.018528	10	77	0.0488049	0	0.294
11	1798086	MALL	G	A	0.0490491	10	77	0.0334222	0	0.192
11	1802965	MALL	C	T	0.018528	10	77	0.0445333	0	0.303
11	1803040	MALL	G	A	0.00282126	10	77	0.0731707	0	0.584
11	1806053	MALL	G	A	0.0490491	10	77	0.0334222	0	0.182
11	1806263	MALL	C	T	0.00306518	10	77	0.0666444	0	0.569
11	1806774	MALL	C	T	0.048981	10	77	0.0340682	0	0.169
11	1806860	MALL	T	A	0.048981	10	77	0.0341591	0	0.184
11	1806867	MALL	T	C	0.048981	10	77	0.0341591	0	0.206
11	1806881	MALL	G	A	0.048981	10	77	0.0341591	0	0.174
11	1848787	MAL	C	T	0.018528	2	67	0.0475714	0	0.3
11	1868635	MAL	C	T	0.00306518	2	67	0.0697442	0	0.582
11	19024680	FEZ2	A	G	0.00306518	3	43	0.0666	0	0.585
11	19053589	FEZ2	G	A	0.0271558	3	43	0.0227273	0.113613	0.41
11	19053841	FEZ2	C	T	0.0418214	3	43	0.0227273	0.106161	0.31
11	21962980	TMEM178A	T	C	0.00736199	3	50	0.0595238	0	0.467
11	21963220	TMEM178A	C	A	0.018528	3	50	0.0129231	0.115256	0.482
11	22019968	TMEM178A	G	C	0.0131714	3	50	0	0.0796723	0.332
11	24470477	PKDCC	G	A	0.048981	2	29	0.0349767	0	0.189
11	24474522	PKDCC	G	A	0.048981	2	29	0.0349767	0	0.202
11	24693272	EML4	A	G	0.00151081	4	36	0.0777778	0	0.693
11	24702741	EML4	A	G	0.000523776	4	36	0.0888889	0	0.773
11	24737408	EML4	C	T	0.018528	4	36	0.0445333	0	0.351
11	24738769	EML4	A	C	0.00306518	4	36	0.0697442	0	0.602
11	67421794	ANTXR1	G	A	0.00217409	3	38	0.0911364	0.00416807	0.689
11	67439276	ANTXR1	A	T	0.018528	3	38	0.0667111	0.193395	0.476
11	67512821	ANTXR1	C	T	0.048981	3	38	0.0357143	0	0.181
11	72320744	GTF3C2	C	T	0.000488795	1	9	0.0930233	0	0.762
11	72332127	MPV17	C	T	0.048981	2	67	0.0347442	0	0.171
11	72334222	MPV17	A	G	0.00736199	2	67	0.0555333	0	0.481
11	72507657	PREB	C	T	0.048981	1	25	0.035619	0	0.188
11	73204053	ADGRF3	A	T	0.018528	3	16	0.0445333	0	0.328
11	73214813	ADGRF3	C	T	3.47858e-05	3	16	0.0582791	0.309169	0.958
11	73220775	ADGRF3	G	A	0.0059816	3	16	0.352432	0.563517	0.625
11	74124216	POMC	T	C	0.000511792	4	67	0.387625	0.149573	0.85
11	74124726	POMC	C	T	2.79146e-05	4	67	0.431705	0.148297	0.935
11	74124859	POMC	T	C	0.000103558	4	67	0.406953	0.151286	0.893
11	74124935	POMC	T	A	0.00736199	4	67	0.0555111	0	0.459
11	92669617	DAB2IP	G	A	0.018528	7	21	0.0476429	0	0.345
11	92672270	DAB2IP	G	C	0.00260847	7	21	0.074925	0	0.607
11	92674623	DAB2IP	C	T	0.00736199	7	21	0.0142857	0.146899	0.659
11	92684486	DAB2IP	G	C	0.0022185	7	21	0.119	0.326183	0.756
11	92684828	DAB2IP	A	G	0.048981	7	21	0.0366829	0	0.195
11	92685203	DAB2IP	G	A	0.018528	7	21	0.0476429	0	0.334
11	92685355	DAB2IP	C	A	0.048981	7	21	0.0348837	0	0.198
11	99112714	SPTAN1	C	T	0.042291	21	62	0.845238	0.703466	0.444
11	99118824	SPTAN1	A	G	0.0271119	21	62	0	0.0671933	0.157
11	99119691	SPTAN1	C	T	0.00736199	21	62	0.0568182	0	0.476
11	99122397	SPTAN1	C	T	0.048981	21	62	0.035619	0	0.212
11	99123868	SPTAN1	C	T	0.048981	21	62	0.0341818	0	0.195
11	99123982	SPTAN1	G	T	0.00736199	21	62	0.0567273	0	0.468
11	99124356	SPTAN1	C	T	0.00306518	21	62	0.0681591	0	0.586
11	99126042	SPTAN1	G	A	0.00736199	21	62	0.0555333	0	0.458
11	99126959	SPTAN1	C	T	0.018528	21	62	0.0465349	0	0.311
11	99127757	SPTAN1	G	A	0.048981	21	62	0.0341136	0	0.2
11	99127796	SPTAN1	A	G	0.018528	21	62	0.0454318	0	0.3
11	99129633	SPTAN1	T	C	0.018528	21	62	0.0455227	0	0.311
11	99137937	SPTAN1	C	T	0.00736199	21	62	0.0556444	0	0.456
11	99138316	SPTAN1	C	T	0.00736199	21	62	0.0555333	0	0.47
11	99139216	SPTAN1	C	T	0.018528	21	62	0.0477143	0	0.33
11	99141077	SPTAN1	C	T	0.048981	21	62	0.035	0	0.199
11	99141269	SPTAN1	A	G	0.048981	21	62	0.0339773	0	0.198
11	99151598	SPTAN1	C	T	0.018528	21	62	0.0453636	0	0.327
11	99157816	SPTAN1	G	A	0.048981	21	62	0.0356429	0	0.188
11	99158519	SPTAN1	G	C	0.048981	21	62	0.0793182	0.189227	0.362
11	99159132	SPTAN1	G	A	0.0490491	21	62	0.0334	0	0.175
12	28748967	FRY	G	A	0.00437952	10	33	0.0697442	0	0.579
12	28781363	FRY	A	G	0.0212722	10	33	0.0444444	0	0.306
12	28793423	FRY	G	A	0.0212722	10	33	0.0444444	0	0.318
12	28803856	FRY	G	A	0.00646788	10	33	0	0.101856	0.674
12	28805952	FRY	G	A	0.0212722	10	33	0.0445556	0	0.317
12	28805982	FRY	C	A	0.0212722	10	33	0.0445556	0	0.321
12	28806069	FRY	G	A	0.0084259	10	33	0.0556222	0	0.472
12	28811945	FRY	G	A	0.0212722	10	33	0.0445111	0	0.332
12	28827885	FRY	T	C	0.0084259	10	33	0.0555333	0	0.476
12	28848352	FRY	G	T	0.0107326	10	33	0.0444	0.170863	0.568
12	31000224	MTUS2	G	A	0.0212722	6	21	0.0445556	0	0.343
12	31065920	MTUS2	G	A	0.0212722	6	21	0.0464884	0	0.293
12	31246106	MTUS2	G	A	0.000895199	6	21	0.0339545	0.210025	0.874
12	31269379	MTUS2	G	A	0.0238292	6	21	0.0931628	0.224746	0.455
12	31269746	MTUS2	G	A	0.0084259	6	21	0.0642051	0	0.462
12	31270420	MTUS2	G	A	5.51461e-05	6	21	0.0463721	0.281235	0.957
12	52683568	SCEL	G	A	5.51461e-05	3	38	0.111178	0	0.887
12	52807926	SCEL	C	T	0.0084259	3	38	0.0568636	0	0.456
12	52807939	SCEL	T	C	0.0084259	3	38	0.0568636	0	0.462
12	85103241	COL4A2	C	T	0.0493196	9	29	0.0609756	0.00850847	0.309
12	85113166	COL4A2	G	A	0.00283647	9	29	0	0.113605	0.797
12	85131926	COL4A2	C	T	0.0084259	9	29	0.0568182	0	0.448
12	85134399	COL4A2	C	T	0.0212722	9	29	0.0476667	0	0.344
12	85135537	COL4A2	C	A	0.0084259	9	29	0.0595238	0	0.466
12	85135549	COL4A2	C	T	0.0084259	9	29	0.0595238	0	0.449
12	85149372	COL4A2	C	T	0.00799377	9	29	0.0658158	0.234704	0.651
12	85152995	COL4A2	C	T	0.00121784	9	29	0.392786	0.647922	0.794
12	85153157	COL4A2	G	A	5.51461e-05	9	29	0.0474762	0.292347	0.967
13	10565144	SNRPB2	A	C	0.0402	1	100	0.0333333	0	0.17
13	1210267	PLCB1	A	G	0.0410298	10	62	0.9556	0.995765	0.255
13	1536239	PLCB1	G	A	0.0402	10	62	0.0333111	0	0.182
13	1539617	PLCB1	C	T	0.00116228	10	62	0.0777333	0	0.691
13	1617066	PLCB1	G	A	0.017048	10	62	0.0444222	0	0.344
13	1638842	PLCB1	G	A	0.017048	10	62	0.0445333	0	0.319
13	1638872	PLCB1	C	T	0.0402	10	62	0.0334222	0	0.181
13	1660222	PLCB1	T	A	0.017048	10	62	0.0444222	0	0.296
13	1669857	PLCB1	A	G	0.000100627	10	62	0.1	0	0.834
13	1694372	PLCB1	G	A	0.017048	10	62	0.0444222	0	0.335
13	1793740	PLCB1	T	G	4.90189e-07	10	62	0.0777778	0.394924	0.993
13	26673835	GAD2	C	T	0.00291088	9	64	0.0666667	0	0.603
13	26673910	GAD2	T	C	0.0158594	9	64	0.166533	0.327563	0.499
13	26703981	GAD2	G	A	0.00291088	9	64	0.0666444	0	0.583
13	26704002	GAD2	C	T	0.017048	9	64	0.0443111	0	0.322
13	26705679	GAD2	C	T	0.017048	9	64	0.0443111	0	0.317
13	26716939	GAD2	T	C	0.0402	9	64	0.0348837	0	0.192
13	26716978	GAD2	G	C	0.0402	9	64	0.0333333	0	0.185
13	26717003	GAD2	T	C	0.0402	9	64	0.0340909	0	0.186
13	26727496	GAD2	A	G	0.0402	9	64	0.0333333	0	0.184
13	3555227	SNAP25	C	T	0.017048	4	44	1	0.924277	0.299
13	3560751	SNAP25	C	T	0.0066368	4	44	0.0556222	0	0.47
13	3561374	SNAP25	G	A	4.23369e-05	4	44	0.122133	0.390723	0.944
13	3561505	SNAP25	G	A	4.23369e-05	4	44	0.122133	0.385627	0.929
13	36022815	BAMBI	G	A	0.017048	1	12	0	0.0714706	0.232
13	36065593	WAC	C	T	0.0402	6	67	0.0332889	0	0.181
13	36066013	WAC	C	T	0.0066368	6	67	0.0567955	0	0.467
13	36066538	WAC	T	C	0.0402	6	67	0.0333556	0	0.172
13	36071182	WAC	G	A	0.0402	6	67	0.0334222	0	0.181
13	36078618	WAC	G	A	0.0066368	6	67	0.0220889	0.144068	0.636
13	36090876	WAC	G	T	0.0066368	6	67	0.0555556	0	0.451
13	57466901	GNAS	G	A	0.017048	2	22	0.0444444	0	0.319
13	57531666	GNAS	T	C	0.0250471	2	22	0	0.0685983	0.198
13	61487652	XKR7	G	A	0.0402	3	60	0.0394737	0	0.183
13	61509338	XKR7	C	A	0.0158594	3	60	0.0512564	0	0.324
13	61511449	XKR7	C	T	0.0402	3	60	0.0357381	0	0.181
13	62795481	BPIFB5	C	T	0.0439968	8	44	0	0.0546218	0.065
13	62796881	BPIFB5	G	A	0.000220053	8	44	0.102538	0	0.775
13	62799254	BPIFB5	G	A	2.32058e-06	8	44	0.953442	0.677907	0.99
13	62801989	BPIFB5	C	T	0.0146103	8	44	0.522333	0.339068	0.567
13	62803344	BPIFB5	G	A	0.0066368	8	44	0.524463	0.318836	0.589
13	62803355	BPIFB5	A	G	0.0066368	8	44	0.524463	0.315772	0.613
13	62803372	BPIFB5	C	T	0.00377687	8	44	0.548756	0.322991	0.684
13	62803395	BPIFB5	G	A	0.0066368	8	44	0.524366	0.319043	0.601
13	77112233	ARFGEF2	G	A	0.00158916	26	63	0	0.113454	0.818
13	77119959	ARFGEF2	C	G	0.0402	26	63	0.0333333	0	0.172
13	77135112	ARFGEF2	C	T	0.00116228	26	63	0	0.117605	0.844
13	77135169	ARFGEF2	C	T	0.00158916	26	63	0	0.117605	0.829
13	77135173	ARFGEF2	T	C	0.00158916	26	63	0	0.117605	0.839
13	77136596	ARFGEF2	C	T	0.0120411	26	63	0	0.0797899	0.369
13	77140370	ARFGEF2	C	T	0.0402	26	63	0.0333333	0	0.188
13	77163270	ARFGEF2	C	T	0.00158916	26	63	0	0.114407	0.805
13	77165533	ARFGEF2	C	T	0.0402	26	63	0.0333333	0	0.204
13	77177977	ARFGEF2	G	A	0.0066368	26	63	0.0555333	0	0.455
13	77178080	ARFGEF2	G	A	2.42435e-05	26	63	0	0.185025	0.998
13	77178169	ARFGEF2	C	T	0.0402	26	63	0.0333333	0	0.187
13	77178283	ARFGEF2	T	C	0.0402	26	63	0.0333333	0	0.181
13	77178404	ARFGEF2	T	G	0.0402	26	63	0.0333333	0	0.2
13	77178805	ARFGEF2	G	A	0.0066368	26	63	0.0595238	0	0.471
13	77179026	ARFGEF2	C	T	0.0402	26	63	0.0340909	0	0.186
13	77179421	ARFGEF2	T	C	0.000100627	26	63	0.9888	0.814603	0.956
13	77179732	ARFGEF2	G	A	0.0402	26	63	0.0357143	0	0.173
13	77179757	ARFGEF2	C	T	0.0402	26	63	0.0340909	0	0.19
13	77179904	ARFGEF2	C	T	0.0402	26	63	0.0333333	0	0.197
13	77180119	ARFGEF2	T	A	0.0066368	26	63	0.0555333	0	0.437
13	77180327	ARFGEF2	C	T	4.23369e-05	26	63	0.0112	0.197655	0.966
13	77180402	ARFGEF2	C	T	4.23369e-05	26	63	0.0112	0.193538	0.959
13	77180412	ARFGEF2	C	T	0.0402	26	63	0.0333333	0	0.199
13	77180887	ARFGEF2	C	G	0.0402	26	63	0.0333333	0	0.192
13	77180968	ARFGEF2	C	T	0.0402	26	63	0.0112	0.0799496	0.235
13	77207753	CSE1L	A	G	0.017048	3	33	0.0444222	0	0.32
13	77207894	CSE1L	A	G	0.0066368	3	33	0.0567273	0	0.431
13	77229407	CSE1L	A	G	0.0402	3	33	0.0333333	0	0.202
14	10264716	ASAP1	T	C	0.0494846	7	29	0.45	0.64184	0.412
14	10526619	ASAP1	C	T	0.00749226	7	29	0.0114545	0.121639	0.662
14	10526643	ASAP1	A	G	0.00574805	7	29	0.590955	0.785605	0.654
14	10566699	ASAP1	A	T	0.0347632	7	29	0.0667333	0.184739	0.44
14	10566711	ASAP1	C	T	0.00106825	7	29	0.0223111	0.18058	0.832
14	10568493	ASAP1	A	G	0.0224262	7	29	0.0444667	0	0.313
14	10571858	ASAP1	C	G	0.00107812	7	29	0	0.132538	0.915
14	23324893	PLAG1	T	C	0.0224262	4	22	0.0445333	0	0.295
14	23326271	PLAG1	C	T	0.0224262	4	22	0.0444222	0	0.326
14	23327562	PLAG1	C	T	0.0224262	4	22	0.0445333	0	0.315
14	23328972	PLAG1	T	A	0.00942203	4	22	0.0556222	0	0.447
14	23867541	IMPAD1	C	T	0.00942203	5	56	0.0568864	0	0.472
14	23868055	IMPAD1	G	A	0.00338111	5	56	0.0666667	0	0.56
14	23882727	IMPAD1	G	A	0.0165792	5	56	0.0588235	0	0.32
14	23882822	IMPAD1	G	A	0.0494846	5	56	0.0405405	0	0.199
14	23882950	IMPAD1	C	T	0.0205922	5	56	0.0540541	0	0.306
14	27997045	NKAIN3	C	T	0.0224262	1	10	0.0444444	0	0.353
14	2888276	PTK2	G	A	0.000894138	7	41	0.0891111	0.300712	0.86
14	2996027	PTK2	T	C	0.0472182	7	41	0.0220889	0.105126	0.341
14	3000090	PTK2	G	A	0.00251368	7	41	0.0465581	0.215839	0.793
14	3013308	PTK2	C	T	0.0347632	7	41	0.116186	0.254339	0.428
14	3031688	PTK2	C	T	0.0224262	7	41	0.0231163	0.121882	0.457
14	3033158	PTK2	T	G	0.00251368	7	41	0	0.113445	0.782
14	3036067	PTK2	C	T	0.0224262	7	41	0.0463488	0	0.331
14	30518033	CRH	T	G	0.0271361	6	46	0.188822	0.347415	0.482
14	30518055	CRH	T	A	0.00338111	6	46	0.0666444	0	0.58
14	30518093	CRH	T	G	0.0224262	6	46	0.0445111	0	0.31
14	30518656	CRH	C	G	0.0451595	6	46	0.195	0.346325	0.407
14	30519578	CRH	C	A	0.00942203	6	46	0.0555111	0	0.459
14	30519599	CRH	C	T	0.00942203	6	46	0.0555778	0	0.445
14	3137679	AGO2	T	C	0.0224262	1	20	0.0455455	0	0.315
14	3206057	TRAPPC9	G	A	0.0224262	12	38	0.0445333	0	0.31
14	3218382	TRAPPC9	C	T	0.00338111	12	38	0.0697907	0	0.591
14	3221338	TRAPPC9	G	A	0.000626526	12	38	0.155489	0.021	0.837
14	3252571	TRAPPC9	G	A	0.000626526	12	38	0.0909318	0	0.783
14	3284409	TRAPPC9	G	A	0.00604431	12	38	0.136455	0.0292437	0.646
14	3305458	TRAPPC9	C	T	0.0224262	12	38	0.0445333	0	0.336
14	3427699	TRAPPC9	C	T	0.00338111	12	38	0.071381	0	0.589
14	3443294	TRAPPC9	C	T	0.00329009	12	38	0.0731951	0	0.58
14	3443322	TRAPPC9	G	C	0.00950522	12	38	0.0556222	0	0.443
14	3586278	TRAPPC9	G	A	0.0224262	12	38	0.0454318	0	0.354
14	3586942	TRAPPC9	C	T	0.00921704	12	38	0.0580698	0	0.443
14	3587576	TRAPPC9	G	A	0.00749226	12	38	0.0624	0	0.45
14	44178383	PAG1	C	A	0.0224262	7	30	0.0444889	0	0.335
14	44179274	PAG1	C	T	0.00218606	7	30	0.0929767	0.00423529	0.715
14	44196879	PAG1	G	C	0.00329009	7	30	0.0731707	0	0.598
14	44204886	PAG1	C	T	0.00338111	7	30	0.0682727	0	0.561
14	44204936	PAG1	T	A	0.0224262	7	30	0.0455227	0	0.321
14	44205432	PAG1	C	T	0.00338111	7	30	0.0682273	0	0.584
14	44205656	PAG1	C	T	0.00338111	7	30	0.0667333	0	0.561
14	4611437	FAM135B	A	G	0.000627175	1	7	0.0888222	0	0.782
14	69061087	C14H8orf37	T	C	0.0224262	2	18	0.0445333	0	0.326
14	69081083	C14H8orf37	A	C	0.0161213	2	18	0.0112	0.104966	0.472
14	7169751	ZFAT	C	T	0.00942203	9	26	0.0568182	0	0.459
14	7174983	ZFAT	C	T	0.0224262	9	26	0.0476429	0	0.321
14	7197662	ZFAT	T	C	0.0122375	9	26	0.215886	0.0839748	0.539
14	7254344	ZFAT	A	G	0.000228156	9	26	0.0332889	0.239714	0.928
14	7265565	ZFAT	C	T	0.00218606	9	26	0.6945	0.434713	0.746
14	7265584	ZFAT	G	A	0.00218606	9	26	0.694389	0.42957	0.772
14	7266074	ZFAT	C	T	0.00107812	9	26	0	0.130084	0.913
14	7266167	ZFAT	A	G	0.0347632	9	26	0.883837	0.749907	0.441
14	7266263	ZFAT	C	G	0.000614292	9	26	0.0952143	0	0.758
14	74577984	MMP16	C	T	0.00338111	2	29	0.0666667	0	0.581
14	74775790	MMP16	C	T	2.11786e-08	2	29	0.0890222	0.453857	1
14	7936987	ST3GAL1	C	T	0.0224262	5	50	0.0454545	0	0.313
14	7943747	ST3GAL1	G	A	0.0224262	5	50	0.0465116	0	0.321
14	7943756	ST3GAL1	G	A	0.0224262	5	50	0.0454773	0	0.333
14	7944972	ST3GAL1	G	A	4.10883e-06	5	50	0.144467	0	0.968
14	7944993	ST3GAL1	T	C	0.00921704	5	50	0.0581395	0	0.432
14	9002812	KCNQ3	A	G	0.00338111	2	17	0.0681591	0	0.581
14	9029935	KCNQ3	G	A	0.00921704	2	17	0.0582093	0	0.454
14	9066245	HHLA1	G	A	0.0224262	4	17	0.0454545	0	0.317
14	9066386	HHLA1	G	A	0.000161659	4	17	0.0349767	0.250144	0.948
14	9076141	HHLA1	A	C	0.0224262	4	17	0.0455455	0	0.312
14	9076357	HHLA1	G	C	0.0224262	4	17	0.124909	0.0335714	0.521
14	9755064	ADCY8	C	G	0.000114423	7	32	0.116279	0	0.89
14	9871523	ADCY8	G	A	0.000626526	7	32	0.0908864	0	0.768
14	9871658	ADCY8	C	T	0.00338111	7	32	0.0666	0	0.583
14	9925889	ADCY8	C	T	0.0347632	7	32	0.211022	0.0972542	0.422
14	9951782	ADCY8	C	T	0.0224262	7	32	0.0444	0	0.334
14	9979106	ADCY8	G	T	0.000274934	7	32	0.102159	0	0.838
14	9979354	ADCY8	G	A	0.000275509	7	32	0.0999778	0	0.844
15	16513420	GUCY1A2	C	T	0.00334781	3	43	0.0778667	0.00423529	0.613
15	16513510	GUCY1A2	C	T	0.0101506	3	43	0.0444889	0.163824	0.534
15	16845341	GUCY1A2	C	T	0.0152901	3	43	0.0445111	0	0.316
15	28044453	CEP164	G	C	0.0443505	34	71	0.0348837	0	0.191
15	28044518	CEP164	T	G	0.0449979	34	71	0.0333333	0	0.197
15	28053155	CEP164	C	T	0.0443505	34	71	0.0348837	0	0.176
15	28053287	CEP164	C	T	0.0443505	34	71	0.0340909	0	0.199
15	28055887	CEP164	T	C	0.00511833	34	71	0.0567273	0	0.466
15	28055955	CEP164	G	C	0.00511833	34	71	0.0580465	0	0.438
15	28055966	CEP164	T	C	0.00511833	34	71	0.0567273	0	0.447
15	28055986	CEP164	A	G	0.00511833	34	71	0.0567273	0	0.472
15	28055996	CEP164	T	C	0.00511833	34	71	0.0567273	0	0.448
15	28062819	CEP164	G	A	0.0138324	34	71	0.047619	0	0.335
15	28064549	CEP164	C	G	0.00511833	34	71	0.0580698	0	0.46
15	28064555	CEP164	C	T	0.00511833	34	71	0.0580698	0	0.458
15	28065033	CEP164	C	T	0.00511833	34	71	0.0594286	0	0.452
15	28067424	CEP164	C	T	0.00511833	34	71	0.0580465	0	0.455
15	28067932	CEP164	C	T	0.0051793	34	71	0.0556444	0	0.467
15	28068866	CEP164	A	G	0.00511833	34	71	0.0567273	0	0.468
15	28068877	CEP164	A	G	0.00511833	34	71	0.0580465	0	0.459
15	28068981	CEP164	A	C	0.00511833	34	71	0.0609024	0	0.45
15	28068993	CEP164	G	A	0.00511833	34	71	0.0594524	0	0.457
15	28070738	CEP164	C	T	0.00511833	34	71	0.897682	0.735111	0.599
15	28071273	CEP164	G	A	0.00101549	34	71	0.905351	0.688711	0.752
15	28071511	CEP164	G	A	0.00511833	34	71	0.0580465	0	0.43
15	28073081	CEP164	A	G	0.00511833	34	71	0.0569091	0	0.479
15	28073325	CEP164	T	C	0.00511833	34	71	0.0580465	0	0.415
15	28073388	CEP164	G	A	0.00511833	34	71	0.0569091	0	0.46
15	28073445	CEP164	G	A	0.00511833	34	71	0.0569091	0	0.454
15	28073519	CEP164	G	A	0.0138324	34	71	0.047619	0	0.331
15	28073535	CEP164	T	C	0.0143558	34	71	0.0465116	0	0.343
15	28073607	CEP164	A	G	0.0149032	34	71	0.0454545	0	0.314
15	28073819	CEP164	C	G	0.0443505	34	71	0.0340909	0	0.212
15	28073886	CEP164	A	C	0.00530898	34	71	0.0556444	0	0.481
15	28074168	CEP164	C	T	0.0149032	34	71	0.0453636	0	0.341
15	28074183	CEP164	G	A	0.00511833	34	71	0.0567273	0	0.458
15	28074584	CEP164	G	A	0.00511833	34	71	0.0556444	0	0.448
15	35030472	ABCC8	C	T	0.00216366	11	37	0.115385	0.0128534	0.727
15	35041799	ABCC8	C	T	0.000843158	11	37	0.0813953	0	0.702
15	35043440	ABCC8	A	G	0.00147887	11	37	0.383744	0.176555	0.749
15	35043461	ABCC8	A	G	0.0443505	11	37	0.0341818	0	0.189
15	35062709	ABCC8	C	T	0.00216366	11	37	0.0681136	0	0.607
15	35087821	ABCC8	C	T	0.000210745	11	37	0.0974634	0	0.776
15	35095340	ABCC8	C	T	0.00278547	11	37	0.0465581	0.201504	0.714
15	35098115	ABCC8	T	C	0.00284944	11	37	0.951171	0.788356	0.7
15	35098244	ABCC8	T	C	0.00216366	11	37	0.9545	0.794294	0.733
15	35106765	ABCC8	G	A	0.0443505	11	37	0.0117209	0.0811368	0.264
15	35109382	ABCC8	T	C	0.0491135	11	37	0.0777778	0.021178	0.353
15	44062132	STK33	T	A	6.75555e-05	3	60	0.122333	0.00423529	0.882
15	44062191	STK33	G	C	5.18116e-09	3	60	0.344644	0.0459832	0.996
15	44135712	STK33	G	A	0.00511833	3	60	0.0555333	0	0.449
15	4439872	PDGFD	C	A	0.0149032	11	65	0.0454545	0	0.32
15	4445248	PDGFD	A	G	0.0152901	11	65	0.0444444	0	0.321
15	4524954	PDGFD	G	C	0.0152901	11	65	0.0445556	0	0.334
15	4535325	PDGFD	G	A	0.0051793	11	65	0.0556	0	0.454
15	4535387	PDGFD	A	C	0.00511833	11	65	0.0567273	0	0.452
15	4535525	PDGFD	A	C	0.0443505	11	65	0.0340682	0	0.184
15	4535647	PDGFD	A	G	0.0432647	11	65	0.0365366	0	0.175
15	4535667	PDGFD	T	G	0.0443505	11	65	0.0348372	0	0.184
15	4535763	PDGFD	T	C	0.000858656	11	65	0.0795227	0	0.69
15	4536029	PDGFD	G	A	0.00511833	11	65	0.0556	0	0.445
15	4536073	PDGFD	T	C	0.0443505	11	65	0.0333111	0	0.186
15	46422382	DCHS1	G	A	0.00489188	25	42	0.062575	0	0.454
15	46422916	DCHS1	C	G	0.00213873	25	42	0.0714048	0	0.579
15	46422988	DCHS1	C	T	0.013065	25	42	0.0487317	0	0.316
15	46423393	DCHS1	T	A	0.0427301	25	42	0.0365122	0	0.169
15	46423488	DCHS1	G	A	0.00511833	25	42	0.0581395	0	0.45
15	46423513	DCHS1	C	T	0.00216366	25	42	0.0698837	0	0.554
15	46423683	DCHS1	T	C	0.0220735	25	42	0.743854	0.577009	0.453
15	46430502	DCHS1	G	A	0.023686	25	42	0.738214	0.572906	0.451
15	46431232	DCHS1	G	A	0.00216366	25	42	0.0114545	0.134471	0.717
15	46431615	DCHS1	G	A	0.000133165	25	42	0.119119	0.00423529	0.833
15	46432460	DCHS1	C	T	0.0316683	25	42	0.261341	0.135627	0.415
15	46433796	DCHS1	G	A	6.86973e-05	25	42	0.131474	0.00427119	0.872
15	46438107	DCHS1	C	T	0.0051793	25	42	0.0556222	0	0.442
15	46438489	DCHS1	A	G	0.0220735	25	42	0.593163	0.423703	0.466
15	46439841	DCHS1	G	A	0.00941759	25	42	0.238591	0.41894	0.575
15	46440278	DCHS1	C	T	0.00320181	25	42	0.0114545	0.127161	0.688
15	46441276	DCHS1	C	T	0.00511833	25	42	0.057907	0	0.453
15	46441334	DCHS1	G	A	0.0169857	25	42	0.261952	0.436653	0.491
15	46441839	DCHS1	C	T	0.00576437	25	42	0.238048	0.432672	0.582
15	46442902	DCHS1	G	A	0.00511833	25	42	0.0581395	0	0.438
15	46443774	DCHS1	T	C	0.00511833	25	42	0.0609756	0	0.466
15	46443875	DCHS1	G	A	0.013065	25	42	0.0487073	0	0.32
15	46443902	DCHS1	C	T	0.0269819	25	42	0.279023	0.441311	0.458
15	46443975	DCHS1	C	T	0.0143558	25	42	0.0466047	0	0.31
15	46444058	DCHS1	G	A	0.00511833	25	42	0.0578837	0	0.437
15	46447510	TPP1	G	A	0.0143558	3	43	0.0462791	0	0.33
15	46449188	TPP1	G	A	0.0143558	3	43	0	0.0756723	0.282
15	46450600	TPP1	G	C	0.0143558	3	43	0	0.0756723	0.299
15	46453828	TAF10	C	T	0.0393389	1	50	0.046875	0	0.21
15	46463993	RRP8	C	T	0.00078074	6	55	0.0831429	0	0.683
15	46464218	RRP8	G	A	0.00661612	6	55	0.333244	0.525769	0.515
15	46465474	RRP8	A	G	0.0169857	6	55	0.261952	0.436356	0.484
15	46465936	RRP8	G	A	0.00216366	6	55	0.0697674	0	0.573
15	46466029	RRP8	T	C	0.00659198	6	55	0.244233	0.432714	0.559
15	46466142	RRP8	A	G	0.00511833	6	55	0.0555556	0	0.453
15	46571301	ARFIP2	G	A	0.0443505	2	22	0.0348837	0	0.197
15	46571822	ARFIP2	G	A	6.12461e-07	2	22	0.174326	0.00423529	0.98
15	46599579	TRIM3	C	T	0.00173598	1	8	0.077	0	0.594
15	46606882	HPX	C	T	2.1692e-06	8	73	0.159023	0.00427119	0.962
15	46609894	HPX	T	C	3.72138e-07	8	73	0.159023	0	0.971
15	46609901	HPX	A	C	3.72138e-07	8	73	0.159023	0	0.979
15	46609912	HPX	A	G	6.32303e-07	8	73	0.170318	0.00427119	0.984
15	46609918	HPX	T	C	6.20761e-07	8	73	0.170318	0.00423529	0.973
15	46609933	HPX	G	A	6.20761e-07	8	73	0.170318	0.00423529	0.966
15	46609947	HPX	G	A	6.20761e-07	8	73	0.170318	0.00423529	0.972
15	46610429	HPX	A	G	3.01932e-08	8	73	0.204386	0.00423529	0.991
15	46633591	APBB1	A	G	0.000280047	2	20	0	0.147336	0.968
15	46647993	APBB1	C	T	0.000664732	2	20	0	0.132692	0.922
15	46814456	FAM160A2	C	T	0.000843158	3	25	0.093875	0	0.835
15	46815610	FAM160A2	G	A	0.0196983	3	25	0.0111111	0.0923697	0.407
15	46821299	FAM160A2	G	A	0.0311467	3	25	0.0113636	0.0889746	0.298
15	46862838	OR52B2	A	C	0.00216366	13	46	0.0697907	0	0.588
15	46863391	OR52B2	T	C	0.00224966	13	46	0.0667778	0	0.593
15	46863421	OR52B2	C	G	8.98026e-06	13	46	0.122178	0	0.908
15	46863571	OR52B2	G	A	1.75781e-05	13	46	0.136364	0.00423529	0.908
15	46864358	OR52B2	T	C	0.00511833	13	46	0.0556667	0	0.458
15	46864448	OR52B2	G	A	0.00224966	13	46	0.0666667	0	0.578
15	46864458	OR52B2	A	G	0.0443505	13	46	0.0340227	0	0.179
15	46864690	OR52B2	T	G	0.00216366	13	46	0.0682955	0	0.58
15	46865033	OR52B2	A	G	0.000190876	13	46	0.113773	0.00427119	0.828
15	46865078	OR52B2	G	A	0.000516004	13	46	0.102318	0.00423529	0.754
15	46865492	OR52B2	C	T	0.00684097	13	46	0.0667333	0.00423529	0.486
15	46866026	OR52B2	G	A	6.75555e-05	13	46	0.122333	0.00423529	0.88
15	46866228	OR52B2	A	T	0.000889767	13	46	0.0777778	0	0.683
15	46981245	OR56A1	G	A	8.98026e-06	1	17	0.122067	0	0.912
15	50301784	OR51E2	T	G	8.98026e-06	14	93	0.122222	0	0.937
15	50318189	OR51E2	G	C	2.61177e-06	14	93	0.136318	0	0.946
15	50318285	OR51E2	C	T	0.00334781	14	93	0.0779333	0.00423529	0.601
15	50318336	OR51E2	A	C	8.95694e-06	14	93	0.124886	0	0.927
15	50318466	OR51E2	T	G	6.07846e-06	14	93	0.131071	0	0.915
15	50318480	OR51E2	C	T	0.00511833	14	93	0.0580465	0	0.453
15	50318727	OR51E2	G	A	8.13141e-08	14	93	0.174558	0	0.991
15	50318765	OR51E2	C	T	9.65301e-09	14	93	0.215932	0.00423529	0.994
15	50318814	OR51E2	G	A	3.0625e-06	14	93	0.133422	0	0.948
15	50318834	OR51E2	T	C	3.90099e-07	14	93	0.155622	0	0.976
15	50318872	OR51E2	C	T	0.0212804	14	93	0.0445333	0.148153	0.408
15	50319317	OR51E2	A	G	2.21951e-06	14	93	0.139465	0	0.944
15	50319450	OR51E2	G	A	0.00135683	14	93	0.091	0.00423529	0.714
15	50319466	OR51E2	A	G	4.07238e-08	14	93	0.177844	0	0.988
15	53370589	PAAF1	A	G	0.0443505	3	27	0.0340227	0	0.203
15	53370610	PAAF1	C	T	0.00334781	3	27	0.0776444	0.00423529	0.575
15	53384647	PAAF1	A	C	0.00150204	3	27	0.0887333	0.00423529	0.694
15	53403742	DNAJB13	C	T	0.0443505	2	18	0.0340909	0	0.175
15	53405589	DNAJB13	C	T	0.0443505	2	18	0.034	0	0.187
15	62331793	ELP4	G	T	0.0443505	2	67	0.0333333	0	0.18
15	62402590	ELP4	C	T	0.000858656	2	67	0.0796591	0	0.693
15	62854518	RCN1	C	G	0.013065	8	57	0.0541081	0	0.319
15	62854589	RCN1	G	C	0.0106445	8	57	0.0556111	0	0.323
15	62854623	RCN1	G	A	0.00189489	8	57	0.0788947	0	0.597
15	62860973	RCN1	T	G	0.000889767	8	57	0.0777778	0	0.674
15	62865427	RCN1	C	T	0.00228578	8	57	0.0667333	0	0.57
15	62866951	RCN1	C	T	0.0152901	8	57	0.0445333	0	0.326
15	62867406	RCN1	G	T	0.00216366	8	57	0.0681818	0	0.584
15	62867506	RCN1	A	G	0.0443505	8	57	0.0556444	0.00854237	0.319
15	63529868	PRRG4	G	T	0.00600755	3	60	0.211156	0.394076	0.589
15	63529884	PRRG4	C	T	0.0220735	3	60	0.232372	0.397385	0.492
15	63530154	PRRG4	C	G	0.00228578	3	60	0.0666444	0	0.596
15	63594315	QSER1	A	G	0.000889767	9	56	0.0778222	0	0.688
15	63594715	QSER1	C	T	0.000889767	9	56	0.0777778	0	0.672
15	63595269	QSER1	T	C	0.000431244	9	56	0.9444	0.751773	0.842
15	63596172	QSER1	A	C	0.00068488	9	56	0.0556	0.239756	0.815
15	63612892	QSER1	C	T	0.0443505	9	56	0.0332	0	0.185
15	63613963	QSER1	G	A	0.00068488	9	56	0.0556	0.243731	0.832
15	63616237	QSER1	A	G	0.00213873	9	56	0.0556889	0.222807	0.731
15	63616311	QSER1	A	G	0.00511833	9	56	0.0555556	0	0.47
15	63634156	QSER1	C	A	0.00216366	9	56	0.0681818	0	0.579
15	63680272	DEPDC7	A	C	0.0443505	3	60	0.0334444	0	0.195
15	63681135	DEPDC7	T	C	0.00511833	3	60	0.0556889	0.201639	0.665
15	63682109	DEPDC7	G	A	0.00511833	3	60	0.0556889	0.197471	0.608
15	63961046	HIPK3	A	G	0.0443505	2	67	0.0333111	0	0.18
15	63961522	HIPK3	G	A	0.00216366	2	67	0.0681591	0	0.572
15	64183924	KIAA1549L	G	A	0.00511833	23	48	0.0365366	0.171171	0.662
15	64184351	KIAA1549L	G	A	0.0139162	23	48	0.0117209	0.105076	0.498
15	64184475	KIAA1549L	C	A	0.00859939	23	48	0.0112	0.109277	0.549
15	64184945	KIAA1549L	C	G	0.00224966	23	48	0.0666667	0	0.61
15	64185939	KIAA1549L	T	C	0.00511833	23	48	0.0556444	0	0.481
15	64186501	KIAA1549L	G	A	0.00224966	23	48	0.0666444	0	0.571
15	64186651	KIAA1549L	A	G	0.0145688	23	48	0.0464186	0	0.319
15	64213017	KIAA1549L	C	T	0.0143558	23	48	0.0466047	0	0.319
15	64223643	KIAA1549L	C	T	0.00511833	23	48	0.0580698	0	0.463
15	64223760	KIAA1549L	G	A	0.00162748	23	48	0.897932	0.991458	0.703
15	64229998	KIAA1549L	G	A	0.0443059	23	48	0.035619	0	0.163
15	64230017	KIAA1549L	G	A	0.00216366	23	48	0.0696977	0	0.595
15	64246782	KIAA1549L	G	A	0.00216366	23	48	0.0680909	0	0.601
15	64255468	KIAA1549L	C	T	0.0443505	23	48	0.034	0	0.176
15	64283265	KIAA1549L	G	A	0.0394122	23	48	0.0384615	0	0.202
15	64307871	KIAA1549L	A	G	0.00511833	23	48	0.0555556	0	0.45
15	64308040	KIAA1549L	T	G	0.0152901	23	48	0.0444444	0	0.35
15	64308474	KIAA1549L	A	G	0.00511833	23	48	0.0555556	0	0.468
15	64308490	KIAA1549L	T	G	0.00683814	23	48	0.0334222	0.15558	0.591
15	64308959	KIAA1549L	T	C	0.0152901	23	48	0.0444222	0	0.327
15	64309257	KIAA1549L	C	T	0.0443505	23	48	0.0333111	0	0.202
15	64309739	KIAA1549L	G	A	0.000889767	23	48	0.0778667	0	0.676
15	64309865	KIAA1549L	C	T	0.00511833	23	48	0.0555556	0	0.475
15	64696304	CAPRIN1	T	C	6.68804e-05	1	20	0.9888	0.809559	0.956
15	64713310	NAT10	A	G	6.07846e-06	11	48	0.0444	0.289899	0.971
15	64718701	NAT10	C	T	0.00224966	11	48	0.0666444	0	0.565
15	64724389	NAT10	C	T	0.000418437	11	48	0.0340455	0.213427	0.866
15	64724430	NAT10	C	T	0.000133165	11	48	0.1499	0.012678	0.867
15	64725356	NAT10	T	C	0.00511833	11	48	0.0555333	0	0.47
15	64732247	NAT10	C	T	0.0443505	11	48	0.0341818	0	0.2
15	64732274	NAT10	G	A	0.0443505	11	48	0.0341591	0	0.199
15	64732425	NAT10	C	T	0.0359041	11	48	0.0681136	0.012605	0.366
15	64736142	NAT10	T	A	0.0017647	11	48	0.111156	0.012605	0.727
15	64736204	NAT10	G	C	0.00511833	11	48	0.0569091	0	0.444
15	64740324	NAT10	C	T	0.0152901	11	48	0.0443111	0	0.297
15	64975333	CAT	T	C	0.0405873	2	33	0.03755	0	0.184
15	64975394	CAT	C	A	0.000858656	2	33	0.0813256	0	0.678
15	73434223	API5	A	G	0.0359041	6	75	0	0.0589916	0.098
15	73437380	API5	C	T	1.18902e-11	6	75	0.699911	0.234855	1
15	73437542	API5	A	G	0.000295896	6	75	0.199956	0.041958	0.849
15	73445648	API5	T	G	0.0152901	6	75	0.0444444	0	0.309
15	73449970	API5	C	G	0.000418437	6	75	0	0.130109	0.913
15	73450487	API5	A	T	0.000174565	6	75	0.755533	0.487521	0.878
15	73499652	TTC17	G	C	5.07029e-05	4	20	0.420364	0.159706	0.921
15	73507295	TTC17	C	T	0.0443505	4	20	0.0333111	0	0.174
15	73508889	TTC17	G	A	0.00216366	4	20	0.0681818	0	0.569
15	73586978	TTC17	C	T	0.0443505	4	20	0.0341818	0	0.186
15	73781535	HSD17B12	C	T	0.0443059	6	46	0.0357381	0	0.198
15	73956444	HSD17B12	G	A	0.000418437	6	46	0.715682	0.45384	0.821
15	73956479	HSD17B12	G	T	6.15231e-05	6	46	0.738477	0.449639	0.904
15	73956880	HSD17B12	C	T	0.000295896	6	46	0.710978	0.445513	0.841
15	73957314	HSD17B12	T	A	0.00511833	6	46	0.0555556	0	0.462
15	73957347	HSD17B12	C	T	0.0443505	6	46	0.0334222	0	0.197
15	73977421	ALKBH3	A	C	0.0149032	4	36	0.0454773	0	0.355
15	73989797	ALKBH3	G	C	0.00511833	4	36	0.0555556	0	0.437
15	73998760	ALKBH3	T	C	0.00703948	4	36	0.0778222	0.00836975	0.525
15	73998920	ALKBH3	C	A	0.0432647	4	36	0.0567045	0.00836975	0.31
15	74044682	C15H11orf96	C	T	0.00209855	3	60	0.0731707	0	0.569
15	74044693	C15H11orf96	G	C	0.00511833	3	60	0.0609756	0	0.46
15	74044728	C15H11orf96	C	T	0.00511833	3	60	0.0609756	0	0.459
15	80805432	SMTNL1	C	T	0.0443505	7	88	0.0348837	0	0.219
15	80805558	SMTNL1	C	T	0.0374787	7	88	0.0394737	0	0.199
15	80805892	SMTNL1	G	A	0.00511833	7	88	0.0595476	0	0.46
15	80805975	SMTNL1	G	C	0.00216366	7	88	0.069907	0	0.606
15	80805976	SMTNL1	G	A	0.00216366	7	88	0.069907	0	0.611
15	80806356	SMTNL1	G	C	0.0357402	7	88	0.0405946	0	0.18
15	80813846	SMTNL1	G	A	0.000843158	7	88	0.919054	0.700009	0.827
15	80856636	SERPING1	G	A	0.0443505	1	17	0.0347907	0	0.186
15	80903705	CLP1	C	T	0.00511833	1	100	0.0555111	0	0.486
15	80929295	ZDHHC5	C	T	0.00477348	3	33	0.0641282	0	0.464
15	80930848	ZDHHC5	C	T	0.00683814	3	33	0.0488293	0.186254	0.566
15	80930952	ZDHHC5	G	A	0.0443505	3	33	0.0342045	0	0.192
15	80949649	TMX2	A	G	0.0218376	1	33	0	0.0670756	0.172
15	80967436	CTNND1	A	G	0.00511833	6	60	0.0556444	0	0.492
15	80995594	CTNND1	C	T	0.0405873	6	60	0.0375	0	0.199
15	81009890	CTNND1	G	C	7.60137e-07	6	60	0.195171	0.546168	0.986
15	81009913	CTNND1	T	G	6.07846e-06	6	60	0.218	0.55037	0.966
15	81011074	CTNND1	G	C	0.000295896	6	60	0.0908864	0	0.765
15	81012531	CTNND1	C	T	0.00511833	6	60	0.0555333	0	0.453
15	81371415	OR9Q2	C	T	0.0443505	5	33	0.0333333	0	0.184
15	81371524	OR9Q2	G	A	0.00452055	5	33	0.0640769	0	0.472
15	81371644	OR9Q2	G	A	0.0443505	5	33	0.0333111	0	0.193
15	81372038	OR9Q2	C	T	0.00511833	5	33	0.0610244	0	0.492
15	81372096	OR9Q2	C	T	0.0443505	5	33	0.0348837	0	0.18
16	21126030	SPATA17	C	G	0.0408044	9	36	0.034	0	0.198
16	21126054	SPATA17	G	A	0.0408044	9	36	0.034	0	0.199
16	21235223	SPATA17	C	G	0.0408044	9	36	0.0340682	0	0.168
16	21357816	SPATA17	T	C	0.0143907	9	36	0.0339545	0.138538	0.461
16	21372037	SPATA17	T	C	0.00200055	9	36	0.0777556	0	0.706
16	21372588	SPATA17	T	G	0.00351818	9	36	0.0666444	0	0.582
16	21372634	SPATA17	A	G	0.0143907	9	36	0.0697674	0.00836975	0.418
16	21372644	SPATA17	T	C	0.0408044	9	36	0.0333333	0	0.19
16	21372940	SPATA17	T	C	0.00142386	9	36	0.0888667	0	0.758
16	22687803	LYPLAL1	G	T	0.0143907	12	63	0.0445556	0	0.343
16	22687814	LYPLAL1	G	A	0.00351818	12	63	0.0667556	0	0.597
16	22688790	LYPLAL1	T	C	0.00351818	12	63	0.0667556	0	0.611
16	22688859	LYPLAL1	G	A	0.0143907	12	63	0.0445333	0	0.331
16	22689435	LYPLAL1	C	T	0.0077627	12	63	0.0556444	0	0.473
16	22689577	LYPLAL1	C	T	0.0143907	12	63	0.0445111	0	0.321
16	22689857	LYPLAL1	C	A	0.0143907	12	63	0.0445111	0	0.319
16	22689866	LYPLAL1	C	T	0.0143907	12	63	0.0445111	0	0.323
16	22689884	LYPLAL1	C	T	0.0408044	12	63	0.0334444	0	0.177
16	22690056	LYPLAL1	T	A	0.00142386	12	63	0.0888667	0	0.801
16	22690129	LYPLAL1	A	G	0.0143907	12	63	0.0445111	0	0.324
16	22690224	LYPLAL1	C	G	0.00351818	12	63	0	0.105076	0.72
16	3040565	TMCC2	G	A	0.0408044	6	60	0.034907	0	0.184
16	3041023	TMCC2	C	T	8.39799e-05	6	60	0.0242439	0.254491	0.969
16	3043796	TMCC2	C	T	0.00765599	6	60	0.0595238	0	0.44
16	3044000	TMCC2	G	A	0.00351818	6	60	0.0697907	0	0.579
16	3044002	TMCC2	C	T	0.00351818	6	60	0.0697907	0	0.588
16	3044076	TMCC2	G	A	0.00299275	6	60	0.0117209	0.147076	0.82
16	35142943	CHML	A	G	0.00422105	5	36	0	0.100983	0.651
16	35143324	CHML	C	T	0.0408044	5	36	0.0340909	0	0.172
16	35143601	CHML	G	A	0.00200055	5	36	0.0778667	0	0.693
16	35145529	CHML	G	A	0.0077627	5	36	0.233289	0.424193	0.593
16	35146053	CHML	G	A	0.00422105	5	36	0.222089	0.428361	0.669
16	35285088	FH	C	T	0.0077627	2	33	0.0556667	0	0.448
16	35287876	FH	T	G	0.00351818	2	33	0.0666667	0	0.583
16	35814141	RGS7	A	G	0.0074741	2	33	0.0114545	0.125874	0.666
16	35882545	RGS7	T	C	0.0077627	2	33	0.0555333	0	0.491
16	37340279	SELL	G	A	0.0408044	13	72	0.0334222	0	0.196
16	37340575	SELL	T	C	0.0143907	13	72	0.0444444	0	0.317
16	37340646	SELL	C	T	0.0408044	13	72	0.0334222	0	0.203
16	37340726	SELL	G	A	0.0409134	13	72	0.0220889	0.0965378	0.252
16	37340950	SELL	G	A	0.0408044	13	72	0.0341818	0	0.178
16	37340997	SELL	A	G	0.00417903	13	72	0.0334222	0.176496	0.712
16	37341014	SELL	T	C	0.00295061	13	72	0.866822	0.978958	0.738
16	37341037	SELL	T	C	0.00200055	13	72	0.0778667	0	0.695
16	37341317	SELL	T	C	0.0077627	13	72	0.0555778	0	0.494
16	37341363	SELL	G	T	0.0408044	13	72	0.0333333	0	0.202
16	37341481	SELL	T	C	0.0077627	13	72	0.0556444	0	0.471
16	37353251	SELL	C	T	0.00200055	13	72	0.0777556	0	0.705
16	37361385	SELL	G	A	0.0390113	13	72	0.177556	0.0799412	0.404
16	48591262	AJAP1	C	T	0.0481667	3	50	0	0.0545042	0.027
16	48591432	AJAP1	G	A	0.0143907	3	50	0.0464419	0	0.328
16	48591485	AJAP1	C	G	0.00200055	3	50	0	0.127017	0.89
16	49484975	MEGF6	G	C	0.040614	33	52	0.0365854	0	0.182
16	49485061	MEGF6	G	T	0.0408044	33	52	0.035619	0	0.207
16	49497695	MEGF6	C	T	0.0143907	33	52	0.0526842	0	0.323
16	49513114	MEGF6	T	C	0.0143907	33	52	0.0488293	0	0.312
16	49513144	MEGF6	C	T	0.00765599	33	52	0.0595714	0	0.453
16	49519706	MEGF6	C	T	0.040614	33	52	0.0365854	0	0.192
16	49526932	MEGF6	G	A	0.0143907	33	52	0.0487073	0	0.293
16	49527147	MEGF6	A	G	0.0143907	33	52	0.0475476	0	0.328
16	49527371	MEGF6	C	T	0.0143907	33	52	0.0475238	0	0.312
16	49527422	MEGF6	G	A	0.0143907	33	52	0	0.086319	0.323
16	49528048	MEGF6	C	T	0.0143907	33	52	0.0512308	0	0.323
16	49528267	MEGF6	C	T	0.0383355	33	52	0.0384615	0	0.197
16	49528310	MEGF6	T	G	0.0143907	33	52	0.049925	0	0.332
16	49529085	MEGF6	A	G	0.0143907	33	52	0.0487073	0	0.337
16	49529471	MEGF6	C	T	0.0016217	33	52	0.190571	0.0381356	0.792
16	49529775	MEGF6	T	C	0.0143907	33	52	0.0525526	0	0.319
16	49529839	MEGF6	G	A	0.0384739	33	52	0.0384615	0	0.194
16	49529851	MEGF6	C	G	0.00903918	33	52	0	0.0940855	0.41
16	49530059	MEGF6	G	A	0.0143907	33	52	0.0512821	0	0.335
16	49532442	MEGF6	T	C	0.0143907	33	52	0.0475238	0	0.329
16	49532535	MEGF6	C	T	0.0143907	33	52	0.0475476	0	0.331
16	49533202	MEGF6	C	A	0.0408044	33	52	0.0356429	0	0.164
16	49533404	MEGF6	C	T	0.040614	33	52	0.0365366	0	0.188
16	49534119	MEGF6	G	A	0.0143907	33	52	0.0486829	0	0.326
16	49534164	MEGF6	C	T	0.0408012	33	52	0.0365854	0	0.192
16	49536114	MEGF6	G	A	0.0143907	33	52	0.0487073	0	0.343
16	49536344	MEGF6	T	G	0.0143907	33	52	0.0455455	0	0.321
16	49536467	MEGF6	T	G	0.0143907	33	52	0.0445333	0	0.309
16	49536482	MEGF6	C	G	0.0143907	33	52	0.0445333	0	0.312
16	49536485	MEGF6	T	C	0.0143907	33	52	0.0445333	0	0.368
16	49536944	MEGF6	C	T	0.0143907	33	52	0.0455455	0	0.332
16	49536953	MEGF6	C	T	0.0143907	33	52	0.0455455	0	0.334
16	49537013	MEGF6	A	G	0.00765599	33	52	0.0595238	0	0.459
17	17559520	MAML3	C	T	0.000263336	23	74	0.0890667	0	0.795
17	17559879	MAML3	G	T	7.78722e-05	23	74	0.829409	0.550328	0.914
17	17560043	MAML3	G	A	0.00482126	23	74	0.0555333	0	0.435
17	17560449	MAML3	G	A	0.00674403	23	74	0.05005	0.190576	0.56
17	17560541	MAML3	G	T	0.000244532	23	74	0.777889	0.486445	0.871
17	17561362	MAML3	C	T	0.000230058	23	74	0.807795	0.53006	0.889
17	17561624	MAML3	A	C	7.78722e-05	23	74	0.828895	0.533822	0.91
17	17838609	MAML3	T	C	0.013791	23	74	0.0453636	0	0.317
17	18017910	MAML3	G	A	0.00059747	23	74	0.368952	0.621739	0.798
17	18017929	MAML3	A	T	0.0434895	23	74	0.0341818	0	0.18
17	18018232	MAML3	G	A	0.0434895	23	74	0.0340909	0	0.163
17	18018541	MAML3	C	T	0.013791	23	74	0.0465116	0	0.342
17	18018712	MAML3	G	A	0.0434895	23	74	0.0340909	0	0.182
17	18018825	MAML3	G	A	7.78722e-05	23	74	0.109829	0	0.843
17	18018879	MAML3	C	T	7.92206e-05	23	74	0.107333	0	0.837
17	18019199	MAML3	C	G	0.00070143	23	74	0.988279	0.844328	0.851
17	18019412	MAML3	C	T	9.61341e-05	23	74	0.102182	0	0.846
17	18019483	MAML3	G	A	0.013791	23	74	0.0444	0	0.313
17	18019594	MAML3	C	T	0.00112065	23	74	0.988279	0.857034	0.79
17	18019639	MAML3	G	A	7.61017e-05	23	74	0.111111	0	0.886
17	18019665	MAML3	A	G	0.013791	23	74	0.0445333	0	0.326
17	18019733	MAML3	C	T	0.000263336	23	74	0.089	0	0.774
17	18020461	MAML3	C	T	0.013791	23	74	0.0444222	0	0.314
17	44398712	CHFR	C	T	0.000646197	7	35	0.0795682	0	0.679
17	44403038	CHFR	C	T	0.00476038	7	35	0.0581395	0	0.48
17	44410459	CHFR	C	A	0.000646197	7	35	0.0778	0	0.67
17	44410494	CHFR	C	T	0.0441585	7	35	0.0333333	0	0.198
17	44410549	CHFR	T	C	0.000263336	7	35	0.0888667	0	0.779
17	44410919	CHFR	G	A	0.000646197	7	35	0.0778	0	0.694
17	44411308	CHFR	G	A	0.00482126	7	35	0.0555778	0	0.448
17	54069454	IFT81	C	T	0.013791	3	60	0.0334222	0.142849	0.478
17	54125108	IFT81	A	G	0.00482126	3	60	0.0555111	0	0.479
17	54125126	IFT81	T	C	0.00059747	3	60	0.111356	0.319345	0.81
17	573638	CPE	G	A	0.0367103	4	18	0.0394211	0	0.169
17	58827455	MED13L	T	C	0.00162559	6	40	0.0667778	0	0.611
17	58841052	MED13L	C	G	0.013791	6	40	0.0455682	0	0.321
17	58860714	MED13L	G	A	0.00482126	6	40	0.0556667	0	0.466
17	58865639	MED13L	C	G	0.00162559	6	40	0.0666444	0	0.6
17	58871076	MED13L	G	A	0.00482126	6	40	0.0568409	0	0.458
17	58884690	MED13L	C	T	0.0434895	6	40	0.034907	0	0.188
17	6801013	LRBA	C	T	0.00162559	16	48	0.0680909	0	0.543
17	6885857	LRBA	A	G	0.00154762	16	48	0	0.104874	0.7
17	6899746	LRBA	T	C	0.00482126	16	48	0.0556444	0	0.464
17	6972423	LRBA	C	G	0.00154762	16	48	0	0.104874	0.708
17	6978460	LRBA	G	A	0.00070143	16	48	0.0778444	0	0.7
17	6983516	LRBA	A	G	0.000646197	16	48	0.0778444	0	0.701
17	720225	CPE	T	G	0.013791	4	18	0.0445556	0	0.327
17	720728	CPE	A	T	0.013791	4	18	0.0444667	0	0.322
17	720995	CPE	C	G	0.00162559	4	18	0.0666222	0	0.604
17	7502041	LRBA	G	A	1.48072e-05	16	48	0.9874	0.747924	0.99
17	7524759	LRBA	T	C	0.000263336	16	48	0.0888667	0	0.784
17	7543329	LRBA	G	A	0.000874305	16	48	0.159182	0.376856	0.774
17	7551302	LRBA	C	T	0.000462779	16	48	0.130786	0.361092	0.838
17	7555967	LRBA	G	A	7.61017e-05	16	48	0.744422	0.445328	0.923
17	7556113	LRBA	G	A	0.013791	16	48	0	0.0757059	0.3
17	7556243	LRBA	T	G	0.013791	16	48	0	0.0714706	0.223
17	7556529	LRBA	C	T	0.00223008	16	48	0.177844	0.378034	0.706
17	7556595	LRBA	G	A	0.00162559	16	48	0.0666222	0	0.569
17	7556675	LRBA	G	T	0.013791	16	48	0.0445556	0	0.337
17	9589929	NR3C2	G	A	0.0434895	5	42	0.0340909	0	0.191
17	9590360	NR3C2	G	A	0.0264395	5	42	0.131048	0.267025	0.406
17	9590460	NR3C2	A	C	0.0295416	5	42	0.0117209	0.0880672	0.297
17	9590981	NR3C2	G	A	0.0478459	5	42	0.215886	0.352739	0.36
17	9926194	NR3C2	G	A	0.00449531	5	42	0.0610732	0	0.458
18	23606130	IRX6	A	T	0.00371394	1	11	0.0474762	0.213607	0.731
18	23786449	LPCAT2	A	G	0.0105282	2	25	0.207122	0.0687414	0.634
18	23850379	LPCAT2	C	A	0.0019006	2	25	0.0778444	0	0.693
18	24023869	MT1A	G	A	0.0105282	1	50	0.0568864	0	0.465
18	24034562	MT1E	G	A	0.0260341	1	17	0.0454545	0	0.35
18	24080329	MT4	C	T	0.0105282	1	50	0.0555333	0	0.483
18	26118763	CCDC113	C	T	0.0019006	1	33	0.0443111	0.214319	0.799
18	26198195	GINS3	A	G	0.0454954	3	25	0.589667	0.749784	0.411
18	26203598	GINS3	G	A	0.0260341	3	25	0.0454091	0	0.323
18	26204240	GINS3	G	A	0.026891	3	25	0.0444	0	0.293
18	26293456	NDRG4	C	T	0.0247549	4	20	0.048878	0	0.297
18	26296985	NDRG4	C	A	0.0247549	4	20	0.0112	0.103733	0.456
18	26297427	NDRG4	C	T	0.00371394	4	20	0.0890889	0.269126	0.754
18	26297997	NDRG4	T	C	0.0105282	4	20	0.0556	0	0.457
18	26303647	SETD6	T	A	0.0105282	2	13	0.0668889	0.214454	0.568
18	26303724	SETD6	T	C	0.0178743	2	13	0.0112	0.105244	0.497
18	5240575	WWOX	C	A	0.00257713	10	45	0.0811351	0	0.574
18	5506708	WWOX	G	A	0.0105282	10	45	0.0594762	0	0.491
18	56098112	CPT1C	C	T	0.0105282	2	12	0.0556444	0	0.436
18	56104715	CPT1C	G	T	0.000122275	2	12	0.113659	0	0.885
18	56151327	AP2A1	C	T	0.0260341	4	33	0.0454773	0	0.34
18	56151441	AP2A1	A	G	0.0260341	4	33	0.0465349	0	0.318
18	56161427	AP2A1	C	T	0.0242706	4	33	0.05	0	0.313
18	56165493	AP2A1	G	A	0.0203719	4	33	0.0540541	0	0.331
18	56272657	ATF5	C	G	0.0167135	1	25	0.0713929	0	0.599
18	56332982	ZNF473	A	G	0.0159971	3	19	0.392929	0.588898	0.539
18	56333057	ZNF473	C	T	0.000250765	3	19	0.109707	0	0.853
18	56336300	ZNF473	A	G	0.026891	3	19	0.0444444	0	0.342
18	56431731	MYH14	G	C	0.0105282	9	24	0.058186	0	0.454
18	56431776	MYH14	G	C	0.0260341	9	24	0.0464651	0	0.332
18	56445291	MYH14	A	G	0.00371394	9	24	0.0730976	0	0.579
18	56453412	MYH14	C	T	0.0105282	9	24	0.0567955	0	0.485
18	56459774	MYH14	G	A	0.00257713	9	24	0.071381	0.258407	0.765
18	56474304	MYH14	G	C	0.00371394	9	24	0.0714286	0	0.577
18	56474505	MYH14	G	A	0.0105282	9	24	0.0555333	0	0.499
18	56478563	MYH14	G	A	0.00352683	9	24	0.074925	0	0.595
18	56480544	MYH14	A	C	0.000352127	9	24	0.594486	0.296475	0.877
18	56542225	NR1H2	G	C	0.0260341	2	33	0.0454545	0	0.306
18	56542715	NR1H2	C	T	0.00802878	2	33	0.0228182	0.152661	0.69
18	56560304	POLD1	G	A	0.00119238	1	17	0.0366098	0.228105	0.868
18	56616075	EMC10	C	T	0.0242706	3	16	0.05	0	0.307
18	56619201	EMC10	G	A	0.0243792	3	16	0.05	0	0.311
18	56619243	EMC10	C	A	0.0259422	3	16	0.047619	0	0.324
18	56736156	C18H19orf81	G	A	0.0105282	2	100	0.0581628	0	0.461
18	56747438	C18H19orf81	G	T	0.00160003	2	100	0.587575	0.82065	0.828
18	6170156	WWOX	C	T	0.00996979	10	45	0.0625	0	0.43
18	6170407	WWOX	C	T	0.0105282	10	45	0.718781	0.893676	0.631
18	6170622	WWOX	C	T	0.0242706	10	45	0.749853	0.89998	0.55
18	6170869	WWOX	G	A	0.00160003	10	45	0.341415	0.598385	0.838
18	6170896	WWOX	G	A	0.00119238	10	45	0.333286	0.598462	0.853
18	6171049	WWOX	G	A	4.45449e-05	10	45	0.232419	0.555085	0.976
18	6171097	WWOX	G	A	4.45449e-05	10	45	0.545477	0.837462	0.967
18	6171174	WWOX	C	T	0.00119238	10	45	0.681841	0.886731	0.829
18	63784489	ZNF582	A	C	0.000401061	7	54	0.555511	0.285672	0.879
18	63784991	ZNF582	A	G	0.000122275	7	54	0.411022	0.705824	0.917
18	63785044	ZNF582	A	G	0.00443291	7	54	0.0666222	0	0.585
18	63785076	ZNF582	A	G	0.0019006	7	54	0.0795	0	0.699
18	63785340	ZNF582	T	C	0.00443291	7	54	0.0667333	0	0.581
18	63785654	ZNF582	A	C	0.0019006	7	54	0.0777333	0	0.696
18	63785780	ZNF582	A	G	0.0105282	7	54	0.499978	0.697605	0.603
19	12940051	DHRS11	T	C	0.006448	1	14	0.0609268	0	0.476
19	13726577	TADA2A	G	C	0.00534075	4	29	0.0806452	0	0.426
19	13751391	TADA2A	C	T	0.000572495	4	29	0.0908182	0	0.765
19	13771987	TADA2A	C	T	0.00295629	4	29	0.0666	0	0.588
19	13772099	TADA2A	G	A	0.000572495	4	29	0.0888222	0	0.776
19	23328471	SGSM2	C	T	0.000520462	5	20	0.0116279	0.18228	0.939
19	23338028	SGSM2	G	T	0.006448	5	20	0.0609756	0	0.454
19	23344753	SGSM2	C	T	0.00286315	5	20	0.0698605	0	0.575
19	23344782	SGSM2	T	C	0.00747486	5	20	0.0715238	0.00423729	0.52
19	23344827	SGSM2	G	A	0.018388	5	20	0.0624	0.00423729	0.364
19	24711138	CYB5D2	C	A	0.0286636	12	48	0.0236667	0.117798	0.39
19	24713690	CYB5D2	G	A	0.00689529	12	48	0.0556667	0	0.461
19	24717314	CYB5D2	T	G	9.69419e-05	12	48	0.113614	0	0.868
19	24717330	CYB5D2	G	C	2.68619e-05	12	48	0.267605	0.0463193	0.944
19	24717731	CYB5D2	C	T	0.00295629	12	48	0.0667778	0	0.564
19	24718187	CYB5D2	C	T	0.0487513	12	48	0.113864	0.0377059	0.409
19	24718703	CYB5D2	T	G	2.71208e-05	12	48	0.2668	0.0503782	0.957
19	24718828	CYB5D2	A	G	0.00296763	12	48	0.0667778	0	0.602
19	24718948	CYB5D2	C	T	0.00689529	12	48	0.0569318	0	0.453
19	24719377	CYB5D2	G	A	0.00706205	12	48	0.0555333	0	0.463
19	24719671	CYB5D2	C	T	0.018388	12	48	0.0118333	0.105151	0.449
19	24719829	CYB5D2	G	A	0.00689529	12	48	0.0556667	0	0.473
19	24936630	SPNS2	C	T	2.83292e-06	8	42	0.297405	0.0467712	0.977
19	24949574	SPNS2	T	A	0.019024	8	42	0.0453636	0	0.324
19	24969608	SPNS2	G	A	0.000572495	8	42	0.0952857	0	0.792
19	24976128	SPNS2	G	A	0.000555572	8	42	0.10005	0	0.797
19	24977506	SPNS2	C	A	0.00104528	8	42	0.716324	0.446805	0.776
19	24977602	SPNS2	C	T	0.00689529	8	42	0.0567955	0	0.498
19	25016429	SPNS2	C	T	0.0173973	8	42	0.048878	0	0.333
19	25016812	SPNS2	C	T	0.0193024	8	42	0.190452	0.0721271	0.466
19	25189300	SLC13A5	T	C	0.00286315	4	44	0.0732439	0	0.589
19	25189309	SLC13A5	C	T	0.0173973	4	44	0.048878	0	0.338
19	25189315	SLC13A5	C	T	0.00129504	4	44	0.0238095	0.184874	0.845
19	25190477	SLC13A5	C	T	0.000572495	4	44	0.0953095	0	0.779
19	25242795	KIAA0753	A	G	0.00129504	12	36	0.0777333	0	0.663
19	25250892	KIAA0753	G	A	0.00286315	12	36	0.0697209	0	0.595
19	25252757	KIAA0753	G	A	0.00286315	12	36	0.0697674	0	0.557
19	25257458	KIAA0753	C	A	0.019024	12	36	0.0445333	0	0.328
19	25266212	KIAA0753	G	C	0.00286315	12	36	0.0680909	0	0.568
19	25270589	KIAA0753	G	A	0.019024	12	36	0.0444222	0	0.335
19	25274952	KIAA0753	G	A	0.00295629	12	36	0.0666667	0	0.54
19	25287147	KIAA0753	G	A	0.00689529	12	36	0.0581163	0	0.429
19	25296572	KIAA0753	G	A	0.00132026	12	36	0.0332889	0.197538	0.819
19	25296584	KIAA0753	G	A	0.00689529	12	36	0.0555556	0	0.473
19	25296759	KIAA0753	C	T	0.00286315	12	36	0.0682955	0	0.584
19	25296895	KIAA0753	C	T	0.00295629	12	36	0.0666222	0	0.607
19	25367585	PITPNM3	G	A	0.0181767	6	15	0.851405	0.680991	0.477
19	25397491	PITPNM3	C	T	2.71208e-05	6	15	0.083381	0.36872	0.971
19	25408607	PITPNM3	A	C	0.019024	6	15	0.0443111	0	0.303
19	25409362	PITPNM3	T	C	9.69419e-05	6	15	0.907116	0.642379	0.967
19	25409363	PITPNM3	T	C	9.69419e-05	6	15	0.907116	0.642379	0.952
19	25410958	PITPNM3	C	T	0.000684785	6	15	0.0682727	0.275712	0.863
19	26826989	SLC16A11	G	A	0.019024	1	50	0.0445333	0	0.334
19	27130190	CHRNB1	A	G	0.00296763	1	33	0.0666444	0	0.574
19	27701117	ALOX15B	G	A	0.0449502	1	12	0.0714762	0.186483	0.386
19	27949848	ODF4	C	T	0.00126866	1	50	0.0794773	0	0.671
19	28896083	USP43	C	T	0.00286315	5	26	0.0239048	0.171034	0.806
19	28896202	USP43	C	G	0.00286315	5	26	0.0117209	0.140017	0.785
19	28931160	USP43	C	A	0.00550653	5	26	0.9556	0.815336	0.656
19	28933593	USP43	A	G	0.00286315	5	26	0.0713571	0	0.582
19	28936392	USP43	C	T	0.00689529	5	26	0.0567273	0	0.499
19	28983174	GLP2R	G	A	0.00626553	3	38	0.062525	0	0.466
19	29023152	GLP2R	C	G	0.00120833	3	38	0.0832857	0	0.686
19	29023230	GLP2R	C	T	0.00286315	3	38	0.0713571	0	0.61
19	30328920	DNAH9	C	A	0.00919722	37	38	0.0276111	0.162063	0.589
19	30340030	DNAH9	G	A	0.00884392	37	38	0.18607	0.365681	0.557
19	30340120	DNAH9	G	A	0.00883682	37	38	0.177689	0.356076	0.586
19	30346588	DNAH9	C	T	0.000572495	37	38	0.283955	0.550597	0.847
19	30359486	DNAH9	C	T	0.019024	37	38	0.0445333	0	0.315
19	30364896	DNAH9	C	T	0.000572495	37	38	0.0888222	0	0.781
19	30370665	DNAH9	G	A	0.00670155	37	38	0.0595952	0	0.467
19	30370695	DNAH9	T	C	0.017722	37	38	0.0486829	0	0.325
19	30376453	DNAH9	C	T	0.000572495	37	38	0.0888222	0	0.785
19	30376466	DNAH9	G	A	0.00286315	37	38	0	0.105008	0.708
19	30383653	DNAH9	C	T	0.00689529	37	38	0.0556222	0	0.443
19	30397317	DNAH9	G	A	0.00032484	37	38	0.1002	0	0.843
19	30397452	DNAH9	T	G	0.00689529	37	38	0.0556222	0	0.475
19	30397534	DNAH9	G	A	0.00286315	37	38	0.0681364	0	0.566
19	30408021	DNAH9	C	T	0.00689529	37	38	0.0556222	0	0.461
19	30412127	DNAH9	C	T	0.000572495	37	38	0.0911136	0	0.771
19	30412157	DNAH9	T	C	0.000572495	37	38	0.0890889	0	0.771
19	30445223	DNAH9	C	T	0.00626553	37	38	0.0779111	0.239471	0.687
19	30445262	DNAH9	T	C	0.000216317	37	38	0.321429	0.614237	0.916
19	30445454	DNAH9	G	T	0.000122622	37	38	0.300222	0.597559	0.907
19	30459545	DNAH9	C	T	0.00286315	37	38	0.368881	0.601695	0.743
19	30459572	DNAH9	A	G	0.00156384	37	38	0.368857	0.613361	0.761
19	30459614	DNAH9	A	G	0.00689529	37	38	0.0568182	0	0.448
19	30484424	DNAH9	G	A	0.0389089	37	38	0.767395	0.886706	0.453
19	30485411	DNAH9	T	C	0.00306248	37	38	0.0682273	0.232627	0.691
19	30485580	DNAH9	C	T	0.00286315	37	38	0.0697209	0	0.567
19	30492272	DNAH9	A	G	0.0193024	37	38	0.0444444	0	0.318
19	30493276	DNAH9	C	T	0.0353605	37	38	0.0582326	0.169424	0.425
19	30529790	DNAH9	G	A	0.00296763	37	38	0.0666222	0	0.591
19	30540128	DNAH9	C	T	0.00286315	37	38	0.0715	0	0.587
19	30540335	DNAH9	A	G	0.00689529	37	38	0.0567955	0	0.489
19	30547859	DNAH9	C	T	0.00689529	37	38	0.0555556	0	0.437
19	30568578	DNAH9	G	T	0.000572495	37	38	0.0225909	0.201723	0.921
19	30591696	DNAH9	C	A	0.000935623	37	38	0.0796818	0.286427	0.827
19	30601831	DNAH9	C	T	0.0185639	37	38	0.0475476	0	0.338
19	30613569	DNAH9	G	A	0.0173973	37	38	0.0487317	0	0.316
19	30613717	DNAH9	G	T	9.69419e-05	37	38	0.883628	0.606821	0.936
19	30719671	MAP2K4	G	A	0.019024	4	25	0.0455227	0	0.31
19	30724765	MAP2K4	C	T	0.00689529	4	25	0.0581395	0	0.469
19	30725059	MAP2K4	C	T	0.00129504	4	25	0.0777556	0	0.688
19	30726035	MAP2K4	G	A	0.0185639	4	25	0.0466047	0	0.311
19	33782612	AKAP10	C	T	0.00126866	1	8	0.0796136	0	0.681
19	36103060	CACNA1G	C	T	0.0457829	3	20	0	0.0630588	0.117
19	36103652	CACNA1G	G	A	0.006448	3	20	0.0609268	0	0.465
19	36149435	CACNA1G	G	C	0.00286315	3	20	0.0682727	0	0.584
19	36174788	SPATA20	G	A	0.019024	1	17	0.0454545	0	0.329
19	48619269	MILR1	T	C	0.019024	3	38	0.0444222	0	0.353
19	48655305	MILR1	A	G	0.00689529	3	38	0.0555556	0	0.454
19	48655424	MILR1	G	A	0.019024	3	38	0.0454545	0	0.326
19	48709132	CEP95	C	A	0.00295629	4	22	0.0666222	0	0.597
19	48711722	CEP95	T	C	0.0185639	4	22	0	0.0757059	0.277
19	48715503	CEP95	A	C	0.000572495	4	22	0.0888222	0	0.789
19	48718115	CEP95	A	C	0.019024	4	22	0.0454545	0	0.342
19	50953269	MYADML2	G	A	0.019024	3	50	0.0454545	0	0.342
19	50954462	MYADML2	A	C	0.026052	3	50	0.0778222	0.199008	0.431
19	50955347	MYADML2	T	A	0.0148226	3	50	0.0526316	0	0.339
19	50967471	MAFG	G	A	0.0438135	1	100	0.046875	0	0.186
19	51027577	ARHGDIA	G	A	0.00286315	1	20	0.071381	0	0.606
19	51037719	P4HB	T	C	0.00689529	1	14	0.0568182	0	0.487
19	51050192	PPP1R27	C	T	0.000582726	1	20	0.0888444	0	0.785
19	51155542	OXLD1	C	T	9.69419e-05	4	57	0.116395	0	0.87
19	51155978	OXLD1	G	A	0.00689529	4	57	0.0556444	0	0.452
19	51156150	OXLD1	C	T	0.0205073	4	57	0.375159	0.550814	0.461
19	51156293	OXLD1	G	A	0.00689529	4	57	0.05675	0	0.448
19	51158909	PDE6G	G	A	0.019024	1	14	0.325628	0.504436	0.502
19	51214552	NPLOC4	C	T	0.0076728	1	20	0.0112	0.117445	0.622
19	53399705	CANT1	G	A	0.0173973	4	17	0.0540811	0	0.312
19	53400122	CANT1	G	A	0.00653476	4	17	0.0609756	0	0.464
19	53406902	CANT1	C	A	0.00689529	4	17	0.0555333	0	0.462
19	53407576	CANT1	G	A	0.00689529	4	17	0.0555333	0	0.422
19	53420286	LGALS3BP	G	A	0.0127467	4	36	0.0122927	0.113529	0.485
19	53426072	LGALS3BP	G	T	0.000572495	4	36	0.0341818	0.220254	0.885
19	53426223	LGALS3BP	G	A	5.79235e-09	4	36	0.122222	0.521385	1
19	53426549	LGALS3BP	G	C	0.00129504	4	36	0.0777778	0	0.699
19	53500919	TIMP2	G	A	0.0188354	2	50	0.0463953	0	0.302
19	53510751	TIMP2	C	T	0.00689529	2	50	0.0582093	0	0.473
19	53529507	USP36	C	T	0.0085177	15	37	0	0.097322	0.503
19	53532784	USP36	C	T	0.0185639	15	37	0.0465349	0	0.34
19	53536299	USP36	G	A	0.00670155	15	37	0.0595238	0	0.444
19	53536803	USP36	A	G	0.0264809	15	37	0.0117209	0.100739	0.47
19	53543248	USP36	T	C	0.0460498	15	37	0	0.0587395	0.089
19	53545728	USP36	A	G	0.00286315	15	37	0.0697907	0	0.603
19	53545794	USP36	C	T	0.00689529	15	37	0.0581628	0	0.486
19	53546986	USP36	A	G	0.00634325	15	37	0.062525	0	0.453
19	53549009	USP36	G	A	0.00626553	15	37	0.062525	0	0.472
19	53549063	USP36	C	T	0.00653476	15	37	0.061	0	0.444
19	53549144	USP36	C	T	0.0159598	15	37	0.0512821	0	0.334
19	53553337	USP36	A	G	0.0173973	15	37	0.0487805	0	0.324
19	53553400	USP36	G	A	0.0148226	15	37	0.0526316	0	0.321
19	53554888	USP36	G	A	0.00295629	15	37	0.0667556	0	0.561
19	53554949	USP36	A	C	0.00286315	15	37	0.0681591	0	0.588
19	53565860	CYTH1	C	G	0.0455869	3	38	0.0441176	0	0.204
19	53603524	CYTH1	G	A	0.0173973	3	38	0.0488293	0	0.337
19	53644430	CYTH1	G	A	0.0389089	3	38	0.0116279	0.0906466	0.278
19	53691603	DNAH17	G	T	0.00689529	44	42	0.0251	0.152271	0.619
19	53696756	DNAH17	T	G	0.00286315	44	42	0.0697907	0	0.599
19	53696779	DNAH17	G	A	0.00689529	44	42	0.0567955	0	0.459
19	53696789	DNAH17	G	A	0.00126866	44	42	0.0796591	0	0.662
19	53697729	DNAH17	G	A	0.0173973	44	42	0.0487805	0	0.335
19	53697744	DNAH17	T	C	0.019024	44	42	0.0465349	0	0.32
19	53697819	DNAH17	C	T	0.00689529	44	42	0.0581163	0	0.453
19	53697861	DNAH17	C	T	0.00286315	44	42	0.0697674	0	0.604
19	53698470	DNAH17	C	T	0.00286315	44	42	0.0697209	0	0.587
19	53698725	DNAH17	G	C	0.00640913	44	42	0	0.0974153	0.492
19	53701616	DNAH17	G	A	0.0185639	44	42	0.0465581	0	0.328
19	53707072	DNAH17	A	G	0.00152919	44	42	0.333179	0.127186	0.751
19	53707737	DNAH17	G	A	0.000395875	44	42	0.329659	0.109286	0.872
19	53718879	DNAH17	C	T	0.00689529	44	42	0.947316	0.796513	0.612
19	53723315	DNAH17	G	A	0.00634325	44	42	0.062525	0	0.451
19	53723991	DNAH17	T	C	0.0173973	44	42	0.392786	0.22641	0.5
19	53724030	DNAH17	A	G	0.00448612	44	42	0.418581	0.21794	0.674
19	53726893	DNAH17	T	C	0.019024	44	42	0.11245	0.262983	0.481
19	53742057	DNAH17	T	C	0.00469648	44	42	0.0714286	0	0.478
19	53742710	DNAH17	G	A	0.0173973	44	42	0.05	0	0.329
19	53745826	DNAH17	T	C	0.00120833	44	42	0.0833095	0	0.678
19	53745892	DNAH17	G	A	0.00610338	44	42	0.0640769	0	0.48
19	53749579	DNAH17	C	G	0.00126866	44	42	0.0814186	0	0.687
19	53749696	DNAH17	A	C	0.00126866	44	42	0.0813953	0	0.666
19	53751063	DNAH17	G	A	0.00689529	44	42	0.058093	0	0.478
19	53751090	DNAH17	G	A	0.006448	44	42	0.0609756	0	0.468
19	53751102	DNAH17	C	T	0.00626553	44	42	0.062525	0	0.479
19	53753870	DNAH17	T	C	0.00689529	44	42	0.0568182	0	0.452
19	53754036	DNAH17	G	A	0.00286315	44	42	0.0697674	0	0.577
19	53754189	DNAH17	A	G	0.00689529	44	42	0.0582093	0	0.471
19	53754400	DNAH17	G	A	0.000207935	44	42	0.0332	0.239197	0.951
19	53754451	DNAH17	C	T	0.00689529	44	42	0.0568409	0	0.47
19	53754482	DNAH17	G	A	0.0010089	44	42	0.08755	0	0.68
19	53754558	DNAH17	C	T	0.019024	44	42	0.0444444	0	0.31
19	53754585	DNAH17	G	A	0.019024	44	42	0.0454545	0	0.3
19	53755532	DNAH17	C	G	0.00286315	44	42	0.0713095	0	0.579
19	53755577	DNAH17	C	T	0.00670155	44	42	0.0594524	0	0.442
19	53759023	DNAH17	A	G	0.0185639	44	42	0.0464651	0	0.306
19	53760223	DNAH17	A	G	0.00129504	44	42	0.0778222	0	0.714
19	53760241	DNAH17	A	G	0.019024	44	42	0.0444667	0	0.339
19	53760452	DNAH17	A	G	0.00286315	44	42	0.0682045	0	0.577
19	53760506	DNAH17	C	A	0.00126866	44	42	0.0795	0	0.692
19	53767172	DNAH17	G	A	0.019024	44	42	0.0714286	0.00854701	0.401
19	53787730	DNAH17	T	C	0.0438135	44	42	0.142976	0.0503697	0.458
19	53990807	TK1	T	C	0.0173973	2	25	0.0487805	0	0.323
19	53991097	TK1	A	G	0.0270373	2	25	0	0.0673613	0.169
19	61698093	FAM20A	C	T	0.000572495	7	44	0.423205	0.697403	0.826
19	61698108	FAM20A	T	C	0.00107663	7	44	0.434237	0.699127	0.801
19	61698234	FAM20A	C	T	0.00111453	7	44	0.0853415	0	0.704
19	61698334	FAM20A	G	A	0.0147003	7	44	0.05005	0.182169	0.521
19	61698425	FAM20A	C	T	0.00126866	7	44	0.473921	0.726419	0.782
19	61698440	FAM20A	G	A	0.00097974	7	44	0.447579	0.713556	0.823
19	61698579	FAM20A	A	G	0.000572495	7	44	0.51265	0.245847	0.867
19	61752616	WIPI1	C	T	0.00211356	3	30	0.0882353	0	0.593
19	61776325	WIPI1	C	T	0.0472384	3	30	0.0404324	0	0.17
19	61778905	WIPI1	C	T	0.0171407	3	30	0.050025	0	0.328
19	61875372	SLC16A6	G	A	0.00286315	2	14	0.0731707	0	0.569
19	61875867	SLC16A6	C	T	0.00670155	2	14	0.059619	0	0.472
2	126574941	RPS6KA1	G	T	0.000753923	6	50	0.0814884	0	0.684
2	126575006	RPS6KA1	A	C	0.000127117	6	50	0.10225	0	0.867
2	126575178	RPS6KA1	A	G	0.000101307	6	50	0.107119	0	0.87
2	126591337	RPS6KA1	T	G	7.49548e-05	6	50	0.115436	0	0.836
2	126597613	RPS6KA1	G	A	0.00180658	6	50	0.0592857	0.230958	0.736
2	126597954	RPS6KA1	G	C	0.000113624	6	50	0.104558	0	0.844
2	126907367	CATSPER4	T	C	0.00536031	1	9	0.0556444	0	0.469
2	126913991	CNKSR1	G	A	0.00190061	15	79	0.0680909	0	0.599
2	126914980	CNKSR1	C	T	0.000353704	15	79	0.093	0	0.77
2	126914988	CNKSR1	T	G	0.000358208	15	79	0.0908864	0	0.786
2	126915001	CNKSR1	G	A	0.00523757	15	79	0.0568182	0	0.438
2	126915521	CNKSR1	C	G	0.00168428	15	79	0.073122	0	0.595
2	126915561	CNKSR1	C	G	0.0018055	15	79	0.0713571	0	0.573
2	126915833	CNKSR1	G	A	0.000663632	15	79	0.0853902	0	0.684
2	126916089	CNKSR1	G	A	0.00519731	15	79	0.0595238	0	0.454
2	126916475	CNKSR1	G	A	0.0197838	15	79	0.0117209	0.096605	0.385
2	126916624	CNKSR1	T	C	0.00182483	15	79	0.0714286	0	0.583
2	126917287	CNKSR1	G	A	0.000677778	15	79	0.0834286	0	0.707
2	126917293	CNKSR1	C	T	0.000677778	15	79	0.0834286	0	0.704
2	126917992	CNKSR1	G	A	0.0467049	15	79	0.0776222	0.0209748	0.342
2	126920189	CNKSR1	G	A	0.0114098	15	79	0.0950476	0.017094	0.505
2	126920232	CNKSR1	C	G	0.000771888	15	79	0.0813953	0	0.693
2	126967932	PDIK1L	A	G	0.00523757	1	25	0.0555333	0	0.486
2	127053422	EXTL1	A	T	0.000399902	15	60	0.0227273	0.189134	0.881
2	127053520	EXTL1	T	C	0.0018055	15	60	0.0714524	0	0.56
2	127054168	EXTL1	C	G	0.00523757	15	60	0.05675	0	0.417
2	127054319	EXTL1	G	C	2.22636e-05	15	60	0.178524	0.490624	0.966
2	127054553	EXTL1	C	T	0.0491846	15	60	0.0580233	0.156565	0.329
2	127058942	EXTL1	C	T	0.000677778	15	60	0.274	0.529695	0.813
2	127060153	EXTL1	T	C	0.0149417	15	60	0.0454773	0	0.32
2	127060213	EXTL1	C	G	0.0055582	15	60	0.0556444	0	0.473
2	127060242	EXTL1	C	T	0.00548729	15	60	0.0556444	0	0.463
2	127060805	EXTL1	G	A	0.00519731	15	60	0.0595	0	0.446
2	127061740	EXTL1	C	T	0.00172473	15	60	0.0731707	0	0.567
2	127062119	EXTL1	T	G	7.07914e-06	15	60	0.21245	0.550898	0.967
2	127070059	EXTL1	A	G	0.00129983	15	60	0.0788684	0	0.608
2	127070095	EXTL1	C	T	0.000620507	15	60	0.0875	0	0.659
2	127070107	EXTL1	C	T	0.000608651	15	60	0.0875	0	0.694
2	127238800	MTFR1L	C	G	0.00523757	3	50	0.0555111	0	0.46
2	127250297	MTFR1L	C	T	1.01204e-10	3	50	0.261364	0.00831933	1
2	127253779	MTFR1L	C	T	0.0389406	3	50	0	0.0689483	0.104
2	127292734	MAN1C1	T	G	0.00190061	7	47	0.0667556	0	0.608
2	127293006	MAN1C1	C	T	0.00190061	7	47	0.0667556	0	0.583
2	127298199	MAN1C1	G	A	0.0445054	7	47	0.214238	0.351814	0.34
2	127314203	MAN1C1	T	C	0.00309781	7	47	0.204659	0.406907	0.685
2	127314257	MAN1C1	G	T	0.000677778	7	47	0.0113864	0.159613	0.85
2	127319851	MAN1C1	T	C	0.0440928	7	47	0.0341136	0	0.188
2	127444116	MAN1C1	G	C	0.00601983	7	47	0	0.0939744	0.422
2	127484416	LDLRAP1	G	A	0.0440928	2	67	0.0347674	0	0.175
2	127488293	LDLRAP1	G	A	0.0439377	2	67	0.0356667	0	0.205
2	135225066	RCC2	T	C	0.0440928	8	42	0.0348837	0	0.192
2	135228817	RCC2	C	T	0.00523757	8	42	0.0581628	0	0.464
2	135235524	RCC2	G	A	0.00190061	8	42	0.0681818	0	0.59
2	135235611	RCC2	T	C	0.00190061	8	42	0.0696744	0	0.556
2	135235679	RCC2	A	G	0.0138197	8	42	0.048878	0	0.34
2	135235785	RCC2	T	G	0.000772166	8	42	0.0794318	0	0.684
2	135236254	RCC2	A	G	0.0149417	8	42	0.0444667	0	0.335
2	135236571	RCC2	G	A	0.0149417	8	42	0.0445111	0	0.317
2	27359758	CERS6	T	C	0.00523757	2	100	0.0569091	0	0.439
2	27359760	CERS6	A	T	0.00523757	2	100	0.0569091	0	0.438
2	27962628	STK39	A	G	0.000135691	2	33	0.897773	0.651412	0.899
2	27962844	STK39	G	A	0.00308106	2	33	0.211156	0.0713529	0.666
2	30007064	SCN9A	C	T	0.0440928	3	27	0.766533	0.626025	0.372
2	30034761	SCN9A	A	G	0.0467049	3	27	0.0779556	0.021042	0.384
2	30071403	SCN9A	T	C	0.0440928	3	27	0.0340909	0	0.183
2	30251024	SCN1A	G	A	0.0440928	11	38	0.0333111	0	0.184
2	30273621	SCN1A	G	A	0.0141093	11	38	0.355511	0.534085	0.487
2	30273732	SCN1A	C	T	4.75186e-05	11	38	0.113818	0	0.896
2	30315719	SCN1A	T	C	5.1311e-05	11	38	0.533222	0.247832	0.929
2	30317872	SCN1A	T	C	2.90998e-07	11	38	0.159045	0	0.975
2	30318082	SCN1A	A	G	0.000358208	11	38	0.0890444	0	0.775
2	30318085	SCN1A	C	T	0.000358208	11	38	0.0890444	0	0.763
2	30318184	SCN1A	C	T	0.00152814	11	38	0.802233	0.580254	0.757
2	30318481	SCN1A	G	A	0.000353704	11	38	0.091	0	0.793
2	30318508	SCN1A	G	A	0.000353704	11	38	0.091	0	0.766
2	30318601	SCN1A	G	A	0.000389871	11	38	0.511227	0.256235	0.83
2	30346545	TTC21B	G	A	0.00603585	12	43	0.211156	0.395109	0.602
2	30346565	TTC21B	G	A	0.0352959	12	43	0	0.0588571	0.083
2	30353644	TTC21B	C	T	0.0352959	12	43	0	0.0587479	0.085
2	30375084	TTC21B	G	T	0.0055582	12	43	0.544467	0.34884	0.566
2	30375114	TTC21B	C	T	0.0352959	12	43	0	0.0588235	0.094
2	30377217	TTC21B	C	T	0.0250892	12	43	0.0888667	0.214412	0.435
2	30380240	TTC21B	C	G	0.0440928	12	43	0.0340909	0	0.188
2	30386436	TTC21B	T	C	0.000772166	12	43	0.0779111	0	0.681
2	30389310	TTC21B	A	G	4.75186e-05	12	43	0.113818	0	0.895
2	30389370	TTC21B	C	T	0.0352959	12	43	0	0.0588235	0.087
2	30409675	TTC21B	C	T	0.000135691	12	43	0.100111	0	0.857
2	30409689	TTC21B	C	T	0.0220675	12	43	0.866756	0.726581	0.475
2	30551756	GALNT3	A	T	0.000237064	5	62	0.0443111	0.239588	0.897
2	30556700	GALNT3	C	A	0.00190061	5	62	0.0667556	0	0.606
2	30568438	GALNT3	C	T	0.0224332	5	62	0.1668	0.310866	0.426
2	30569419	GALNT3	G	A	0.0440928	5	62	0.0333333	0	0.193
2	30569573	GALNT3	A	C	0.000100618	5	62	0.0334222	0.235387	0.928
2	4454270	SAP130	A	C	0.000365617	17	65	0.0889111	0	0.771
2	4454299	SAP130	G	A	0.0149417	17	65	0.0444444	0	0.314
2	4454305	SAP130	T	G	0.00190061	17	65	0.06825	0	0.578
2	4454323	SAP130	T	C	0.000772166	17	65	0.0795227	0	0.721
2	4454338	SAP130	A	G	0.00190061	17	65	0.06825	0	0.578
2	4454495	SAP130	C	T	0.000673091	17	65	0.3668	0.617664	0.791
2	4454537	SAP130	A	G	4.36137e-05	17	65	0.144644	0.424378	0.934
2	4454673	SAP130	C	T	0.00523757	17	65	0.0556444	0	0.461
2	4454674	SAP130	A	G	0.00523757	17	65	0.0556444	0	0.442
2	4454760	SAP130	A	G	0.000204914	17	65	0.177867	0.436983	0.899
2	4454981	SAP130	G	A	0.0149417	17	65	0.0444444	0	0.289
2	4510358	SAP130	G	A	0.0440928	17	65	0.0348837	0	0.174
2	4510460	SAP130	T	C	0.00523757	17	65	0.0567955	0	0.431
2	4510515	SAP130	A	G	0.0149417	17	65	0.0444444	0	0.32
2	4528457	SAP130	G	A	0.00523757	17	65	0.0555333	0	0.476
2	4530243	SAP130	G	A	0.0159085	17	65	0.0445556	0	0.304
2	4530283	SAP130	T	C	0.0055582	17	65	0.0555333	0	0.419
2	4617738	AMMECR1L	G	T	0.000421956	2	50	0.149933	0.446667	0.835
2	4617843	AMMECR1L	G	A	0.0440928	2	50	0.0340682	0	0.196
2	4768086	WDR33	A	G	0.00190061	2	33	0.0666444	0	0.58
2	4782801	WDR33	C	T	0.000789119	2	33	0.0332889	0.197529	0.823
2	4868773	LIMS2	C	T	0.0439377	7	58	0.0357619	0	0.183
2	4884567	LIMS2	C	T	0.00373591	7	58	0.0676216	0	0.449
2	4885605	LIMS2	G	A	0.00190061	7	58	0.0697674	0	0.563
2	4885839	LIMS2	C	T	0.0358792	7	58	0	0.0641624	0.127
2	4885874	LIMS2	T	C	0.00847435	7	58	0.0698372	0.213718	0.567
2	4885898	LIMS2	A	T	0.00190061	7	58	0.0697442	0	0.588
2	4886210	LIMS2	C	T	0.0440928	7	58	0.0117209	0.0812308	0.211
2	5012276	IWS1	G	T	0.000346804	5	50	0.670659	0.395034	0.867
2	5012408	IWS1	G	A	0.0043953	5	50	0.06245	0	0.469
2	5031728	IWS1	C	G	0.0440928	5	50	0.0334222	0	0.193
2	5032368	IWS1	G	A	0.0380743	5	50	0.0667111	0.0126387	0.341
2	5032437	IWS1	C	T	8.17153e-05	5	50	0.644422	0.351398	0.899
2	52264009	ZEB2	A	C	0.00523757	1	100	0.0556222	0	0.465
2	56786916	LRP1B	A	C	0.00523757	4	40	0.0556222	0	0.455
2	56787460	LRP1B	G	A	0.00523757	4	40	0.0556667	0	0.455
2	56787583	LRP1B	G	A	0.00190061	4	40	0.0666222	0	0.581
2	56787584	LRP1B	G	A	0.00190061	4	40	0.0666222	0	0.574
2	62039765	ZRANB3	T	A	0.0440928	11	35	0.0333333	0	0.185
2	62074585	ZRANB3	G	A	0.000772166	11	35	0.0795455	0	0.689
2	62074650	ZRANB3	A	G	0.0435755	11	35	0.0357143	0	0.192
2	62077733	ZRANB3	C	T	0.0440928	11	35	0.0333333	0	0.189
2	62096517	ZRANB3	G	A	0.000772166	11	35	0.0777778	0	0.682
2	62096578	ZRANB3	C	T	0.0012394	11	35	0.0332	0.188857	0.769
2	62097892	ZRANB3	A	G	0.00523757	11	35	0.0556667	0	0.455
2	62097979	ZRANB3	G	A	0.0440928	11	35	0.0333556	0	0.182
2	62103998	ZRANB3	A	C	0.0440928	11	35	0.0333556	0	0.191
2	62104082	ZRANB3	T	C	9.76046e-11	11	35	0.2222	0.656822	1
2	62104178	ZRANB3	G	T	0.00190061	11	35	0.0667778	0	0.593
2	62513397	TMEM163	C	T	4.36137e-05	4	50	0.15	0	0.85
2	62735477	TMEM163	G	A	0.000608651	4	50	0.0223111	0.184723	0.87
2	62779810	TMEM163	C	T	0.0149417	4	50	0.0797273	0.0126387	0.477
2	62781464	TMEM163	C	T	0.0149417	4	50	0.0814651	0.0128547	0.461
2	63838722	NCKAP5	A	T	0.000358208	22	61	0.0889778	0	0.799
2	63838781	NCKAP5	C	A	0.0149417	22	61	0.0444222	0	0.323
2	64718490	NCKAP5	A	C	0.0149417	22	61	0.0444222	0	0.327
2	64732290	NCKAP5	G	A	0.00955182	22	61	0.0556889	0.185076	0.516
2	64732587	NCKAP5	C	T	0.0148477	22	61	0.0464884	0	0.305
2	64732875	NCKAP5	C	T	0.0440928	22	61	0.0332889	0	0.2
2	64733967	NCKAP5	G	A	0.0491846	22	61	0	0.0555128	0.058
2	64734741	NCKAP5	C	T	0.00626848	22	61	0.0556889	0.189193	0.567
2	64792430	NCKAP5	A	T	0.0135694	22	61	0.0487317	0	0.331
2	64796585	NCKAP5	A	G	0.00190061	22	61	0.0667333	0	0.578
2	64796653	NCKAP5	A	G	3.70321e-11	22	61	0.255467	0.00415966	1
2	64796683	NCKAP5	G	A	0.000772166	22	61	0.0776444	0	0.696
2	64872119	NCKAP5	G	A	0.00523757	22	61	0.0556222	0	0.484
2	64872347	NCKAP5	A	G	0.000772166	22	61	0.0796136	0	0.674
2	64872455	NCKAP5	C	A	0.0149417	22	61	0.0445333	0	0.326
2	64872551	NCKAP5	G	T	0.00523757	22	61	0.0580233	0	0.469
2	64872611	NCKAP5	T	C	4.72639e-11	22	61	0.322133	0.0251933	0.998
2	64872659	NCKAP5	A	C	0.0149417	22	61	0.0445111	0	0.321
2	64872736	NCKAP5	G	A	0.00190061	22	61	0.0666222	0	0.565
2	64872767	NCKAP5	A	C	0.0149417	22	61	0.0445111	0	0.338
2	64873021	NCKAP5	C	T	0.00215966	22	61	0.133533	0.0254068	0.694
2	64873067	NCKAP5	T	A	4.72639e-11	22	61	0.322133	0.0251933	0.998
2	6622645	ANKAR	G	A	0.0149417	13	72	0.0444222	0	0.319
2	6622777	ANKAR	A	G	0.0345897	13	72	0.0220889	0.109218	0.379
2	6631259	ANKAR	G	A	0.0010954	13	72	0.0220889	0.168193	0.816
2	6645713	ANKAR	A	C	0.0149417	13	72	0.0445556	0	0.316
2	6650620	ANKAR	T	C	0.0440928	13	72	0.0555778	0.00836975	0.316
2	6656987	ANKAR	T	C	0.0440928	13	72	0.0556667	0.00836975	0.305
2	6657197	ANKAR	C	G	0.0010954	13	72	0.0220889	0.168227	0.809
2	6657286	ANKAR	A	C	0.000772166	13	72	0.0777778	0	0.688
2	6657483	ANKAR	A	G	0.0440928	13	72	0.0333111	0	0.195
2	6657913	ANKAR	T	C	0.000772166	13	72	0.0220889	0.178	0.836
2	6657979	ANKAR	C	T	0.00271029	13	72	0.802233	0.593017	0.67
2	6657981	ANKAR	C	T	0.0152255	13	72	0.0444222	0	0.289
2	6658182	ANKAR	C	A	0.00523757	13	72	0.0568182	0	0.456
2	89370154	AOX2	G	A	8.05318e-12	9	50	0.0888	0.529479	1
2	89391371	AOX2	C	T	0.00523757	9	50	0.0567727	0	0.464
2	89403709	AOX2	G	T	2.64489e-11	9	50	0.0888	0.512748	1
2	89407391	AOX2	C	T	0.000772166	9	50	0.0777556	0	0.713
2	89408270	AOX2	A	G	0.00190061	9	50	0.0666	0	0.586
2	89415673	AOX2	G	A	0.0445054	9	50	0.0334444	0	0.19
2	89424144	AOX2	C	T	0.0440928	9	50	0.0334	0	0.193
2	89426553	AOX2	T	G	0.00190061	9	50	0.0682727	0	0.578
2	89429744	AOX2	G	A	0.0440928	9	50	0.0340909	0	0.209
2	90571718	FZD7	C	T	0.00140043	2	40	0.0116279	0.144	0.795
2	90573192	FZD7	A	G	0.0142774	2	40	0.0116279	0.101822	0.445
2	90613012	KIAA2012	G	A	0.00190061	16	67	0.0680909	0	0.572
2	90628829	KIAA2012	C	A	0.00609302	16	67	0.0814419	0.00844068	0.56
2	90628841	KIAA2012	G	A	0.0141093	16	67	0.0554222	0.178	0.504
2	90642383	KIAA2012	G	A	0.0148477	16	67	0.0463721	0	0.317
2	90645995	KIAA2012	C	T	0.00523757	16	67	0.0568409	0	0.46
2	90646039	KIAA2012	G	T	0.0440928	16	67	0.0348605	0	0.175
2	90668576	KIAA2012	T	C	0.0440928	16	67	0.0332	0	0.199
2	90693991	KIAA2012	G	A	0.0440928	16	67	0.0333333	0	0.194
2	90729630	KIAA2012	G	T	0.0149417	16	67	0.0445333	0.155462	0.478
2	90729695	KIAA2012	A	G	0.00523757	16	67	0.0556222	0	0.442
2	90729788	KIAA2012	C	G	0.00523757	16	67	0.0569091	0	0.466
2	90732111	KIAA2012	C	T	0.00145655	16	67	0.709442	0.890832	0.732
2	90732293	KIAA2012	T	C	0.0435755	16	67	0.0356667	0	0.181
2	90733319	KIAA2012	T	C	0.0149417	16	67	0.0445333	0	0.312
2	90734300	KIAA2012	T	C	0.000772166	16	67	0.0778444	0	0.689
2	90736973	KIAA2012	A	T	0.0149417	16	67	0.0444667	0	0.339
2	90787227	NOP58	G	A	0.00523757	4	100	0.0556444	0	0.459
2	90805625	NOP58	G	C	0.0149417	4	100	0.0454773	0	0.321
2	90805666	NOP58	C	A	0.00322462	4	100	0.340932	0.160864	0.645
2	90810636	NOP58	A	G	0.00523757	4	100	0.0555333	0	0.473
2	90865326	BMPR2	C	T	0.0440928	13	20	0.0339545	0	0.186
2	90984782	BMPR2	A	T	0.0310705	13	20	0.0777778	0.0167395	0.417
2	91007704	BMPR2	C	T	0.000608651	13	20	0.209349	0.0502605	0.799
2	91010366	BMPR2	C	A	0.000235378	13	20	0.0556222	0.260454	0.885
2	91010788	BMPR2	A	T	0.00523757	13	20	0.0556667	0	0.437
2	91011288	BMPR2	A	G	0.00190061	13	20	0.0666667	0	0.576
2	91013541	BMPR2	A	G	0.00523757	13	20	0.0348605	0.168294	0.657
2	91013568	BMPR2	A	C	0.0440928	13	20	0.0348372	0	0.164
2	91013623	BMPR2	A	C	0.0141093	13	20	0.0475476	0	0.295
2	91014628	BMPR2	A	G	0.0141093	13	20	0.0477619	0	0.317
2	91015058	BMPR2	G	C	0.00280601	13	20	0	0.105126	0.728
2	91015455	BMPR2	C	A	0.0149417	13	20	0.0455455	0	0.345
2	91017130	BMPR2	G	A	0.0149417	13	20	0.0445111	0	0.315
20	22341247	MAP3K1	G	A	0.021586	2	15	0.0445333	0	0.307
20	22345155	MAP3K1	A	G	0.00011625	2	15	0.0111111	0.189193	0.949
20	36951947	WDR70	G	A	0.00125868	1	25	0.166667	0.033563	0.749
20	38050626	SKP2	A	G	0.021586	2	20	0.0445333	0	0.331
20	38050640	SKP2	T	G	0.00125868	2	20	0.0777111	0	0.678
20	38305389	IL7R	G	A	0.00011889	3	60	0.102364	0	0.848
20	38305502	IL7R	G	C	0.00280289	3	60	0.0697442	0	0.573
20	38313295	IL7R	C	T	0.000105881	3	60	0.111244	0	0.895
20	61404827	CTNND2	G	A	0.00763948	9	36	0.0556	0	0.49
20	61404857	CTNND2	C	T	0.021586	9	36	0.0444444	0	0.305
20	61588853	CTNND2	C	T	0.0488521	9	36	0.976744	0.8895	0.375
20	61838912	CTNND2	C	T	0.00603748	9	36	0	0.0972881	0.624
20	61883509	CTNND2	G	A	0.0041687	9	36	0	0.104874	0.593
20	62262092	CTNND2	C	T	0.00280289	9	36	0.0697442	0	0.579
20	62262116	CTNND2	C	T	0.021586	9	36	0.0475714	0	0.342
20	62301152	CTNND2	C	T	0.00301559	9	36	0.0667333	0	0.599
20	62301197	CTNND2	C	T	0.00763948	9	36	0.0567955	0	0.472
21	18842603	NTRK3	G	A	0.00102804	7	30	0.0778667	0	0.678
21	18889321	NTRK3	G	A	0.0486884	7	30	0.0340909	0	0.175
21	19005562	NTRK3	G	A	0.00048832	7	30	0.23875	0.500168	0.858
21	19005661	NTRK3	A	G	0.00290022	7	30	0.0682955	0	0.57
21	19121334	NTRK3	G	A	0.0486884	7	30	0.0334444	0	0.195
21	19121376	NTRK3	G	A	0.00672352	7	30	0.0568182	0	0.483
21	19121394	NTRK3	G	A	0.00048832	7	30	0.0890444	0	0.772
21	19492422	MRPS11	T	C	0.0066393	1	12	0.0608537	0	0.476
21	20409326	ACAN	C	T	0.00672352	9	39	0.0223111	0.140846	0.635
21	20412218	ACAN	C	G	0.00048832	9	39	0.092907	0	0.759
21	20414163	ACAN	C	T	0.0020969	9	39	0.0751	0	0.619
21	20414234	ACAN	G	A	0.0486884	9	39	0.0333333	0	0.187
21	20414387	ACAN	A	G	1.4318e-06	9	39	0.154881	0	0.962
21	20414516	ACAN	A	G	0.000401318	9	39	0.100025	0	0.79
21	20425212	ACAN	G	A	0.00672352	9	39	0.0568182	0	0.482
21	20428540	ACAN	G	A	7.9859e-05	9	39	0.113614	0	0.905
21	20428814	ACAN	C	T	0.0066393	9	39	0.061	0	0.474
21	20650117	ABHD2	C	T	0.0476565	2	22	0.0366098	0	0.178
21	20684189	ABHD2	A	G	0.0486884	2	22	0.0333556	0	0.181
21	30319256	ADAMTS7	C	T	0.00290267	12	41	0.0682273	0	0.616
21	30352909	ADAMTS7	C	T	0.0486884	12	41	0.0356905	0	0.206
21	30354281	ADAMTS7	T	C	0.00672352	12	41	0.058186	0	0.483
21	30359230	ADAMTS7	T	C	0.000249758	12	41	0.383651	0.666684	0.87
21	30363200	ADAMTS7	G	A	0.0486884	12	41	0.0340682	0	0.196
21	30363392	ADAMTS7	T	C	0.00672352	12	41	0.058186	0	0.464
21	30363604	ADAMTS7	T	C	0.00672352	12	41	0.058186	0	0.438
21	30365347	ADAMTS7	C	T	0.0168377	12	41	0.05	0	0.324
21	30365606	ADAMTS7	C	T	0.0479571	12	41	0.0365366	0	0.2
21	30369290	ADAMTS7	T	C	0.0179444	12	41	0.485771	0.681584	0.499
21	30369415	ADAMTS7	C	A	0.0122112	12	41	0	0.0804661	0.372
21	30369613	ADAMTS7	C	T	0.0486884	12	41	0.0334	0	0.167
21	30486890	CIB2	A	G	1.10729e-07	1	33	0.182976	0	0.98
21	30671618	WDR61	C	T	0.00048832	1	50	0.0888667	0	0.793
21	30969715	CHRNA5	T	C	0.0486884	2	50	0.034	0	0.184
21	30969882	CHRNA5	G	T	0.00672352	2	50	0.0556222	0	0.46
21	45322511	SRP54	A	G	0.00048832	1	50	0.091	0	0.781
21	45353050	FAM177A1	C	G	0.0179883	4	50	0.0475714	0	0.323
21	45359132	FAM177A1	C	T	0.000800867	4	50	0	0.125933	0.893
21	45366617	FAM177A1	C	T	0.000581683	4	50	0.0339545	0.214403	0.88
21	45368802	FAM177A1	G	A	0.00102804	4	50	0.0777778	0	0.668
21	47398481	MIPOL1	T	C	0.00672352	3	38	0.0555333	0	0.449
21	47504069	MIPOL1	C	G	0.0179883	3	38	0.0444444	0	0.334
21	47535886	MIPOL1	C	T	0.0179883	3	38	0.0445111	0	0.344
21	47810545	TTC6	C	A	0.0162911	12	50	0.0513333	0	0.322
21	47877334	TTC6	C	T	0.00672352	12	50	0.0555333	0	0.446
21	47877369	TTC6	A	G	0.00298959	12	50	0.0667556	0	0.588
21	47877397	TTC6	C	T	0.0486884	12	50	0.0334222	0	0.221
21	47922014	TTC6	A	C	0.0179883	12	50	0.0445333	0.155336	0.451
21	47924540	TTC6	G	A	0.0179883	12	50	0.0444444	0	0.32
21	47924649	TTC6	G	A	0.0179883	12	50	0.0444444	0	0.318
21	47924660	TTC6	A	G	0.0179883	12	50	0.0444444	0	0.348
21	47924828	TTC6	T	C	0.0179883	12	50	0.0444444	0	0.316
21	47945172	TTC6	G	A	0.00362349	12	50	0.0334222	0.176403	0.715
21	47997995	TTC6	A	G	0.0486884	12	50	0.0334	0	0.206
21	47998132	TTC6	G	A	0.0486884	12	50	0.0332889	0	0.184
21	48348596	SSTR1	G	C	0.0476565	20	56	0.0365122	0	0.203
21	48348769	SSTR1	A	G	0.0179883	20	56	0.0454545	0	0.321
21	48349117	SSTR1	C	T	0.0332767	20	56	0.1625	0.0619381	0.426
21	48349656	SSTR1	G	A	6.88436e-05	20	56	0.131684	0.434783	0.946
21	48350105	SSTR1	C	T	0.0066393	20	56	0.0610732	0	0.443
21	48350267	SSTR1	C	T	0.000800867	20	56	0.0853902	0	0.691
21	48350690	SSTR1	G	T	0.0173749	20	56	0.0486829	0	0.318
21	48351546	SSTR1	G	A	0.0486884	20	56	0.0357143	0	0.197
21	48351742	SSTR1	G	A	0.00290022	20	56	0.0681591	0	0.587
21	48351844	SSTR1	G	C	0.0486884	20	56	0.0333333	0	0.178
21	48352062	SSTR1	C	T	0.0179883	20	56	0.0465349	0	0.297
21	48352297	SSTR1	A	G	0.00672352	20	56	0.0557333	0	0.437
21	48352309	SSTR1	C	T	0.00672352	20	56	0.0557333	0	0.456
21	48352328	SSTR1	G	A	0.0179883	20	56	0.0446222	0	0.329
21	48352692	SSTR1	C	T	0.0181725	20	56	0.0446222	0	0.299
21	48353014	SSTR1	A	G	0.000249758	20	56	0.100089	0	0.838
21	48378878	SSTR1	C	T	0.0179883	20	56	0.0445333	0	0.312
21	48378885	SSTR1	C	T	0.0278978	20	56	0.444267	0.609319	0.443
21	48379007	SSTR1	C	A	0.0179883	20	56	0.0445333	0	0.337
21	48379209	SSTR1	T	C	0.0486884	20	56	0.0341591	0	0.205
21	58523383	FAM181A	A	G	0.0161893	2	25	0.0512821	0	0.31
21	58525389	FAM181A	C	T	0.000800867	2	25	0.960658	0.767702	0.856
21	58651506	OTUB2	G	A	0.0382774	3	25	0.0332889	0.122754	0.329
21	58656926	OTUB2	C	T	0.0486884	3	25	0.0332889	0.117571	0.337
21	58657343	OTUB2	A	C	0.0364657	3	25	0.833422	0.694966	0.395
21	58736566	IFI27	A	G	0.00672352	4	67	0.416524	0.62289	0.652
21	58736576	IFI27	G	A	0.00082218	4	67	0.0832619	0	0.698
21	58740824	IFI27	T	C	0.0179883	4	67	0.0445556	0	0.327
21	58740835	IFI27	A	G	0.000825335	4	67	0.215886	0.453647	0.804
21	59288338	SERPINA5	G	A	0.0486884	3	43	0.0340909	0	0.203
21	59290300	SERPINA5	C	T	0.00656914	3	43	0	0.0968067	0.629
21	59435734	SERPINA3-1	T	C	0.00656914	9	100	0.4251	0.642155	0.655
21	59435899	SERPINA3-1	G	A	0.0486884	9	100	0.0349767	0	0.19
21	59437042	SERPINA3-1	T	C	0.0382774	9	100	0.0416111	0	0.205
21	59438380	SERPINA3-1	C	T	0.00118784	9	100	0.170805	0.0342735	0.752
21	59438431	SERPINA3-1	C	T	0.00118784	9	100	0.109585	0.00857627	0.706
21	59441001	SERPINA3-1	G	A	0.0235488	9	100	0.0111111	0.0968067	0.417
21	59441217	SERPINA3-1	C	T	0.00048832	9	100	0.188733	0.0378571	0.828
21	59441483	SERPINA3-1	C	A	0.00656914	9	100	0.151302	0.038178	0.605
21	59441505	SERPINA3-1	G	A	0.000800867	9	100	0.952333	0.767017	0.824
21	59460884	SERPINA5	C	T	0.00672352	3	43	0.0555778	0	0.468
21	8091030	PGPEP1L	G	T	0.040719	1	25	0	0.0587563	0.103
22	18627443	GRM7	T	C	0.00609582	4	25	0.0777556	0.00427119	0.62
22	18628279	GRM7	T	C	0.00342008	4	25	0.0681818	0	0.618
22	18825119	GRM7	C	T	0.0279486	4	25	0.302442	0.159706	0.46
22	18927930	GRM7	G	A	0.000420742	4	25	0.630714	0.346197	0.882
22	21522835	ITPR1	G	T	0.00272616	19	38	0.766711	0.54205	0.76
22	21523132	ITPR1	A	G	0.0122099	19	38	0.0889333	0.0124958	0.573
22	21523433	ITPR1	G	A	0.0449094	19	38	0.0111333	0.0881092	0.323
22	21523968	ITPR1	G	C	0.00657887	19	38	0.0889333	0.00838983	0.615
22	21602003	ITPR1	G	A	6.9154e-07	19	38	0.0348837	0.327899	0.999
22	21632273	ITPR1	G	A	0.00931062	19	38	0.05675	0	0.459
22	21632336	ITPR1	G	A	0.0235761	19	38	0.170227	0.329291	0.491
22	21632366	ITPR1	G	A	2.52543e-05	19	38	0.125	0	0.925
22	21654587	ITPR1	C	T	0.00114998	19	38	0.0876	0	0.703
22	21674259	ITPR1	A	G	0.00931062	19	38	0.0555556	0	0.453
22	21687809	ITPR1	G	A	0.0235761	19	38	0.0475952	0	0.303
22	21691311	ITPR1	A	G	0.00263148	19	38	0.300067	0.117664	0.736
22	21692088	ITPR1	G	A	0.00155228	19	38	0.0778444	0	0.69
22	21707065	ITPR1	T	G	0.0235761	19	38	0.0454318	0	0.337
22	21708882	ITPR1	G	A	0.00931062	19	38	0.0555111	0	0.454
22	21709757	ITPR1	G	A	0.00155228	19	38	0.0795227	0	0.674
22	21730846	ITPR1	G	A	0.00931062	19	38	0.0556667	0	0.433
22	21844176	ITPR1	G	A	0.0235761	19	38	0.0445333	0	0.317
22	21848737	ITPR1	T	C	6.9154e-07	19	38	0.1556	0	0.975
22	28654958	PPP4R2	T	C	0.0235761	2	17	0.0445333	0	0.301
22	28655572	PPP4R2	C	A	0.00931062	2	17	0.0555333	0	0.492
22	57382228	FGD5	A	T	0.00931062	13	30	0.0580465	0	0.452
22	57382269	FGD5	T	C	0.0235761	13	30	0.0476667	0	0.304
22	57382642	FGD5	A	C	0.00155228	13	30	0.0779333	0	0.687
22	57382886	FGD5	A	G	0.0456552	13	30	0.0416667	0	0.156
22	57382935	FGD5	T	C	0.0425856	13	30	0.0441176	0	0.431
22	57382947	FGD5	C	T	0.0447971	13	30	0.0428571	0	0.186
22	57413237	FGD5	T	G	0.0465897	13	30	0.0404865	0	0.203
22	57428053	FGD5	C	T	0.0235761	13	30	0.0454773	0	0.328
22	57491661	FGD5	G	T	0.00928041	13	30	0.0595476	0	0.432
22	57492495	FGD5	G	A	0.00322625	13	30	0.0714524	0	0.585
22	57493027	FGD5	G	C	0.024876	13	30	0.18593	0.346034	0.467
22	57493469	FGD5	C	T	0.00114998	13	30	0.0897692	0	0.698
22	57493554	FGD5	G	A	0.0484219	13	30	0.0393158	0	0.195
22	57731499	GRIP2	G	T	0.00322625	13	20	0.0697674	0	0.55
22	57746747	GRIP2	C	A	0.0231751	13	20	0.05	0	0.342
22	57748928	GRIP2	C	T	0.00835492	13	20	0.062475	0	0.47
22	57758590	GRIP2	A	G	0.0231751	13	20	0.050025	0	0.32
22	57759612	GRIP2	C	A	0.0235761	13	20	0.0454545	0	0.32
22	57764469	GRIP2	C	T	0.0235761	13	20	0.404857	0.588345	0.526
22	57766832	GRIP2	G	T	0.0484219	13	20	0.0610732	0.00840678	0.313
22	57767467	GRIP2	T	C	0.0235761	13	20	0.0475238	0	0.349
22	57767478	GRIP2	G	A	0.0235761	13	20	0.0475238	0	0.319
22	57767723	GRIP2	A	G	0.00114998	13	20	0.631071	0.854795	0.82
22	57768584	GRIP2	C	A	0.0456552	13	20	0.722167	0.857853	0.388
22	57768670	GRIP2	T	C	0.00114998	13	20	0.651209	0.863231	0.824
22	57768770	GRIP2	T	G	0.0235761	13	20	0.0454545	0	0.332
22	58853217	IQSEC1	A	C	0.00928041	13	38	0.059619	0	0.489
22	58863898	IQSEC1	C	T	0.0235761	13	38	0.047619	0	0.365
22	58874988	IQSEC1	C	T	0.00129519	13	38	0.916667	0.623506	0.828
22	58875046	IQSEC1	G	A	0.0001907	13	38	0.200114	0.0229174	0.876
22	58875141	IQSEC1	C	T	0.00114998	13	38	0.0945946	0	0.68
22	58876557	IQSEC1	C	T	0.00233237	13	38	0.9405	0.760622	0.758
22	58876688	IQSEC1	C	G	0.00856542	13	38	0.06255	0	0.462
22	58877204	IQSEC1	C	T	0.00286296	13	38	0.0732683	0	0.592
22	58877212	IQSEC1	C	G	0.00206234	13	38	0.190476	0.0462185	0.734
22	58878078	IQSEC1	C	T	0.0235761	13	38	0.0444222	0	0.321
22	58878158	IQSEC1	G	A	0.0465897	13	38	0.0225909	0.109336	0.375
22	58878218	IQSEC1	C	T	0.0465897	13	38	0.0220889	0.109395	0.368
22	58878524	IQSEC1	C	T	0.0240943	13	38	0.0444222	0	0.335
23	15688256	BYSL	T	C	0.00633659	1	12	0.0594524	0	0.468
23	16648161	PPP2R5D	C	T	0.00253032	2	29	0.0681818	0	0.574
23	16652494	PPP2R5D	G	A	0.00203111	2	29	0.075025	0	0.586
23	16659111	KLHDC3	C	G	0.0184301	1	100	0.0455682	0	0.325
23	16664550	RRP36	C	T	0.00266395	11	58	0.0666	0	0.598
23	16664630	RRP36	G	A	0.000291538	11	58	0.0114545	0.177839	0.919
23	16665161	RRP36	G	A	0.00253032	11	58	0.0667111	0	0.578
23	16665199	RRP36	T	C	0.00663907	11	58	0.0556444	0	0.462
23	16665222	RRP36	C	T	0.0184301	11	58	0.0445333	0	0.325
23	16665258	RRP36	A	G	0.00663907	11	58	0.0556444	0	0.493
23	16665337	RRP36	T	C	0.00253032	11	58	0.0667333	0	0.587
23	16665585	RRP36	C	G	0.000900804	11	58	0.0813953	0	0.678
23	16665729	RRP36	C	G	0.0180271	11	58	0.0466279	0	0.337
23	16665806	RRP36	G	A	0.00103385	11	58	0.0778444	0	0.673
23	16665880	RRP36	T	C	0.000390758	11	58	0.0888444	0	0.776
23	16688504	KLC4	A	G	0.0177574	5	33	0.047619	0	0.337
23	16689299	KLC4	C	G	0.00232513	5	33	0.0697442	0	0.589
23	16689863	KLC4	G	A	0.00646869	5	33	0.0582558	0	0.454
23	16699529	KLC4	C	T	0.00626027	5	33	0.0595476	0	0.467
23	16702039	KLC4	G	C	0.000291538	5	33	0.0117209	0.180513	0.944
23	16703933	PTK7	G	T	0.000518524	6	43	0.0120976	0.177018	0.909
23	16744870	PTK7	G	A	0.000800486	6	43	0.0874	0	0.687
23	16747096	PTK7	A	G	0.036932	6	43	0.0117209	0.0932542	0.313
23	16754371	PTK7	C	T	0.000341836	6	43	0.0975122	0	0.773
23	16754399	PTK7	C	A	0.000863545	6	43	0.0833571	0	0.702
23	16767142	PTK7	G	A	0.0181993	6	43	0.0464651	0	0.321
23	16780739	SRF	G	A	0.0059499	2	33	0.0610732	0	0.457
23	16782454	SRF	G	T	0.0471784	2	33	0.0375	0	0.193
23	16788312	CUL9	C	T	0.0254806	16	36	0.0855122	0.0169746	0.395
23	16798713	CUL9	T	C	0.0181993	16	36	0.0464651	0	0.309
23	16800592	CUL9	C	T	0.000202189	16	36	0	0.171009	0.987
23	16801536	CUL9	G	A	0.000286042	16	36	0.0244878	0.218681	0.941
23	16815567	CUL9	C	T	0.00207359	16	36	0.0731707	0	0.573
23	16815843	CUL9	A	G	0.00663907	16	36	0.0555556	0	0.482
23	16815855	CUL9	A	T	0.0180271	16	36	0	0.0715546	0.233
23	16815983	CUL9	C	T	0.00100404	16	36	0.0795909	0	0.714
23	16816273	CUL9	G	A	0.00679262	16	36	0.0555556	0	0.439
23	16816377	CUL9	C	T	0.00663907	16	36	0.0567955	0	0.48
23	16818790	CUL9	C	A	0.00546489	16	36	0.0625	0	0.442
23	16820517	CUL9	C	T	0.00253032	16	36	0.0696744	0	0.599
23	16821909	CUL9	G	C	0.00663907	16	36	0.0568409	0	0.47
23	16821939	CUL9	C	G	0.0180271	16	36	0.0464186	0	0.32
23	16822007	CUL9	G	A	0.00646869	16	36	0.0581628	0	0.453
23	16822103	CUL9	T	C	0.000390758	16	36	0.0909773	0	0.783
23	16861791	TTBK1	G	C	0.0177574	4	40	0.0476429	0	0.316
23	16861879	TTBK1	G	T	0.018457	4	40	0.0445333	0	0.285
23	16861907	TTBK1	C	T	0.00663907	4	40	0.0568864	0	0.455
23	16865335	TTBK1	C	T	0.00203111	4	40	0.074975	0	0.575
23	16896441	SLC22A7	G	T	0.000793093	2	33	0.0714762	0.27122	0.821
23	16899640	SLC22A7	A	G	0.0022862	2	33	0.0465581	0.209849	0.758
23	16988952	ABCC10	C	T	0.000320639	3	15	0.0974634	0	0.762
23	17001958	ABCC10	G	C	0.0017009	3	15	0.0488293	0.220415	0.756
23	17008631	ABCC10	C	A	0.047734	3	15	0.0365854	0	0.186
23	17051258	TJAP1	C	T	0.0151917	2	17	0.0511282	0	0.321
23	17051409	TJAP1	C	T	0.0151917	2	17	0.0512821	0	0.342
23	17068260	POLR1C	T	C	0.0166596	2	40	0.0488293	0	0.305
23	17068888	POLR1C	G	A	0.0184301	2	40	0.0454318	0	0.335
23	17119290	POLH	T	C	0.0480637	12	40	0.1668	0.298538	0.396
23	17119323	POLH	T	C	0.0236385	12	40	0.155689	0.302697	0.47
23	17131292	POLH	C	T	0.0264588	12	40	0.166889	0.311034	0.447
23	17131304	POLH	G	A	0.00632225	12	40	0.133556	0.306866	0.603
23	17131311	POLH	C	T	0.0356502	12	40	0.166889	0.306866	0.408
23	17139784	POLH	C	T	0.0480637	12	40	0.166889	0.302597	0.386
23	17141952	POLH	C	G	0.0356502	12	40	0.166889	0.306538	0.4
23	17142874	POLH	G	A	0.000979807	12	40	0.0794773	0	0.694
23	17142926	POLH	G	C	0.000922638	12	40	0.0814419	0	0.686
23	17143127	POLH	C	T	0.000683291	12	40	0.0776444	0.281294	0.827
23	17143257	POLH	A	G	0.0356502	12	40	0.166889	0.306866	0.413
23	17143341	POLH	T	C	0.0129171	12	40	0.144667	0.306866	0.554
23	17177810	RSPH9	C	T	0.000390758	1	33	0.11375	0.343102	0.849
23	17286563	VEGFA	G	A	0.0184301	3	43	0.0814419	0.214571	0.485
23	17290288	VEGFA	A	G	0.00534706	3	43	0.062375	0	0.482
23	17296773	VEGFA	G	A	7.73506e-06	3	43	0.825721	0.495729	0.981
23	17664449	TMEM63B	T	C	0.0456442	3	30	0.037525	0	0.196
23	17665088	TMEM63B	G	A	0.000143808	3	30	0.0117209	0.194797	0.957
23	17682418	TMEM63B	C	G	0.00167275	3	30	0.0810811	0	0.618
23	17692458	CAPN11	G	A	0.00253032	3	30	0.829415	0.618678	0.709
23	17695268	CAPN11	T	C	0.00207359	3	30	0.0731707	0	0.606
23	17699548	CAPN11	G	A	0.00478964	3	30	0.0675676	0	0.473
23	17730959	SLC29A1	C	A	0.00518688	5	56	0.078	0.235218	0.624
23	17733775	SLC29A1	G	A	0.00646869	5	56	0.0581395	0	0.474
23	17737980	SLC29A1	C	T	0.0189509	5	56	0.0581395	0.00423529	0.356
23	17740111	SLC29A1	C	T	0.0022862	5	56	0.0454091	0.201849	0.698
23	17740844	SLC29A1	C	T	0.00663907	5	56	0.0568182	0	0.446
23	17884012	CDC5L	C	T	0.00354798	3	27	0.0114545	0.130261	0.7
23	17890850	CDC5L	C	T	2.1445e-05	3	27	0.1222	0	0.922
23	17890858	CDC5L	C	T	2.1445e-05	3	27	0.1222	0	0.921
23	24607302	IL17A	G	A	0.0356502	5	42	0.62793	0.462261	0.448
23	24609032	IL17A	G	A	0.000390758	5	42	0.0889556	0	0.765
23	24609039	IL17A	G	A	0.00490841	5	42	0.677933	0.470697	0.627
23	24609118	IL17A	G	A	0.00102549	5	42	0.0777556	0	0.666
23	24609283	IL17A	T	C	0.00253032	5	42	0.0667556	0	0.588
23	24823167	PAQR8	C	G	0.000390758	20	27	0.4875	0.749805	0.854
23	24823185	PAQR8	T	C	0.00471105	20	27	0.0657368	0	0.479
23	24823279	PAQR8	A	C	2.1445e-05	20	27	0.422974	0.74347	0.952
23	24823689	PAQR8	G	A	0.0166596	20	27	0.0488049	0	0.32
23	24823992	PAQR8	C	T	0.000861658	20	27	0.261545	0.0825652	0.789
23	24824332	PAQR8	G	A	0.00663907	20	27	0.0556444	0	0.462
23	24824386	PAQR8	A	G	0.0184301	20	27	0.0444222	0	0.309
23	24825050	PAQR8	A	G	0.00663907	20	27	0.0568864	0	0.451
23	24825158	PAQR8	C	T	0.0148329	20	27	0.590909	0.762856	0.511
23	24825237	PAQR8	A	T	0.029678	20	27	0.644622	0.792297	0.471
23	24825346	PAQR8	A	G	0.0184301	20	27	0.0445111	0	0.332
23	24825577	PAQR8	G	A	2.1445e-05	20	27	0.227455	0.033839	0.933
23	24825617	PAQR8	G	A	0.00308316	20	27	0.366533	0.589059	0.667
23	24825799	PAQR8	T	C	0.0191958	20	27	0.599933	0.760454	0.487
23	24826120	PAQR8	C	A	0.00206243	20	27	0.589	0.794076	0.733
23	24826150	PAQR8	C	T	0.000143808	20	27	0.211222	0.0377395	0.902
23	24826287	PAQR8	G	T	0.00203111	20	27	0.5444	0.760487	0.709
23	24826452	PAQR8	T	G	0.00203111	20	27	0.544489	0.760529	0.715
23	24826554	PAQR8	G	A	0.00253032	20	27	0.545386	0.756328	0.692
23	24826600	PAQR8	A	G	2.1445e-05	20	27	0.261523	0.0503782	0.926
23	24845654	EFHC1	C	T	2.1445e-05	10	36	0.122178	0	0.913
23	24845665	EFHC1	G	A	0.0184301	10	36	0.0445111	0	0.331
23	24845687	EFHC1	T	C	0.000390758	10	36	0.0889333	0	0.742
23	24845700	EFHC1	C	A	0.00266395	10	36	0.325651	0.550504	0.693
23	24850648	EFHC1	T	C	0.0184301	10	36	0.0454318	0	0.328
23	24855160	EFHC1	G	A	0.0423887	10	36	0.266689	0.142857	0.433
23	24861771	EFHC1	C	T	0.0376841	10	36	0.255733	0.13463	0.401
23	24865713	EFHC1	T	C	0.000286042	10	36	0.4778	0.743697	0.865
23	24880879	EFHC1	G	A	0.047734	10	36	0.174302	0.31084	0.379
23	24881003	EFHC1	G	A	0.000390758	10	36	0.0889778	0	0.797
23	25275920	FBXO9	G	T	0.0155575	8	38	0.0808649	0.234153	0.546
23	25287223	FBXO9	A	G	0.0208214	8	38	0.0569091	0.00420339	0.358
23	25288103	FBXO9	G	A	0.000143808	8	38	0.0567273	0.283915	0.928
23	25291908	FBXO9	A	G	0.000242592	8	38	0.119119	0.00416807	0.833
23	25296739	FBXO9	A	G	0.000900804	8	38	0.300044	0.109109	0.765
23	25296780	FBXO9	T	C	0.000824587	8	38	0.111156	0.00843697	0.776
23	25297010	FBXO9	C	A	0.00081386	8	38	0.300178	0.10495	0.82
23	25297236	FBXO9	C	A	0.0012073	8	38	0.295568	0.109286	0.773
23	30336883	ZSCAN12	A	G	0.042652	20	38	0.488568	0.336319	0.427
23	30336935	ZSCAN12	C	T	0.0184301	20	38	0.0453636	0	0.311
23	30342987	ZSCAN12	G	A	0.0184301	20	38	0.0445333	0	0.326
23	30344841	ZSCAN12	T	C	0.00253032	20	38	0.0667333	0	0.592
23	30344990	ZSCAN12	C	T	0.00253032	20	38	0.0667333	0	0.583
23	30345040	ZSCAN12	G	A	0.0184301	20	38	0.0332	0.138639	0.467
23	30345420	ZSCAN12	C	T	0.0338007	20	38	0.2666	0.420134	0.409
23	30345462	ZSCAN12	A	T	0.0180271	20	38	0	0.0715966	0.236
23	30345749	ZSCAN12	G	A	0.0184301	20	38	0.0445333	0	0.327
23	30345887	ZSCAN12	G	A	0.0184301	20	38	0.0444	0	0.32
23	30346192	ZSCAN12	T	G	0.00646869	20	38	0.688756	0.48321	0.632
23	30346212	ZSCAN12	C	T	0.0184301	20	38	0.0445333	0	0.345
23	30346321	ZSCAN12	G	A	0.00253032	20	38	0.0667333	0	0.615
23	30346449	ZSCAN12	T	C	0.0166596	20	38	0.311089	0.49158	0.482
23	30346614	ZSCAN12	C	T	0.0084756	20	38	0.155467	0.0462521	0.576
23	30346905	ZSCAN12	A	G	0.000390758	20	38	0.0889556	0	0.779
23	30346918	ZSCAN12	G	A	0.00881663	20	38	0.322244	0.15979	0.572
23	30346971	ZSCAN12	C	T	0.000151388	20	38	0.611222	0.327983	0.909
23	30347354	ZSCAN12	T	C	0.000390758	20	38	0.0889333	0	0.76
23	30347389	ZSCAN12	G	A	0.00213243	20	38	0.3975	0.193555	0.713
23	30371192	ZSCAN31	G	A	0.0180271	6	17	0.0464884	0	0.303
23	30379116	ZSCAN31	A	G	0.0017289	6	17	0.111022	0.306681	0.792
23	30379999	ZSCAN31	C	G	0.0421316	6	17	0	0.0628571	0.105
23	30380080	ZSCAN31	C	T	0.00382233	6	17	0.0779333	0.00416807	0.609
23	30380119	ZSCAN31	G	A	0.0129047	6	17	0.133156	0.0336134	0.595
23	30380134	ZSCAN31	C	A	0.0217692	6	17	0.0556444	0.00420168	0.388
23	30855573	OR2B6	G	A	0.000493347	12	39	0	0.130168	0.919
23	30855613	OR2B6	A	T	0.0296377	12	39	0.399978	0.563134	0.421
23	30855862	OR2B6	C	T	0.00661272	12	39	0.0581163	0	0.448
23	30855896	OR2B6	C	T	0.0207547	12	39	0.377756	0.550763	0.457
23	30855897	OR2B6	G	A	0.000151388	12	39	0.162907	0.0170169	0.887
23	30855934	OR2B6	C	T	0.01382	12	39	0.0231163	0.130294	0.552
23	30855983	OR2B6	A	T	0.0184301	12	39	0.674535	0.495672	0.512
23	30856016	OR2B6	C	T	0.018457	12	39	0.0776889	0.0126387	0.454
23	30856139	OR2B6	G	T	0.0177574	12	39	0.0889556	0.0168067	0.491
23	30856149	OR2B6	C	A	0.0177574	12	39	0.0889556	0.0168067	0.502
23	30856280	OR2B6	A	G	7.16541e-05	12	39	0.181727	0.0209748	0.907
23	30856323	OR2B6	G	A	0.000800486	12	39	0.144244	0.021042	0.796
23	31182610	ZNF184	A	G	0.00663907	11	58	0.0555778	0	0.47
23	31182955	ZNF184	G	A	0.00103385	11	58	0.0777778	0	0.717
23	31183064	ZNF184	A	G	0.0184301	11	58	0.0444667	0	0.326
23	31183253	ZNF184	A	G	0.00663907	11	58	0.0555778	0	0.481
23	31183829	ZNF184	C	G	0.00663907	11	58	0.0555778	0	0.466
23	31183961	ZNF184	C	T	0.00382233	11	58	0.0778222	0.00416807	0.603
23	31184072	ZNF184	A	G	0.0101964	11	58	0.122356	0.0295593	0.593
23	31184081	ZNF184	G	T	0.00419555	11	58	0.0889556	0.00833613	0.645
23	31184701	ZNF184	A	T	0.00663907	11	58	0.0555778	0	0.479
23	31184825	ZNF184	A	G	0.00663907	11	58	0.0555778	0	0.457
23	31184902	ZNF184	G	A	0.00663907	11	58	0.0555778	0	0.464
23	47371610	EEF1E1	G	A	0.000390758	4	24	0.0889778	0	0.759
23	47382265	EEF1E1	A	C	0.00110796	4	24	0.0111111	0.151353	0.853
23	47382386	EEF1E1	T	C	0.00110796	4	24	0.0111111	0.151353	0.858
23	47382534	EEF1E1	T	C	0.00419555	4	24	0.0888889	0.00836975	0.655
23	48772418	F13A1	C	T	0.00203111	18	45	0.619071	0.824821	0.69
23	48816785	F13A1	G	A	0.018457	18	45	0.0444222	0	0.34
23	48816791	F13A1	G	A	0.018457	18	45	0.0444222	0	0.314
23	48832254	F13A1	C	T	0.00102549	18	45	0.0778667	0	0.671
23	48850711	F13A1	T	C	0.00102549	18	45	0.0778444	0	0.722
23	48895604	F13A1	C	T	0.0115331	18	45	0.069907	0.207669	0.527
23	48895615	F13A1	G	A	0.0322096	18	45	0.12786	0.265043	0.429
23	48907078	F13A1	T	C	0.00213243	18	45	0.4222	0.214244	0.702
23	48912310	F13A1	A	G	1.00736e-05	18	45	0.232558	0.029395	0.959
23	48912447	F13A1	G	C	8.47355e-09	18	45	0.300044	0.0293529	0.998
23	48912671	F13A1	G	A	0.000291538	18	45	0.222311	0.0505798	0.858
23	48912747	F13A1	C	T	0.0166596	18	45	0.144244	0.0463445	0.531
23	48912991	F13A1	C	T	1.17163e-07	18	45	0.211022	0.00847059	0.994
23	48913422	F13A1	C	T	0.0177574	18	45	0.852295	0.698856	0.485
23	48913467	F13A1	C	G	0.000390758	18	45	0.0888444	0	0.793
23	48913488	F13A1	G	A	0.0122087	18	45	0.277822	0.130017	0.585
23	48913630	F13A1	C	T	0.00663907	18	45	0.0556667	0	0.432
23	48913789	F13A1	T	C	0.024446	18	45	0.900067	0.769101	0.421
23	48993923	NRN1	C	A	5.83237e-10	2	40	0.174349	0.615513	1
23	48994625	NRN1	G	A	2.1445e-05	2	40	0.711267	0.39505	0.947
24	20358384	FHOD3	G	A	0.00195441	6	26	0.0752	0	0.606
24	20358486	FHOD3	G	A	2.36268e-05	6	26	0.12495	0	0.889
24	20407085	FHOD3	C	T	0.000188161	6	26	0.0952619	0	0.76
24	20407111	FHOD3	T	C	0.000188161	6	26	0.0952619	0	0.81
24	20407383	FHOD3	G	C	0.00195441	6	26	0.829727	0.617597	0.725
24	20627210	FHOD3	G	A	0.00695739	6	26	0.0555556	0	0.459
24	58298216	LMAN1	A	G	0.0229351	2	22	0.0444222	0	0.312
24	58307756	LMAN1	T	C	0.00213604	2	22	0.0667111	0	0.597
25	10752011	SNX29	C	T	0.00458368	4	36	0.0910909	0.00854237	0.616
25	10757188	SNX29	T	C	0.000968431	4	36	0.087625	0	0.676
25	10974126	SNX29	G	A	0.00286995	4	36	0.0341818	0.180824	0.732
25	11160421	SNX29	G	A	0.049126	4	36	0.186047	0.0842269	0.417
25	11647625	SHISA9	C	A	0.00286995	1	50	0.0681818	0	0.611
25	16677131	CLEC19A	C	T	2.53719e-07	3	75	0.166733	0	0.989
25	16677137	CLEC19A	A	G	2.53719e-07	3	75	0.166733	0	0.984
25	16678566	CLEC19A	C	T	0.00286995	3	75	0.0777778	0.254207	0.729
25	16712009	SYT17	T	C	0.000497888	3	27	0.093	0	0.795
25	16712194	SYT17	C	T	0.0296774	3	27	0	0.072161	0.149
25	16712276	SYT17	G	A	0.000497888	3	27	0.0952381	0	0.766
25	17310933	KNOP1	T	C	0.000203547	1	12	0.487902	0.211754	0.896
25	17488421	GPRC5B	G	A	9.50526e-07	1	12	0.487878	0.155546	0.986
25	17645719	GPR139	G	A	0.029714	1	25	0	0.0714958	0.261
25	20857015	SCNN1G	G	T	0.00618644	4	33	0.0113636	0.126286	0.698
25	20857075	SCNN1G	T	C	0.00727053	4	33	0.0556444	0	0.457
25	20878638	SCNN1G	G	A	0.0173391	4	33	0.0853659	0.0127458	0.442
25	20882813	SCNN1G	C	T	0.00286995	4	33	0.0715	0	0.586
25	21019109	SCNN1B	T	C	0.0186111	3	43	0.0475238	0	0.335
25	21022410	SCNN1B	A	T	0.00139174	3	43	0.0795227	0	0.719
25	21042582	SCNN1B	G	A	0.00286995	3	43	0.0731707	0	0.593
25	21230621	UBFD1	T	C	0.00286995	2	40	0.0666	0	0.611
25	21240580	UBFD1	G	A	0.00286995	2	40	0.0666444	0	0.577
25	21322017	DCTN5	C	T	0.0208181	1	17	0.0444	0	0.318
25	21402849	CHP2	C	T	0.029714	5	38	0.0769744	0.206193	0.4
25	21405105	CHP2	G	A	0.00286995	5	38	0.197907	0.410333	0.686
25	21405439	CHP2	G	A	0.000608093	5	38	0.166667	0.411639	0.869
25	21405459	CHP2	C	T	0.000618621	5	38	0.177756	0.424445	0.856
25	21405769	CHP2	G	C	0.00727053	5	38	0.233511	0.423898	0.595
25	21786615	PRKCB	C	T	0.00641752	2	20	0.372326	0.580042	0.627
25	21842379	PRKCB	C	T	0.00727053	2	20	0.0568182	0	0.49
25	26781257	PRR14	G	A	0.0322148	1	20	0.0909545	0.218378	0.438
25	26787110	FBRS	C	T	0.0170575	3	27	0.0555556	0	0.338
25	26789144	FBRS	C	T	0.0186111	3	27	0.0475476	0	0.346
25	26794160	FBRS	T	G	0.00709578	3	27	0.0581395	0	0.458
25	26878156	PHKG2	C	T	0.00727053	1	100	0.0568182	0	0.45
25	26887700	RNF40	G	A	0.00660502	3	30	0.0595238	0	0.434
25	26887808	RNF40	C	T	0.000618621	3	30	0.107286	0.337393	0.855
25	26890380	RNF40	C	T	0.00727053	3	30	0.0567273	0	0.458
25	26975501	CTF1	G	A	0.00592899	2	100	0.0735294	0	0.445
25	26975650	CTF1	C	A	0.00114804	2	100	0.0853902	0	0.682
25	27096409	SETD1A	T	C	0.00325829	8	35	0.941721	0.777821	0.701
25	27101278	SETD1A	C	T	0.000203547	8	35	0.107143	0	0.821
25	27101344	SETD1A	C	T	0.0462108	8	35	0	0.0639316	0.143
25	27101441	SETD1A	G	A	0.0137532	8	35	0	0.0847034	0.424
25	27101500	SETD1A	C	T	0.000664587	8	35	0.0945405	0	0.696
25	27106423	SETD1A	A	G	0.00800749	8	35	0.931773	0.788178	0.585
25	27114329	SETD1A	C	T	0.0474137	8	35	0.0395263	0	0.207
25	27115896	SETD1A	C	T	0.0247005	8	35	0.0555556	0.00416807	0.347
25	27122015	HSD3B7	C	T	0.00145848	2	67	0.058	0.2415	0.805
25	27122204	HSD3B7	C	T	0.00286995	2	67	0.0697674	0	0.583
25	27156860	STX4	G	T	0.00641752	2	67	0.0609024	0	0.423
25	27156897	STX4	C	A	0.00286995	2	67	0.0696744	0	0.56
25	27184786	ZNF646	A	C	0.0205435	16	52	0.0444	0	0.325
25	27184817	ZNF646	T	C	0.000454007	16	52	0.0443111	0.241593	0.881
25	27186761	ZNF646	T	C	1.336e-06	16	52	0.151	0	0.967
25	27187271	ZNF646	C	T	0.0196888	16	52	0.0454545	0	0.304
25	27187302	ZNF646	A	G	0.00727053	16	52	0.0555556	0	0.449
25	27187473	ZNF646	T	C	0.0196888	16	52	0.0454545	0	0.339
25	27188435	ZNF646	A	C	0.00608879	16	52	0.062475	0	0.463
25	27188673	ZNF646	T	C	0.0186111	16	52	0.0487317	0	0.301
25	27189031	ZNF646	G	A	0.0249148	16	52	0.058186	0.175179	0.415
25	27189270	ZNF646	G	A	0.00761806	16	52	0.0555556	0	0.473
25	27189447	ZNF646	C	T	0.0196888	16	52	0.0465116	0	0.338
25	27191377	ZNF646	C	T	0.00286995	16	52	0.0681818	0	0.563
25	27191484	ZNF646	C	T	0.00286995	16	52	0.0666667	0	0.58
25	27193530	ZNF646	T	C	0.0186111	16	52	0.0487805	0	0.32
25	27193816	ZNF646	T	A	0.0196888	16	52	0.0778889	0.206059	0.472
25	27193817	ZNF646	C	A	0.0196888	16	52	0.0778889	0.206059	0.437
25	27216128	BCKDK	G	A	0.00608879	2	50	0.0626	0	0.469
25	27216352	BCKDK	C	T	0.0186111	2	50	0.047619	0	0.319
25	27270256	FUS	G	A	0.00727053	1	20	0.0555333	0	0.46
25	27300132	TRIM72	C	T	0.0186111	9	31	0.0476429	0	0.32
25	27300137	TRIM72	C	G	0.00564021	9	31	0.0365366	0.177712	0.631
25	27304479	TRIM72	G	A	0.0274335	9	31	0.0488293	0.166667	0.436
25	27304587	TRIM72	G	T	0.00286995	9	31	0.074975	0	0.598
25	27304588	TRIM72	A	T	0.00286995	9	31	0.074975	0	0.594
25	27304600	TRIM72	G	A	0.00286995	9	31	0.0714762	0	0.576
25	27304632	TRIM72	A	G	0.00524715	9	31	0.302465	0.128496	0.669
25	27304753	TRIM72	G	C	0.00048826	9	31	0.57495	0.826122	0.852
25	27305975	TRIM72	A	G	0.045025	9	31	0.704591	0.831899	0.394
25	27378306	ITGAM	A	G	0.0463693	1	7	0	0.0589916	0.08
25	27462475	ITGAD	A	G	0.000497888	7	29	0.122267	0.00840336	0.844
25	27462855	ITGAD	G	A	0.0210948	7	29	0.133356	0.277906	0.465
25	27464973	ITGAD	T	A	0.00286995	7	29	0.0681591	0	0.578
25	27464980	ITGAD	G	C	0.0204241	7	29	0.0454545	0	0.316
25	27471718	ITGAD	T	C	0.00286995	7	29	0.0680909	0	0.583
25	27477205	ITGAD	T	C	0.00129182	7	29	0.0812791	0	0.671
25	27478971	ITGAD	A	G	0.028461	7	29	0.0220889	0.113361	0.417
25	27496871	ARMC5	G	A	0.00592899	4	29	0.0640256	0	0.463
25	27498618	ARMC5	C	A	0.0186111	4	29	0.0571429	0	0.335
25	27499921	ARMC5	C	T	0.0186111	4	29	0.0487317	0	0.32
25	27499939	ARMC5	C	T	0.00286995	4	29	0.0697907	0	0.618
25	27514707	SLC5A2	C	T	0.00286995	3	33	0.07505	0	0.57
25	27523153	SLC5A2	C	T	0.0186118	3	33	0.0475476	0	0.299
25	27523577	SLC5A2	T	G	0.000225295	3	33	0.297524	0.0838992	0.88
25	27543827	AHSP	G	A	0.00727053	2	40	0.0568409	0	0.467
25	27543842	AHSP	C	T	0.0186118	2	40	0.047619	0	0.307
25	27622230	ZNF713	G	C	0.00727053	1	8	0.0555556	0	0.467
25	27653298	MRPS17	G	T	0.00286995	2	40	0.0696977	0	0.586
25	27657077	MRPS17	C	T	0.0462108	2	40	0	0.059178	0.093
25	32792494	GTF2I	C	T	0.00145848	3	38	0.0777111	0	0.692
25	32793654	GTF2I	C	T	0.00286995	3	38	0.0667111	0	0.577
25	32805167	GTF2I	A	G	6.33495e-05	3	38	0.766844	0.466244	0.94
26	14827700	CEP55	G	A	0.0372558	6	25	0.0222	0.10521	0.337
26	14839992	CEP55	G	C	0.0177594	6	25	0.0332	0.138412	0.451
26	14840000	CEP55	A	G	0.0177594	6	25	0.0332	0.138412	0.475
26	14840023	CEP55	G	A	0.00753548	6	25	0.0220889	0.138412	0.62
26	14844380	CEP55	T	C	0.0177594	6	25	0.0332	0.138412	0.437
26	14844752	CEP55	G	A	0.0499841	6	25	0.0334222	0	0.178
26	15899126	TBC1D12	C	A	0.0177594	4	31	0.0487317	0	0.314
26	15995026	TBC1D12	G	A	0.0203999	4	31	0.0909091	0.222756	0.486
26	15996392	TBC1D12	G	A	0.00307817	4	31	0.0667778	0	0.599
26	15996418	TBC1D12	A	T	0.00459056	4	31	0.0779111	0.00423529	0.595
26	22283234	BTRC	A	G	0.00785651	3	100	0.0555556	0	0.442
26	22291511	BTRC	A	G	0.00753548	3	100	0.0580698	0	0.445
26	22301455	BTRC	C	G	0.00786372	3	100	0.0555111	0	0.463
26	25203194	SORCS3	T	C	0.015733	19	43	0.0541081	0	0.325
26	25203504	SORCS3	G	T	0.00727775	19	43	0.07495	0.237195	0.624
26	25203672	SORCS3	C	T	0.0225019	19	43	0.0114545	0.093178	0.351
26	25816014	SORCS3	T	C	0.0177594	19	43	0	0.0756303	0.299
26	26017749	SORCS3	C	T	0.0019942	19	43	0.0815116	0	0.706
26	26052328	SORCS3	G	A	0.0177594	19	43	0.0464419	0	0.324
26	26093973	SORCS3	C	A	0.0177594	19	43	0.0445556	0	0.324
26	26121368	SORCS3	G	A	0.0177594	19	43	0.0464186	0	0.342
26	26137048	SORCS3	A	G	0.0499841	19	43	0.0340909	0	0.191
26	26137057	SORCS3	G	A	0.0177594	19	43	0.0453864	0	0.309
26	26146113	SORCS3	C	T	0.00307817	19	43	0.0681591	0	0.568
26	26146138	SORCS3	T	G	0.0177594	19	43	0.0444444	0	0.338
26	26166983	SORCS3	C	T	0.0229692	19	43	0.0446	0.152568	0.418
26	26169903	SORCS3	A	G	0.00817603	19	43	1	0.911203	0.47
26	26181743	SORCS3	G	A	0.0177594	19	43	0.0455455	0	0.312
26	26181796	SORCS3	C	A	0.00307817	19	43	0.0667778	0	0.588
26	26182183	SORCS3	G	C	0.00307817	19	43	0.0667333	0	0.601
26	26182212	SORCS3	C	G	0.00307817	19	43	0.0224	0.159555	0.744
26	26182265	SORCS3	A	T	0.0177594	19	43	0.0444222	0	0.321
26	32977101	VTI1A	T	C	0.0455813	5	45	0.0365366	0	0.193
26	32977177	VTI1A	C	T	0.0466226	5	45	0.0365854	0	0.179
26	32977226	VTI1A	C	A	0.0466943	5	45	0.0357619	0	0.189
26	33057157	VTI1A	T	C	0.00307817	5	45	0.0666889	0	0.599
26	33057735	VTI1A	A	G	0.0499841	5	45	0.0333111	0	0.191
26	37563355	SLC18A2	C	T	0.0177594	7	78	0.047619	0	0.328
26	37565104	SLC18A2	G	A	0.0217462	7	78	0.337093	0.188908	0.445
26	37565223	SLC18A2	C	T	0.0455813	7	78	0.104558	0.224568	0.382
26	37565240	SLC18A2	A	G	0.00307817	7	78	0.0696977	0	0.588
26	37565310	SLC18A2	T	C	0.00307817	7	78	0.069814	0	0.581
26	37601662	SLC18A2	A	C	0.00307817	7	78	0.0666444	0	0.596
26	37602093	SLC18A2	A	G	0.0499841	7	78	0.0334	0	0.169
26	45254370	EDRF1	A	C	0.0499841	3	30	0.0333556	0	0.177
26	45254401	EDRF1	C	T	0.000942691	3	30	0	0.134462	0.942
26	45254487	EDRF1	C	A	0.0177594	3	30	0.0444667	0	0.312
26	45324777	BCCIP	G	A	0.0177594	3	33	0	0.0725299	0.231
26	45337861	BCCIP	C	T	0.00307817	3	33	0.204705	0.432857	0.759
26	45337881	BCCIP	G	C	0.00307817	3	33	0.0666667	0	0.559
26	45483974	FANK1	C	T	0.00785651	4	67	0.0556667	0	0.438
26	45488610	FANK1	C	T	0.0177594	4	67	0.0465814	0	0.301
26	45501358	FANK1	A	G	0.00307817	4	67	0.0666667	0	0.593
26	45501394	FANK1	T	C	0.00785651	4	67	0.0567955	0	0.449
26	46455659	DOCK1	C	G	0.000920422	19	37	0.0890444	0	0.764
26	46470013	DOCK1	T	C	1.42244e-06	19	37	0.0112	0.256269	0.999
26	46470016	DOCK1	T	C	7.71362e-06	19	37	0.0223111	0.256269	0.988
26	46470079	DOCK1	T	C	0.000558453	19	37	0.0557333	0.264639	0.895
26	46470091	DOCK1	C	T	0.000138142	19	37	0.0445333	0.264639	0.958
26	46470097	DOCK1	C	T	0.0499841	19	37	0.0334222	0	0.195
26	46475775	DOCK1	G	A	0.00307817	19	37	0.200022	0.0548571	0.743
26	46495875	DOCK1	C	T	0.0177594	19	37	0.0487073	0	0.33
26	46495878	DOCK1	G	A	0.00620411	19	37	0.0641026	0	0.468
26	46501960	DOCK1	C	T	0.00307817	19	37	0.0680909	0	0.612
26	46916859	DOCK1	C	T	0.0255238	19	37	0	0.0712269	0.235
26	46922426	DOCK1	C	T	0.00753548	19	37	0.0581395	0	0.444
26	46931133	DOCK1	G	A	0.0177594	19	37	0.0475952	0	0.352
26	46935261	DOCK1	G	A	0.00785651	19	37	0.0556444	0	0.455
26	46942082	DOCK1	G	A	0.0455813	19	37	0.0365854	0	0.177
26	46947676	DOCK1	G	A	0.0177594	19	37	0.0445111	0	0.327
26	46947683	DOCK1	T	G	0.00307817	19	37	0.06825	0	0.589
26	46948574	DOCK1	G	A	0.0350809	19	37	0.309595	0.172143	0.432
26	46948700	DOCK1	A	G	0.00307817	19	37	0.0667778	0	0.602
27	15109015	PRIMPOL	A	T	0.0131781	1	12	0.0554222	0	0.455
27	15388830	HELT	C	T	0.000447305	1	14	0.0976098	0	0.783
27	15492014	SLC25A4	T	C	7.46836e-06	1	100	0.290791	0.0593051	0.948
27	15675423	C27H4orf47	G	A	0.0131781	2	17	0.0581628	0	0.499
27	15688600	C27H4orf47	A	G	0.0131781	2	17	0.1112	0.020958	0.636
28	19726183	REEP3	G	T	0.00669995	2	25	0.0555556	0	0.44
28	19727281	REEP3	A	G	0.00257803	2	25	0.0681818	0	0.577
28	23366612	LRRTM3	G	A	0.00296395	1	33	0.910867	0.739521	0.689
28	24907524	TET1	C	G	0.0149374	1	6	0.0526316	0	0.344
28	25167317	STOX1	C	T	0.0209108	2	40	0.0455	0.159538	0.497
28	25168277	STOX1	T	C	0.00109681	2	40	0.124977	0.0125546	0.785
28	25242952	DDX21	A	G	0.00174192	1	20	0.0332889	0.189025	0.798
28	25490133	SRGN	A	G	0.00669995	2	33	0.0555556	0	0.477
28	25490202	SRGN	A	T	0.00669995	2	33	0.0556	0	0.444
28	25539693	VPS26A	C	T	0.00669995	5	50	0.0555333	0	0.435
28	25550310	VPS26A	T	G	0.00669995	5	50	0.0556	0	0.468
28	25550759	VPS26A	T	C	0.00669995	5	50	0.0556	0	0.483
28	25551057	VPS26A	A	T	0.00257803	5	50	0.0666	0	0.573
28	25551695	VPS26A	A	G	0.0209108	5	50	0.0454318	0	0.339
28	25580524	SUPV3L1	G	T	0.00109681	1	25	0.0777333	0	0.68
28	25617561	HKDC1	C	T	0.00257803	4	40	0	0.104882	0.7
28	25620100	HKDC1	G	A	0.00109681	4	40	0.261227	0.0763475	0.82
28	25630166	HKDC1	G	A	0.00109681	4	40	0.087525	0	0.715
28	25630247	HKDC1	G	A	0.00257803	4	40	0.0714286	0	0.549
28	25737287	HK1	G	A	0.026567	3	33	0.0567727	0.17372	0.444
28	25765603	HK1	T	C	0.0119987	3	33	0.0117209	0.110331	0.538
28	25767941	HK1	T	C	0.00109681	3	33	0.0833333	0	0.659
28	25803183	TSPAN15	C	G	5.01691e-09	3	50	0.337811	0.770009	0.993
28	25854552	TSPAN15	G	C	0.00627847	3	50	0.0609756	0	0.408
28	25854603	TSPAN15	G	C	0.00109681	3	50	0.08755	0	0.69
28	28874767	MCU	C	T	2.07376e-05	1	33	0.220791	0.0295378	0.924
28	35980251	SH2D4B	C	T	0.000228782	1	12	0.157658	0.0125294	0.877
28	42809723	MAPK8	A	G	0.00109681	10	28	0.0777556	0	0.698
28	42809995	MAPK8	T	C	0.00257803	10	28	0.0681364	0	0.591
28	42810263	MAPK8	T	C	0.00257803	10	28	0.0666444	0	0.604
28	42810818	MAPK8	T	C	0.00669995	10	28	0.0556444	0	0.453
28	42811097	MAPK8	T	G	0.00109681	10	28	0.0777556	0	0.697
28	42811220	MAPK8	T	G	0.00257803	10	28	0.0666444	0	0.582
28	42811483	MAPK8	G	C	0.00257803	10	28	0.0666444	0	0.574
28	42811503	MAPK8	T	C	0.00109681	10	28	0.0777556	0	0.704
28	42811694	MAPK8	A	G	0.00109681	10	28	0.0777333	0	0.704
28	42812865	MAPK8	C	G	0.0217359	10	28	0.0445111	0	0.317
29	37170343	CCDC86	C	T	0.00253614	3	25	0.0696977	0	0.572
29	37177744	CCDC86	C	T	0.00074917	3	25	0.0834524	0	0.689
29	37178804	CCDC86	C	T	0.000858284	3	25	0.0795682	0	0.676
29	37265123	TMEM132A	C	T	0.00686046	6	43	0.0595476	0	0.456
29	37266339	TMEM132A	C	T	0.00686046	6	43	0.059619	0	0.464
29	37274802	TMEM132A	C	T	7.26824e-05	6	43	0	0.165287	0.988
29	37275487	TMEM132A	G	A	5.9498e-07	6	43	0.125	0.470458	0.991
29	37275514	TMEM132A	G	A	0.00074917	6	43	0.0119048	0.163739	0.857
29	37275530	TMEM132A	T	C	0.000459626	6	43	0.0119048	0.167899	0.907
29	37556636	PAG10	G	A	0.00029865	6	60	0.0113636	0.172437	0.917
29	37560079	PAG10	T	C	0.000346436	6	60	0.1888	0.0379748	0.817
29	37560091	PAG10	G	A	0.00029865	6	60	0.091	0	0.763
29	37560133	PAG10	C	T	0.0267292	6	60	0.0114545	0.0967059	0.403
29	37560151	PAG10	A	G	0.00029865	6	60	0.091	0	0.786
29	37560231	PAG10	C	T	0.000139507	6	60	0.100156	0	0.846
29	37572073	PAG2	A	G	0.00686046	2	25	0.744467	0.546303	0.619
29	37581411	PAG2	T	C	0.00686046	2	25	0.0581395	0	0.471
29	37664052	PAG12	C	T	0.0204617	2	20	0.0453636	0	0.336
29	37664053	PAG12	G	A	0.0470705	2	20	0.0928837	0.210101	0.374
29	37860426	PAG18	G	A	3.24714e-05	2	29	0.116372	0	0.888
29	37861752	PAG18	T	C	0.00766812	2	29	0.0666444	0.207661	0.572
29	37948041	PAG7	C	T	0.000213705	3	43	0.255667	0.0670168	0.856
29	37950564	PAG7	T	C	0.00029865	3	43	0.238682	0.0591525	0.858
29	37951820	PAG7	C	T	0.00686046	3	43	0.0556667	0	0.45
29	38087431	PAG15	C	T	0.00029865	3	25	0.0113636	0.167899	0.921
29	38087432	PAG15	A	G	0.00029865	3	25	0.0113636	0.167899	0.907
29	38092407	PAG15	C	T	0.00146729	3	25	0.22114	0.453605	0.811
29	38217737	PAG4	C	A	0.00269038	2	25	0.0668444	0	0.596
29	38226723	PAG4	C	A	0.0435052	2	25	0.0332	0.126235	0.383
29	38344734	PAG14	G	C	0.0278837	1	25	0.104651	0.239294	0.467
29	38432555	PAG20	T	C	0.00267971	2	40	0.0683864	0	0.574
29	38432559	PAG20	C	T	0.00263676	2	40	0.0683864	0	0.614
29	38474676	PAG21	G	A	0.00263676	3	19	0.0681818	0	0.583
29	38479741	PAG21	G	A	0.000139507	3	19	0.100067	0	0.859
29	38481085	PAG21	G	A	0.00686046	3	19	0.0555556	0	0.459
29	38688767	PAG19	C	T	0.000213705	2	25	0.0665333	0.281697	0.877
29	38688853	PAG19	T	C	0.000395205	2	25	0.0666222	0.268731	0.851
29	38854919	MGC157408	G	A	0.00319501	6	32	0.133311	0.323563	0.704
29	38856937	MGC157408	G	C	0.000858284	6	32	0.0796136	0	0.693
29	38858915	MGC157408	C	G	0.0217229	6	32	0.670545	0.495756	0.482
29	38858974	MGC157408	C	A	0.0294555	6	32	0.0225909	0.113647	0.391
29	38862645	MGC157408	C	T	0.0204617	6	32	0.0446	0	0.335
29	38863973	MGC157408	G	A	0.018003	6	32	0.659114	0.478924	0.51
29	39025806	PAG17	T	G	0.00686046	1	10	0.0556	0	0.469
29	39124158	MGC157405	A	G	2.01537e-05	2	29	0.0111111	0.205681	0.981
29	39129227	MGC157405	T	A	0.00686046	2	29	0.0556222	0	0.444
29	39237466	PAG9	G	A	1.12722e-07	4	100	0.755767	0.365739	0.992
29	39239646	PAG9	C	G	3.8129e-06	4	100	0.136386	0	0.963
29	39239725	PAG9	G	A	0.00686046	4	100	0.0568409	0	0.486
29	39243818	PAG9	A	T	1.37723e-05	4	100	0.122244	0	0.923
29	39307771	PAG3	C	G	0.00686046	2	29	0.0555333	0	0.46
29	39311601	PAG3	A	G	0.000834692	2	29	0.162814	0.0293277	0.749
29	39377601	PAG6	G	A	0.000917787	4	36	0.0778444	0	0.709
[truncated: 698 more rows]

## Sheet: S10B
Table S10. Significantly different polymorphisms within exon regions of combined candidate gene-set using contrasting temperament breeds and whole-genome sequence. (A) All significantly different loci by contrasting more docile and more aggressive breed groups. (B) Significant differed loci considering a power of Fisher’s exact test higher than 80% (XLSX).
Chromosome	Position	Gene Name	Reference allele	Alternative allele	FDR	% significant loci	Allele frequence for more aggressive group	Allele frequence for more docike group	Power of Fisher's exact test
1	132932611	PCCB	A	G	0.000292263	46	0.102364	0	0.855
1	132983983	PCCB	G	A	5.38224e-05	46	0.125023	0	0.932
1	148973237	SIM2	G	T	0.00154385	50	0.0666	0.310025	0.804
1	41448008	EPHA6	C	T	0.000484083	27	0.644356	0.373874	0.861
1	6831689	BACH1	C	T	0.00109151	48	0.179462	0.4365	0.814
1	6832482	BACH1	T	C	0.000484083	48	0.227432	0.495521	0.879
1	7135197	USP16	T	C	0.000292263	67	0.102409	0	0.851
1	7138016	USP16	G	A	0.000292263	67	0.100044	0	0.842
1	7143552	USP16	A	G	0.000292263	67	0.100044	0	0.833
1	7146873	USP16	T	C	0.000292263	67	0.100111	0	0.85
1	7267145	N6AMT1	A	G	3.25684e-05	71	0.1334	0	0.949
10	17746876	LRRC49	G	A	1.33834e-05	50	0	0.193235	1
10	44066499	TMX1	C	T	4.8252e-05	40	0.0112	0.19321	0.956
10	44069456	TMX1	G	A	1.51827e-05	40	0	0.180756	0.999
10	44069517	TMX1	A	T	1.51827e-05	40	0	0.180756	0.997
10	44562607	FRMD6	G	A	0.000619337	19	0.699911	0.445513	0.822
11	105313831	COL5A1	G	T	0.00149767	30	0.0697209	0.263009	0.802
11	13979901	TGFA	T	C	0.000183024	63	0.0999778	0	0.831
11	1593940	BUB1	A	T	8.96361e-05	67	0.389067	0.680849	0.907
11	1595350	BUB1	G	A	2.79146e-05	67	0.388956	0.703559	0.951
11	1597577	BUB1	T	C	8.96361e-05	67	0.395465	0.695051	0.927
11	1597708	BUB1	C	T	0.000183024	67	0.404905	0.694121	0.892
11	1599880	BUB1	T	A	3.46313e-05	67	0.388956	0.701815	0.956
11	1604088	BUB1	G	C	2.79146e-05	67	0.377844	0.699356	0.959
11	1604203	BUB1	C	T	3.46313e-05	67	0.377778	0.689143	0.947
11	1715660	NPHP1	C	T	0.000488795	44	0.0334222	0.218782	0.887
11	73214813	ADGRF3	C	T	3.47858e-05	16	0.0582791	0.309169	0.958
11	74124216	POMC	T	C	0.000511792	67	0.387625	0.149573	0.85
11	74124726	POMC	C	T	2.79146e-05	67	0.431705	0.148297	0.935
11	74124859	POMC	T	C	0.000103558	67	0.406953	0.151286	0.893
12	31246106	MTUS2	G	A	0.000895199	21	0.0339545	0.210025	0.874
12	31270420	MTUS2	G	A	5.51461e-05	21	0.0463721	0.281235	0.957
12	52683568	SCEL	G	A	5.51461e-05	38	0.111178	0	0.887
12	85153157	COL4A2	G	A	5.51461e-05	29	0.0474762	0.292347	0.967
13	1669857	PLCB1	A	G	0.000100627	62	0.1	0	0.834
13	1793740	PLCB1	T	G	4.90189e-07	62	0.0777778	0.394924	0.993
13	3561374	SNAP25	G	A	4.23369e-05	44	0.122133	0.390723	0.944
13	3561505	SNAP25	G	A	4.23369e-05	44	0.122133	0.385627	0.929
13	62799254	BPIFB5	G	A	2.32058e-06	44	0.953442	0.677907	0.99
13	77112233	ARFGEF2	G	A	0.00158916	63	0	0.113454	0.818
13	77135112	ARFGEF2	C	T	0.00116228	63	0	0.117605	0.844
13	77135169	ARFGEF2	C	T	0.00158916	63	0	0.117605	0.829
13	77135173	ARFGEF2	T	C	0.00158916	63	0	0.117605	0.839
13	77163270	ARFGEF2	C	T	0.00158916	63	0	0.114407	0.805
13	77178080	ARFGEF2	G	A	2.42435e-05	63	0	0.185025	0.998
13	77179421	ARFGEF2	T	C	0.000100627	63	0.9888	0.814603	0.956
13	77180327	ARFGEF2	C	T	4.23369e-05	63	0.0112	0.197655	0.966
13	77180402	ARFGEF2	C	T	4.23369e-05	63	0.0112	0.193538	0.959
14	10566711	ASAP1	C	T	0.00106825	29	0.0223111	0.18058	0.832
14	10571858	ASAP1	C	G	0.00107812	29	0	0.132538	0.915
14	2888276	PTK2	G	A	0.000894138	41	0.0891111	0.300712	0.86
14	3221338	TRAPPC9	G	A	0.000626526	38	0.155489	0.021	0.837
14	7254344	ZFAT	A	G	0.000228156	26	0.0332889	0.239714	0.928
14	7266074	ZFAT	C	T	0.00107812	26	0	0.130084	0.913
14	74775790	MMP16	C	T	2.11786e-08	29	0.0890222	0.453857	1
14	7944972	ST3GAL1	G	A	4.10883e-06	50	0.144467	0	0.968
14	9066386	HHLA1	G	A	0.000161659	17	0.0349767	0.250144	0.948
14	9755064	ADCY8	C	G	0.000114423	32	0.116279	0	0.89
14	9979106	ADCY8	G	T	0.000274934	32	0.102159	0	0.838
14	9979354	ADCY8	G	A	0.000275509	32	0.0999778	0	0.844
15	44062132	STK33	T	A	6.75555e-05	60	0.122333	0.00423529	0.882
15	44062191	STK33	G	C	5.18116e-09	60	0.344644	0.0459832	0.996
15	46431615	DCHS1	G	A	0.000133165	42	0.119119	0.00423529	0.833
15	46433796	DCHS1	G	A	6.86973e-05	42	0.131474	0.00427119	0.872
15	46571822	ARFIP2	G	A	6.12461e-07	22	0.174326	0.00423529	0.98
15	46606882	HPX	C	T	2.1692e-06	73	0.159023	0.00427119	0.962
15	46609894	HPX	T	C	3.72138e-07	73	0.159023	0	0.971
15	46609901	HPX	A	C	3.72138e-07	73	0.159023	0	0.979
15	46609912	HPX	A	G	6.32303e-07	73	0.170318	0.00427119	0.984
15	46609918	HPX	T	C	6.20761e-07	73	0.170318	0.00423529	0.973
15	46609933	HPX	G	A	6.20761e-07	73	0.170318	0.00423529	0.966
15	46609947	HPX	G	A	6.20761e-07	73	0.170318	0.00423529	0.972
15	46610429	HPX	A	G	3.01932e-08	73	0.204386	0.00423529	0.991
15	46633591	APBB1	A	G	0.000280047	20	0	0.147336	0.968
15	46647993	APBB1	C	T	0.000664732	20	0	0.132692	0.922
15	46814456	FAM160A2	C	T	0.000843158	25	0.093875	0	0.835
15	46863421	OR52B2	C	G	8.98026e-06	46	0.122178	0	0.908
15	46863571	OR52B2	G	A	1.75781e-05	46	0.136364	0.00423529	0.908
15	46865033	OR52B2	A	G	0.000190876	46	0.113773	0.00427119	0.828
15	46866026	OR52B2	G	A	6.75555e-05	46	0.122333	0.00423529	0.88
15	46981245	OR56A1	G	A	8.98026e-06	17	0.122067	0	0.912
15	50301784	OR51E2	T	G	8.98026e-06	93	0.122222	0	0.937
15	50318189	OR51E2	G	C	2.61177e-06	93	0.136318	0	0.946
15	50318336	OR51E2	A	C	8.95694e-06	93	0.124886	0	0.927
15	50318466	OR51E2	T	G	6.07846e-06	93	0.131071	0	0.915
15	50318727	OR51E2	G	A	8.13141e-08	93	0.174558	0	0.991
15	50318765	OR51E2	C	T	9.65301e-09	93	0.215932	0.00423529	0.994
15	50318814	OR51E2	G	A	3.0625e-06	93	0.133422	0	0.948
15	50318834	OR51E2	T	C	3.90099e-07	93	0.155622	0	0.976
15	50319317	OR51E2	A	G	2.21951e-06	93	0.139465	0	0.944
15	50319466	OR51E2	A	G	4.07238e-08	93	0.177844	0	0.988
15	63595269	QSER1	T	C	0.000431244	56	0.9444	0.751773	0.842
15	63596172	QSER1	A	C	0.00068488	56	0.0556	0.239756	0.815
15	63613963	QSER1	G	A	0.00068488	56	0.0556	0.243731	0.832
15	64696304	CAPRIN1	T	C	6.68804e-05	20	0.9888	0.809559	0.956
15	64713310	NAT10	A	G	6.07846e-06	48	0.0444	0.289899	0.971
15	64724389	NAT10	C	T	0.000418437	48	0.0340455	0.213427	0.866
15	64724430	NAT10	C	T	0.000133165	48	0.1499	0.012678	0.867
15	73437380	API5	C	T	1.18902e-11	75	0.699911	0.234855	1
15	73437542	API5	A	G	0.000295896	75	0.199956	0.041958	0.849
15	73449970	API5	C	G	0.000418437	75	0	0.130109	0.913
15	73450487	API5	A	T	0.000174565	75	0.755533	0.487521	0.878
15	73499652	TTC17	G	C	5.07029e-05	20	0.420364	0.159706	0.921
15	73956444	HSD17B12	G	A	0.000418437	46	0.715682	0.45384	0.821
15	73956479	HSD17B12	G	T	6.15231e-05	46	0.738477	0.449639	0.904
15	73956880	HSD17B12	C	T	0.000295896	46	0.710978	0.445513	0.841
15	80813846	SMTNL1	G	A	0.000843158	88	0.919054	0.700009	0.827
15	81009890	CTNND1	G	C	7.60137e-07	60	0.195171	0.546168	0.986
15	81009913	CTNND1	T	G	6.07846e-06	60	0.218	0.55037	0.966
16	22690056	LYPLAL1	T	A	0.00142386	63	0.0888667	0	0.801
16	3041023	TMCC2	C	T	8.39799e-05	60	0.0242439	0.254491	0.969
16	3044076	TMCC2	G	A	0.00299275	60	0.0117209	0.147076	0.82
16	48591485	AJAP1	C	G	0.00200055	50	0	0.127017	0.89
17	17559879	MAML3	G	T	7.78722e-05	74	0.829409	0.550328	0.914
17	17560541	MAML3	G	T	0.000244532	74	0.777889	0.486445	0.871
17	17561362	MAML3	C	T	0.000230058	74	0.807795	0.53006	0.889
17	17561624	MAML3	A	C	7.78722e-05	74	0.828895	0.533822	0.91
17	18018825	MAML3	G	A	7.78722e-05	74	0.109829	0	0.843
17	18018879	MAML3	C	T	7.92206e-05	74	0.107333	0	0.837
17	18019199	MAML3	C	G	0.00070143	74	0.988279	0.844328	0.851
17	18019412	MAML3	C	T	9.61341e-05	74	0.102182	0	0.846
17	18019639	MAML3	G	A	7.61017e-05	74	0.111111	0	0.886
17	54125126	IFT81	T	C	0.00059747	60	0.111356	0.319345	0.81
17	7502041	LRBA	G	A	1.48072e-05	48	0.9874	0.747924	0.99
17	7551302	LRBA	C	T	0.000462779	48	0.130786	0.361092	0.838
17	7555967	LRBA	G	A	7.61017e-05	48	0.744422	0.445328	0.923
18	56104715	CPT1C	G	T	0.000122275	12	0.113659	0	0.885
18	56333057	ZNF473	C	T	0.000250765	19	0.109707	0	0.853
18	56480544	MYH14	A	C	0.000352127	24	0.594486	0.296475	0.877
18	56560304	POLD1	G	A	0.00119238	17	0.0366098	0.228105	0.868
18	56747438	C18H19orf81	G	T	0.00160003	100	0.587575	0.82065	0.828
18	6170869	WWOX	G	A	0.00160003	45	0.341415	0.598385	0.838
18	6170896	WWOX	G	A	0.00119238	45	0.333286	0.598462	0.853
18	6171049	WWOX	G	A	4.45449e-05	45	0.232419	0.555085	0.976
18	6171097	WWOX	G	A	4.45449e-05	45	0.545477	0.837462	0.967
18	6171174	WWOX	C	T	0.00119238	45	0.681841	0.886731	0.829
18	63784489	ZNF582	A	C	0.000401061	54	0.555511	0.285672	0.879
18	63784991	ZNF582	A	G	0.000122275	54	0.411022	0.705824	0.917
19	23328471	SGSM2	C	T	0.000520462	20	0.0116279	0.18228	0.939
19	24717314	CYB5D2	T	G	9.69419e-05	48	0.113614	0	0.868
19	24717330	CYB5D2	G	C	2.68619e-05	48	0.267605	0.0463193	0.944
19	24718703	CYB5D2	T	G	2.71208e-05	48	0.2668	0.0503782	0.957
19	24936630	SPNS2	C	T	2.83292e-06	42	0.297405	0.0467712	0.977
19	25189315	SLC13A5	C	T	0.00129504	44	0.0238095	0.184874	0.845
19	25296572	KIAA0753	G	A	0.00132026	36	0.0332889	0.197538	0.819
19	25397491	PITPNM3	C	T	2.71208e-05	15	0.083381	0.36872	0.971
19	25409362	PITPNM3	T	C	9.69419e-05	15	0.907116	0.642379	0.967
19	25409363	PITPNM3	T	C	9.69419e-05	15	0.907116	0.642379	0.952
19	25410958	PITPNM3	C	T	0.000684785	15	0.0682727	0.275712	0.863
19	28896083	USP43	C	T	0.00286315	26	0.0239048	0.171034	0.806
19	30346588	DNAH9	C	T	0.000572495	38	0.283955	0.550597	0.847
19	30397317	DNAH9	G	A	0.00032484	38	0.1002	0	0.843
19	30445262	DNAH9	T	C	0.000216317	38	0.321429	0.614237	0.916
19	30445454	DNAH9	G	T	0.000122622	38	0.300222	0.597559	0.907
19	30568578	DNAH9	G	T	0.000572495	38	0.0225909	0.201723	0.921
19	30591696	DNAH9	C	A	0.000935623	38	0.0796818	0.286427	0.827
19	30613717	DNAH9	G	T	9.69419e-05	38	0.883628	0.606821	0.936
19	51155542	OXLD1	C	T	9.69419e-05	57	0.116395	0	0.87
19	53426072	LGALS3BP	G	T	0.000572495	36	0.0341818	0.220254	0.885
19	53426223	LGALS3BP	G	A	5.79235e-09	36	0.122222	0.521385	1
19	53707737	DNAH17	G	A	0.000395875	42	0.329659	0.109286	0.872
19	53754400	DNAH17	G	A	0.000207935	42	0.0332	0.239197	0.951
19	61698093	FAM20A	C	T	0.000572495	44	0.423205	0.697403	0.826
19	61698108	FAM20A	T	C	0.00107663	44	0.434237	0.699127	0.801
19	61698440	FAM20A	G	A	0.00097974	44	0.447579	0.713556	0.823
19	61698579	FAM20A	A	G	0.000572495	44	0.51265	0.245847	0.867
2	126575006	RPS6KA1	A	C	0.000127117	50	0.10225	0	0.867
2	126575178	RPS6KA1	A	G	0.000101307	50	0.107119	0	0.87
2	126591337	RPS6KA1	T	G	7.49548e-05	50	0.115436	0	0.836
2	126597954	RPS6KA1	G	C	0.000113624	50	0.104558	0	0.844
2	127053422	EXTL1	A	T	0.000399902	60	0.0227273	0.189134	0.881
2	127054319	EXTL1	G	C	2.22636e-05	60	0.178524	0.490624	0.966
2	127058942	EXTL1	C	T	0.000677778	60	0.274	0.529695	0.813
2	127062119	EXTL1	T	G	7.07914e-06	60	0.21245	0.550898	0.967
2	127250297	MTFR1L	C	T	1.01204e-10	50	0.261364	0.00831933	1
2	127314257	MAN1C1	G	T	0.000677778	47	0.0113864	0.159613	0.85
2	27962628	STK39	A	G	0.000135691	33	0.897773	0.651412	0.899
2	30273732	SCN1A	C	T	4.75186e-05	38	0.113818	0	0.896
2	30315719	SCN1A	T	C	5.1311e-05	38	0.533222	0.247832	0.929
2	30317872	SCN1A	T	C	2.90998e-07	38	0.159045	0	0.975
2	30318601	SCN1A	G	A	0.000389871	38	0.511227	0.256235	0.83
2	30389310	TTC21B	A	G	4.75186e-05	43	0.113818	0	0.895
2	30409675	TTC21B	C	T	0.000135691	43	0.100111	0	0.857
2	30551756	GALNT3	A	T	0.000237064	62	0.0443111	0.239588	0.897
2	30569573	GALNT3	A	C	0.000100618	62	0.0334222	0.235387	0.928
2	4454537	SAP130	A	G	4.36137e-05	65	0.144644	0.424378	0.934
2	4454760	SAP130	A	G	0.000204914	65	0.177867	0.436983	0.899
2	4617738	AMMECR1L	G	T	0.000421956	50	0.149933	0.446667	0.835
2	4782801	WDR33	C	T	0.000789119	33	0.0332889	0.197529	0.823
2	5012276	IWS1	G	T	0.000346804	50	0.670659	0.395034	0.867
2	5032437	IWS1	C	T	8.17153e-05	50	0.644422	0.351398	0.899
2	62104082	ZRANB3	T	C	9.76046e-11	35	0.2222	0.656822	1
2	62513397	TMEM163	C	T	4.36137e-05	50	0.15	0	0.85
2	62735477	TMEM163	G	A	0.000608651	50	0.0223111	0.184723	0.87
2	64796653	NCKAP5	A	G	3.70321e-11	61	0.255467	0.00415966	1
2	64872611	NCKAP5	T	C	4.72639e-11	61	0.322133	0.0251933	0.998
2	64873067	NCKAP5	T	A	4.72639e-11	61	0.322133	0.0251933	0.998
2	6631259	ANKAR	G	A	0.0010954	72	0.0220889	0.168193	0.816
2	6657197	ANKAR	C	G	0.0010954	72	0.0220889	0.168227	0.809
2	6657913	ANKAR	T	C	0.000772166	72	0.0220889	0.178	0.836
2	89370154	AOX2	G	A	8.05318e-12	50	0.0888	0.529479	1
2	89403709	AOX2	G	T	2.64489e-11	50	0.0888	0.512748	1
2	91010366	BMPR2	C	A	0.000235378	20	0.0556222	0.260454	0.885
20	22345155	MAP3K1	A	G	0.00011625	15	0.0111111	0.189193	0.949
20	38305389	IL7R	G	A	0.00011889	60	0.102364	0	0.848
20	38313295	IL7R	C	T	0.000105881	60	0.111244	0	0.895
21	19005562	NTRK3	G	A	0.00048832	30	0.23875	0.500168	0.858
21	20414387	ACAN	A	G	1.4318e-06	39	0.154881	0	0.962
21	20428540	ACAN	G	A	7.9859e-05	39	0.113614	0	0.905
21	30359230	ADAMTS7	T	C	0.000249758	41	0.383651	0.666684	0.87
21	30486890	CIB2	A	G	1.10729e-07	33	0.182976	0	0.98
21	45359132	FAM177A1	C	T	0.000800867	50	0	0.125933	0.893
21	45366617	FAM177A1	C	T	0.000581683	50	0.0339545	0.214403	0.88
21	48349656	SSTR1	G	A	6.88436e-05	56	0.131684	0.434783	0.946
21	48353014	SSTR1	A	G	0.000249758	56	0.100089	0	0.838
21	58525389	FAM181A	C	T	0.000800867	25	0.960658	0.767702	0.856
21	58740835	IFI27	A	G	0.000825335	67	0.215886	0.453647	0.804
21	59441217	SERPINA3-1	C	T	0.00048832	100	0.188733	0.0378571	0.828
21	59441505	SERPINA3-1	G	A	0.000800867	100	0.952333	0.767017	0.824
22	18927930	GRM7	G	A	0.000420742	25	0.630714	0.346197	0.882
22	21602003	ITPR1	G	A	6.9154e-07	38	0.0348837	0.327899	0.999
22	21632366	ITPR1	G	A	2.52543e-05	38	0.125	0	0.925
22	21848737	ITPR1	T	C	6.9154e-07	38	0.1556	0	0.975
22	57767723	GRIP2	A	G	0.00114998	20	0.631071	0.854795	0.82
22	57768670	GRIP2	T	C	0.00114998	20	0.651209	0.863231	0.824
22	58874988	IQSEC1	C	T	0.00129519	38	0.916667	0.623506	0.828
22	58875046	IQSEC1	G	A	0.0001907	38	0.200114	0.0229174	0.876
23	16664630	RRP36	G	A	0.000291538	58	0.0114545	0.177839	0.919
23	16702039	KLC4	G	C	0.000291538	33	0.0117209	0.180513	0.944
23	16703933	PTK7	G	T	0.000518524	43	0.0120976	0.177018	0.909
23	16800592	CUL9	C	T	0.000202189	36	0	0.171009	0.987
23	16801536	CUL9	G	A	0.000286042	36	0.0244878	0.218681	0.941
23	16896441	SLC22A7	G	T	0.000793093	33	0.0714762	0.27122	0.821
23	17143127	POLH	C	T	0.000683291	40	0.0776444	0.281294	0.827
23	17177810	RSPH9	C	T	0.000390758	33	0.11375	0.343102	0.849
23	17296773	VEGFA	G	A	7.73506e-06	43	0.825721	0.495729	0.981
23	17665088	TMEM63B	G	A	0.000143808	30	0.0117209	0.194797	0.957
23	17890850	CDC5L	C	T	2.1445e-05	27	0.1222	0	0.922
23	17890858	CDC5L	C	T	2.1445e-05	27	0.1222	0	0.921
23	24823167	PAQR8	C	G	0.000390758	27	0.4875	0.749805	0.854
23	24823279	PAQR8	A	C	2.1445e-05	27	0.422974	0.74347	0.952
23	24825577	PAQR8	G	A	2.1445e-05	27	0.227455	0.033839	0.933
23	24826150	PAQR8	C	T	0.000143808	27	0.211222	0.0377395	0.902
23	24826600	PAQR8	A	G	2.1445e-05	27	0.261523	0.0503782	0.926
23	24845654	EFHC1	C	T	2.1445e-05	36	0.122178	0	0.913
23	24865713	EFHC1	T	C	0.000286042	36	0.4778	0.743697	0.865
23	25288103	FBXO9	G	A	0.000143808	38	0.0567273	0.283915	0.928
23	25291908	FBXO9	A	G	0.000242592	38	0.119119	0.00416807	0.833
23	25297010	FBXO9	C	A	0.00081386	38	0.300178	0.10495	0.82
23	30346971	ZSCAN12	C	T	0.000151388	38	0.611222	0.327983	0.909
23	30855573	OR2B6	G	A	0.000493347	39	0	0.130168	0.919
23	30855897	OR2B6	G	A	0.000151388	39	0.162907	0.0170169	0.887
23	30856280	OR2B6	A	G	7.16541e-05	39	0.181727	0.0209748	0.907
23	47382265	EEF1E1	A	C	0.00110796	24	0.0111111	0.151353	0.853
23	47382386	EEF1E1	T	C	0.00110796	24	0.0111111	0.151353	0.858
23	48912310	F13A1	A	G	1.00736e-05	45	0.232558	0.029395	0.959
23	48912447	F13A1	G	C	8.47355e-09	45	0.300044	0.0293529	0.998
23	48912671	F13A1	G	A	0.000291538	45	0.222311	0.0505798	0.858
23	48912991	F13A1	C	T	1.17163e-07	45	0.211022	0.00847059	0.994
23	48993923	NRN1	C	A	5.83237e-10	40	0.174349	0.615513	1
23	48994625	NRN1	G	A	2.1445e-05	40	0.711267	0.39505	0.947
24	20358486	FHOD3	G	A	2.36268e-05	26	0.12495	0	0.889
24	20407111	FHOD3	T	C	0.000188161	26	0.0952619	0	0.81
25	16677131	CLEC19A	C	T	2.53719e-07	75	0.166733	0	0.989
25	16677137	CLEC19A	A	G	2.53719e-07	75	0.166733	0	0.984
25	17310933	KNOP1	T	C	0.000203547	12	0.487902	0.211754	0.896
25	17488421	GPRC5B	G	A	9.50526e-07	12	0.487878	0.155546	0.986
25	21405439	CHP2	G	A	0.000608093	38	0.166667	0.411639	0.869
25	21405459	CHP2	C	T	0.000618621	38	0.177756	0.424445	0.856
25	26887808	RNF40	C	T	0.000618621	30	0.107286	0.337393	0.855
25	27101278	SETD1A	C	T	0.000203547	35	0.107143	0	0.821
25	27122015	HSD3B7	C	T	0.00145848	67	0.058	0.2415	0.805
25	27184817	ZNF646	T	C	0.000454007	52	0.0443111	0.241593	0.881
25	27186761	ZNF646	T	C	1.336e-06	52	0.151	0	0.967
25	27304753	TRIM72	G	C	0.00048826	31	0.57495	0.826122	0.852
25	27462475	ITGAD	A	G	0.000497888	29	0.122267	0.00840336	0.844
25	27523577	SLC5A2	T	G	0.000225295	33	0.297524	0.0838992	0.88
25	32805167	GTF2I	A	G	6.33495e-05	38	0.766844	0.466244	0.94
26	45254401	EDRF1	C	T	0.000942691	30	0	0.134462	0.942
26	46470013	DOCK1	T	C	1.42244e-06	37	0.0112	0.256269	0.999
26	46470016	DOCK1	T	C	7.71362e-06	37	0.0223111	0.256269	0.988
26	46470079	DOCK1	T	C	0.000558453	37	0.0557333	0.264639	0.895
26	46470091	DOCK1	C	T	0.000138142	37	0.0445333	0.264639	0.958
27	15492014	SLC25A4	T	C	7.46836e-06	100	0.290791	0.0593051	0.948
28	25620100	HKDC1	G	A	0.00109681	40	0.261227	0.0763475	0.82
28	25803183	TSPAN15	C	G	5.01691e-09	50	0.337811	0.770009	0.993
28	28874767	MCU	C	T	2.07376e-05	33	0.220791	0.0295378	0.924
28	35980251	SH2D4B	C	T	0.000228782	12	0.157658	0.0125294	0.877
29	37274802	TMEM132A	C	T	7.26824e-05	43	0	0.165287	0.988
29	37275487	TMEM132A	G	A	5.9498e-07	43	0.125	0.470458	0.991
29	37275514	TMEM132A	G	A	0.00074917	43	0.0119048	0.163739	0.857
29	37275530	TMEM132A	T	C	0.000459626	43	0.0119048	0.167899	0.907
29	37556636	PAG10	G	A	0.00029865	60	0.0113636	0.172437	0.917
29	37560079	PAG10	T	C	0.000346436	60	0.1888	0.0379748	0.817
29	37560231	PAG10	C	T	0.000139507	60	0.100156	0	0.846
29	37860426	PAG18	G	A	3.24714e-05	29	0.116372	0	0.888
29	37948041	PAG7	C	T	0.000213705	43	0.255667	0.0670168	0.856
29	37950564	PAG7	T	C	0.00029865	43	0.238682	0.0591525	0.858
29	38087431	PAG15	C	T	0.00029865	25	0.0113636	0.167899	0.921
29	38087432	PAG15	A	G	0.00029865	25	0.0113636	0.167899	0.907
29	38092407	PAG15	C	T	0.00146729	25	0.22114	0.453605	0.811
29	38479741	PAG21	G	A	0.000139507	19	0.100067	0	0.859
29	38688767	PAG19	C	T	0.000213705	25	0.0665333	0.281697	0.877
29	38688853	PAG19	T	C	0.000395205	25	0.0666222	0.268731	0.851
29	39124158	MGC157405	A	G	2.01537e-05	29	0.0111111	0.205681	0.981
29	39237466	PAG9	G	A	1.12722e-07	100	0.755767	0.365739	0.992
29	39239646	PAG9	C	G	3.8129e-06	100	0.136386	0	0.963
29	39243818	PAG9	A	T	1.37723e-05	100	0.122244	0	0.923
29	39817218	DDB1	G	A	1.09167e-05	25	0.0220889	0.241576	0.98
29	39867474	CYB561A3	C	G	4.04078e-07	29	0	0.233136	1
29	39899784	CPSF7	A	G	2.8737e-07	56	0	0.235311	1
29	39986784	SYT7	G	A	3.03364e-07	38	0.0595714	0.373085	0.997
29	39989783	SYT7	C	T	4.50293e-05	38	0.0225909	0.226723	0.968
29	44531459	DPP3	C	T	1.09167e-05	45	0.162814	0.00854237	0.941
29	44537677	DPP3	T	C	2.83208e-07	45	0.200067	0.00847059	0.995
29	6302890	NOX4	G	A	3.99178e-08	48	0	0.268992	1
29	7085807	GRM5	A	G	0.000957834	23	0.0443111	0.211771	0.802
3	102839342	EBNA1BP2	C	A	4.58975e-05	29	0.121707	0	0.889
3	103320850	SLC2A1	C	T	9.94406e-05	33	0	0.160873	0.987
3	108061396	INPP5B	T	C	0.000132823	27	0.102364	0	0.858
3	108102230	MTF1	A	G	2.58367e-05	71	0.136364	0	0.955
3	108111569	YRDC	C	T	0.000114927	100	0.107143	0	0.849
3	108112600	YRDC	A	G	4.96515e-05	100	0.113795	0	0.893
3	108112623	YRDC	C	T	4.96515e-05	100	0.113795	0	0.889
3	108190302	EPHA10	C	T	0.000117088	33	0.107262	0	0.834
3	108220103	C3H1orf109	C	T	2.97581e-05	59	0.1222	0	0.921
3	108287555	RSPO1	A	C	4.58975e-05	62	0.119143	0	0.893
3	108287847	RSPO1	A	G	0.000852231	62	0.0666222	0.260555	0.862
3	34393280	WDR47	C	T	2.97581e-05	10	0.127744	0	0.93
3	34393927	WDR47	C	T	2.97581e-05	10	0.124818	0	0.913
3	89178299	C8B	T	C	0.000143339	50	0.1	0	0.849
4	51078043	ASZ1	C	T	0.00108127	25	0.0889111	0.298261	0.831
4	57722229	IMMP2L	C	T	0.00142096	47	0.0223111	0.172336	0.807
4	69294955	SKAP2	T	G	0.00141516	54	0.889	0.677915	0.801
4	69296241	SKAP2	G	T	0.000134005	54	0.111111	0	0.887
4	98639415	CALD1	C	A	0.000263874	67	0.100044	0	0.854
5	107131003	IQSEC3	C	T	1.84744e-05	38	0.902366	0.617815	0.965
5	113688290	PACSIN2	T	G	4.0115e-05	17	0.329098	0.643591	0.937
5	113688401	PACSIN2	A	G	0.000180431	17	0.333333	0.622661	0.898
5	113972786	SCUBE1	C	T	2.0892e-05	22	0.0242439	0.25444	0.974
5	1541714	TPH2	C	T	2.90063e-08	75	0.181795	0	0.99
5	1542000	TPH2	A	G	3.75406e-05	75	0.11881	0	0.88
5	43673501	RAB3IP	T	G	1.73897e-11	40	0.177733	0.638672	1
5	43892554	FRS2	C	T	1.88095e-07	35	0.299822	0.0462017	0.987
5	64252853	SCYL2	A	G	2.90063e-08	62	0.111244	0.470169	0.996
5	68044942	CHST11	T	A	0.00144806	55	0.137325	0.369351	0.803
5	68305710	CHST11	G	A	5.01856e-09	55	0	0.296449	1
5	68753041	APPL2	C	T	0.00011937	25	0.0376	0.262559	0.939
5	87729651	C2CD5	C	T	1.74093e-05	21	0.822222	0.520966	0.96
5	87782506	C2CD5	C	T	6.00056e-06	21	0.0111111	0.231252	0.991
5	94991099	ERP27	C	A	0.00104767	14	0.8222	0.584805	0.834
6	114121557	SORCS2	G	A	0.00331541	16	0.107071	0	0.807
6	37359765	NCAPG	C	T	2.37188e-09	75	0.777733	0.365613	0.998
7	11709350	RFX1	G	A	7.57622e-05	38	0	0.169475	0.994
7	2639044	TRIM11	T	C	5.94251e-05	50	0.825674	0.534008	0.924
7	2640128	TRIM11	C	T	3.75299e-05	50	0.155689	0.444805	0.954
7	3000025	C7H1orf35	C	A	7.38296e-12	100	0.963561	0.5465	1
7	3000026	C7H1orf35	A	G	7.38296e-12	100	0.963561	0.5465	1
7	69118977	ADAM19	C	G	0.000186949	56	0.102341	0	0.837
7	69119140	ADAM19	T	A	0.000175061	56	0.104651	0	0.831
7	81243047	RASGRF2	C	T	0.000521233	53	0.133511	0.365664	0.853
7	96119746	CAST	C	T	0.000196084	21	0.533244	0.260429	0.875
7	96140316	CAST	T	C	2.70628e-05	21	0.395302	0.127076	0.939
7	96140325	CAST	C	T	2.36701e-05	21	0.404714	0.127076	0.943
7	96306925	ERAP2	A	G	1.73505e-08	71	0.333333	0.729008	0.997
7	96432510	LNPEP	G	C	1.8037e-05	48	0.0335111	0.272933	0.979
7	96464924	LNPEP	G	A	0.000269786	48	0.444444	0.193126	0.861
8	10161736	FZD3	C	T	7.99604e-05	40	0.0999778	0.344655	0.921
8	11008847	ESCO2	T	C	0.000220829	50	0.0223111	0.193311	0.882
8	11126063	SCARA3	C	T	0.000340708	12	0	0.138748	0.951
8	11143212	SCARA3	C	T	1.66128e-05	12	0.219463	0.0294958	0.945
8	16830981	MOB3B	C	T	1.31922e-05	37	0.127884	0	0.925
8	22530790	IFNE	A	G	0.000195869	38	0.111067	0.00415966	0.835
8	25137984	HAUS6	A	G	3.94509e-05	64	0.111156	0	0.9
8	25138000	HAUS6	T	C	0.000100012	64	0.100133	0	0.812
8	25138018	HAUS6	G	A	0.000100012	64	0.100133	0	0.885
8	25138092	HAUS6	T	C	0.000100012	64	0.102432	0	0.832
8	25138106	HAUS6	G	T	7.81028e-05	64	0.595381	0.302538	0.902
8	28653168	CCDC171	A	G	3.94509e-05	34	0	0.167899	0.991
8	71561137	ADAMDEC1	G	A	1.59716e-05	51	0.1222	0	0.926
8	71577412	ADAMDEC1	C	T	3.94509e-05	51	0.1112	0	0.883
8	71577633	ADAMDEC1	C	A	0.000100012	51	0.102273	0	0.847
8	71603833	ADAMDEC1	T	C	1.11716e-08	51	0.155467	0.550294	0.999
8	71622034	ADAMDEC1	T	C	0.000100012	51	0.0999556	0	0.851
8	71669117	ADAM7	G	A	3.84258e-07	36	0.155533	0	0.977
8	71669159	ADAM7	C	T	3.84258e-07	36	0.155533	0	0.986
8	71669160	ADAM7	A	G	3.84258e-07	36	0.155533	0	0.971
8	71670363	ADAM7	C	T	3.84258e-07	36	0.155533	0	0.978
8	71684977	ADAM7	A	G	1.30997e-06	36	0.144378	0	0.967
8	72723585	DOCK5	C	A	0.000537038	22	0	0.130084	0.912
8	72822387	CDCA2	C	A	0.000546426	33	0	0.131186	0.865
8	72864636	CDCA2	A	C	0.000168202	33	0.0332889	0.222664	0.899
8	74693685	GULO	G	A	0.000220829	20	0.0225909	0.197437	0.917
8	74693744	GULO	G	A	2.03054e-05	20	0.0114545	0.210336	0.978
8	81045960	FBP2	C	T	0.000564869	50	0.0117209	0.161085	0.873
9	43845885	PRDM1	T	G	1.16981e-08	57	0.377778	0.0672521	0.999
9	49237857	ASCC3	C	T	8.92048e-06	44	0.522111	0.823605	0.96
9	49553601	SIM1	C	T	0.000115597	70	0.102273	0	0.823
9	49554015	SIM1	T	C	0.000115597	70	0.102341	0	0.828
9	49554082	SIM1	G	A	0.000115597	70	0.102409	0	0.857
9	49554127	SIM1	C	T	5.3216e-05	70	0.113773	0	0.886
9	49913996	MCHR2	G	A	5.26596e-05	40	0.779233	0.474588	0.935
9	49914079	MCHR2	C	T	0.000115597	40	0.766733	0.491681	0.89
9	79699354	VTA1	G	A	0.000335656	63	0.455733	0.710025	0.858
9	79699587	VTA1	G	T	0.000253897	63	0	0.142807	0.964
9	79699600	VTA1	A	G	0.000183316	63	0.433511	0.701521	0.897
9	79699616	VTA1	A	G	0.000180791	63	0.433511	0.705723	0.887
9	79699705	VTA1	C	T	0.000365768	63	0.455733	0.70579	0.821
9	79699771	VTA1	C	T	0.000253897	63	0.444622	0.710025	0.857
9	82206619	UTRN	A	G	5.3216e-05	23	0.111222	0	0.904
9	82208151	UTRN	T	C	2.67754e-05	23	0.122289	0	0.921
9	83175314	SHPRH	G	A	0.000487569	62	0.0220889	0.180782	0.855
9	83199109	SHPRH	G	A	0.000747403	62	0.0220889	0.176454	0.843
9	83211445	SHPRH	A	G	0.000747403	62	0.0225909	0.177949	0.854
9	83227854	SHPRH	C	T	0.000747403	62	0.0220889	0.172218	0.813
