# Supplementary material for: A Systematic Review of Genomic Regions and Candidate Genes Underlying Behavioral Traits in Farmed Mammals and Their Link with Human Disorders
Source: Animals (Basel). 2021 Mar 6;11(3):715. doi: 10.3390/ani11030715 (PMC7999279; doi:10.3390/ani11030715)
Supplement: Supplementary file 1 [file animals-11-00715-s001.zip › 2.SupplementaryMaterial/TableS3.xlsx]

## Sheet: S3A
Table S3. Recurrence of candidate genes among genomic regions annotated in farmed mammals. The letter (worksheet) indicates the species: (A) beef and dairy cattle (genome assembly ARS-UCD1.2), (B) pigs (genome assembly Sscrofa11.1), and (C) sheep (genome assembly OAR 3.0). Each worksheet shows the gene identification (i.e., gene name and Ensembl identification), genome coordinate, frequency of ge…
* Genome assemby: ARS-UCD1.2
Ensembl gene	External gene name	Chromosome	Start position	End position	Trait	Reference	Freq
ENSBTAG00000000039	SIRT7	19	50976407	50982602	Milking speed	Marete et al. (2018)	1
ENSBTAG00000000040	MAFG	19	50967339	50972885	Milking speed	Marete et al. (2018)	1
ENSBTAG00000000042	PYCR1	19	50957969	50962684	Milking speed	Marete et al. (2018)	1
ENSBTAG00000000044	MYADML2	19	50953006	50956142	Milking speed	Marete et al. (2018)	1
ENSBTAG00000000087	HSD17B12	15	73781285	73958433	Temperament	Hanna et al. (2014)	2
ENSBTAG00000000224	TSPAN15	28	25803071	25855714	Temperament	Hanna et al. (2014)	1
ENSBTAG00000000271	MNS1	10	53893423	53977929	Milking speed	Marete et al. (2018)	1
ENSBTAG00000000354	PDE6G	19	51158511	51160605	Milking speed	Marete et al. (2018)	1
ENSBTAG00000000355	OXLD1	19	51154298	51156611	Milking speed	Marete et al. (2018)	1
ENSBTAG00000000368	OR56A1	15	46979417	46981506	Temperament	Hanna et al. (2014)	1
ENSBTAG00000000586	CPLANE1	20	37045115	37150094	Flight for feeder	Gutierrez-Gil et al. (2008)	1
ENSBTAG00000000606	SYT10	5	76301501	76417740	Milking speed	Abo-Ismail et al. (2014)	1
ENSBTAG00000000648	ADAMTS5	1	9440973	9491324	Milking speed	Kolbehdari et al. (2008)	4
ENSBTAG00000000648	ADAMTS5	1	9440973	9491324	Milking speed	Kolbehdari et al. (2008)	4
ENSBTAG00000000648	ADAMTS5	1	9440973	9491324	Milking speed	Kolbehdari et al. (2008)	4
ENSBTAG00000000648	ADAMTS5	1	9440973	9491324	Milking speed	Kolbehdari et al. (2008)	4
ENSBTAG00000000655	MIPOL1	21	47398496	47734138	Temperament	Hanna et al. (2014)	2
ENSBTAG00000000655	MIPOL1	21	47398496	47734138	Distance travelled from water	Pierce (2019)	2
ENSBTAG00000000694	TAF10	15	46453641	46455094	Temperament	Hanna et al. (2014)	1
ENSBTAG00000000697	RRP8	15	46462641	46466203	Temperament	Hanna et al. (2014)	1
ENSBTAG00000000874	CAST	7	96033978	96167151	Sucking reflex	Dreher et al. (2019)	4
ENSBTAG00000000874	CAST	7	96033978	96167151	Sucking reflex	Dreher et al. (2019)	4
ENSBTAG00000000874	CAST	7	96033978	96167151	Sucking reflex	Dreher et al. (2019)	4
ENSBTAG00000000874	CAST	7	96033978	96167151	Sucking reflex	Dreher et al. (2019)	4
ENSBTAG00000000920	DNAH17	19	53691404	53787907	Temperament	Hanna et al. (2014)	1
ENSBTAG00000000948	RAB2A	14	26181071	26253265	Temperament	Hanna et al. (2014)	1
ENSBTAG00000001044	SUPV3L1	28	25555682	25580735	Temperament	Hanna et al. (2014)	1
ENSBTAG00000001156	ST3GAL1	14	7865552	7951420	Duration inactivity (Open-field)	Friedrich et al. (2016)	2
ENSBTAG00000001156	ST3GAL1	14	7865552	7951420	Duration inactivity (Open-field)	Friedrich et al. (2016)	2
ENSBTAG00000001288	MAOB	X	99790477	99912393	Temperament	MacLeod et al. (2019)	1
ENSBTAG00000001368	LGALS3BP	19	53416674	53427208	Temperament	Hanna et al. (2014)	1
ENSBTAG00000001503	TRIM72	25	27295750	27305411	Temperament	Hanna et al. (2014)	1
ENSBTAG00000001526		21	20076520	20077473	Sucking reflex	Dreher et al. (2019)	1
ENSBTAG00000001579	AGO2	14	3055942	3138226	Temperament	Hanna et al. (2014)	1
ENSBTAG00000001673	C2CD5	5	87691740	87783526	Milking temperament	Abo-Ismail et al. (2014)	1
ENSBTAG00000001724	ZADH2	24	3485651	3493191	Temperament	Hanna et al. (2014)	2
ENSBTAG00000001724	ZADH2	24	3485651	3493191	Temperament	Hanna et al. (2014)	2
ENSBTAG00000001868	PCYT2	19	50982926	50990089	Milking speed	Marete et al. (2018)	1
ENSBTAG00000001888	MED13L	17	58611134	58888297	Temperament	Hanna et al. (2014)	1
ENSBTAG00000002174	RERG	5	94669118	94824113	Milking temperament	Abo-Ismail et al. (2014)	1
ENSBTAG00000002294	SIM1	9	49484923	49554234	Feeding event frequency	Valente et al. (2018)	1
ENSBTAG00000002344	ORAI3	25	27087303	27092751	Temperament	Hanna et al. (2014)	1
ENSBTAG00000002345	SETD1A	25	27095052	27122818	Temperament	Hanna et al. (2014)	2
ENSBTAG00000002346	HSD3B7	25	27119323	27122802	Temperament	Hanna et al. (2014)	2
ENSBTAG00000002361	TMCC2	16	3006671	3044514	Milking speed	Marete et al. (2018)	1
ENSBTAG00000002374	ARMC5	25	27493317	27500855	Temperament	Hanna et al. (2014)	1
ENSBTAG00000002381	ZDHHC5	15	80912886	80931167	Temperament	Hanna et al. (2014)	1
ENSBTAG00000002391	TGFB1I1	25	27503118	27510659	Temperament	Hanna et al. (2014)	1
ENSBTAG00000002404	TMX2	15	80941209	80949881	Temperament	Hanna et al. (2014)	1
ENSBTAG00000002411	CTNND1	15	80967264	81012627	Temperament	Hanna et al. (2014)	1
ENSBTAG00000002425	SCN9A	2	29996676	30088178	Temperament	Hanna et al. (2014)	1
ENSBTAG00000002534	EEF1E1	23	47367326	47383134	Vertical climb	Pierce (2019)	4
ENSBTAG00000002534	EEF1E1	23	47367326	47383134	Elevation traversed	Pierce (2019)	4
ENSBTAG00000002534	EEF1E1	23	47367326	47383134	Vertical climb	Pierce (2019)	4
ENSBTAG00000002534	EEF1E1	23	47367326	47383134	Elevation traversed	Pierce (2019)	4
ENSBTAG00000002580	MYH14	18	56416654	56489716	Milking speed	Marete et al. (2018)	1
ENSBTAG00000002982	PITPNM3	19	25321703	25411010	Temperament	Hanna et al. (2014)	1
ENSBTAG00000003043	GNG2	10	44659979	44794168	Temperament	Hanna et al. (2014)	1
ENSBTAG00000003152	IFI27	21	58735482	58744443	Temperament	Hanna et al. (2014)	1
ENSBTAG00000003185	ASAP1	14	10295954	10604312	Feeding event frequency	Valente et al. (2018)	1
ENSBTAG00000003237	IQSEC1	22	58736452	58878769	Temperament	MacLeod et al. (2019)	1
ENSBTAG00000003264	NR1H2	18	56540703	56547718	Milking speed	Marete et al. (2018)	1
ENSBTAG00000003353	SLC6A2	18	23875374	23939382	Temperament	Hanna et al. (2014)	1
ENSBTAG00000003417	PHKG2	25	26869325	26878577	Temperament	Hanna et al. (2014)	1
ENSBTAG00000003421	RNF40	25	26883214	26894901	Temperament	Hanna et al. (2014)	1
ENSBTAG00000003457	ATF5	18	56269038	56273691	Milking speed	Marete et al. (2018)	1
ENSBTAG00000003532	TLE4	8	55576283	55729912	Terrain-use indices (Rolling)	Pierce (2019)	1
ENSBTAG00000003564	HPX	15	46605826	46638913	Temperament	Hanna et al. (2014)	3
ENSBTAG00000003565	TRIM3	15	46574037	46599884	Temperament	Hanna et al. (2014)	1
ENSBTAG00000003566	ARFIP2	15	46566770	46571931	Temperament	Hanna et al. (2014)	1
ENSBTAG00000003775	C8B	3	89165719	89209186	Temperament	Hanna et al. (2014)	6
ENSBTAG00000003775	C8B	3	89165719	89209186	Temperament	Hanna et al. (2014)	6
ENSBTAG00000003775	C8B	3	89165719	89209186	Temperament	Chan (2012)	6
ENSBTAG00000003775	C8B	3	89165719	89209186	Temperament	Chan (2012)	6
ENSBTAG00000003775	C8B	3	89165719	89209186	Temperament	Chan (2012)	6
ENSBTAG00000003775	C8B	3	89165719	89209186	Temperament	Chan (2012)	6
ENSBTAG00000003837	RSPO1	3	108267191	108288596	Temperament	Hanna et al. (2014)	1
ENSBTAG00000003838		14	9720375	9721103	Temperament	Hanna et al. (2014)	1
ENSBTAG00000003876	MCU	28	28709027	28902834	Milking speed	Abo-Ismail et al. (2014)	1
ENSBTAG00000003894	NDRG4	18	26255289	26298424	Temperament	Hanna et al. (2014)	1
ENSBTAG00000003920	TGM1	10	20902051	20916712	Milking speed	Kolbehdari et al. (2008)	3
ENSBTAG00000003920	TGM1	10	20902051	20916712	Milking speed	Kolbehdari et al. (2008)	3
ENSBTAG00000003920	TGM1	10	20902051	20916712	Milking speed	Kolbehdari et al. (2008)	3
ENSBTAG00000004063	SERPINA5	21	59460078	59465438	Temperament	Hanna et al. (2014)	2
ENSBTAG00000004145	ANO4	5	64586995	65019424	Milking temperament	Abo-Ismail et al. (2014)	1
ENSBTAG00000004272	ISG12(B)	21	58715675	58727005	Temperament	Hanna et al. (2014)	1
ENSBTAG00000004339		21	19998520	20005965	Sucking reflex	Dreher et al. (2019)	1
ENSBTAG00000004398	IMMP2L	4	56808963	57722182	Milking speed	Schrooten et al. (2004)	2
ENSBTAG00000004398	IMMP2L	4	56808963	57722182	Milking speed	Schrooten et al. (2004)	2
ENSBTAG00000004680	SLC13A5	19	25181428	25204840	Temperament	Hanna et al. (2014)	1
ENSBTAG00000004739	SLC18A2	26	37562768	37602774	Temperament	Kolbehdari et al. (2008)	9
ENSBTAG00000004739	SLC18A2	26	37562768	37602774	Temperament	Garza-Brenner et al. (2017)	9
ENSBTAG00000004739	SLC18A2	26	37562768	37602774	Temperament	Kolbehdari et al. (2008)	9
ENSBTAG00000004739	SLC18A2	26	37562768	37602774	Milking speed	Kolbehdari et al. (2008)	9
ENSBTAG00000004739	SLC18A2	26	37562768	37602774	Pen score	Garza-Brenner (2017)	9
ENSBTAG00000004739	SLC18A2	26	37562768	37602774	Milking speed	Kolbehdari et al. (2008)	9
ENSBTAG00000004739	SLC18A2	26	37562768	37602774	Milking speed	Kolbehdari et al. (2008)	9
ENSBTAG00000004739	SLC18A2	26	37562768	37602774	Milking speed	Kolbehdari et al. (2008)	9
ENSBTAG00000004739	SLC18A2	26	37562768	37602774	Temperament	Garza-Brenner et al. (2017)	9
ENSBTAG00000004838	IRX5	18	23234761	23240750	Temperament	Hanna et al. (2014)	1
ENSBTAG00000005238	NCKAP5	2	64157472	64872456	Flight speed	Valente et al. (2016)	1
ENSBTAG00000005338	EIF3M	15	63298794	63316294	Temperament	Hanna et al. (2014)	1
ENSBTAG00000005410	RGS7	16	35397169	35882504	Feeding event frequency	Valente et al. (2018)	1
ENSBTAG00000005449	MCHR2	9	49923127	49948405	Feeding event frequency	Valente et al. (2018)	1
ENSBTAG00000005576	CLEC11A	18	56802302	56804604	Milking speed	Marete et al. (2018)	1
ENSBTAG00000005583	HYI	3	102573104	102575815	Temperament	Hanna et al. (2014)	1
ENSBTAG00000005757	FUS	25	27267596	27277781	Temperament	Hanna et al. (2014)	1
ENSBTAG00000005792	BCCIP	26	45324631	45341336	Temperament	Hanna et al. (2014)	1
ENSBTAG00000005987	WDR33	2	4676998	4785534	Temperament	Hanna et al. (2014)	1
ENSBTAG00000006003	SAP130	2	4454874	4530094	Temperament	Hanna et al. (2014)	1
ENSBTAG00000006045	P4HB	19	51034066	51044560	Milking speed	Marete et al. (2018)	1
ENSBTAG00000006262	LIMS2	2	4842239	4887427	Temperament	Hanna et al. (2014)	1
ENSBTAG00000006410	DCTN5	25	21293320	21322278	Temperament	Hanna et al. (2014)	1
ENSBTAG00000006457	AHSP	25	27543234	27544133	Temperament	Hanna et al. (2014)	1
ENSBTAG00000006493	CLP1	15	80900685	80903789	Temperament	Hanna et al. (2014)	1
ENSBTAG00000006510	YRDC	3	108109004	108114061	Temperament	Hanna et al. (2014)	1
ENSBTAG00000006511	MTF1	3	108063039	108103478	Temperament	Hanna et al. (2014)	1
ENSBTAG00000006582	SSTR1	21	48348493	48351072	Temperament	Hanna et al. (2014)	1
ENSBTAG00000006663	CYTH1	19	53565765	53643768	Temperament	Hanna et al. (2014)	2
ENSBTAG00000006893	BBX	1	52133128	52430797	Daily feeding duration	Valente et al. (2018)	1
ENSBTAG00000007010		26	45189455	45190260	Temperament	Hanna et al. (2014)	1
ENSBTAG00000007121	TK1	19	53977498	53991174	Temperament	Hanna et al. (2014)	1
ENSBTAG00000007195	GUCA2A	3	104015403	104017508	Temperament	Hanna et al. (2014)	1
ENSBTAG00000007268	F13A1	23	48770091	48913854	Temperament	Hanna et al. (2014)	1
ENSBTAG00000007299	SF3A3	3	107971020	107997728	Temperament	Hanna et al. (2014)	1
ENSBTAG00000007300	FHL3	3	107959452	107967135	Temperament	Hanna et al. (2014)	1
ENSBTAG00000007409	MILR1	19	48618991	48639790	Temperament	Hanna et al. (2014)	1
ENSBTAG00000007429	SPNS2	19	24986777	25023355	Temperament	Hanna et al. (2014)	1
ENSBTAG00000007523	STX4	25	27156826	27163281	Temperament	Hanna et al. (2014)	1
ENSBTAG00000007675	NPHP1	11	1697163	1762645	Temperament	Hanna et al. (2014)	1
ENSBTAG00000007736		14	9074043	9111806	Temperament	Hanna et al. (2014)	3
ENSBTAG00000007808	ANTXR1	11	67359790	67615063	Flight speed	Valente et al. (2016)	1
ENSBTAG00000007820		7	2653256	2653810	Temperament	Hanna et al. (2014)	1
ENSBTAG00000007897	POMC	11	74117511	74124989	Temperament	Garza-Brenner et al. (2017)	6
ENSBTAG00000007897	POMC	11	74117511	74124989	Temperament	Garza-Brenner et al. (2017)	6
ENSBTAG00000007897	POMC	11	74117511	74124989	Pen score	Garza-Brenner (2017)	6
ENSBTAG00000007897	POMC	11	74117511	74124989	Temperament	Garza-Brenner et al. (2017)	6
ENSBTAG00000007897	POMC	11	74117511	74124989	Pen score	Garza-Brenner (2017)	6
ENSBTAG00000007897	POMC	11	74117511	74124989	Temperament	Garza-Brenner et al. (2017)	6
ENSBTAG00000007934	MRPS17	25	27653220	27658120	Temperament	Hanna et al. (2014)	1
ENSBTAG00000007971	OR6Q1	15	81198021	81198974	Temperament	Hanna et al. (2014)	1
ENSBTAG00000008056	GAD2	13	26665423	26728690	Temperament	MacLeod et al. (2019)	1
ENSBTAG00000008089	AMMECR1L	2	4601012	4621042	Temperament	Hanna et al. (2014)	1
ENSBTAG00000008175	ZNF713	25	27624063	27637076	Temperament	Hanna et al. (2014)	1
ENSBTAG00000008236	OR51E2	15	50318301	50319263	Temperament	Hanna et al. (2014)	1
ENSBTAG00000008441	SOCS3	19	53840159	53840858	Temperament	Hanna et al. (2014)	1
ENSBTAG00000008498	ALYREF	19	50999623	51004298	Milking speed	Marete et al. (2018)	1
ENSBTAG00000008518	MED25	18	56177154	56191179	Milking speed	Marete et al. (2018)	1
ENSBTAG00000008579	RCC2	2	135211439	135237283	Temperament	Hanna et al. (2014)	2
ENSBTAG00000008613	TCP11L1	15	63686064	63716137	Temperament	Hanna et al. (2014)	4
ENSBTAG00000008943	ZSCAN12	23	30316678	30347409	Temperament	Hanna et al. (2014)	1
ENSBTAG00000009029		19	53918897	53924904	Temperament	Hanna et al. (2014)	1
ENSBTAG00000009099	PRR14	25	26776309	26781350	Temperament	Hanna et al. (2014)	1
ENSBTAG00000009269	GRIK3	3	108832486	109076297	Temperament	Hanna et al. (2014)	1
ENSBTAG00000009314	FYB2	3	89336374	89464197	Temperament	Hanna et al. (2014)	2
ENSBTAG00000009314	FYB2	3	89336374	89464197	Temperament	Hanna et al. (2014)	2
ENSBTAG00000009363	GINS3	18	26198116	26204583	Temperament	Hanna et al. (2014)	1
ENSBTAG00000009439	EDRF1	26	45252613	45286513	Temperament	Hanna et al. (2014)	1
ENSBTAG00000009518	ALKBH3	15	73974959	74018861	Temperament	Hanna et al. (2014)	1
ENSBTAG00000009578	PTK2	14	2844134	3037063	Temperament	Hanna et al. (2014)	2
ENSBTAG00000009617	SLC2A1	3	103309039	103337423	Temperament	Hanna et al. (2014)	1
ENSBTAG00000009665	UTRN	9	81658039	82206913	Milking speed	Abo-Ismail et al. (2014)	1
ENSBTAG00000009680	FAM177A1	21	45352820	45368962	Temperament	Hanna et al. (2014)	1
ENSBTAG00000009682	PRORP	21	45395271	45527537	Temperament	Hanna et al. (2014)	1
ENSBTAG00000009693	TBC1D12	26	15899097	15996458	Vocalization (Social separation)	Gutierrez-Gil et al. (2008)	1
ENSBTAG00000009704	CECR2	5	108937842	109051118	Milking speed	Kramer et al. (2014)	1
ENSBTAG00000009873	NRN1	23	48986030	48994863	Temperament	Hanna et al. (2014)	1
ENSBTAG00000009991	CANT1	19	53391266	53406328	Temperament	Hanna et al. (2014)	1
ENSBTAG00000010096	SLC5A2	25	27513955	27523749	Temperament	Hanna et al. (2014)	1
ENSBTAG00000010101	BYSL	23	15687963	15698295	Temperament	Kolbehdari et al. (2008)	2
ENSBTAG00000010101	BYSL	23	15687963	15698295	Temperament	Kolbehdari et al. (2008)	2
ENSBTAG00000010163	SCNN1G	25	20853279	20884516	Temperament	Hanna et al. (2014)	1
ENSBTAG00000010351	SNX25	27	15530048	15621603	Temperament	Hanna et al. (2014)	1
ENSBTAG00000010384	CDC6	19	40524612	40546357	Temperament	Chan (2012)	9
ENSBTAG00000010384	CDC6	19	40524612	40546357	Temperament	Chan (2012)	9
ENSBTAG00000010384	CDC6	19	40524612	40546357	Temperament	Chan (2012)	9
ENSBTAG00000010384	CDC6	19	40524612	40546357	Temperament	Chan (2012)	9
ENSBTAG00000010384	CDC6	19	40524612	40546357	Temperament	Chan (2012)	9
ENSBTAG00000010384	CDC6	19	40524612	40546357	Temperament	Chan (2012)	9
ENSBTAG00000010384	CDC6	19	40524612	40546357	Temperament	Chan (2012)	9
ENSBTAG00000010384	CDC6	19	40524612	40546357	Temperament	Chan (2012)	9
ENSBTAG00000010384	CDC6	19	40524612	40546357	Temperament	Chan (2012)	9
ENSBTAG00000010511	KAT8	25	27217760	27228735	Temperament	Hanna et al. (2014)	1
ENSBTAG00000010524	BCKDK	25	27212130	27216927	Temperament	Hanna et al. (2014)	1
ENSBTAG00000010644	CHST11	5	68044447	68306547	Milking temperament	Abo-Ismail et al. (2014)	2
ENSBTAG00000010644	CHST11	5	68044447	68306547	Milking temperament	Abo-Ismail et al. (2014)	2
ENSBTAG00000010803	CHML	16	35143253	35145208	Feeding event frequency	Valente et al. (2018)	1
ENSBTAG00000010899	TIMP2	19	53460671	53514937	Temperament	Hanna et al. (2014)	2
ENSBTAG00000010935	EML4	11	24585989	24739169	Temperament	Hanna et al. (2014)	1
ENSBTAG00000011083	POLD1	18	56550376	56572361	Milking speed	Marete et al. (2018)	1
ENSBTAG00000011225	TMX1	10	44057645	44070733	Temperament	Hanna et al. (2014)	1
ENSBTAG00000011373	MAML3	17	17836577	18018432	Terrain-use indices (Rough)	Bailey et al. (2015)	21
ENSBTAG00000011373	MAML3	17	17836577	18018432	Terrain-use indices	Pierce (2019)	21
ENSBTAG00000011373	MAML3	17	17836577	18018432	Terrain-use indices (Rolling)	Bailey et al. (2015)	21
ENSBTAG00000011373	MAML3	17	17836577	18018432	Terrain-use indices (Rough)	Bailey et al. (2015)	21
ENSBTAG00000011373	MAML3	17	17836577	18018432	Terrain-use indices	Pierce (2019)	21
ENSBTAG00000011373	MAML3	17	17836577	18018432	Terrain-use indices (Rough)	Bailey et al. (2015)	21
ENSBTAG00000011373	MAML3	17	17836577	18018432	Terrain-use indices (Rough)	Bailey et al. (2015)	21
ENSBTAG00000011373	MAML3	17	17836577	18018432	Terrain-use indices (Rolling)	Bailey et al. (2015)	21
ENSBTAG00000011373	MAML3	17	17836577	18018432	Terrain-use indices (Rolling)	Bailey et al. (2015)	21
ENSBTAG00000011373	MAML3	17	17836577	18018432	Terrain-use indices (Rough)	Pierce (2019)	21
ENSBTAG00000011373	MAML3	17	17836577	18018432	Terrain-use indices (Rolling)	Bailey et al. (2015)	21
ENSBTAG00000011373	MAML3	17	17836577	18018432	Terrain-use indices (Rough)	Bailey et al. (2015)	21
ENSBTAG00000011373	MAML3	17	17836577	18018432	Terrain-use indices	Pierce (2019)	21
ENSBTAG00000011373	MAML3	17	17836577	18018432	Terrain-use indices (Rough)	Bailey et al. (2015)	21
ENSBTAG00000011373	MAML3	17	17836577	18018432	Terrain-use indices (Rough)	Bailey et al. (2015)	21
ENSBTAG00000011373	MAML3	17	17836577	18018432	Terrain-use indices (Rolling)	Bailey et al. (2015)	21
ENSBTAG00000011373	MAML3	17	17836577	18018432	Terrain-use indices	Pierce (2019)	21
ENSBTAG00000011373	MAML3	17	17836577	18018432	Terrain-use indices (Rough)	Bailey et al. (2015)	21
ENSBTAG00000011373	MAML3	17	17836577	18018432	Terrain-use indices (Rolling)	Bailey et al. (2015)	21
ENSBTAG00000011373	MAML3	17	17836577	18018432	Terrain-use indices (Rough)	Bailey et al. (2015)	21
ENSBTAG00000011373	MAML3	17	17836577	18018432	Terrain-use indices (Rough)	Bailey et al. (2015)	21
ENSBTAG00000011403	RUSC2	8	59723669	59785504	Terrain-use indices (Rough)	Bailey et al. (2015)	6
ENSBTAG00000011403	RUSC2	8	59723669	59785504	Terrain-use indices (Rough)	Bailey et al. (2015)	6
ENSBTAG00000011403	RUSC2	8	59723669	59785504	Terrain-use indices (Rough)	Bailey et al. (2015)	6
ENSBTAG00000011403	RUSC2	8	59723669	59785504	Terrain-use indices	Pierce (2019)	6
ENSBTAG00000011403	RUSC2	8	59723669	59785504	Terrain-use indices (Rough)	Bailey et al. (2015)	6
ENSBTAG00000011403	RUSC2	8	59723669	59785504	Terrain-use indices	Pierce (2019)	6
ENSBTAG00000011498	ZNF184	23	31172787	31184917	Temperament	Hanna et al. (2014)	1
ENSBTAG00000012061	POU3F1	3	107920730	107922862	Temperament	Hanna et al. (2014)	1
ENSBTAG00000012064	ZNF473	18	56331952	56338812	Milking speed	Marete et al. (2018)	1
ENSBTAG00000012205	CPT1C	18	56093245	56114971	Milking speed	Marete et al. (2018)	1
ENSBTAG00000012266		8	67827937	67829776	Temperament	Hanna et al. (2014)	1
ENSBTAG00000012290	SCNN1B	25	20970085	21042943	Temperament	Hanna et al. (2014)	1
ENSBTAG00000012380	HK1	28	25694146	25769790	Temperament	Hanna et al. (2014)	1
ENSBTAG00000012414		3	103124857	103130522	Temperament	Hanna et al. (2014)	1
ENSBTAG00000012541	CHP2	25	21401701	21406270	Temperament	Hanna et al. (2014)	1
ENSBTAG00000012846	KIAA1549L	15	63989009	64306981	Temperament	Hanna et al. (2014)	1
ENSBTAG00000012976	WLS	3	77070780	77186963	Milking speed	Abo-Ismail et al. (2014)	1
ENSBTAG00000012979	ZMYND12	3	103720970	103756764	Temperament	Hanna et al. (2014)	1
ENSBTAG00000013106	C18H19orf81	18	56744210	56747139	Milking speed	Marete et al. (2018)	1
ENSBTAG00000013208	SLC25A4	27	15489470	15493487	Temperament	Hanna et al. (2014)	1
ENSBTAG00000013802	DAB1	3	88677121	89136086	Temperament	Hanna et al. (2014)	2
ENSBTAG00000013802	DAB1	3	88677121	89136086	Temperament	Hanna et al. (2014)	2
ENSBTAG00000013859	SCYL2	5	64220436	64277577	Milking temperament	Abo-Ismail et al. (2014)	1
ENSBTAG00000013917		25	26832768	26844133	Temperament	Hanna et al. (2014)	2
ENSBTAG00000013953	CALD1	4	98573632	98679000	Milking temperament	Spelman et al. (1999)	2
ENSBTAG00000013953	CALD1	4	98573632	98679000	Milking temperament	Spelman et al. (1999)	2
ENSBTAG00000013955	TRAPPC9	14	3200372	3587738	Temperament	Hanna et al. (2014)	2
ENSBTAG00000013957	GALNT3	2	30545764	30569913	Temperament	Hanna et al. (2014)	1
ENSBTAG00000014002	CEP95	19	48686458	48723349	Temperament	Hanna et al. (2014)	1
ENSBTAG00000014104		9	49838577	49838771	Feeding event frequency	Valente et al. (2018)	1
ENSBTAG00000014112	EXOC4	4	96940092	97744748	Temperament	Hanna et al. (2014)	1
ENSBTAG00000014137	CEP164	15	28011130	28073376	Sucking reflex	Dreher et al. (2019)	4
ENSBTAG00000014137	CEP164	15	28011130	28073376	Sucking reflex	Dreher et al. (2019)	4
ENSBTAG00000014137	CEP164	15	28011130	28073376	Sucking reflex	Dreher et al. (2019)	4
ENSBTAG00000014137	CEP164	15	28011130	28073376	Sucking reflex	Dreher et al. (2019)	4
ENSBTAG00000014144	CCDC113	18	26085843	26119863	Temperament	Hanna et al. (2014)	1
ENSBTAG00000014325	C3H1orf109	3	108213369	108220804	Temperament	Hanna et al. (2014)	1
ENSBTAG00000014399	QSER1	15	63556795	63634185	Temperament	Hanna et al. (2014)	1
ENSBTAG00000014453	PLK1	25	21334598	21345432	Temperament	Hanna et al. (2014)	1
ENSBTAG00000014474	API5	15	73423823	73450600	Temperament	Hanna et al. (2014)	1
ENSBTAG00000014558	DDX21	28	25219711	25243112	Temperament	Hanna et al. (2014)	1
ENSBTAG00000014561	KIFBP	28	25247950	25302700	Temperament	Hanna et al. (2014)	1
ENSBTAG00000014600	ADCY8	14	9754216	9979380	Temperament	Hanna et al. (2014)	1
ENSBTAG00000014665	ADAMTS2	7	2015432	2260856	Temperament	Hanna et al. (2014)	1
ENSBTAG00000014677	TADA2A	19	13726527	13772700	Rank order in herd	Kramer et al. (2014)	1
ENSBTAG00000014704	HELT	27	15389178	15390968	Temperament	Hanna et al. (2014)	1
ENSBTAG00000014884	HIPK3	15	63908514	63962613	Temperament	Hanna et al. (2014)	1
ENSBTAG00000014981	OTUB2	21	58636677	58659061	Temperament	Hanna et al. (2014)	1
ENSBTAG00000015095	TTC6	21	47810137	47998810	Temperament	Hanna et al. (2014)	1
ENSBTAG00000015115	ACP4	18	56852919	56858029	Milking speed	Marete et al. (2018)	1
ENSBTAG00000015229	DNAJC5B	14	30355171	30448182	Sucking reflex	Dreher et al. (2019)	5
ENSBTAG00000015229	DNAJC5B	14	30355171	30448182	Sucking reflex	Dreher et al. (2019)	5
ENSBTAG00000015229	DNAJC5B	14	30355171	30448182	Sucking reflex	Dreher et al. (2019)	5
ENSBTAG00000015229	DNAJC5B	14	30355171	30448182	Sucking reflex	Dreher et al. (2019)	5
ENSBTAG00000015229	DNAJC5B	14	30355171	30448182	Sucking reflex	Dreher et al. (2019)	5
ENSBTAG00000015403	TPP1	15	46444901	46452583	Temperament	Hanna et al. (2014)	1
ENSBTAG00000015405	DCHS1	15	46407409	46444149	Temperament	Hanna et al. (2014)	1
ENSBTAG00000015593	KIAA0753	19	25244080	25297667	Temperament	Hanna et al. (2014)	1
ENSBTAG00000015655	APBB1	15	46625995	46648787	Temperament	Hanna et al. (2014)	3
ENSBTAG00000015887	FOXJ3	3	103880098	104004083	Temperament	Hanna et al. (2014)	1
ENSBTAG00000015894	WWOX	18	5240349	6170333	Temperament	Hanna et al. (2014)	1
ENSBTAG00000016112	CCDC197	21	58604221	58617282	Temperament	Hanna et al. (2014)	1
ENSBTAG00000016158	ACAN	21	20377694	20446373	Sucking reflex	Dreher et al. (2019)	1
ENSBTAG00000016175	SPNS3	19	24936774	24976487	Temperament	Hanna et al. (2014)	1
ENSBTAG00000016187	GRM6	7	2408473	2419990	Temperament	Hanna et al. (2014)	1
ENSBTAG00000016267	SERPING1	15	80850690	80863385	Temperament	Hanna et al. (2014)	1
ENSBTAG00000016319	CYB5D2	19	24711205	24716946	Temperament	Hanna et al. (2014)	1
ENSBTAG00000016407	IRX6	18	23606056	23612021	Temperament	Hanna et al. (2014)	1
ENSBTAG00000016512	TTC21B	2	30336543	30434725	Temperament	Hanna et al. (2014)	1
ENSBTAG00000016514	CPE	17	573369	721435	Flight speed	Valente et al. (2016)	1
ENSBTAG00000016744	CAPRIN1	15	64661600	64697021	Temperament	Hanna et al. (2014)	1
ENSBTAG00000016747	NAT10	15	64702013	64740844	Temperament	Hanna et al. (2014)	1
ENSBTAG00000016882	VPS26A	28	25526476	25551758	Temperament	Hanna et al. (2014)	1
ENSBTAG00000016885	LRRTM3	28	23365381	23574789	Daily feeding duration	Valente et al. (2018)	1
ENSBTAG00000016899	ELOVL1	3	102629291	102654464	Temperament	Hanna et al. (2014)	1
ENSBTAG00000016997		18	56282528	56288926	Milking speed	Marete et al. (2018)	1
ENSBTAG00000017162	STK39	2	27870256	28191872	Temperament	Hanna et al. (2014)	1
ENSBTAG00000017222	CTNND2	20	61624947	62314149	Flight for feeder	Gutierrez-Gil et al. (2008)	1
ENSBTAG00000017318	TMEM178A	11	21962840	22020615	Temperament	Hanna et al. (2014)	1
ENSBTAG00000017381	CLDN19	3	103498708	103503986	Temperament	Hanna et al. (2014)	1
ENSBTAG00000017419	ZZZ3	3	66975443	67094023	Milking speed	Abo-Ismail et al. (2014)	1
ENSBTAG00000017509	MYPN	28	24593260	24679611	Duration activity (Novel object test)	Friedrich et al. (2016)	2
ENSBTAG00000017509	MYPN	28	24593260	24679611	Duration activity (Novel object test)	Friedrich et al. (2016)	2
ENSBTAG00000017697	CTF1	25	26971595	26976313	Temperament	Hanna et al. (2014)	1
ENSBTAG00000017731	ZFAT	14	7126583	7265632	Milking speed	Marete et al. (2018)	1
ENSBTAG00000017863	SRGN	28	25474775	25490574	Temperament	Hanna et al. (2014)	2
ENSBTAG00000018218	FAM135B	14	4388017	4643810	Temperament	Hanna et al. (2014)	1
ENSBTAG00000018274	FADD	29	47373220	47375755	Terrain-use indices (Rolling)	Pierce (2019)	1
ENSBTAG00000018397	HHLA2	1	53068463	53110905	Daily feeding duration	Valente et al. (2018)	1
ENSBTAG00000018453	ANKRD37	27	15651437	15654048	Temperament	Hanna et al. (2014)	1
ENSBTAG00000018520	SCN1A	2	30224956	30320883	Temperament	Hanna et al. (2014)	1
ENSBTAG00000018540	NOX4	29	6120515	6303004	Temperament	Hanna et al. (2014)	1
ENSBTAG00000018661	TMC6	19	54025900	54048017	Temperament	Hanna et al. (2014)	2
ENSBTAG00000018673	TRIM17	7	2624069	2631337	Temperament	Hanna et al. (2014)	1
ENSBTAG00000018753	TMEM163	2	62513122	62781938	Duration inactivity (Open-field)	Friedrich et al. (2016)	2
ENSBTAG00000018753	TMEM163	2	62513122	62781938	Duration inactivity (Open-field)	Friedrich et al. (2016)	2
ENSBTAG00000018863	PRIMPOL	27	15073007	15119509	Temperament	Hanna et al. (2014)	1
ENSBTAG00000019028	STOX1	28	25111847	25171619	Temperament	Hanna et al. (2014)	1
ENSBTAG00000019085	SRP54	21	45308844	45337119	Temperament	Hanna et al. (2014)	1
ENSBTAG00000019105	NPLOC4	19	51171780	51221977	Milking speed	Marete et al. (2018)	1
ENSBTAG00000019180	AP2A1	18	56137559	56165245	Milking speed	Marete et al. (2018)	1
ENSBTAG00000019267	MMP2	18	23752891	23780118	Temperament	Hanna et al. (2014)	1
ENSBTAG00000019272	LPCAT2	18	23786207	23854907	Temperament	Hanna et al. (2014)	1
ENSBTAG00000019382	PKDCC	11	24464835	24474936	Temperament	Hanna et al. (2014)	1
ENSBTAG00000019437		19	14810212	14822401	Milking temperament	Abo-Ismail et al. (2014)	1
ENSBTAG00000019474		10	46372672	46394622	Duration of the arena exploration (Novel object test)	Friedrich et al. (2016)	2
ENSBTAG00000019474		10	46372672	46394622	Duration of the arena exploration (Novel object test)	Friedrich et al. (2016)	2
ENSBTAG00000019524	ITGAD	25	27451624	27480928	Temperament	Hanna et al. (2014)	1
ENSBTAG00000019754	CAVIN3	15	46710950	46712568	Temperament	Hanna et al. (2014)	1
ENSBTAG00000019812	MCRIP1	19	51050656	51058641	Milking speed	Marete et al. (2018)	1
ENSBTAG00000019831	MRPS11	21	19484255	19495138	Temperament	Hanna et al. (2014)	1
ENSBTAG00000019900	LNPEP	7	96371532	96466676	Sucking reflex	Dreher et al. (2019)	1
ENSBTAG00000019954	ABHD2	21	20576003	20684305	Sucking reflex	Dreher et al. (2019)	1
ENSBTAG00000020080	MYBPC2	18	56581198	56607181	Milking speed	Marete et al. (2018)	1
ENSBTAG00000020482	ASCC3	9	49096929	49429819	Feeding event frequency	Valente et al. (2018)	1
ENSBTAG00000020510	EPHA10	3	108149712	108190353	Temperament	Hanna et al. (2014)	1
ENSBTAG00000020515	FAM160A2	15	46801428	46827698	Temperament	Hanna et al. (2014)	1
ENSBTAG00000020584	IFT81	17	54062673	54200209	Distance travelled from water	Pierce (2019)	1
ENSBTAG00000020638	TIMP3	5	71388890	71459269	Milking temperament	Abo-Ismail et al. (2014)	3
ENSBTAG00000020638	TIMP3	5	71388890	71459269	Milking temperament	Abo-Ismail et al. (2014)	3
ENSBTAG00000020638	TIMP3	5	71388890	71459269	Milking temperament	Abo-Ismail et al. (2014)	3
ENSBTAG00000020667	KCNQ3	14	8738181	9029965	Temperament	Hanna et al. (2014)	1
ENSBTAG00000020720	C7H1orf35	7	2996902	3000276	Temperament	Hanna et al. (2014)	3
ENSBTAG00000020721	MRPL55	7	2993262	2997182	Temperament	Hanna et al. (2014)	3
ENSBTAG00000020731	PRRG4	15	63515385	63530238	Temperament	Hanna et al. (2014)	1
ENSBTAG00000020772	ARHGAP45	7	43563371	43575583	Milking speed	Marete et al. (2018)	1
ENSBTAG00000020781	SETD6	18	26299649	26305367	Temperament	Hanna et al. (2014)	1
ENSBTAG00000020801	FAM49B	14	10694730	10778921	Feeding event frequency	Valente et al. (2018)	1
ENSBTAG00000020839	MEGF6	16	49436521	49536217	Duration of the arena exploration (Novel object test)	Friedrich et al. (2016)	2
ENSBTAG00000020839	MEGF6	16	49436521	49536217	Duration of the arena exploration (Novel object test)	Friedrich et al. (2016)	2
ENSBTAG00000020921	PRKCB	25	21505000	21881068	Temperament	Hanna et al. (2014)	1
ENSBTAG00000020980	CAT	15	64975271	65011223	Temperament	Hanna et al. (2014)	1
ENSBTAG00000021079	C3H1orf210	3	102741183	102744239	Temperament	Hanna et al. (2014)	1
ENSBTAG00000021172	IWS1	2	5031102	5057954	Temperament	Hanna et al. (2014)	1
ENSBTAG00000021181	BUB1	11	1585412	1618575	Temperament	Hanna et al. (2014)	1
ENSBTAG00000021292	ANKFN1	19	7149813	7279813	Milking speed	Jardim et al. (2017)	2
ENSBTAG00000021292	ANKFN1	19	7149813	7279813	Milking speed	Jardim et al. (2017)	2
ENSBTAG00000021420	EPHA7	9	56751222	56958827	Sucking reflex	Dreher et al. (2019)	1
ENSBTAG00000021505	USP36	19	53522615	53553993	Temperament	Hanna et al. (2014)	1
ENSBTAG00000021544	EBNA1BP2	3	102838619	102846235	Temperament	Hanna et al. (2014)	1
ENSBTAG00000021582	NCAPG	6	37277323	37378124	Flight speed	Lindholm-Perry et al. (2015)	4
ENSBTAG00000021582	NCAPG	6	37277323	37378124	Flight speed	Lindholm-Perry et al. (2015)	4
ENSBTAG00000021582	NCAPG	6	37277323	37378124	Flight speed	Lindholm-Perry et al. (2015)	4
ENSBTAG00000021582	NCAPG	6	37277323	37378124	Flight speed	Lindholm-Perry et al. (2015)	4
ENSBTAG00000021590	OR52B2	15	46864248	46865216	Temperament	Hanna et al. (2014)	1
ENSBTAG00000021688	FH	16	35260924	35288027	Feeding event frequency	Valente et al. (2018)	1
ENSBTAG00000021809	DEPDC7	15	63659355	63688683	Temperament	Hanna et al. (2014)	3
ENSBTAG00000021944	RTRAF	10	44831891	44846457	Temperament	Hanna et al. (2014)	1
ENSBTAG00000022242	DPP3	29	44521307	44553203	Temperament	Kolbehdari et al. (2008)	2
ENSBTAG00000022242	DPP3	29	44521307	44553203	Temperament	Kolbehdari et al. (2008)	2
ENSBTAG00000022917	FANK1	26	45394341	45506195	Temperament	Hanna et al. (2014)	1
ENSBTAG00000023831	ELP4	15	62296511	62553952	Temperament	Hanna et al. (2014)	1
ENSBTAG00000024091	MALL	11	1773930	1807073	Temperament	Hanna et al. (2014)	1
ENSBTAG00000024107	INPP5B	3	108007865	108062243	Temperament	Hanna et al. (2014)	1
ENSBTAG00000024701	TIMM10	15	80788220	80790815	Temperament	Hanna et al. (2014)	1
ENSBTAG00000024929	PPP1R27	19	51048368	51050321	Milking speed	Marete et al. (2018)	1
ENSBTAG00000025324	NRXN3	10	90495258	91099930	Temperament	Hanna et al. (2014)	1
ENSBTAG00000025764		21	27882488	27887238	Temperament	Hanna et al. (2014)	1
ENSBTAG00000025837	RFX4	5	69980577	70051146	Milking temperament	Abo-Ismail et al. (2014)	1
ENSBTAG00000026371	SNX29	25	10682180	11276292	Temperament	Hanna et al. (2014)	1
ENSBTAG00000026882		2	29992210	29995675	Temperament	Hanna et al. (2014)	1
ENSBTAG00000027162	TMCO5A	10	33565746	33580261	Temperament	MacLeod et al. (2019)	1
ENSBTAG00000027182	NR3C2	17	9583647	10018758	Temperament	Hanna et al. (2014)	1
ENSBTAG00000027434	SORCS2	6	113628521	114121393	Milking speed	Abo-Ismail et al. (2014)	1
ENSBTAG00000027443		15	46966239	46970311	Temperament	Hanna et al. (2014)	1
ENSBTAG00000027506	SNRPB2	13	10562627	10576213	Temperament	MacLeod et al. (2019)	1
ENSBTAG00000027524	SMTNL1	15	80805386	80814111	Temperament	Hanna et al. (2014)	1
ENSBTAG00000027868	DLG2	29	11312721	12251182	Terrain-use indices (Rough)	Pierce (2019)	1
ENSBTAG00000029865	MIR151A	14	3002368	3002461	Temperament	Hanna et al. (2014)	2
ENSBTAG00000029939	MIR129-2	15	73674087	73674194	Temperament	Hanna et al. (2014)	1
ENSBTAG00000030083	bta-mir-670	15	73648217	73648315	Temperament	Hanna et al. (2014)	1
ENSBTAG00000030122	bta-mir-130a	15	80888253	80888341	Temperament	Hanna et al. (2014)	1
ENSBTAG00000030209	ARHGDIA	19	51024277	51028502	Milking speed	Marete et al. (2018)	1
ENSBTAG00000030578	PTOV1	18	56202605	56210298	Milking speed	Marete et al. (2018)	1
ENSBTAG00000030908	OR9Q2	15	81371590	81372534	Temperament	Hanna et al. (2014)	1
ENSBTAG00000031012	PIGK	3	67430365	67568076	Milking temperament	Abo-Ismail et al. (2014)	1
ENSBTAG00000031178	SLC9A9	1	125042863	125706599	Rank order in herd	Kramer et al. (2014)	1
ENSBTAG00000031299	TTC17	15	73461093	73588098	Temperament	Hanna et al. (2014)	1
ENSBTAG00000031598	NIPSNAP2	25	27661422	27688636	Temperament	Hanna et al. (2014)	1
ENSBTAG00000031707	FRMD6	10	44297021	44564023	Temperament	Hanna et al. (2014)	1
ENSBTAG00000031789	FBRS	25	26783860	26794861	Temperament	Hanna et al. (2014)	1
ENSBTAG00000031834		21	58680142	58695531	Temperament	Hanna et al. (2014)	1
ENSBTAG00000031890	DOCK1	26	46392481	46948728	Flight speed	Valente et al. (2016)	1
ENSBTAG00000033327		6	43196023	43196524	Feeding event frequency	Valente et al. (2018)	1
ENSBTAG00000033398	HKDC1	28	25595174	25634958	Temperament	Hanna et al. (2014)	1
ENSBTAG00000033413	DDX50	28	25177661	25211518	Temperament	Hanna et al. (2014)	1
ENSBTAG00000034170		20	11815633	11815824	Temperament	Hanna et al. (2014)	1
ENSBTAG00000034196	HHLA1	14	9051285	9075583	Temperament	Hanna et al. (2014)	3
ENSBTAG00000034430	C27H4orf47	27	15675423	15688748	Temperament	Hanna et al. (2014)	1
ENSBTAG00000034586	MAL	11	1848632	1873328	Temperament	Hanna et al. (2014)	1
ENSBTAG00000034657		11	1913421	1918226	Temperament	Hanna et al. (2014)	1
ENSBTAG00000034700	NAF1	6	2620816	2722452	Maternal behavior	Michenet et al. (2016)	1
ENSBTAG00000034827	PDGFD	15	4259082	4536080	Temperament	MacLeod et al. (2019)	1
ENSBTAG00000034973		7	2397701	2398255	Temperament	Hanna et al. (2014)	1
ENSBTAG00000035915		25	19423751	19623818	Adjusted reactivity	Dos Santos et al. (2017)	2
ENSBTAG00000035915		25	19423751	19623818	Adjusted reactivity	Dos Santos et al. (2017)	2
ENSBTAG00000037013	U1	21	44967957	44968121	Temperament	Hanna et al. (2014)	1
ENSBTAG00000037462		25	27579124	27580110	Temperament	Hanna et al. (2014)	1
ENSBTAG00000037756	TET1	28	24918286	25035716	Temperament	Hanna et al. (2014)	2
ENSBTAG00000037770		3	103020967	103022015	Temperament	Hanna et al. (2014)	1
ENSBTAG00000037875		15	49384179	49385132	Temperament	Hanna et al. (2014)	1
ENSBTAG00000037886		15	49547370	49548474	Temperament	Hanna et al. (2014)	1
ENSBTAG00000037964	HIST3H2A	7	2573757	2575265	Temperament	Hanna et al. (2014)	1
ENSBTAG00000037988	ZSCAN31	23	30377190	30379817	Temperament	Hanna et al. (2014)	1
ENSBTAG00000038075		15	49885812	49887388	Temperament	Hanna et al. (2014)	1
ENSBTAG00000038267		15	81304118	81305101	Temperament	Hanna et al. (2014)	1
ENSBTAG00000038597		23	30842512	30843453	Temperament	Hanna et al. (2014)	1
ENSBTAG00000038636		15	49538012	49538959	Temperament	Hanna et al. (2014)	1
ENSBTAG00000038977		15	46953593	46954546	Temperament	Hanna et al. (2014)	1
ENSBTAG00000039079		23	30631701	30632830	Temperament	Hanna et al. (2014)	1
ENSBTAG00000039145		23	30881509	30882438	Temperament	Hanna et al. (2014)	1
ENSBTAG00000039246	TRIM11	7	2632097	2640136	Temperament	Hanna et al. (2014)	1
ENSBTAG00000039274		23	30930742	30931686	Temperament	Hanna et al. (2014)	1
ENSBTAG00000039275	ERAP2	7	96303404	96356159	Sucking reflex	Dreher et al. (2019)	1
ENSBTAG00000039283		19	53483836	53485750	Temperament	Hanna et al. (2014)	2
ENSBTAG00000039677	OR2B6	23	30855515	30856456	Temperament	Hanna et al. (2014)	1
ENSBTAG00000040190	CCDC88B	29	42630756	42645750	Temperament	Kolbehdari et al. (2008)	2
ENSBTAG00000040190	CCDC88B	29	42630756	42645750	Temperament	Kolbehdari et al. (2008)	2
ENSBTAG00000040555	FBXL19	25	27002887	27086008	Temperament	Hanna et al. (2014)	1
ENSBTAG00000042264		28	25485952	25486031	Temperament	Hanna et al. (2014)	2
ENSBTAG00000042276	SNORA30	25	26838286	26838416	Temperament	Hanna et al. (2014)	2
ENSBTAG00000042281		28	24944471	24944604	Temperament	Hanna et al. (2014)	2
ENSBTAG00000042398		19	48366575	48366709	Temperament	Hanna et al. (2014)	1
ENSBTAG00000042443	U6	3	108133543	108133650	Temperament	Hanna et al. (2014)	1
ENSBTAG00000042741	SNORD104	19	48366314	48366383	Temperament	Hanna et al. (2014)	1
ENSBTAG00000043088	U6	15	73928453	73928554	Temperament	Hanna et al. (2014)	2
ENSBTAG00000043186	U6	3	102671239	102671338	Temperament	Hanna et al. (2014)	1
ENSBTAG00000043444	SNORD14	25	30942979	30943068	Temperament	Hanna et al. (2014)	1
ENSBTAG00000043529		19	54191728	54191859	Temperament	Hanna et al. (2014)	1
ENSBTAG00000043699	U6	20	11918690	11918784	Temperament	Hanna et al. (2014)	1
ENSBTAG00000043712	U4	11	24293754	24293871	Temperament	Hanna et al. (2014)	1
ENSBTAG00000043944	7SK	21	19418953	19419240	Temperament	Hanna et al. (2014)	1
ENSBTAG00000043970	C14H8orf37	14	69055330	69078021	Temperament	Hanna et al. (2014)	1
ENSBTAG00000044111	EPHA6	1	41409771	41994030	Adjusted reactivity	Dos Santos et al. (2017)	2
ENSBTAG00000044111	EPHA6	1	41409771	41994030	Adjusted reactivity	Dos Santos et al. (2017)	2
ENSBTAG00000044144	GUCY1A2	15	16344121	16845470	Flight speed	Valente et al. (2016)	1
ENSBTAG00000044269	U6	19	49282797	49282907	Temperament	Hanna et al. (2014)	1
ENSBTAG00000044317	U6	6	2731411	2731467	Maternal behavior	Michenet et al. (2016)	1
ENSBTAG00000044528	U6	25	16509170	16509279	Temperament	Hanna et al. (2014)	2
ENSBTAG00000044528	U6	25	16509170	16509279	Temperament	Hanna et al. (2014)	2
ENSBTAG00000044570	U6	25	5391711	5391812	Temperament	Hanna et al. (2014)	1
ENSBTAG00000044681	U6	19	53633077	53633180	Temperament	Hanna et al. (2014)	2
ENSBTAG00000044774	U6	15	63700296	63700388	Temperament	Hanna et al. (2014)	2
ENSBTAG00000044799	bta-mir-2316	15	46653532	46653606	Temperament	Hanna et al. (2014)	1
ENSBTAG00000044846	SNORA70	14	68865319	68865442	Temperament	Hanna et al. (2014)	1
ENSBTAG00000044872	7SK	3	26211532	26211817	Milking speed	Abo-Ismail et al. (2014)	1
ENSBTAG00000044955	bta-mir-2348	19	54038763	54038841	Temperament	Hanna et al. (2014)	2
ENSBTAG00000045172	bta-mir-2358	2	135236143	135236206	Temperament	Hanna et al. (2014)	2
ENSBTAG00000045202	U6	21	20359510	20359601	Sucking reflex	Dreher et al. (2019)	1
ENSBTAG00000045371	5S_rRNA	14	3267822	3267949	Temperament	Hanna et al. (2014)	2
ENSBTAG00000045444	U6	25	31151509	31151603	Temperament	Hanna et al. (2014)	1
ENSBTAG00000045510	EMC10	18	56613654	56620016	Milking speed	Marete et al. (2018)	1
ENSBTAG00000045568		24	12773751	12774847	Temperament	Hanna et al. (2014)	1
ENSBTAG00000045822	C15H11orf96	15	74043979	74045355	Temperament	Hanna et al. (2014)	1
ENSBTAG00000046033	UBFD1	25	21228703	21240606	Temperament	Hanna et al. (2014)	1
ENSBTAG00000046399	SHISA9	25	11633241	11647753	Temperament	Hanna et al. (2014)	1
ENSBTAG00000046540	SERPINA3-1	21	59435015	59482654	Temperament	Hanna et al. (2014)	2
ENSBTAG00000046590	FAM181A	21	58523141	58525558	Temperament	Hanna et al. (2014)	1
ENSBTAG00000047035	TBC1D17	18	56225575	56234780	Milking speed	Marete et al. (2018)	1
ENSBTAG00000047238	ITGAM	25	27344004	27381713	Temperament	Hanna et al. (2014)	1
ENSBTAG00000047362	RCN1	15	62854463	62867520	Temperament	Hanna et al. (2014)	1
ENSBTAG00000047488	KCNK9	14	3615121	3712832	Temperament	Hanna et al. (2014)	1
ENSBTAG00000047489		15	49698848	49699792	Temperament	Hanna et al. (2014)	1
ENSBTAG00000047586	NPY1R	6	2433427	2442870	Maternal behavior	Michenet et al. (2016)	1
ENSBTAG00000048061	GRM5	29	7007877	7197732	Terrain-use indices (Rough)	Bailey et al. (2015)	24
ENSBTAG00000048061	GRM5	29	7007877	7197732	Terrain-use indices (Rolling)	Bailey et al. (2015)	24
ENSBTAG00000048061	GRM5	29	7007877	7197732	Terrain-use indices (Rolling)	Bailey et al. (2015)	24
ENSBTAG00000048061	GRM5	29	7007877	7197732	Terrain-use indices (Rough)	Bailey et al. (2015)	24
ENSBTAG00000048061	GRM5	29	7007877	7197732	Terrain-use indices (Rolling)	Bailey et al. (2015)	24
ENSBTAG00000048061	GRM5	29	7007877	7197732	Terrain-use indices (Rolling)	Bailey et al. (2015)	24
ENSBTAG00000048061	GRM5	29	7007877	7197732	Terrain-use indices (Rolling)	Bailey et al. (2015)	24
ENSBTAG00000048061	GRM5	29	7007877	7197732	Terrain-use indices (Rolling)	Bailey et al. (2015)	24
ENSBTAG00000048061	GRM5	29	7007877	7197732	Terrain-use indices	Pierce (2019)	24
ENSBTAG00000048061	GRM5	29	7007877	7197732	Terrain-use indices (Rough)	Bailey et al. (2015)	24
ENSBTAG00000048061	GRM5	29	7007877	7197732	Terrain-use indices	Pierce (2019)	24
ENSBTAG00000048061	GRM5	29	7007877	7197732	Terrain-use indices (Rough)	Bailey et al. (2015)	24
ENSBTAG00000048061	GRM5	29	7007877	7197732	Terrain-use indices (Rolling)	Bailey et al. (2015)	24
ENSBTAG00000048061	GRM5	29	7007877	7197732	Terrain-use indices (Rolling)	Bailey et al. (2015)	24
ENSBTAG00000048061	GRM5	29	7007877	7197732	Terrain-use indices (Rough)	Bailey et al. (2015)	24
ENSBTAG00000048061	GRM5	29	7007877	7197732	Terrain-use indices (Rolling)	Bailey et al. (2015)	24
ENSBTAG00000048061	GRM5	29	7007877	7197732	Terrain-use indices (Rough)	Bailey et al. (2015)	24
ENSBTAG00000048061	GRM5	29	7007877	7197732	Terrain-use indices (Rolling)	Bailey et al. (2015)	24
ENSBTAG00000048061	GRM5	29	7007877	7197732	Terrain-use indices	Pierce (2019)	24
ENSBTAG00000048061	GRM5	29	7007877	7197732	Terrain-use indices	Pierce (2019)	24
ENSBTAG00000048061	GRM5	29	7007877	7197732	Terrain-use indices (Rolling)	Bailey et al. (2015)	24
ENSBTAG00000048061	GRM5	29	7007877	7197732	Terrain-use indices (Rolling)	Bailey et al. (2015)	24
ENSBTAG00000048061	GRM5	29	7007877	7197732	Terrain-use indices (Rough)	Bailey et al. (2015)	24
ENSBTAG00000048061	GRM5	29	7007877	7197732	Terrain-use indices (Rough)	Bailey et al. (2015)	24
ENSBTAG00000048283		18	56537102	56539538	Milking speed	Marete et al. (2018)	1
ENSBTAG00000048508	INHBA	4	79288772	79302445	Elevation traversed	Pierce (2019)	3
ENSBTAG00000048508	INHBA	4	79288772	79302445	Elevation traversed	Pierce (2019)	3
ENSBTAG00000048508	INHBA	4	79288772	79302445	Vertical climb	Pierce (2019)	3
ENSBTAG00000054400	NKAIN3	14	27737786	27998050	Sucking reflex	Dreher et al. (2019)	1

## Sheet: S3B
Table S3. Recurrence of candidate genes among genomic regions annotated in farmed mammals. The letter (worksheet) indicates the species: (A) beef and dairy cattle (genome assembly ARS-UCD1.2), (B) pigs (genome assembly Sscrofa11.1), and (C) sheep (genome assembly OAR 3.0). Each worksheet shows the gene identification (i.e., gene name and Ensembl identification), genome coordinate, frequency of ge…
* Genome assemby: Sscrofa11.1
Ensembl gene	External gene name	Chromosome	Start position	End position	Trait	Reference	Freq
ENSSSCG00000000029	SCUBE1	5	5561504	5692330	Infanticide	Bauer (2018)	2
ENSSSCG00000000029	SCUBE1	5	5561504	5692330	Infanticide	Bauer (2018)	2
ENSSSCG00000000036	PACSIN2	5	5853377	5985171	Frequency of struggling bouts	Ponsuksili et al. (2015)	2
ENSSSCG00000000036	PACSIN2	5	5853377	5985171	Duration of struggling bouts	Ponsuksili et al. (2015)	2
ENSSSCG00000000158	RTCB	5	12580295	12641906	Social genetic effect (Backfat thickness to 100 kg)	Wu et al. (2019)	1
ENSSSCG00000000475	IRAK3	5	30525948	30609922	Frequency of struggling bouts	Ponsuksili et al. (2015)	2
ENSSSCG00000000475	IRAK3	5	30525948	30609922	Latency at an age of 12 days	Ponsuksili et al. (2015)	2
ENSSSCG00000000493	FRS2	5	33725444	33849976	Frequency of struggling bouts	Ponsuksili et al. (2015)	2
ENSSSCG00000000493	FRS2	5	33725444	33849976	Latency at an age of 12 days	Ponsuksili et al. (2015)	2
ENSSSCG00000000496	CCT2	5	33858572	34033939	Latency at an age of 12 days	Ponsuksili et al. (2015)	6
ENSSSCG00000000496	CCT2	5	33858572	34033939	Frequency of struggling bouts	Ponsuksili et al. (2015)	6
ENSSSCG00000000496	CCT2	5	33858572	34033939	Latency at an age of 12 days	Ponsuksili et al. (2015)	6
ENSSSCG00000000496	CCT2	5	33858572	34033939	Frequency of struggling bouts	Ponsuksili et al. (2015)	6
ENSSSCG00000000500		5	33858572	34053897	Latency at an age of 12 days	Ponsuksili et al. (2015)	6
ENSSSCG00000000500		5	33858572	34053897	Frequency of struggling bouts	Ponsuksili et al. (2015)	6
ENSSSCG00000000500		5	33858572	34053897	Frequency of struggling bouts	Ponsuksili et al. (2015)	6
ENSSSCG00000000500		5	33858572	34053897	Latency at an age of 12 days	Ponsuksili et al. (2015)	6
ENSSSCG00000000602	RERG	5	57349377	57462805	Feeding behavior	Cross et al. (2018)	1
ENSSSCG00000000605	ERP27	5	57600089	57626628	Feeding behavior	Cross et al. (2018)	1
ENSSSCG00000000607	ART4	5	57708897	57735586	Feeding behavior	Cross et al. (2018)	1
ENSSSCG00000000610	SMCO3	5	57746302	57746979	Feeding behavior	Cross et al. (2018)	1
ENSSSCG00000000611		5	57750015	57768498	Feeding behavior	Cross et al. (2018)	1
ENSSSCG00000000720	AKAP3	5	65656289	65842142	Feeding behavior	Cross et al. (2018)	1
ENSSSCG00000000723	C12orf4	5	65897541	65944185	Feeding behavior	Cross et al. (2018)	1
ENSSSCG00000000748	IQSEC3	5	67445836	67540486	Frequency of struggling bouts	Ponsuksili et al. (2015)	3
ENSSSCG00000000841	APPL2	5	79356047	79412233	Social genetic effect (Average daily gain)	Wu et al. (2019)	1
ENSSSCG00000000950	E2F7	5	104126952	104163216	Feeding behavior	Cross et al. (2018)	3
ENSSSCG00000000950	E2F7	5	104126952	104163216	Feeding behavior	Cross et al. (2018)	3
ENSSSCG00000000950	E2F7	5	104126952	104163216	Feeding behavior	Cross et al. (2018)	3
ENSSSCG00000000951	CSRP2	5	104273168	104295142	Feeding behavior	Cross et al. (2018)	3
ENSSSCG00000000951	CSRP2	5	104273168	104295142	Feeding behavior	Cross et al. (2018)	3
ENSSSCG00000000951	CSRP2	5	104273168	104295142	Feeding behavior	Cross et al. (2018)	3
ENSSSCG00000001654	PPP2R5D	7	38055589	38079867	Feeding behavior	Cross et al. (2018)	1
ENSSSCG00000001656	RRP36	7	38087258	38094548	Feeding behavior	Cross et al. (2018)	1
ENSSSCG00000001659	KLC4	7	38120789	38134535	Feeding behavior	Cross et al. (2018)	1
ENSSSCG00000001660	PTK7	7	38135666	38205657	Feeding behavior	Cross et al. (2018)	1
ENSSSCG00000001661	SRF	7	38213063	38222140	Feeding behavior	Cross et al. (2018)	1
ENSSSCG00000001664	TTBK1	7	38276278	38319485	Feeding behavior	Cross et al. (2018)	1
ENSSSCG00000001680	ABCC10	7	38432732	38452686	Feeding behavior	Cross et al. (2018)	1
ENSSSCG00000001683	POLH	7	38567775	38601790	Feeding behavior	Cross et al. (2018)	1
ENSSSCG00000001688	TJAP1	7	38475236	38501520	Feeding behavior	Cross et al. (2018)	1
ENSSSCG00000001691	RSPH9	7	38625787	38641410	Feeding behavior	Cross et al. (2018)	1
ENSSSCG00000001695	VEGFA	7	38746052	38761038	Feeding behavior	Cross et al. (2018)	1
ENSSSCG00000001697	TMEM63B	7	39138432	39215736	Feeding behavior	Cross et al. (2018)	2
ENSSSCG00000001698	CAPN11	7	39168677	39191396	Feeding behavior	Cross et al. (2018)	2
ENSSSCG00000001700	SLC29A1	7	39217332	39234688	Feeding behavior	Cross et al. (2018)	1
ENSSSCG00000001701	HSP90AB1	7	39244458	39254002	Feeding behavior	Cross et al. (2018)	1
ENSSSCG00000001708	CDC5L	7	39384556	39431248	Feeding behavior	Cross et al. (2018)	1
ENSSSCG00000001748	IL17A	7	46013584	46017153	Feeding behavior	Cross et al. (2018)	2
ENSSSCG00000001748	IL17A	7	46013584	46017153	Feeding behavior	Cross et al. (2018)	2
ENSSSCG00000001750	PAQR8	7	46104677	46234480	Feeding behavior	Cross et al. (2018)	3
ENSSSCG00000001750	PAQR8	7	46104677	46234480	Feeding behavior	Cross et al. (2018)	3
ENSSSCG00000001750	PAQR8	7	46104677	46234480	Feeding behavior	Cross et al. (2018)	3
ENSSSCG00000001751	CHRNA5	7	47382764	47425950	Feeding behavior	Cross et al. (2018)	3
ENSSSCG00000001751	CHRNA5	7	47382764	47425950	Feeding behavior	Cross et al. (2018)	3
ENSSSCG00000001751	CHRNA5	7	47382764	47425950	Feeding behavior	Cross et al. (2018)	3
ENSSSCG00000001757	WDR61	7	47641162	47666287	Feeding behavior	Cross et al. (2018)	3
ENSSSCG00000001757	WDR61	7	47641162	47666287	Feeding behavior	Cross et al. (2018)	3
ENSSSCG00000001757	WDR61	7	47641162	47666287	Feeding behavior	Cross et al. (2018)	3
ENSSSCG00000001760	ACSBG1	7	47705120	47762541	Feeding behavior	Cross et al. (2018)	3
ENSSSCG00000001760	ACSBG1	7	47705120	47762541	Feeding behavior	Cross et al. (2018)	3
ENSSSCG00000001760	ACSBG1	7	47705120	47762541	Feeding behavior	Cross et al. (2018)	3
ENSSSCG00000001762	CIB2	7	47788791	47813400	Feeding behavior	Cross et al. (2018)	3
ENSSSCG00000001762	CIB2	7	47788791	47813400	Feeding behavior	Cross et al. (2018)	3
ENSSSCG00000001762	CIB2	7	47788791	47813400	Feeding behavior	Cross et al. (2018)	3
ENSSSCG00000001765	ADAMTS7	7	47929035	47994486	Feeding behavior	Cross et al. (2018)	3
ENSSSCG00000001765	ADAMTS7	7	47929035	47994486	Feeding behavior	Cross et al. (2018)	3
ENSSSCG00000001765	ADAMTS7	7	47929035	47994486	Feeding behavior	Cross et al. (2018)	3
ENSSSCG00000002276	PLEKHG3	7	88764471	88810994	Social genetic effect (Residual feed intake)	Wu et al. (2019)	1
ENSSSCG00000002386	NA	7	99158891	99375342	Coping behavior	Gley et al. (2019)	1
ENSSSCG00000002608		7	78856587	78857570	Feeding behavior	Cross et al. (2018)	2
ENSSSCG00000002608		7	78856587	78857570	Feeding behavior	Cross et al. (2018)	2
ENSSSCG00000002610		7	78810435	78811403	Feeding behavior	Cross et al. (2018)	2
ENSSSCG00000002610		7	78810435	78811403	Feeding behavior	Cross et al. (2018)	2
ENSSSCG00000002620	EFHC1	7	46239230	46320256	Feeding behavior	Cross et al. (2018)	2
ENSSSCG00000002620	EFHC1	7	46239230	46320256	Feeding behavior	Cross et al. (2018)	2
ENSSSCG00000002629	FBXO9	7	46723593	46761484	Feeding behavior	Cross et al. (2018)	2
ENSSSCG00000002629	FBXO9	7	46723593	46761484	Feeding behavior	Cross et al. (2018)	2
ENSSSCG00000002747	PMFBP1	6	15016226	15309461	Feeding behavior	Cross et al. (2018)	2
ENSSSCG00000002747	PMFBP1	6	15016226	15309461	Feeding behavior	Cross et al. (2018)	2
ENSSSCG00000002749		6	14959791	14989753	Feeding behavior	Cross et al. (2018)	2
ENSSSCG00000002749		6	14959791	14989753	Feeding behavior	Cross et al. (2018)	2
ENSSSCG00000003322	NA	6	60715676	60735769	Frequency of struggling bouts	Ponsuksili et al. (2015)	1
ENSSSCG00000003401	KIF1B	6	70495144	70663463	Duration of struggling bouts	Ponsuksili et al. (2015)	1
ENSSSCG00000003549	LDLRAP1	6	83030701	83054381	Feeding behavior	Cross et al. (2018)	1
ENSSSCG00000003553	MTFR1L	6	83265420	83280250	Feeding behavior	Cross et al. (2018)	1
ENSSSCG00000003554		6	83246934	83262746	Feeding behavior	Cross et al. (2018)	1
ENSSSCG00000003555	HMGN2	6	83823255	83861907	Feeding behavior	Cross et al. (2018)	1
ENSSSCG00000003558	RPS6KA1	6	83905076	83950984	Feeding behavior	Cross et al. (2018)	1
ENSSSCG00000004120	SHPRH	1	19612823	19695272	Feeding behavior	Cross et al. (2018)	1
ENSSSCG00000004121	FBXO30	1	19755720	20024398	Feeding behavior	Cross et al. (2018)	2
ENSSSCG00000004121	FBXO30	1	19755720	20024398	Social genetic effect (Days to 100kg)	Wu et al. (2019)	2
ENSSSCG00000004138	HIVEP2	1	22241840	22436089	Frequency of struggling bouts	Ponsuksili et al. (2015)	1
ENSSSCG00000004166	AHI1	1	28566266	28760468	Latency at an age of 12 days	Ponsuksili et al. (2015)	2
ENSSSCG00000004166	AHI1	1	28566266	28760468	Frequency of struggling bouts	Ponsuksili et al. (2015)	2
ENSSSCG00000004369	PRDM1	1	72311880	72335466	Time spent lying	Reiner et al. (2009)	1
ENSSSCG00000004371	CRYBG1	1	72515942	72826360	Time spent lying	Reiner et al. (2009)	1
ENSSSCG00000004595	ADAM10	1	113289197	113413569	Social genetic effect (Backfat thickness)	Wu et al. (2019)	1
ENSSSCG00000004811	PGPEP1L	1	137308438	137380864	Frequency of struggling bouts	Ponsuksili et al. (2015)	1
ENSSSCG00000004908	LMAN1	1	161607139	161631650	Time in the feeder/day	Reyer et al. (2017)	1
ENSSSCG00000005106	NTRK3	1	191535300	191925353	Frequency of struggling bouts	Ponsuksili et al. (2015)	5
ENSSSCG00000005106	NTRK3	1	191535300	191925353	Duration of struggling bouts	Ponsuksili et al. (2015)	5
ENSSSCG00000005106	NTRK3	1	191535300	191925353	Frequency of struggling bouts	Ponsuksili et al. (2015)	5
ENSSSCG00000005106	NTRK3	1	191535300	191925353	Duration of struggling bouts	Ponsuksili et al. (2015)	5
ENSSSCG00000005106	NTRK3	1	191535300	191925353	Backtest traits (Latency; Duration; and Frequency of responses)	Ponsuksili et al. (2015)	5
ENSSSCG00000005136	IFNE	1	201221665	201227047	Feeding behavior	Cross et al. (2018)	2
ENSSSCG00000005136	IFNE	1	201221665	201227047	Feeding behavior	Cross et al. (2018)	2
ENSSSCG00000005164	HACD4	1	201886380	201910722	Feeding behavior	Cross et al. (2018)	1
ENSSSCG00000005166	MLLT3	1	202317453	202607061	Feeding behavior	Cross et al. (2018)	1
ENSSSCG00000005167	SLC24A2	1	203059588	203333792	Feeding behavior	Cross et al. (2018)	1
ENSSSCG00000005169		1	203444450	203451468	Feeding behavior	Cross et al. (2018)	1
ENSSSCG00000005172		14	101676885	101677196	Feeding behavior	Cross et al. (2018)	1
ENSSSCG00000005173	HAUS6	1	203720279	203771126	Feeding behavior	Cross et al. (2018)	2
ENSSSCG00000005373	NANS	1	239842063	239919984	Duration of struggling bouts	Ponsuksili et al. (2015)	2
ENSSSCG00000005373	NANS	1	239842063	239919984	Frequency of struggling bouts	Ponsuksili et al. (2015)	2
ENSSSCG00000005456	MUSK	1	251650710	251756608	Feeding behavior	Cross et al. (2018)	1
ENSSSCG00000005460		1	252426380	252447095	Feeding behavior	Cross et al. (2018)	1
ENSSSCG00000005524	DAB2IP	1	261659660	261859830	Social genetic effect (Backfat thickness)	Wu et al. (2019)	1
ENSSSCG00000005654	SPTAN1	1	268936025	269002261	Time in the feeder/visit	Ding et al. (2017)	1
ENSSSCG00000005751	COL5A1	1	273971971	274085426	Infanticide	Quilter et al. (2012)	1
ENSSSCG00000006215	CRH	4	68483977	68486118	Physiological stress- creatine kinase	Murani et al. (2010)	3
ENSSSCG00000006215	CRH	4	68483977	68486118	Physiological stress- glucose	Murani et al. (2010)	3
ENSSSCG00000006215	CRH	4	68483977	68486118	Aggressive behavior- Rear lesions	Murani et al. (2010)	3
ENSSSCG00000006247	PLAG1	4	75646592	75694365	Social genetic effect (Days to 100kg)	Wu et al. (2019)	1
ENSSSCG00000006287	SELL	4	81306373	81326778	Coping behavior	Gley et al. (2019)	1
ENSSSCG00000006475	IQGAP3	4	93513079	93559020	Time in the feeder/day	Reyer et al. (2017)	2
ENSSSCG00000006475	IQGAP3	4	93513079	93559020	Daily feeding rate	Reyer et al. (2017)	2
ENSSSCG00000006840	WDR47	4	111006968	111076924	Infanticide	Quilter et al. (2012)	1
ENSSSCG00000006841	CLCC1	4	111080655	111101329	Infanticide	Quilter et al. (2012)	1
ENSSSCG00000006956	ZC3H3	4	1010638	1089738	Social genetic effect (Days to 100kg)	Wu et al. (2019)	1
ENSSSCG00000007056	PLCB1	17	17007261	17745312	Skin lesion traits recorded 5 weeks	Desire (2015)	2
ENSSSCG00000007056	PLCB1	17	17007261	17745312	Infanticide	Quilter et al. (2012)	2
ENSSSCG00000007066		17	19362119	19573377	Feeding behavior	Cross et al. (2018)	1
ENSSSCG00000007238	XKR7	17	35632158	35658305	Duration of struggling bouts	Ponsuksili et al. (2015)	2
ENSSSCG00000007238	XKR7	17	35632158	35658305	Duration of struggling bouts	Ponsuksili et al. (2015)	2
ENSSSCG00000007262	NA	17	36813141	36835957	Frequency of struggling bouts	Ponsuksili et al. (2015)	1
ENSSSCG00000007460	ARFGEF2	17	50631092	50732243	Backtest traits (Latency; Duration; and Frequency of responses)	Ponsuksili et al. (2015)	7
ENSSSCG00000007460	ARFGEF2	17	50631092	50732243	Duration of struggling bouts	Ponsuksili et al. (2015)	7
ENSSSCG00000007460	ARFGEF2	17	50631092	50732243	Frequency of struggling bouts	Ponsuksili et al. (2015)	7
ENSSSCG00000007460	ARFGEF2	17	50631092	50732243	Backtest traits (Latency; Duration; and Frequency of responses)	Ponsuksili et al. (2015)	7
ENSSSCG00000007460	ARFGEF2	17	50631092	50732243	Duration of struggling bouts	Ponsuksili et al. (2015)	7
ENSSSCG00000007460	ARFGEF2	17	50631092	50732243	Duration of struggling bouts	Ponsuksili et al. (2015)	7
ENSSSCG00000007460	ARFGEF2	17	50631092	50732243	Frequency of struggling bouts	Ponsuksili et al. (2015)	7
ENSSSCG00000007482		17	54371631	54374699	Feeding behavior	Cross et al. (2018)	1
ENSSSCG00000007520	GNAS	17	58998981	59053021	Coping behavior	Gley et al. (2019)	3
ENSSSCG00000007721	GTF2I	3	11671575	11811423	Cortisol level	Murani et al. (2012)	1
ENSSSCG00000007862	GPR139	3	25714379	25758560	Infanticide	Quilter et al. (2012)	1
ENSSSCG00000007864	GPRC5B	3	25869668	25896584	Infanticide	Quilter et al. (2012)	1
ENSSSCG00000008326	TGFA	3	71948137	72050488	Infanticide	Bauer (2018)	1
ENSSSCG00000008503	FEZ2	3	103566221	103615775	Backtest traits (Latency; Duration; and Frequency of responses)	Ponsuksili et al. (2015)	1
ENSSSCG00000008515	MEMO1	3	107542095	107658455	Social genetic effect (Backfat thickness)	Wu et al. (2019)	1
ENSSSCG00000008533	NA	3	109411252	110067977	Frequency of struggling bouts	Ponsuksili et al. (2015)	1
ENSSSCG00000008553	PREB	3	111992391	112023505	Latency at an age of 12 days	Ponsuksili et al. (2015)	1
ENSSSCG00000008570	ADGRF3	3	112671204	112705296	Latency at an age of 12 days	Ponsuksili et al. (2015)	1
ENSSSCG00000008754	GBA3	8	16897317	17137315	Social genetic effect (Residual feed intake)	Wu et al. (2019)	1
ENSSSCG00000008966	PARM1	8	70788193	70896558	Social genetic effect (Average daily feed intake)	Wu et al. (2019)	2
ENSSSCG00000008966	PARM1	8	70788193	70896558	Social genetic effect (Backfat thickness to 100 kg)	Wu et al. (2019)	2
ENSSSCG00000009021	LRBA	8	77970069	78680275	Frequency of struggling bouts	Ponsuksili et al. (2015)	1
ENSSSCG00000009138	NA	8	112414322	112470848	Infanticide	Bauer (2018)	2
ENSSSCG00000009138	NA	8	112414322	112470848	Social genetic effect (Days to 100kg)	Wu et al. (2019)	2
ENSSSCG00000009172	PPP3CA	8	119428743	119754650	Daily feeding rate	Reyer et al. (2017)	1
ENSSSCG00000009203	SNCA	8	129248819	129388307	Time in the feeder/day	Do et al. (2013)	1
ENSSSCG00000009215	ABCG2	8	130775472	130998660	Time in the feeder/day	Do et al. (2013)	1
ENSSSCG00000009228	MAPK10	8	132249635	132776820	Time in the feeder/day	Reyer et al. (2017)	1
ENSSSCG00000009330	ALOX5AP	11	7411644	7438108	Time in the feeder/day	Do et al. (2013)	1
ENSSSCG00000009338	NA	11	8343265	8765082	Duration of struggling bouts	Ponsuksili et al. (2015)	6
ENSSSCG00000009338	NA	11	8343265	8765082	Duration of struggling bouts	Ponsuksili et al. (2015)	6
ENSSSCG00000009338	NA	11	8343265	8765082	Frequency of struggling bouts	Ponsuksili et al. (2015)	6
ENSSSCG00000009338	NA	11	8343265	8765082	Time in the feeder/day	Do et al. (2013)	6
ENSSSCG00000009338	NA	11	8343265	8765082	Time in the feeder/day	Do et al. (2013)	6
ENSSSCG00000009338	NA	11	8343265	8765082	Backtest traits (Latency; Duration; and Frequency of responses)	Ponsuksili et al. (2015)	6
ENSSSCG00000009545	COL4A2	11	76997516	77161615	Social genetic effect (Average daily feed intake)	Wu et al. (2019)	1
ENSSSCG00000009645	ADAMDEC1	14	8456134	8553836	Feeding behavior	Cross et al. (2018)	3
ENSSSCG00000009646	ADAM7	14	8456134	8569115	Feeding behavior	Cross et al. (2018)	3
ENSSSCG00000009649	NEFL	14	8990750	8997300	Feeding behavior	Cross et al. (2018)	1
ENSSSCG00000009650	DOCK5	14	9197394	9434993	Feeding behavior	Cross et al. (2018)	4
ENSSSCG00000009650	DOCK5	14	9197394	9434993	Feeding behavior	Cross et al. (2018)	4
ENSSSCG00000009650	DOCK5	14	9197394	9434993	Feeding behavior	Cross et al. (2018)	4
ENSSSCG00000009650	DOCK5	14	9197394	9434993	Feeding behavior	Cross et al. (2018)	4
ENSSSCG00000009653	CDCA2	14	9518866	9566588	Feeding behavior	Cross et al. (2018)	3
ENSSSCG00000009653	CDCA2	14	9518866	9566588	Feeding behavior	Cross et al. (2018)	3
ENSSSCG00000009653	CDCA2	14	9518866	9566588	Feeding behavior	Cross et al. (2018)	3
ENSSSCG00000009657	PPP2R2A	14	10195443	10284709	Feeding behavior	Cross et al. (2018)	3
ENSSSCG00000009657	PPP2R2A	14	10195443	10284709	Feeding behavior	Cross et al. (2018)	3
ENSSSCG00000009657	PPP2R2A	14	10195443	10284709	Feeding behavior	Cross et al. (2018)	3
ENSSSCG00000009658	BNIP3L	14	10318714	10345683	Feeding behavior	Cross et al. (2018)	3
ENSSSCG00000009658	BNIP3L	14	10318714	10345683	Feeding behavior	Cross et al. (2018)	3
ENSSSCG00000009658	BNIP3L	14	10318714	10345683	Feeding behavior	Cross et al. (2018)	3
ENSSSCG00000009667		14	11300044	11336155	Feeding behavior	Cross et al. (2018)	2
ENSSSCG00000009667		14	11300044	11336155	Feeding behavior	Cross et al. (2018)	2
ENSSSCG00000009670		14	11496665	11532895	Feeding behavior	Cross et al. (2018)	2
ENSSSCG00000009670		14	11496665	11532895	Feeding behavior	Cross et al. (2018)	2
ENSSSCG00000009679	FZD3	14	12281155	12390530	Feeding behavior	Cross et al. (2018)	2
ENSSSCG00000009679	FZD3	14	12281155	12390530	Feeding behavior	Cross et al. (2018)	2
ENSSSCG00000009732	CHFR	14	22614134	22683966	Frequency of struggling bouts	Ponsuksili et al. (2015)	2
ENSSSCG00000009732	CHFR	14	22614134	22683966	Backtest traits (Latency; Duration; and Frequency of responses)	Ponsuksili et al. (2015)	2
ENSSSCG00000010342	SH2D4B	14	82379176	82467221	Frequency of struggling bouts	Ponsuksili et al. (2015)	1
ENSSSCG00000010380	MAPK8	14	88988949	89172200	Frequency of struggling bouts	Ponsuksili et al. (2015)	2
ENSSSCG00000010380	MAPK8	14	88988949	89172200	Duration of struggling bouts	Ponsuksili et al. (2015)	2
ENSSSCG00000010477	CEP55	14	104957311	104987638	Social genetic effect (Average daily feed intake)	Wu et al. (2019)	1
ENSSSCG00000010563	BTRC	14	112398866	112588041	Duration of struggling bouts	Ponsuksili et al. (2015)	1
ENSSSCG00000010617	SORCS3	14	115587215	116198111	Social genetic effect (Average daily feed intake)	Wu et al. (2019)	1
ENSSSCG00000010817	LYPLAL1	10	8946487	9062412	Social genetic effect (Days to 100kg)	Wu et al. (2019)	1
ENSSSCG00000010947	FBP2	10	27631496	27665305	Feeding behavior	Cross et al. (2018)	1
ENSSSCG00000011010	C9orf72	10	38389331	38415903	Feeding behavior	Cross et al. (2018)	2
ENSSSCG00000011010	C9orf72	10	38389331	38415903	Feeding behavior	Cross et al. (2018)	2
ENSSSCG00000011013	WAC	10	39932570	40024115	Feeding behavior	Cross et al. (2018)	2
ENSSSCG00000011013	WAC	10	39932570	40024115	Feeding behavior	Cross et al. (2018)	2
ENSSSCG00000011014	BAMBI	10	40053354	40060323	Feeding behavior	Cross et al. (2018)	2
ENSSSCG00000011014	BAMBI	10	40053354	40060323	Feeding behavior	Cross et al. (2018)	2
ENSSSCG00000011195	GALNT15	13	3330010	3371093	Duration of struggling bouts	Ponsuksili et al. (2015)	4
ENSSSCG00000011195	GALNT15	13	3330010	3371093	Frequency of struggling bouts	Ponsuksili et al. (2015)	4
ENSSSCG00000011195	GALNT15	13	3330010	3371093	Frequency of struggling bouts	Ponsuksili et al. (2015)	4
ENSSSCG00000011195	GALNT15	13	3330010	3371093	Duration of struggling bouts	Ponsuksili et al. (2015)	4
ENSSSCG00000011197	OXNAD1	13	3395790	3437076	Frequency of struggling bouts	Ponsuksili et al. (2015)	1
ENSSSCG00000011212	NA	13	12336972	12507680	Frequency of struggling bouts	Ponsuksili et al. (2015)	3
ENSSSCG00000011212	NA	13	12336972	12507680	Backtest traits (Latency; Duration; and Frequency of responses)	Ponsuksili et al. (2015)	3
ENSSSCG00000011212	NA	13	12336972	12507680	Frequency of struggling bouts	Ponsuksili et al. (2015)	3
ENSSSCG00000011598	FGD5	13	69594222	69724056	Feeding behavior	Cross et al. (2018)	1
ENSSSCG00000011599	GRIP2	13	69949584	70088719	Feeding behavior	Cross et al. (2018)	1
ENSSSCG00000011653	PCCB	13	77217428	77317497	Feeding behavior	Cross et al. (2018)	1
ENSSSCG00000011911	DRD3	13	145771510	145819173	Adrenaline/creatinine level	Terenina et al. (2013)	4
ENSSSCG00000011911	DRD3	13	145771510	145819173	Cortisol+cortisone/creatinine level	Terenina et al. (2013)	4
ENSSSCG00000011911	DRD3	13	145771510	145819173	Cortisol/creatinine level	Terenina et al. (2013)	4
ENSSSCG00000011911	DRD3	13	145771510	145819173	Adrenaline/noradrenaline level	Terenina et al. (2013)	4
ENSSSCG00000012029	BACH1	13	192656322	192697537	Feeding behavior	Cross et al. (2018)	1
ENSSSCG00000012076	MX2	13	204798630	204831957	Infanticide	Bauer (2018)	1
ENSSSCG00000012089	ADARB1	13	207693698	207791796	Infanticide	Quilter et al. (2012)	1
ENSSSCG00000012093		X	1880661	1887192	Feeding behavior	Cross et al. (2018)	1
ENSSSCG00000012094		X	1922584	1928041	Feeding behavior	Cross et al. (2018)	1
ENSSSCG00000012095	OBP	X	2012032	2019488	Feeding behavior	Cross et al. (2018)	1
ENSSSCG00000012125	NA	X	10361511	10439599	Coping behavior	Gley et al. (2019)	1
ENSSSCG00000012257	NA	X	38929231	39006222	Plasma glutose at slaughter	Terenina et al. (2013)	2
ENSSSCG00000012257	NA	X	38929231	39006222	Cortisone/cortisol ratios	Terenina et al. (2013)	2
ENSSSCG00000012593	HTR2C	X	94053456	94313356	Adrenaline/creatinine level	Terenina et al. (2013)	5
ENSSSCG00000013083	CPSF7	2	10087632	10115738	Feeding behavior	Cross et al. (2018)	1
ENSSSCG00000013086	CYB561A3	2	10142170	10161891	Feeding behavior	Cross et al. (2018)	1
ENSSSCG00000013090		2	10430342	10437960	Feeding behavior	Cross et al. (2018)	1
ENSSSCG00000013093	VWCE	2	10206012	10240175	Feeding behavior	Cross et al. (2018)	1
ENSSSCG00000013094	DDB1	2	10171499	10201602	Feeding behavior	Cross et al. (2018)	1
ENSSSCG00000013095	PAG6	2	10379084	10386868	Feeding behavior	Cross et al. (2018)	1
ENSSSCG00000013096	PPAG3	2	10474866	10482984	Feeding behavior	Cross et al. (2018)	1
ENSSSCG00000013097		2	10514215	10521952	Feeding behavior	Cross et al. (2018)	1
ENSSSCG00000013098		2	10593201	10599860	Feeding behavior	Cross et al. (2018)	1
ENSSSCG00000013105		2	10895263	10906119	Feeding behavior	Cross et al. (2018)	1
ENSSSCG00000013113	TMEM132A	2	10814306	10824894	Feeding behavior	Cross et al. (2018)	1
ENSSSCG00000013378	ABCC8	2	41666909	41754620	Duration of struggling bouts	Ponsuksili et al. (2015)	1
ENSSSCG00000013764	RFX1	2	65173574	65205548	Duration of struggling bouts	Ponsuksili et al. (2015)	3
ENSSSCG00000013764	RFX1	2	65173574	65205548	Frequency of struggling bouts	Ponsuksili et al. (2015)	3
ENSSSCG00000013764	RFX1	2	65173574	65205548	Latency at an age of 12 days	Ponsuksili et al. (2015)	3
ENSSSCG00000013839	RASAL3	2	62142750	62153808	Frequency of struggling bouts	Ponsuksili et al. (2015)	1
ENSSSCG00000014093	CRHBP	2	85816815	85831180	Aggressive behavior- Middle lesions	Murani et al. (2010)	1
ENSSSCG00000014127	RASGRF2	2	89528111	89790721	Duration of struggling bouts	Ponsuksili et al. (2015)	1
ENSSSCG00000014280		2	134660927	134939189	Infanticide	Quilter et al. (2012)	1
ENSSSCG00000014281	IL13	2	134972623	134975093	Infanticide	Quilter et al. (2012)	1
ENSSSCG00000014282	IL4	2	134986817	134994365	Infanticide	Quilter et al. (2012)	1
ENSSSCG00000014284		2	135074111	135078678	Infanticide	Quilter et al. (2012)	1
ENSSSCG00000014440	HMGXB3	2	151036217	151102031	Social genetic effect (Feed conversion ratio)	Wu et al. (2019)	3
ENSSSCG00000014440	HMGXB3	2	151036217	151102031	Social genetic effect (Residual feed intake)	Wu et al. (2019)	3
ENSSSCG00000014440	HMGXB3	2	151036217	151102031	Social genetic effect (Average daily gain)	Wu et al. (2019)	3
ENSSSCG00000014831	PAAF1	9	8278905	8341793	Frequency of struggling bouts	Ponsuksili et al. (2015)	3
ENSSSCG00000014831	PAAF1	9	8278905	8341793	Backtest traits (Latency; Duration; and Frequency of responses)	Ponsuksili et al. (2015)	3
ENSSSCG00000014831	PAAF1	9	8278905	8341793	Frequency of struggling bouts	Ponsuksili et al. (2015)	3
ENSSSCG00000014832	DNAJB13	9	8342476	8355406	Frequency of struggling bouts	Ponsuksili et al. (2015)	3
ENSSSCG00000014832	DNAJB13	9	8342476	8355406	Backtest traits (Latency; Duration; and Frequency of responses)	Ponsuksili et al. (2015)	3
ENSSSCG00000014832	DNAJB13	9	8342476	8355406	Frequency of struggling bouts	Ponsuksili et al. (2015)	3
ENSSSCG00000015543	CACNA1E	9	122931808	123317141	Social genetic effect (Residual feed intake)	Wu et al. (2019)	2
ENSSSCG00000015543	CACNA1E	9	122931808	123317141	Social genetic effect (Average daily feed intake)	Wu et al. (2019)	2
ENSSSCG00000015694	ZRANB3	15	16414757	16727842	Latency at an age of 12 days	Ponsuksili et al. (2015)	2
ENSSSCG00000015694	ZRANB3	15	16414757	16727842	Frequency of struggling bouts	Ponsuksili et al. (2015)	2
ENSSSCG00000015853	HERC2	15	56438107	56649796	Duration of struggling bouts	Ponsuksili et al. (2015)	1
ENSSSCG00000015868	ARL6IP6	15	60440308	60525723	Social genetic effect (Average daily gain)	Wu et al. (2019)	2
ENSSSCG00000015868	ARL6IP6	15	60440308	60525723	Social genetic effect (Backfat thickness to 100 kg)	Wu et al. (2019)	2
ENSSSCG00000016042	ANKAR	15	94274526	94340027	Social genetic effect (Backfat thickness)	Wu et al. (2019)	1
ENSSSCG00000016093	NA	15	104396481	104499755	Skin lesion traits recorded 5 weeks	Desire (2015)	4
ENSSSCG00000016093	NA	15	104396481	104499755	Skin lesion traits recorded 24 hours	Desire (2015)	4
ENSSSCG00000016093	NA	15	104396481	104499755	Skin lesion traits recorded 5 weeks	Desire (2015)	4
ENSSSCG00000016093	NA	15	104396481	104499755	Skin lesion traits recorded 5 weeks	Desire (2015)	4
ENSSSCG00000016107	C2CD6	15	105105234	105250563	Feeding behavior	Cross et al. (2018)	1
ENSSSCG00000016110	KIAA2012	15	105681265	105819069	Feeding behavior	Cross et al. (2018)	1
ENSSSCG00000016111	FZD7	15	105644188	105648854	Feeding behavior	Cross et al. (2018)	1
ENSSSCG00000016113	BMPR2	15	105970427	106135730	Feeding behavior	Cross et al. (2018)	1
ENSSSCG00000016627	ASZ1	18	28859149	28910899	Skin lesion traits recorded 24 hours	Desire (2015)	2
ENSSSCG00000016627	ASZ1	18	28859149	28910899	Skin lesion traits recorded 24 hours	Desire (2015)	2
ENSSSCG00000016708	SKAP2	18	45562381	45790259	Daily feeding rate	Reyer et al. (2017)	1
ENSSSCG00000016832	IL7R	16	21300111	21329585	Social genetic effect (Days to 100kg)	Wu et al. (2019)	1
ENSSSCG00000016835	SKP2	16	21463012	21502550	Coping behavior	Gley et al. (2019)	1
ENSSSCG00000016846	WDR70	16	22599936	22978858	Duration of struggling bouts	Ponsuksili et al. (2015)	1
ENSSSCG00000016918	MAP3K1	16	35871799	35946987	Social genetic effect (Feed conversion ratio)	Wu et al. (2019)	1
ENSSSCG00000017052	ADAM19	16	65715622	65814760	Social genetic effect (Average daily feed intake)	Wu et al. (2019)	2
ENSSSCG00000017052	ADAM19	16	65715622	65814760	Social genetic effect (Backfat thickness to 100 kg)	Wu et al. (2019)	2
ENSSSCG00000017258	FAM20A	12	11607233	11657738	Feeding behavior	Cross et al. (2018)	3
ENSSSCG00000017258	FAM20A	12	11607233	11657738	Feeding behavior	Cross et al. (2018)	3
ENSSSCG00000017258	FAM20A	12	11607233	11657738	Feeding behavior	Cross et al. (2018)	3
ENSSSCG00000017260	WIPI1	12	11715318	11752021	Feeding behavior	Cross et al. (2018)	3
ENSSSCG00000017260	WIPI1	12	11715318	11752021	Feeding behavior	Cross et al. (2018)	3
ENSSSCG00000017260	WIPI1	12	11715318	11752021	Feeding behavior	Cross et al. (2018)	3
ENSSSCG00000017262	SLC16A6	12	11857954	11875315	Feeding behavior	Cross et al. (2018)	3
ENSSSCG00000017262	SLC16A6	12	11857954	11875315	Feeding behavior	Cross et al. (2018)	3
ENSSSCG00000017262	SLC16A6	12	11857954	11875315	Feeding behavior	Cross et al. (2018)	3
ENSSSCG00000017555	LUC7L3	12	26994877	27035233	Frequency of struggling bouts	Ponsuksili et al. (2015)	1
ENSSSCG00000017562	CACNA1G	12	26844079	26912054	Frequency of struggling bouts	Ponsuksili et al. (2015)	1
ENSSSCG00000017565	SPATA20	12	26828711	26838886	Frequency of struggling bouts	Ponsuksili et al. (2015)	1
ENSSSCG00000017690	DHRS11	12	38113912	38144117	Coping behavior	Gley et al. (2019)	1
ENSSSCG00000017829	SGSM2	12	48386674	48462849	Feed intake/visit (day 120 to 210)	Guo et al. (2015)	2
ENSSSCG00000017829	SGSM2	12	48386674	48462849	Feed intake/visit (day 120 to 210)	Guo et al. (2015)	2
ENSSSCG00000017880	SPNS3	12	50388375	50446297	Frequency of struggling bouts	Ponsuksili et al. (2015)	1
ENSSSCG00000017890	PITPNM3	12	50728910	50898336	Duration of struggling bouts	Ponsuksili et al. (2015)	3
ENSSSCG00000017890	PITPNM3	12	50728910	50898336	Latency at an age of 12 days	Ponsuksili et al. (2015)	3
ENSSSCG00000017890	PITPNM3	12	50728910	50898336	Duration of struggling bouts	Ponsuksili et al. (2015)	3
ENSSSCG00000017925	SLC16A11	12	52440113	52442435	Frequency of struggling bouts	Ponsuksili et al. (2015)	1
ENSSSCG00000017978	ALOX15B	12	53259940	53281520	Latency at an age of 12 days	Ponsuksili et al. (2015)	5
ENSSSCG00000017978	ALOX15B	12	53259940	53281520	Duration of struggling bouts	Ponsuksili et al. (2015)	5
ENSSSCG00000017978	ALOX15B	12	53259940	53281520	Backtest traits (Latency; Duration; and Frequency of responses)	Ponsuksili et al. (2015)	5
ENSSSCG00000017978	ALOX15B	12	53259940	53281520	Duration of struggling bouts	Ponsuksili et al. (2015)	5
ENSSSCG00000017978	ALOX15B	12	53259940	53281520	Frequency of struggling bouts	Ponsuksili et al. (2015)	5
ENSSSCG00000017995	USP43	12	54584269	54641856	Latency at an age of 12 days	Ponsuksili et al. (2015)	4
ENSSSCG00000017995	USP43	12	54584269	54641856	Frequency of struggling bouts	Ponsuksili et al. (2015)	4
ENSSSCG00000017995	USP43	12	54584269	54641856	Latency at an age of 12 days	Ponsuksili et al. (2015)	4
ENSSSCG00000017995	USP43	12	54584269	54641856	Duration of struggling bouts	Ponsuksili et al. (2015)	4
ENSSSCG00000017998	GLP2R	12	54680057	54738103	Frequency of struggling bouts	Ponsuksili et al. (2015)	2
ENSSSCG00000017998	GLP2R	12	54680057	54738103	Latency at an age of 12 days	Ponsuksili et al. (2015)	2
ENSSSCG00000018015	DNAH9	12	56045140	56358236	Backtest traits (Latency; Duration; and Frequency of responses)	Ponsuksili et al. (2015)	21
ENSSSCG00000018015	DNAH9	12	56045140	56358236	Duration of struggling bouts	Ponsuksili et al. (2015)	21
ENSSSCG00000018015	DNAH9	12	56045140	56358236	Duration of struggling bouts	Ponsuksili et al. (2015)	21
ENSSSCG00000018015	DNAH9	12	56045140	56358236	Duration of struggling bouts	Ponsuksili et al. (2015)	21
ENSSSCG00000018015	DNAH9	12	56045140	56358236	Duration of struggling bouts	Ponsuksili et al. (2015)	21
ENSSSCG00000018015	DNAH9	12	56045140	56358236	Duration of struggling bouts	Ponsuksili et al. (2015)	21
ENSSSCG00000018015	DNAH9	12	56045140	56358236	Backtest traits (Latency; Duration; and Frequency of responses)	Ponsuksili et al. (2015)	21
ENSSSCG00000018015	DNAH9	12	56045140	56358236	Latency at an age of 12 days	Ponsuksili et al. (2015)	21
ENSSSCG00000018015	DNAH9	12	56045140	56358236	Frequency of struggling bouts	Ponsuksili et al. (2015)	21
ENSSSCG00000018015	DNAH9	12	56045140	56358236	Frequency of struggling bouts	Ponsuksili et al. (2015)	21
ENSSSCG00000018015	DNAH9	12	56045140	56358236	Backtest traits (Latency; Duration; and Frequency of responses)	Ponsuksili et al. (2015)	21
ENSSSCG00000018015	DNAH9	12	56045140	56358236	Latency at an age of 12 days	Ponsuksili et al. (2015)	21
ENSSSCG00000018015	DNAH9	12	56045140	56358236	Frequency of struggling bouts	Ponsuksili et al. (2015)	21
ENSSSCG00000018015	DNAH9	12	56045140	56358236	Frequency of struggling bouts	Ponsuksili et al. (2015)	21
ENSSSCG00000018015	DNAH9	12	56045140	56358236	Duration of struggling bouts	Ponsuksili et al. (2015)	21
ENSSSCG00000018015	DNAH9	12	56045140	56358236	Backtest traits (Latency; Duration; and Frequency of responses)	Ponsuksili et al. (2015)	21
ENSSSCG00000018015	DNAH9	12	56045140	56358236	Duration of struggling bouts	Ponsuksili et al. (2015)	21
ENSSSCG00000018015	DNAH9	12	56045140	56358236	Backtest traits (Latency; Duration; and Frequency of responses)	Ponsuksili et al. (2015)	21
ENSSSCG00000018015	DNAH9	12	56045140	56358236	Duration of struggling bouts	Ponsuksili et al. (2015)	21
ENSSSCG00000018015	DNAH9	12	56045140	56358236	Frequency of struggling bouts	Ponsuksili et al. (2015)	21
ENSSSCG00000018015	DNAH9	12	56045140	56358236	Frequency of struggling bouts	Ponsuksili et al. (2015)	21
ENSSSCG00000018016	MAP2K4	12	56402075	56516240	Frequency of struggling bouts	Ponsuksili et al. (2015)	4
ENSSSCG00000018016	MAP2K4	12	56402075	56516240	Frequency of struggling bouts	Ponsuksili et al. (2015)	4
ENSSSCG00000018016	MAP2K4	12	56402075	56516240	Duration of struggling bouts	Ponsuksili et al. (2015)	4
ENSSSCG00000018016	MAP2K4	12	56402075	56516240	Backtest traits (Latency; Duration; and Frequency of responses)	Ponsuksili et al. (2015)	4
ENSSSCG00000018263		15	105914960	105915043	Feeding behavior	Cross et al. (2018)	2
ENSSSCG00000018574	SNORD70B	15	105902669	105902755	Feeding behavior	Cross et al. (2018)	2
ENSSSCG00000018805	ssc-mir-133b	7	45980138	45980217	Feeding behavior	Cross et al. (2018)	2
ENSSSCG00000018805	ssc-mir-133b	7	45980138	45980217	Feeding behavior	Cross et al. (2018)	2
ENSSSCG00000018992		15	105900603	105900691	Feeding behavior	Cross et al. (2018)	2
ENSSSCG00000019203		X	94103463	94103591	Adrenaline/creatinine level	Terenina et al. (2013)	2
ENSSSCG00000019232	ssc-mir-206	7	45976293	45976372	Feeding behavior	Cross et al. (2018)	2
ENSSSCG00000019232	ssc-mir-206	7	45976293	45976372	Feeding behavior	Cross et al. (2018)	2
ENSSSCG00000019821	U1	5	100571904	100572065	Feeding behavior	Cross et al. (2018)	1
ENSSSCG00000019862	SNORD11B	15	105914067	105914152	Feeding behavior	Cross et al. (2018)	2
ENSSSCG00000019908	U6	15	105873282	105873381	Feeding behavior	Cross et al. (2018)	2
ENSSSCG00000019913	SNORD22	13	192484082	192484207	Feeding behavior	Cross et al. (2018)	1
ENSSSCG00000020019	MIR1912	X	94121459	94121538	Adrenaline/creatinine level	Terenina et al. (2013)	2
ENSSSCG00000020562	SCARNA8	1	203758786	203758916	Feeding behavior	Cross et al. (2018)	2
ENSSSCG00000020846	SCARA3	14	11367427	11410978	Feeding behavior	Cross et al. (2018)	2
ENSSSCG00000020846	SCARA3	14	11367427	11410978	Feeding behavior	Cross et al. (2018)	2
ENSSSCG00000021122	TPH2	5	35918569	36017514	Plasma cortisol at slaughter	Terenina et al. (2013)	1
ENSSSCG00000021204	HOXA10	18	45393712	45403257	Infanticide	Bauer (2018)	1
ENSSSCG00000021343	ZEB2	15	7499026	7632655	Time in the feeder/day	Do et al. (2013)	1
ENSSSCG00000021906	SYT7	2	9947925	10012521	Feeding behavior	Cross et al. (2018)	1
ENSSSCG00000021988	TUSC3	17	3312684	3507729	Feeding behavior	Cross et al. (2018)	2
ENSSSCG00000021988	TUSC3	17	3312684	3507729	Feeding behavior	Cross et al. (2018)	2
ENSSSCG00000022200	SYT17	3	26446920	26525186	Cortisol level	Murani et al. (2012)	3
ENSSSCG00000022225	NOP58	15	105850294	105930459	Feeding behavior	Cross et al. (2018)	6
ENSSSCG00000022649	SLC7A11	8	88607884	88940100	Social genetic effect (Average daily feed intake)	Wu et al. (2019)	1
ENSSSCG00000022780	UGCG	1	252651879	252688550	Feeding behavior	Cross et al. (2018)	1
ENSSSCG00000022901	KLHDC3	7	38080366	38087166	Feeding behavior	Cross et al. (2018)	1
ENSSSCG00000023118	BZW2	9	85886158	85947408	Duration of struggling bouts	Ponsuksili et al. (2015)	1
ENSSSCG00000023235	MAN1C1	6	83089072	83228779	Feeding behavior	Cross et al. (2018)	1
ENSSSCG00000023305		6	18666566	18673673	Time in the feeder/day	Houston et al. (2005)	3
ENSSSCG00000023437	ITPR1	13	61068126	61398908	Backtest traits (Latency; Duration; and Frequency of responses)	Ponsuksili et al. (2015)	2
ENSSSCG00000023437	ITPR1	13	61068126	61398908	Duration of struggling bouts	Ponsuksili et al. (2015)	2
ENSSSCG00000023684	MT1A	6	18660642	18673766	Time in the feeder/day	Houston et al. (2005)	3
ENSSSCG00000023746	LRP1B	15	9613539	11499965	Infanticide	Bauer (2018)	2
ENSSSCG00000023746	LRP1B	15	9613539	11499965	Infanticide	Bauer (2018)	2
ENSSSCG00000023891	GRM7	13	63318096	64203300	Duration of struggling bouts	Ponsuksili et al. (2015)	1
ENSSSCG00000023987		2	10340471	10349422	Feeding behavior	Cross et al. (2018)	1
ENSSSCG00000023992	CEP112	12	12392843	12815800	Feeding behavior	Cross et al. (2018)	1
ENSSSCG00000024030	AKAP10	12	59732123	59789131	Time in the feeder/visit	Do et al. (2013)	3
ENSSSCG00000024305	MT3	6	18634721	18789137	Time in the feeder/day	Houston et al. (2005)	6
ENSSSCG00000024467	NA	12	55757851	56021816	Latency at an age of 12 days	Ponsuksili et al. (2015)	67
ENSSSCG00000024467	NA	12	55757851	56021816	Duration of struggling bouts	Ponsuksili et al. (2015)	67
ENSSSCG00000024467	NA	12	55757851	56021816	Backtest traits (Latency; Duration; and Frequency of responses)	Ponsuksili et al. (2015)	67
ENSSSCG00000024467	NA	12	55757851	56021816	Latency at an age of 12 days	Ponsuksili et al. (2015)	67
ENSSSCG00000024467	NA	12	55757851	56021816	Frequency of struggling bouts	Ponsuksili et al. (2015)	67
ENSSSCG00000024467	NA	12	55757851	56021816	Duration of struggling bouts	Ponsuksili et al. (2015)	67
ENSSSCG00000024467	NA	12	55757851	56021816	Duration of struggling bouts	Ponsuksili et al. (2015)	67
ENSSSCG00000024467	NA	12	55757851	56021816	Duration of struggling bouts	Ponsuksili et al. (2015)	67
ENSSSCG00000024467	NA	12	55757851	56021816	Frequency of struggling bouts	Ponsuksili et al. (2015)	67
ENSSSCG00000024467	NA	12	55757851	56021816	Frequency of struggling bouts	Ponsuksili et al. (2015)	67
ENSSSCG00000024467	NA	12	55757851	56021816	Frequency of struggling bouts	Ponsuksili et al. (2015)	67
ENSSSCG00000024467	NA	12	55757851	56021816	Frequency of struggling bouts	Ponsuksili et al. (2015)	67
ENSSSCG00000024467	NA	12	55757851	56021816	Backtest traits (Latency; Duration; and Frequency of responses)	Ponsuksili et al. (2015)	67
ENSSSCG00000024467	NA	12	55757851	56021816	Duration of struggling bouts	Ponsuksili et al. (2015)	67
ENSSSCG00000024467	NA	12	55757851	56021816	Duration of struggling bouts	Ponsuksili et al. (2015)	67
ENSSSCG00000024467	NA	12	55757851	56021816	Duration of struggling bouts	Ponsuksili et al. (2015)	67
ENSSSCG00000024467	NA	12	55757851	56021816	Frequency of struggling bouts	Ponsuksili et al. (2015)	67
ENSSSCG00000024467	NA	12	55757851	56021816	Backtest traits (Latency; Duration; and Frequency of responses)	Ponsuksili et al. (2015)	67
ENSSSCG00000024467	NA	12	55757851	56021816	Duration of struggling bouts	Ponsuksili et al. (2015)	67
ENSSSCG00000024467	NA	12	55757851	56021816	Backtest traits (Latency; Duration; and Frequency of responses)	Ponsuksili et al. (2015)	67
ENSSSCG00000024467	NA	12	55757851	56021816	Latency at an age of 12 days	Ponsuksili et al. (2015)	67
ENSSSCG00000024467	NA	12	55757851	56021816	Frequency of struggling bouts	Ponsuksili et al. (2015)	67
ENSSSCG00000024467	NA	12	55757851	56021816	Duration of struggling bouts	Ponsuksili et al. (2015)	67
ENSSSCG00000024467	NA	12	55757851	56021816	Backtest traits (Latency; Duration; and Frequency of responses)	Ponsuksili et al. (2015)	67
ENSSSCG00000024467	NA	12	55757851	56021816	Frequency of struggling bouts	Ponsuksili et al. (2015)	67
ENSSSCG00000024467	NA	12	55757851	56021816	Duration of struggling bouts	Ponsuksili et al. (2015)	67
ENSSSCG00000024467	NA	12	55757851	56021816	Backtest traits (Latency; Duration; and Frequency of responses)	Ponsuksili et al. (2015)	67
ENSSSCG00000024467	NA	12	55757851	56021816	Backtest traits (Latency; Duration; and Frequency of responses)	Ponsuksili et al. (2015)	67
ENSSSCG00000024467	NA	12	55757851	56021816	Backtest traits (Latency; Duration; and Frequency of responses)	Ponsuksili et al. (2015)	67
ENSSSCG00000024467	NA	12	55757851	56021816	Duration of struggling bouts	Ponsuksili et al. (2015)	67
ENSSSCG00000024467	NA	12	55757851	56021816	Frequency of struggling bouts	Ponsuksili et al. (2015)	67
ENSSSCG00000024467	NA	12	55757851	56021816	Frequency of struggling bouts	Ponsuksili et al. (2015)	67
ENSSSCG00000024467	NA	12	55757851	56021816	Frequency of struggling bouts	Ponsuksili et al. (2015)	67
ENSSSCG00000024467	NA	12	55757851	56021816	Duration of struggling bouts	Ponsuksili et al. (2015)	67
ENSSSCG00000024467	NA	12	55757851	56021816	Frequency of struggling bouts	Ponsuksili et al. (2015)	67
ENSSSCG00000024467	NA	12	55757851	56021816	Latency at an age of 12 days	Ponsuksili et al. (2015)	67
ENSSSCG00000024467	NA	12	55757851	56021816	Duration of struggling bouts	Ponsuksili et al. (2015)	67
ENSSSCG00000024467	NA	12	55757851	56021816	Duration of struggling bouts	Ponsuksili et al. (2015)	67
ENSSSCG00000024467	NA	12	55757851	56021816	Duration of struggling bouts	Ponsuksili et al. (2015)	67
ENSSSCG00000024467	NA	12	55757851	56021816	Duration of struggling bouts	Ponsuksili et al. (2015)	67
ENSSSCG00000024467	NA	12	55757851	56021816	Latency at an age of 12 days	Ponsuksili et al. (2015)	67
ENSSSCG00000024467	NA	12	55757851	56021816	Frequency of struggling bouts	Ponsuksili et al. (2015)	67
ENSSSCG00000024467	NA	12	55757851	56021816	Duration of struggling bouts	Ponsuksili et al. (2015)	67
ENSSSCG00000024467	NA	12	55757851	56021816	Frequency of struggling bouts	Ponsuksili et al. (2015)	67
ENSSSCG00000024467	NA	12	55757851	56021816	Frequency of struggling bouts	Ponsuksili et al. (2015)	67
ENSSSCG00000024467	NA	12	55757851	56021816	Duration of struggling bouts	Ponsuksili et al. (2015)	67
ENSSSCG00000024467	NA	12	55757851	56021816	Backtest traits (Latency; Duration; and Frequency of responses)	Ponsuksili et al. (2015)	67
ENSSSCG00000024467	NA	12	55757851	56021816	Backtest traits (Latency; Duration; and Frequency of responses)	Ponsuksili et al. (2015)	67
ENSSSCG00000024467	NA	12	55757851	56021816	Frequency of struggling bouts	Ponsuksili et al. (2015)	67
ENSSSCG00000024467	NA	12	55757851	56021816	Backtest traits (Latency; Duration; and Frequency of responses)	Ponsuksili et al. (2015)	67
ENSSSCG00000024467	NA	12	55757851	56021816	Latency at an age of 12 days	Ponsuksili et al. (2015)	67
ENSSSCG00000024467	NA	12	55757851	56021816	Frequency of struggling bouts	Ponsuksili et al. (2015)	67
ENSSSCG00000024467	NA	12	55757851	56021816	Backtest traits (Latency; Duration; and Frequency of responses)	Ponsuksili et al. (2015)	67
ENSSSCG00000024467	NA	12	55757851	56021816	Frequency of struggling bouts	Ponsuksili et al. (2015)	67
ENSSSCG00000024467	NA	12	55757851	56021816	Backtest traits (Latency; Duration; and Frequency of responses)	Ponsuksili et al. (2015)	67
ENSSSCG00000024467	NA	12	55757851	56021816	Duration of struggling bouts	Ponsuksili et al. (2015)	67
ENSSSCG00000024467	NA	12	55757851	56021816	Duration of struggling bouts	Ponsuksili et al. (2015)	67
ENSSSCG00000024467	NA	12	55757851	56021816	Duration of struggling bouts	Ponsuksili et al. (2015)	67
ENSSSCG00000024467	NA	12	55757851	56021816	Backtest traits (Latency; Duration; and Frequency of responses)	Ponsuksili et al. (2015)	67
ENSSSCG00000024467	NA	12	55757851	56021816	Backtest traits (Latency; Duration; and Frequency of responses)	Ponsuksili et al. (2015)	67
ENSSSCG00000024467	NA	12	55757851	56021816	Frequency of struggling bouts	Ponsuksili et al. (2015)	67
ENSSSCG00000024467	NA	12	55757851	56021816	Duration of struggling bouts	Ponsuksili et al. (2015)	67
ENSSSCG00000024467	NA	12	55757851	56021816	Frequency of struggling bouts	Ponsuksili et al. (2015)	67
ENSSSCG00000024467	NA	12	55757851	56021816	Backtest traits (Latency; Duration; and Frequency of responses)	Ponsuksili et al. (2015)	67
ENSSSCG00000024467	NA	12	55757851	56021816	Frequency of struggling bouts	Ponsuksili et al. (2015)	67
ENSSSCG00000024467	NA	12	55757851	56021816	Backtest traits (Latency; Duration; and Frequency of responses)	Ponsuksili et al. (2015)	67
ENSSSCG00000024467	NA	12	55757851	56021816	Frequency of struggling bouts	Ponsuksili et al. (2015)	67
ENSSSCG00000024492	EPHB1	13	75905610	76345564	Feeding behavior	Cross et al. (2018)	1
ENSSSCG00000024911		6	18651012	18652323	Time in the feeder/day	Houston et al. (2005)	2
ENSSSCG00000025203	KNOP1	3	26021688	26035575	Infanticide	Quilter et al. (2012)	1
ENSSSCG00000025295	NDFIP1	2	143628784	143734525	Latency at an age of 12 days	Ponsuksili et al. (2015)	2
ENSSSCG00000025295	NDFIP1	2	143628784	143734525	Frequency of struggling bouts	Ponsuksili et al. (2015)	2
ENSSSCG00000025366		7	78941785	78942765	Feeding behavior	Cross et al. (2018)	2
ENSSSCG00000025366		7	78941785	78942765	Feeding behavior	Cross et al. (2018)	2
ENSSSCG00000025534	CSE1L	17	50744910	50797548	Frequency of struggling bouts	Ponsuksili et al. (2015)	2
ENSSSCG00000025534	CSE1L	17	50744910	50797548	Social genetic effect (Average daily feed intake)	Wu et al. (2019)	2
ENSSSCG00000025996		11	5953753	6532959	Cortisol level	Desautes et al. (2002)	3
ENSSSCG00000026257	STMN1	6	83356411	83362500	Feeding behavior	Cross et al. (2018)	1
ENSSSCG00000026457	GALNT17	3	15026769	15450615	Social genetic effect (Days to 100kg)	Wu et al. (2019)	1
ENSSSCG00000026526	CATSPER4	6	83609395	83627855	Feeding behavior	Cross et al. (2018)	3
ENSSSCG00000026858		7	78917302	78918270	Feeding behavior	Cross et al. (2018)	2
ENSSSCG00000026858		7	78917302	78918270	Feeding behavior	Cross et al. (2018)	2
ENSSSCG00000026940	CASP10	15	104858100	104894933	Skin lesion traits recorded 24 hours	Desire (2015)	1
ENSSSCG00000026985	SNAP25	17	19096140	19227576	Feeding behavior	Cross et al. (2018)	1
ENSSSCG00000027179	SIM2	13	200354920	200403247	Skin lesion traits recorded 24 hours	Desire (2015)	1
ENSSSCG00000027430		2	10492751	10501265	Feeding behavior	Cross et al. (2018)	1
ENSSSCG00000027594	USP16	13	192376881	192406474	Feeding behavior	Cross et al. (2018)	1
ENSSSCG00000027796	SLC22A7	7	38328419	38334879	Feeding behavior	Cross et al. (2018)	1
ENSSSCG00000027935	FHOD3	6	120036838	120586849	Infanticide	Bauer (2018)	1
ENSSSCG00000028007	POLR1C	7	38507073	38537943	Feeding behavior	Cross et al. (2018)	1
ENSSSCG00000028166		12	53508103	53525453	Duration of struggling bouts	Ponsuksili et al. (2015)	15
ENSSSCG00000028166		12	53508103	53525453	Duration of struggling bouts	Ponsuksili et al. (2015)	15
ENSSSCG00000028166		12	53508103	53525453	Backtest traits (Latency; Duration; and Frequency of responses)	Ponsuksili et al. (2015)	15
ENSSSCG00000028166		12	53508103	53525453	Backtest traits (Latency; Duration; and Frequency of responses)	Ponsuksili et al. (2015)	15
ENSSSCG00000028166		12	53508103	53525453	Latency at an age of 12 days	Ponsuksili et al. (2015)	15
ENSSSCG00000028166		12	53508103	53525453	Backtest traits (Latency; Duration; and Frequency of responses)	Ponsuksili et al. (2015)	15
ENSSSCG00000028166		12	53508103	53525453	Backtest traits (Latency; Duration; and Frequency of responses)	Ponsuksili et al. (2015)	15
ENSSSCG00000028166		12	53508103	53525453	Frequency of struggling bouts	Ponsuksili et al. (2015)	15
ENSSSCG00000028166		12	53508103	53525453	Latency at an age of 12 days	Ponsuksili et al. (2015)	15
ENSSSCG00000028166		12	53508103	53525453	Duration of struggling bouts	Ponsuksili et al. (2015)	15
ENSSSCG00000028166		12	53508103	53525453	Frequency of struggling bouts	Ponsuksili et al. (2015)	15
ENSSSCG00000028166		12	53508103	53525453	Duration of struggling bouts	Ponsuksili et al. (2015)	15
ENSSSCG00000028166		12	53508103	53525453	Frequency of struggling bouts	Ponsuksili et al. (2015)	15
ENSSSCG00000028166		12	53508103	53525453	Frequency of struggling bouts	Ponsuksili et al. (2015)	15
ENSSSCG00000028387	CNKSR1	6	83598420	83627854	Feeding behavior	Cross et al. (2018)	3
ENSSSCG00000028581	ZCCHC4	8	19252105	19340112	Duration of struggling bouts	Ponsuksili et al. (2015)	1
ENSSSCG00000028724	N6AMT1	13	192249246	192265629	Feeding behavior	Cross et al. (2018)	1
ENSSSCG00000029249	NAV3	5	103013798	103368021	Feeding behavior	Cross et al. (2018)	1
ENSSSCG00000029507	RASGEF1B	8	136071354	136600317	Frequency of struggling bouts	Ponsuksili et al. (2015)	1
ENSSSCG00000029558	EXTL1	6	83462323	83476596	Feeding behavior	Cross et al. (2018)	1
ENSSSCG00000029778	SPATA17	10	7797496	8112181	Frequency of struggling bouts	Ponsuksili et al. (2015)	1
ENSSSCG00000030112	MACROD2	17	22635220	24683549	Duration of struggling bouts	Ponsuksili et al. (2015)	5
ENSSSCG00000030112	MACROD2	17	22635220	24683549	Frequency of struggling bouts	Ponsuksili et al. (2015)	5
ENSSSCG00000030112	MACROD2	17	22635220	24683549	Frequency of struggling bouts	Ponsuksili et al. (2015)	5
ENSSSCG00000030112	MACROD2	17	22635220	24683549	Frequency of struggling bouts	Ponsuksili et al. (2015)	5
ENSSSCG00000030112	MACROD2	17	22635220	24683549	Daily feeding rate	Reyer et al. (2017)	5
ENSSSCG00000030196	CUL9	7	38224330	38266419	Feeding behavior	Cross et al. (2018)	1
ENSSSCG00000030206	STK33	9	786509	936723	Frequency of struggling bouts	Ponsuksili et al. (2015)	2
ENSSSCG00000030206	STK33	9	786509	936723	Duration of struggling bouts	Ponsuksili et al. (2015)	2
ENSSSCG00000030300		6	18645059	18646033	Time in the feeder/day	Houston et al. (2005)	2
ENSSSCG00000030660	PDIK1L	6	83543780	83554864	Feeding behavior	Cross et al. (2018)	1
ENSSSCG00000030685	ARID2	5	76637202	76847316	Frequency of struggling bouts	Ponsuksili et al. (2015)	1
ENSSSCG00000030947	ZFAT	4	7016753	7374053	Frequency of struggling bouts	Ponsuksili et al. (2015)	1
ENSSSCG00000031344	AJAP1	6	65847983	65951768	Frequency of struggling bouts	Ponsuksili et al. (2015)	1
ENSSSCG00000031359	MT4	6	18610593	18613967	Time in the feeder/day	Houston et al. (2005)	1
ENSSSCG00000031938	NEDD8	7	75070136	75085898	Infanticide	Bauer (2018)	3
ENSSSCG00000031938	NEDD8	7	75070136	75085898	Infanticide	Bauer (2018)	3
ENSSSCG00000031938	NEDD8	7	75070136	75085898	Infanticide	Bauer (2018)	3
ENSSSCG00000031993	U6	X	94140416	94140522	Adrenaline/creatinine level	Terenina et al. (2013)	2
ENSSSCG00000032469	NA	12	52765187	52867576	Duration of struggling bouts	Ponsuksili et al. (2015)	2
ENSSSCG00000032469	NA	12	52765187	52867576	Latency at an age of 12 days	Ponsuksili et al. (2015)	2
ENSSSCG00000032715	CERS6	15	74927130	75261555	Infanticide	Bauer (2018)	2
ENSSSCG00000032715	CERS6	15	74927130	75261555	Infanticide	Bauer (2018)	2
ENSSSCG00000032726	SREK1	16	44578783	44620094	Infanticide	Bauer (2018)	1
ENSSSCG00000032798	GTF3C2	3	111793273	111820494	Latency at an age of 12 days	Ponsuksili et al. (2015)	1
ENSSSCG00000032846	IMPAD1	4	75191257	75215907	Coping behavior	Gley et al. (2019)	1
ENSSSCG00000032968	VTI1A	14	122849004	123215942	Infanticide	Bauer (2018)	2
ENSSSCG00000032968	VTI1A	14	122849004	123215942	Infanticide	Bauer (2018)	2
ENSSSCG00000033037	SLC25A37	14	7665007	7706768	Social genetic effect (Days to 100kg)	Wu et al. (2019)	1
ENSSSCG00000033041		17	58985580	59053018	Coping behavior	Gley et al. (2019)	3
ENSSSCG00000033120	PALM2AKAP2	1	250680942	251190239	Social genetic effect (Backfat thickness)	Wu et al. (2019)	1
ENSSSCG00000033340	ZNF543	6	61558433	61648580	Frequency of struggling bouts	Ponsuksili et al. (2015)	1
ENSSSCG00000033551	CACNG2	5	11067692	11185505	Duration of struggling bouts	Ponsuksili et al. (2015)	1
ENSSSCG00000034578	NA	5	81098537	81201272	Frequency of struggling bouts	Ponsuksili et al. (2015)	1
ENSSSCG00000036075	WASHC3	5	82155256	82316190	Frequency of struggling bouts	Ponsuksili et al. (2015)	1
ENSSSCG00000036342	NA	2	64265887	64499871	Social genetic effect (Average daily feed intake)	Wu et al. (2019)	1
ENSSSCG00000036476	REEP3	14	66966407	67071196	Coping behavior	Gley et al. (2019)	1
ENSSSCG00000037170	POMP	11	5953743	5975260	Cortisol level	Desautes et al. (2002)	3
ENSSSCG00000037201	MPV17	3	111821690	111835663	Aggressive behavior- Front lesions	Murani et al. (2010)	1
ENSSSCG00000037216	PPP4R2	13	54324997	54378277	Backtest traits (Latency; Duration; and Frequency of responses)	Ponsuksili et al. (2015)	3
ENSSSCG00000037216	PPP4R2	13	54324997	54378277	Duration of struggling bouts	Ponsuksili et al. (2015)	3
ENSSSCG00000037216	PPP4R2	13	54324997	54378277	Duration of struggling bouts	Ponsuksili et al. (2015)	3
ENSSSCG00000037766	NR3C2	8	80290715	80669404	Social genetic effect (Days to 100kg)	Wu et al. (2019)	2
ENSSSCG00000037766	NR3C2	8	80290715	80669404	Cortisol+cortisone/creatinine level	Terenina et al. (2013)	2
ENSSSCG00000038001	RBKS	3	111328750	111426909	Latency at an age of 12 days	Ponsuksili et al. (2015)	1
ENSSSCG00000038394	NA	3	71452538	71499500	Social genetic effect (Backfat thickness to 100 kg)	Wu et al. (2019)	1
ENSSSCG00000038726	RANGRF	12	53485280	53525756	Duration of struggling bouts	Ponsuksili et al. (2015)	15
ENSSSCG00000038726	RANGRF	12	53485280	53525756	Duration of struggling bouts	Ponsuksili et al. (2015)	15
ENSSSCG00000038726	RANGRF	12	53485280	53525756	Latency at an age of 12 days	Ponsuksili et al. (2015)	15
ENSSSCG00000038726	RANGRF	12	53485280	53525756	Duration of struggling bouts	Ponsuksili et al. (2015)	15
ENSSSCG00000038726	RANGRF	12	53485280	53525756	Frequency of struggling bouts	Ponsuksili et al. (2015)	15
ENSSSCG00000038726	RANGRF	12	53485280	53525756	Backtest traits (Latency; Duration; and Frequency of responses)	Ponsuksili et al. (2015)	15
ENSSSCG00000038726	RANGRF	12	53485280	53525756	Frequency of struggling bouts	Ponsuksili et al. (2015)	15
ENSSSCG00000038726	RANGRF	12	53485280	53525756	Backtest traits (Latency; Duration; and Frequency of responses)	Ponsuksili et al. (2015)	15
ENSSSCG00000038726	RANGRF	12	53485280	53525756	Frequency of struggling bouts	Ponsuksili et al. (2015)	15
ENSSSCG00000038726	RANGRF	12	53485280	53525756	Duration of struggling bouts	Ponsuksili et al. (2015)	15
ENSSSCG00000038726	RANGRF	12	53485280	53525756	Latency at an age of 12 days	Ponsuksili et al. (2015)	15
ENSSSCG00000038726	RANGRF	12	53485280	53525756	Frequency of struggling bouts	Ponsuksili et al. (2015)	15
ENSSSCG00000038726	RANGRF	12	53485280	53525756	Backtest traits (Latency; Duration; and Frequency of responses)	Ponsuksili et al. (2015)	15
ENSSSCG00000038726	RANGRF	12	53485280	53525756	Backtest traits (Latency; Duration; and Frequency of responses)	Ponsuksili et al. (2015)	15
ENSSSCG00000038811	MOB3B	10	38438413	38681037	Infanticide	Bauer (2018)	1
ENSSSCG00000038973	PPP1R12A	5	101490277	101639442	Time in the feeder/day	Do et al. (2013)	1
ENSSSCG00000039286	NA	5	73898261	73947240	Frequency of struggling bouts	Ponsuksili et al. (2015)	1
ENSSSCG00000040587		5	67445836	67485982	Frequency of struggling bouts	Ponsuksili et al. (2015)	3
ENSSSCG00000040865	NA	18	4586595	4587279	Cortisol level	Desautes et al. (2002)	2
ENSSSCG00000040865	NA	18	4586595	4587279	Cortisol level variations	Desautes et al. (2002)	2
ENSSSCG00000041823	NA	7	118317443	118421950	Cortisol level	Murani et al. (2012)	1
ENSSSCG00000042224	NA	1	213133453	213329607	Duration of struggling bouts	Ponsuksili et al. (2015)	2
ENSSSCG00000042224	NA	1	213133453	213329607	Frequency of struggling bouts	Ponsuksili et al. (2015)	2
ENSSSCG00000042373	NA	16	23146869	23235006	Social genetic effect (Days to 100kg)	Wu et al. (2019)	2
ENSSSCG00000042373	NA	16	23146869	23235006	Social genetic effect (Days to 100kg)	Wu et al. (2019)	2
ENSSSCG00000042512	NA	8	138910758	138917478	Exploration during stress	Desautes et al. (2002)	1
ENSSSCG00000042527	NA	8	138921010	138923447	Exploration during stress	Desautes et al. (2002)	1
ENSSSCG00000043083	NA	10	62153779	62568930	Frequency of struggling bouts	Ponsuksili et al. (2015)	1
ENSSSCG00000043118	NA	1	269600798	269754992	Daily feeder visits	Reyer et al. (2017)	3
ENSSSCG00000043152	NA	6	152874041	152878805	Infanticide	Quilter et al. (2012)	1
ENSSSCG00000043485		6	18655971	18657555	Time in the feeder/day	Houston et al. (2005)	2
ENSSSCG00000043694		12	59694246	59780759	Time in the feeder/visit	Do et al. (2013)	3
ENSSSCG00000044043	NA	6	8492948	8727425	Frequency of struggling bouts	Ponsuksili et al. (2015)	4
ENSSSCG00000044043	NA	6	8492948	8727425	Frequency of struggling bouts	Ponsuksili et al. (2015)	4
ENSSSCG00000044043	NA	6	8492948	8727425	Duration of struggling bouts	Ponsuksili et al. (2015)	4
ENSSSCG00000044043	NA	6	8492948	8727425	Backtest traits (Latency; Duration; and Frequency of responses)	Ponsuksili et al. (2015)	4
ENSSSCG00000044270	NA	15	119406501	119491846	Infanticide	Bauer (2018)	4
ENSSSCG00000044270	NA	15	119406501	119491846	Infanticide	Bauer (2018)	4
ENSSSCG00000044270	NA	15	119406501	119491846	Infanticide	Bauer (2018)	4
ENSSSCG00000044270	NA	15	119406501	119491846	Infanticide	Bauer (2018)	4
ENSSSCG00000044382	NA	1	163790538	163829920	Social genetic effect (Backfat thickness)	Wu et al. (2019)	1
ENSSSCG00000044652	NA	12	55521796	55617016	Frequency of struggling bouts	Ponsuksili et al. (2015)	9
ENSSSCG00000044652	NA	12	55521796	55617016	Duration of struggling bouts	Ponsuksili et al. (2015)	9
ENSSSCG00000044652	NA	12	55521796	55617016	Backtest traits (Latency; Duration; and Frequency of responses)	Ponsuksili et al. (2015)	9
ENSSSCG00000044652	NA	12	55521796	55617016	Duration of struggling bouts	Ponsuksili et al. (2015)	9
ENSSSCG00000044652	NA	12	55521796	55617016	Frequency of struggling bouts	Ponsuksili et al. (2015)	9
ENSSSCG00000044652	NA	12	55521796	55617016	Duration of struggling bouts	Ponsuksili et al. (2015)	9
ENSSSCG00000044652	NA	12	55521796	55617016	Frequency of struggling bouts	Ponsuksili et al. (2015)	9
ENSSSCG00000044652	NA	12	55521796	55617016	Backtest traits (Latency; Duration; and Frequency of responses)	Ponsuksili et al. (2015)	9
ENSSSCG00000044652	NA	12	55521796	55617016	Backtest traits (Latency; Duration; and Frequency of responses)	Ponsuksili et al. (2015)	9
ENSSSCG00000044694	NA	X	4623590	5165227	Duration of struggling bouts	Ponsuksili et al. (2015)	1
ENSSSCG00000045199	NA	4	11606043	11795871	Frequency of struggling bouts	Ponsuksili et al. (2015)	1
ENSSSCG00000046199	NA	5	42299653	42310144	Cortisol level	Murani et al. (2012)	1
ENSSSCG00000046421	NA	1	110145303	110647352	Frequency of struggling bouts	Ponsuksili et al. (2015)	6
ENSSSCG00000046421	NA	1	110145303	110647352	Infanticide	Bauer (2018)	6
ENSSSCG00000046421	NA	1	110145303	110647352	Frequency of struggling bouts	Ponsuksili et al. (2015)	6
ENSSSCG00000046421	NA	1	110145303	110647352	Frequency of struggling bouts	Ponsuksili et al. (2015)	6
ENSSSCG00000046421	NA	1	110145303	110647352	Frequency of struggling bouts	Ponsuksili et al. (2015)	6
ENSSSCG00000046421	NA	1	110145303	110647352	Frequency of struggling bouts	Ponsuksili et al. (2015)	6
ENSSSCG00000046947	NA	1	269575594	269610052	Daily feeder visits	Reyer et al. (2017)	3
ENSSSCG00000047335	NA	12	53035619	53043129	Frequency of struggling bouts	Ponsuksili et al. (2015)	7
ENSSSCG00000047335	NA	12	53035619	53043129	Frequency of struggling bouts	Ponsuksili et al. (2015)	7
ENSSSCG00000047335	NA	12	53035619	53043129	Duration of struggling bouts	Ponsuksili et al. (2015)	7
ENSSSCG00000047335	NA	12	53035619	53043129	Backtest traits (Latency; Duration; and Frequency of responses)	Ponsuksili et al. (2015)	7
ENSSSCG00000047335	NA	12	53035619	53043129	Latency at an age of 12 days	Ponsuksili et al. (2015)	7
ENSSSCG00000047335	NA	12	53035619	53043129	Backtest traits (Latency; Duration; and Frequency of responses)	Ponsuksili et al. (2015)	7
ENSSSCG00000047335	NA	12	53035619	53043129	Duration of struggling bouts	Ponsuksili et al. (2015)	7
ENSSSCG00000047553	NA	11	13181344	13410239	Duration of struggling bouts	Ponsuksili et al. (2015)	1
ENSSSCG00000047626	NA	13	61806395	61961675	Duration of struggling bouts	Ponsuksili et al. (2015)	2
ENSSSCG00000047626	NA	13	61806395	61961675	Backtest traits (Latency; Duration; and Frequency of responses)	Ponsuksili et al. (2015)	2
ENSSSCG00000047661		X	94122545	94122613	Adrenaline/creatinine level	Terenina et al. (2013)	2
ENSSSCG00000047920	NA	2	65593911	65725443	Social genetic effect (Backfat thickness to 100 kg)	Wu et al. (2019)	1
ENSSSCG00000047929	NA	4	92852737	92872548	Frequency of struggling bouts	Ponsuksili et al. (2015)	1
ENSSSCG00000047938	CLEC19A	3	26465931	26548376	Cortisol level	Murani et al. (2012)	3
ENSSSCG00000048915	NA	12	9722963	9799568	Infanticide	Bauer (2018)	1
ENSSSCG00000049049	NA	15	136542811	136554962	Backtest traits (Latency; Duration; and Frequency of responses)	Ponsuksili et al. (2015)	3
ENSSSCG00000049049	NA	15	136542811	136554962	Frequency of struggling bouts	Ponsuksili et al. (2015)	3
ENSSSCG00000049049	NA	15	136542811	136554962	Frequency of struggling bouts	Ponsuksili et al. (2015)	3
ENSSSCG00000049208	NA	6	153213257	153515040	Social genetic effect (Feed conversion ratio)	Wu et al. (2019)	1
ENSSSCG00000049483	NA	13	23965616	23983349	Social genetic effect (Average daily gain)	Wu et al. (2019)	3
ENSSSCG00000049483	NA	13	23965616	23983349	Social genetic effect (Feed conversion ratio)	Wu et al. (2019)	3
ENSSSCG00000049483	NA	13	23965616	23983349	Social genetic effect (Residual feed intake)	Wu et al. (2019)	3
ENSSSCG00000049938	NA	15	59156086	59157828	Coping behavior	Gley et al. (2019)	1
ENSSSCG00000050950	NA	16	60357002	60684883	Duration of struggling bouts	Ponsuksili et al. (2015)	2
ENSSSCG00000050950	NA	16	60357002	60684883	Duration of struggling bouts	Ponsuksili et al. (2015)	2
ENSSSCG00000051012	NA	8	120970077	120973895	Duration of struggling bouts	Ponsuksili et al. (2015)	1
ENSSSCG00000051794	CHRNB1	12	52742098	52759676	Latency at an age of 12 days	Ponsuksili et al. (2015)	3
ENSSSCG00000051794	CHRNB1	12	52742098	52759676	Duration of struggling bouts	Ponsuksili et al. (2015)	3
ENSSSCG00000051794	CHRNB1	12	52742098	52759676	Duration of struggling bouts	Ponsuksili et al. (2015)	3

## Sheet: S3C
Table S3. Recurrence of candidate genes among genomic regions annotated in farmed mammals. The letter (worksheet) indicates the species: (A) beef and dairy cattle (genome assembly ARS-UCD1.2), (B) pigs (genome assembly Sscrofa11.1), and (C) sheep (genome assembly OAR 3.0). Each worksheet shows the gene identification (i.e., gene name and Ensembl identification), genome coordinate, frequency of ge…
* Genome assemby: OAR 3.0
Ensembl gene	External gene name	Chromsome	Start position	End position	Reference	Trait	Freq
ENSOARG00000001332	VTA1	8	66565201	66637042	Hazard et al. (2014)	Vocalization- high bleat (Arena test 1)	1
ENSOARG00000008496	ZNF646	24	27180106	27185904	Pant et al. (2016)	Endotoxin-induced cortisol response	1
ENSOARG00000011340	MMP16	9	86978756	87360859	Hazard et al. (2014)	Locomotion (Arena test 2)	3
ENSOARG00000011340	MMP16	9	86978756	87360859	Hazard et al. (2014)	Locomotion (Arena test 2)	3
ENSOARG00000011340	MMP16	9	86978756	87360859	Hazard et al. (2014)	Locomotion (Arena test 2)	3
ENSOARG00000013137	APAF1	3	167841409	167919427	Hazard et al. (2014)	Locomotion (Arena test 1)	1
ENSOARG00000013981	SNAPC3	2	83346854	83383884	Poissant et al. (2013)	Docility	1
ENSOARG00000014032	CCDC171	2	83456449	83799094	Poissant et al. (2013)	Docility	2
ENSOARG00000014032	CCDC171	2	83456449	83799094	Poissant et al. (2013)	Docility	2
ENSOARG00000014540	PCBD2	5	43733044	43772761	Hazard et al. (2014)	Vocalization- high bleat (Isolation box test)	1
ENSOARG00000015472	C12orf29	3	124227630	124238082	Hazard et al. (2014)	Vocalization- low bleat (Arena test 2)	1
ENSOARG00000016684	SCEL	10	53167649	53287211	Hazard et al. (2014)	Distance from the human (Corridor test 2)	4
ENSOARG00000016684	SCEL	10	53167649	53287211	Hazard et al. (2014)	Distance from the human (Corridor test 2)	4
ENSOARG00000016684	SCEL	10	53167649	53287211	Hazard et al. (2014)	Distance from the human (Corridor test 2)	4
ENSOARG00000016684	SCEL	10	53167649	53287211	Hazard et al. (2014)	Distance from the human (Corridor test 2)	4
ENSOARG00000016947	S100Z	7	7867040	7869159	Hazard et al. (2014)	Distance from the human (Corridor test 2)	1
ENSOARG00000017899	CMSS1	1	162819453	162955140	Hazard et al. (2014)	Vocalization- low bleat (Arena test 2)	1
ENSOARG00000017958	ANKIB1	4	9494682	9624386	Hazard et al. (2014)	Locomotion (Isolation box test)	3
ENSOARG00000017958	ANKIB1	4	9494682	9624386	Hazard et al. (2014)	Locomotion (Isolation box test)	3
ENSOARG00000017958	ANKIB1	4	9494682	9624386	Hazard et al. (2014)	Locomotion (Isolation box test)	3
ENSOARG00000018765	LRRC49	7	17549882	17700850	Hazard et al. (2014)	Vocalization- high bleat (Social isolation)	8
ENSOARG00000018765	LRRC49	7	17549882	17700850	Hazard et al. (2014)	Vocalization- high bleat (Arena test 1)	8
ENSOARG00000018765	LRRC49	7	17549882	17700850	Hazard et al. (2014)	Vocalization- high bleat (Arena test 1)	8
ENSOARG00000018765	LRRC49	7	17549882	17700850	Hazard et al. (2014)	Vocalization- high bleat (Arena test 1)	8
ENSOARG00000018765	LRRC49	7	17549882	17700850	Hazard et al. (2014)	Vocalization- high bleat (Social isolation)	8
ENSOARG00000018765	LRRC49	7	17549882	17700850	Hazard et al. (2014)	Vocalization- high bleat (Arena test 1)	8
ENSOARG00000018765	LRRC49	7	17549882	17700850	Hazard et al. (2014)	Vocalization- high bleat (Social isolation)	8
ENSOARG00000018765	LRRC49	7	17549882	17700850	Hazard et al. (2014)	Vocalization- high bleat (Social isolation)	8
ENSOARG00000025951	NA	3	3564482	3676554	Hazard et al. (2014)	Vocalization- low bleat (Social isolation)	1
ENSOARG00000026066	NA	3	220536741	220562808	Hazard et al. (2014)	Locomotion (Arena test 2)	1
