# Supplementary material for: A Systematic Review of Genomic Regions and Candidate Genes Underlying Behavioral Traits in Farmed Mammals and Their Link with Human Disorders
Source: Animals (Basel). 2021 Mar 6;11(3):715. doi: 10.3390/ani11030715 (PMC7999279; doi:10.3390/ani11030715)
Supplement: Supplementary file 1 [file animals-11-00715-s001.zip › 2.SupplementaryMaterial/TableS2.xlsx]

## Sheet: S2A
Table S2. Candidate genes identified in farmed mammals. The letter (worksheet) indicates the species: (A) beef and dairy cattle (genome assembly ARS-UCD1.2), (B) pigs (genome assembly Sscrofa11.1), and (C) sheep (genome assembly OAR 3.0). The Ensembl gene identification, external gene name, and genome coordinate (i.e., chromosome, start and end position) are presented. Additionally, homologous ge…
Bovine gene identification (ARS-UCD1.2)					Swine homologous genes (Sscrofa11.1)					Ovine homologous genes (OAR 3.0)					Human homologous genes (GRCh38.p13)
Ensembl gene id	External gene name	Chromosome	Start position	End position	Sscrofa homolog. ensembl gene	Sscrofa homolog. gene name	Sscrofa homolog. chromosome	Sscrofa homolog. start position	Sscrofa homolog. end position	Oaries homolog. ensembl gene	Oaries homolog. gene name	Oaries homolog. chromosome	Oaries homolog. start position	Oaries homolog. end position	Hsapiens homolog. ensembl gene	Hsapiens homolog. gene name	Hsapiens homolog. chromosome	Hsapiens homolog. start position	Hsapiens homolog. end position
ENSBTAG00000000039	SIRT7	19	50976407	50982602	ENSSSCG00000034695	SIRT7	12	1077868	1084119	ENSOARG00000017788	SIRT7	11	50142119	50147468	ENSG00000187531	SIRT7	17	81911939	81921323
ENSBTAG00000000040	MAFG	19	50967339	50972885	ENSSSCG00000035253	MAFG	12	1071632	1074703	ENSOARG00000017782	MAFG	11	50135356	50141785	ENSG00000197063	MAFG	17	81918270	81927735
ENSBTAG00000000042	PYCR1	19	50957969	50962684	ENSSSCG00000034723	PYCR1	12	1060568	1064809	ENSOARG00000017754	PYCR1	11	50124987	50128563	ENSG00000183010	PYCR1	17	81932384	81942412
ENSBTAG00000000044	MYADML2	19	50953006	50956142	ENSSSCG00000032974	MYADML2	12	1055250	1056290	ENSOARG00000000164	MYADML2	11	50119677	50120600	ENSG00000185105	MYADML2	17	81939645	81947233
ENSBTAG00000000087	HSD17B12	15	73781285	73958433	ENSSSCG00000021739	HSD17B12	2	18456019	18611782	ENSOARG00000000948	HSD17B12	15	71980443	72147444	ENSG00000149084	HSD17B12	11	43680680	43856617
ENSBTAG00000000224	TSPAN15	28	25803071	25855714	ENSSSCG00000036152	TSPAN15	14	72468914	72555082	ENSOARG00000005596	TSPAN15	25	25634767	25658235	ENSG00000099282	TSPAN15	10	69451465	69507666
ENSBTAG00000000271	MNS1	10	53893423	53977929	ENSSSCG00000004601	MNS1	1	115471922	115553524	ENSOARG00000020878	MNS1	7	50876999	50966391	ENSG00000138587	MNS1	15	56421544	56465137
ENSBTAG00000000354	PDE6G	19	51158511	51160605	ENSSSCG00000045526		12	1237835	1239837	ENSOARG00000018382	PDE6G	11	50318674	50319888	ENSG00000185527	PDE6G	17	81650459	81663112
ENSBTAG00000000355	OXLD1	19	51154298	51156611	ENSSSCG00000033788	OXLD1	12	1232816	1234380	ENSOARG00000018364	OXLD1	11	50314135	50315390	ENSG00000204237	OXLD1	17	81665036	81666635
ENSBTAG00000000368	OR56A1	15	46979417	46981506	ENSSSCG00000014639	OR56A1	9	3533926	3534882	ENSOARG00000017429	OR56A1	15	46356594	46357550	ENSG00000180934	OR56A1	11	6019336	6034338
ENSBTAG00000000586	CPLANE1	20	37045115	37150094	ENSSSCG00000016843	CPLANE1	16	22381327	22500998	ENSOARG00000010431	CPLANE1	16	36968109	37070577	ENSG00000197603	CPLANE1	5	37106228	37249428
ENSBTAG00000000606	SYT10	5	76301501	76417740	ENSSSCG00000000527	SYT10	5	40872283	40934326	ENSOARG00000019303	SYT10	3	181105243	181215802	ENSG00000110975	SYT10	12	33374238	33439819
ENSBTAG00000000648	ADAMTS5	1	9440973	9491324	ENSSSCG00000012027	ADAMTS5	13	190361449	190412949	ENSOARG00000014877	ADAMTS5	1	127592697	127646617	ENSG00000154736	ADAMTS5	21	26917922	26967088
ENSBTAG00000000648	ADAMTS5	1	9440973	9491324	ENSSSCG00000012027	ADAMTS5	13	190361449	190412949	ENSOARG00000014877	ADAMTS5	1	127592697	127646617	ENSG00000154736	ADAMTS5	21	26917922	26967088
ENSBTAG00000000648	ADAMTS5	1	9440973	9491324	ENSSSCG00000012027	ADAMTS5	13	190361449	190412949	ENSOARG00000014877	ADAMTS5	1	127592697	127646617	ENSG00000154736	ADAMTS5	21	26917922	26967088
ENSBTAG00000000648	ADAMTS5	1	9440973	9491324	ENSSSCG00000012027	ADAMTS5	13	190361449	190412949	ENSOARG00000014877	ADAMTS5	1	127592697	127646617	ENSG00000154736	ADAMTS5	21	26917922	26967088
ENSBTAG00000000655	MIPOL1	21	47398496	47734138	ENSSSCG00000039714	MIPOL1	7	62515006	62796067	ENSOARG00000008191	MIPOL1	18	46376590	46617461	ENSG00000151338	MIPOL1	14	37197913	37552361
ENSBTAG00000000655	MIPOL1	21	47398496	47734138	ENSSSCG00000039714	MIPOL1	7	62515006	62796067	ENSOARG00000008191	MIPOL1	18	46376590	46617461	ENSG00000151338	MIPOL1	14	37197913	37552361
ENSBTAG00000000694	TAF10	15	46453641	46455094	ENSSSCG00000029630	TAF10	9	3144277	3145720	ENSOARG00000017185	TAF10	15	45860391	45862217	ENSG00000166337	TAF10	11	6606294	6612539
ENSBTAG00000000697	RRP8	15	46462641	46466203	ENSSSCG00000023880	RRP8	9	3150877	3162562	ENSOARG00000017435	RRP8	15	45868603	45872611	ENSG00000132275	RRP8	11	6595072	6603616
ENSBTAG00000000874	CAST	7	96033978	96167151	ENSSSCG00000014170	CAST	2	103255630	103378623	ENSOARG00000017709	CAST	5	93354399	93484087	ENSG00000153113	CAST	5	96525267	96779595
ENSBTAG00000000874	CAST	7	96033978	96167151	ENSSSCG00000014170	CAST	2	103255630	103378623	ENSOARG00000017709	CAST	5	93354399	93484087	ENSG00000153113	CAST	5	96525267	96779595
ENSBTAG00000000874	CAST	7	96033978	96167151	ENSSSCG00000014170	CAST	2	103255630	103378623	ENSOARG00000017709	CAST	5	93354399	93484087	ENSG00000153113	CAST	5	96525267	96779595
ENSBTAG00000000874	CAST	7	96033978	96167151	ENSSSCG00000014170	CAST	2	103255630	103378623	ENSOARG00000017709	CAST	5	93354399	93484087	ENSG00000153113	CAST	5	96525267	96779595
ENSBTAG00000000920	DNAH17	19	53691404	53787907	ENSSSCG00000036056	DNAH17	12	3473087	3590318	ENSOARG00000004141	DNAH17	11	52680020	52775989	ENSG00000187775	DNAH17	17	78423697	78577396
ENSBTAG00000000948	RAB2A	14	26181071	26253265	ENSSSCG00000006232	RAB2A	4	72800624	72882147	ENSOARG00000016046	RAB2A	9	39008886	39065425	ENSG00000104388	RAB2A	8	60516936	60623644
ENSBTAG00000001044	SUPV3L1	28	25555682	25580735	ENSSSCG00000010251	SUPV3L1	14	72245600	72277049	ENSOARG00000005389	SUPV3L1	25	25349230	25371374	ENSG00000156502	SUPV3L1	10	69180234	69209099
ENSBTAG00000001156	ST3GAL1	14	7865552	7951420	ENSSSCG00000005943	ST3GAL1	4	7814694	7909528	ENSOARG00000005371	ST3GAL1	9	20872575	20942075	ENSG00000008513	ST3GAL1	8	133454848	133571940
ENSBTAG00000001156	ST3GAL1	14	7865552	7951420	ENSSSCG00000005943	ST3GAL1	4	7814694	7909528	ENSOARG00000005371	ST3GAL1	9	20872575	20942075	ENSG00000008513	ST3GAL1	8	133454848	133571940
ENSBTAG00000001288	MAOB	X	99790477	99912393	ENSSSCG00000023215	MAOB	X	39025971	39144345	ENSOARG00000003288	MAOB	X	40781769	40812225	ENSG00000069535	MAOB	X	43766610	43882450
ENSBTAG00000001368	LGALS3BP	19	53416674	53427208	ENSSSCG00000036383	LGALS3BP	12	3212432	3222711	ENSOARG00000003257	LGALS3BP	11	52411432	52417727	ENSG00000108679	LGALS3BP	17	78971238	78979947
ENSBTAG00000001503	TRIM72	25	27295750	27305411	ENSSSCG00000007757	TRIM72	3	17280617	17306738	ENSOARG00000008958	TRIM72	24	27290363	27297934	ENSG00000177238	TRIM72	16	31214091	31231537
ENSBTAG00000001526		21	20076520	20077473	ENSSSCG00000034559		7	54109239	54125428	ENSOARG00000011091		18	19174177	19175418				NA	NA
ENSBTAG00000001579	AGO2	14	3055942	3138226	ENSSSCG00000005935	AGO2	4	2919529	3015367	ENSOARG00000003763	AGO2	9	15966562	16005187	ENSG00000123908	AGO2	8	140520156	140635633
ENSBTAG00000001673	C2CD5	5	87691740	87783526	ENSSSCG00000000570	C2CD5	5	51040514	51132288	ENSOARG00000020155	C2CD5	3	192443823	192530347	ENSG00000111731	C2CD5	12	22448583	22544546
ENSBTAG00000001724	ZADH2	24	3485651	3493191	ENSSSCG00000032488	ZADH2	1	148987568	148998731	ENSOARG00000004562	ZADH2	23	3446293	3449592	ENSG00000180011	ZADH2	18	75195113	75209139
ENSBTAG00000001724	ZADH2	24	3485651	3493191	ENSSSCG00000032488	ZADH2	1	148987568	148998731	ENSOARG00000004562	ZADH2	23	3446293	3449592	ENSG00000180011	ZADH2	18	75195113	75209139
ENSBTAG00000001868	PCYT2	19	50982926	50990089	ENSSSCG00000039650	PCYT2	12	1084410	1092592	ENSOARG00000017906	PCYT2	11	50148105	50155340	ENSG00000185813	PCYT2	17	81900958	81911432
ENSBTAG00000001888	MED13L	17	58611134	58888297	ENSSSCG00000009864	MED13L	14	36064067	36384562	ENSOARG00000005789	MED13L	17	58364825	58502242	ENSG00000123066	MED13L	12	115953872	116277719
ENSBTAG00000002174	RERG	5	94669118	94824113	ENSSSCG00000000602	RERG	5	57349377	57462805	ENSOARG00000020676	RERG	3	199510067	199644563	ENSG00000134533	RERG	12	15107783	15348675
ENSBTAG00000002294	SIM1	9	49484923	49554234	ENSSSCG00000004357	SIM1	1	67214337	67294397	ENSOARG00000011739	SIM1	8	36569062	36642789	ENSG00000112246	SIM1	6	100385009	100464921
ENSBTAG00000002344	ORAI3	25	27087303	27092751	ENSSSCG00000007770	ORAI3	3	17490524	17497062	ENSOARG00000008151	ORAI3	24	27073875	27081653	ENSG00000175938	ORAI3	16	30949068	30956461
ENSBTAG00000002345	SETD1A	25	27095052	27122818	ENSSSCG00000007782	SETD1A	3	17463768	17488594				NA	NA	ENSG00000099381	SETD1A	16	30957754	30984664
ENSBTAG00000002346	HSD3B7	25	27119323	27122802	ENSSSCG00000032369	HSD3B7	3	17459627	17463386	ENSOARG00000008255	HSD3B7	24	27106043	27108526	ENSG00000099377	HSD3B7	16	30985207	30989147
ENSBTAG00000002361	TMCC2	16	3006671	3044514	ENSSSCG00000015287	TMCC2	9	65910089	65954063	ENSOARG00000003717	TMCC2	12	2313332	2349980	ENSG00000133069	TMCC2	1	205227946	205285632
ENSBTAG00000002374	ARMC5	25	27493317	27500855	ENSSSCG00000025245	ARMC5	3	17100624	17108365	ENSOARG00000009484	ARMC5	24	27490512	27497969	ENSG00000140691	ARMC5	16	31458080	31467166
ENSBTAG00000002381	ZDHHC5	15	80912886	80931167	ENSSSCG00000013178	ZDHHC5	2	13250970	13276114	ENSOARG00000010201	ZDHHC5	15	78118587	78135838	ENSG00000156599	ZDHHC5	11	57667747	57701182
ENSBTAG00000002391	TGFB1I1	25	27503118	27510659	ENSSSCG00000035952	TGFB1I1	3	17090071	17099020	ENSOARG00000009529	TGFB1I1	24	27500166	27506161	ENSG00000140682	TGFB1I1	16	31471585	31477960
ENSBTAG00000002404	TMX2	15	80941209	80949881	ENSSSCG00000013176	TMX2	2	13230468	13241113	ENSOARG00000010387	TMX2	15	78145651	78154137	ENSG00000213593	TMX2	11	57712593	57740973
ENSBTAG00000002411	CTNND1	15	80967264	81012627	ENSSSCG00000013174	CTNND1	2	13143939	13209224	ENSOARG00000010654	CTNND1	15	78195278	78215721	ENSG00000198561	CTNND1	11	57753243	57819546
ENSBTAG00000002425	SCN9A	2	29996676	30088178	ENSSSCG00000015913	SCN9A	15	72748692	72912407	ENSOARG00000004675	SCN9A	2	142138376	142228357	ENSG00000169432	SCN9A	2	166195185	166376001
ENSBTAG00000002534	EEF1E1	23	47367326	47383134	ENSSSCG00000036257		7	5370967	5390619	ENSOARG00000016972		20	46350392	46364433	ENSG00000265818	EEF1E1-BLOC1S5	6	8015726	8102530
ENSBTAG00000002534	EEF1E1	23	47367326	47383134	ENSSSCG00000036257		7	5370967	5390619	ENSOARG00000016972		20	46350392	46364433	ENSG00000124802	EEF1E1	6	8073360	8102559
ENSBTAG00000002534	EEF1E1	23	47367326	47383134	ENSSSCG00000036257		7	5370967	5390619	ENSOARG00000016972		20	46350392	46364433	ENSG00000265818	EEF1E1-BLOC1S5	6	8015726	8102530
ENSBTAG00000002534	EEF1E1	23	47367326	47383134	ENSSSCG00000036257		7	5370967	5390619	ENSOARG00000016972		20	46350392	46364433	ENSG00000124802	EEF1E1	6	8073360	8102559
ENSBTAG00000002534	EEF1E1	23	47367326	47383134	ENSSSCG00000036257		7	5370967	5390619	ENSOARG00000016972		20	46350392	46364433	ENSG00000265818	EEF1E1-BLOC1S5	6	8015726	8102530
ENSBTAG00000002534	EEF1E1	23	47367326	47383134	ENSSSCG00000036257		7	5370967	5390619	ENSOARG00000016972		20	46350392	46364433	ENSG00000124802	EEF1E1	6	8073360	8102559
ENSBTAG00000002534	EEF1E1	23	47367326	47383134	ENSSSCG00000036257		7	5370967	5390619	ENSOARG00000016972		20	46350392	46364433	ENSG00000265818	EEF1E1-BLOC1S5	6	8015726	8102530
ENSBTAG00000002534	EEF1E1	23	47367326	47383134	ENSSSCG00000036257		7	5370967	5390619	ENSOARG00000016972		20	46350392	46364433	ENSG00000124802	EEF1E1	6	8073360	8102559
ENSBTAG00000002580	MYH14	18	56416654	56489716	ENSSSCG00000027407	MYH14	6	55113520	55200752	ENSOARG00000013801	MYH14	14	55454935	55527143	ENSG00000105357	MYH14	19	50188186	50310542
ENSBTAG00000002982	PITPNM3	19	25321703	25411010	ENSSSCG00000017890	PITPNM3	12	50728910	50898336	ENSOARG00000001862	PITPNM3	11	24959231	25033463	ENSG00000091622	PITPNM3	17	6451263	6556555
ENSBTAG00000003043	GNG2	10	44659979	44794168	ENSSSCG00000028092		1	181428919	181651972	ENSOARG00000020702	GNG2	7	41852024	41870440	ENSG00000186469	GNG2	14	51826195	51979342
ENSBTAG00000003152	IFI27	21	58735482	58744443	ENSSSCG00000035297	ISG12(A)	7	115356519	115363069	ENSOARG00000014413		18	57604525	57609134	ENSG00000119632	IFI27L2	14	94127779	94130253
ENSBTAG00000003185	ASAP1	14	10295954	10604312	ENSSSCG00000028759	ASAP1	4	10140124	10451929	ENSOARG00000007686	ASAP1	9	23466191	23575569	ENSG00000153317	ASAP1	8	130052104	130443674
ENSBTAG00000003237	IQSEC1	22	58736452	58878769	ENSSSCG00000027812	IQSEC1	13	71030878	71366685	ENSOARG00000000630		JH924682.1	7272	17833	ENSG00000144711	IQSEC1	3	12897043	13283281
ENSBTAG00000003264	NR1H2	18	56540703	56547718	ENSSSCG00000003211	NR1H2	6	55237953	55245456	ENSOARG00000013898	NR1H2	14	55580833	55589146	ENSG00000131408	NR1H2	19	50329653	50383388
ENSBTAG00000003353	SLC6A2	18	23875374	23939382	ENSSSCG00000002827	SLC6A2	6	29931664	29980823	ENSOARG00000018150	SLC6A2	14	23374003	23411612	ENSG00000103546	SLC6A2	16	55655604	55706192
ENSBTAG00000003417	PHKG2	25	26869325	26878577	ENSSSCG00000007788	PHKG2	3	17639996	17656618	ENSOARG00000007478	PHKG2	24	26885821	26894418	ENSG00000156873	PHKG2	16	30748293	30761176
ENSBTAG00000003421	RNF40	25	26883214	26894901	ENSSSCG00000007786	RNF40	3	17622319	17639900	ENSOARG00000007674	RNF40	24	26899263	26910515	ENSG00000103549	RNF40	16	30761745	30776307
ENSBTAG00000003457	ATF5	18	56269038	56273691	ENSSSCG00000003201	ATF5	6	54945119	54950137				NA	NA	ENSG00000169136	ATF5	19	49928702	49933935
ENSBTAG00000003532	TLE4	8	55576283	55729912	ENSSSCG00000005288	TLE4	1	232355959	232504763	ENSOARG00000012336	TLE4	2	56637335	56796354	ENSG00000106829	TLE4	9	79571773	79726882
ENSBTAG00000003564	HPX	15	46605826	46638913	ENSSSCG00000014626	HPX	9	3288172	3297047	ENSOARG00000018312	HPX	15	46013968	46023453	ENSG00000110169	HPX	11	6431049	6442617
ENSBTAG00000003565	TRIM3	15	46574037	46599884	ENSSSCG00000014625	TRIM3	9	3249938	3285977	ENSOARG00000018257	TRIM3	15	45990038	46006695	ENSG00000110171	TRIM3	11	6448613	6474459
ENSBTAG00000003566	ARFIP2	15	46566770	46571931				NA	NA	ENSOARG00000018201	ARFIP2	15	45974282	45977812	ENSG00000132254	ARFIP2	11	6474683	6481479
ENSBTAG00000003775	C8B	3	89165719	89209186	ENSSSCG00000003834	C8B	6	155387142	155458586	ENSOARG00000008121	C8B	1	31284251	31329404	ENSG00000021852	C8B	1	56929207	56966140
ENSBTAG00000003775	C8B	3	89165719	89209186	ENSSSCG00000003834	C8B	6	155387142	155458586	ENSOARG00000008121	C8B	1	31284251	31329404	ENSG00000021852	C8B	1	56929207	56966140
ENSBTAG00000003775	C8B	3	89165719	89209186	ENSSSCG00000003834	C8B	6	155387142	155458586	ENSOARG00000008121	C8B	1	31284251	31329404	ENSG00000021852	C8B	1	56929207	56966140
ENSBTAG00000003775	C8B	3	89165719	89209186	ENSSSCG00000003834	C8B	6	155387142	155458586	ENSOARG00000008121	C8B	1	31284251	31329404	ENSG00000021852	C8B	1	56929207	56966140
ENSBTAG00000003775	C8B	3	89165719	89209186	ENSSSCG00000003834	C8B	6	155387142	155458586	ENSOARG00000008121	C8B	1	31284251	31329404	ENSG00000021852	C8B	1	56929207	56966140
ENSBTAG00000003775	C8B	3	89165719	89209186	ENSSSCG00000003834	C8B	6	155387142	155458586	ENSOARG00000008121	C8B	1	31284251	31329404	ENSG00000021852	C8B	1	56929207	56966140
ENSBTAG00000003837	RSPO1	3	108267191	108288596	ENSSSCG00000032240	RSPO1	6	93665138	93685197	ENSOARG00000019811	RSPO1	1	12198285	12212782	ENSG00000169218	RSPO1	1	37611350	37634892
ENSBTAG00000003838		14	9720375	9721103				NA	NA				NA	NA				NA	NA
ENSBTAG00000003876	MCU	28	28709027	28902834	ENSSSCG00000010290	MCU	14	75518528	75721502	ENSOARG00000007254	MCU	25	28600028	28790195	ENSG00000156026	MCU	10	72692131	72887694
ENSBTAG00000003894	NDRG4	18	26255289	26298424	ENSSSCG00000021911	NDRG4	6	20223871	20265577	ENSOARG00000001432	NDRG4	14	25701810	25717354	ENSG00000103034	NDRG4	16	58462846	58513628
ENSBTAG00000003920	TGM1	10	20902051	20916712	ENSSSCG00000001993	TGM1	7	75021761	75047300	ENSOARG00000019146	TGM1	7	20524488	20538003	ENSG00000092295	TGM1	14	24249114	24264432
ENSBTAG00000003920	TGM1	10	20902051	20916712	ENSSSCG00000001993	TGM1	7	75021761	75047300	ENSOARG00000019146	TGM1	7	20524488	20538003	ENSG00000092295	TGM1	14	24249114	24264432
ENSBTAG00000003920	TGM1	10	20902051	20916712	ENSSSCG00000001993	TGM1	7	75021761	75047300	ENSOARG00000019146	TGM1	7	20524488	20538003	ENSG00000092295	TGM1	14	24249114	24264432
ENSBTAG00000004063	SERPINA5	21	59460078	59465438	ENSSSCG00000002481	SERPINA5	7	115799444	115810824	ENSOARG00000015144	SERPINA5	18	58104179	58132485	ENSG00000188488	SERPINA5	14	94561442	94593118
ENSBTAG00000004145	ANO4	5	64586995	65019424	ENSSSCG00000000873	ANO4	5	83052958	83489395	ENSOARG00000014173	ANO4	3	169622065	170061610	ENSG00000151572	ANO4	12	100717526	101128641
ENSBTAG00000004272	ISG12(B)	21	58715675	58727005				NA	NA	ENSOARG00000014451		18	57619357	57630796	ENSG00000119632	IFI27L2	14	94127779	94130253
ENSBTAG00000004339		21	19998520	20005965	ENSSSCG00000001830		7	54322505	54322966	ENSOARG00000017413		18	19282314	19283210				NA	NA
ENSBTAG00000004339		21	19998520	20005965	ENSSSCG00000034363		7	54269527	54270617	ENSOARG00000017413		18	19282314	19283210				NA	NA
ENSBTAG00000004339		21	19998520	20005965	ENSSSCG00000032460		7	54199932	54245349	ENSOARG00000017413		18	19282314	19283210				NA	NA
ENSBTAG00000004339		21	19998520	20005965	ENSSSCG00000033284		7	54161826	54162371	ENSOARG00000017413		18	19282314	19283210				NA	NA
ENSBTAG00000004339		21	19998520	20005965	ENSSSCG00000035306		7	54240191	54241213	ENSOARG00000017413		18	19282314	19283210				NA	NA
ENSBTAG00000004398	IMMP2L	4	56808963	57722182	ENSSSCG00000016650	IMMP2L	18	34006688	34906268				NA	NA	ENSG00000184903	IMMP2L	7	110662644	111562517
ENSBTAG00000004398	IMMP2L	4	56808963	57722182	ENSSSCG00000016650	IMMP2L	18	34006688	34906268				NA	NA	ENSG00000184903	IMMP2L	7	110662644	111562517
ENSBTAG00000004680	SLC13A5	19	25181428	25204840	ENSSSCG00000017888	SLC13A5	12	50679252	50710983	ENSOARG00000001026	SLC13A5	11	24800461	24825331	ENSG00000141485	SLC13A5	17	6684719	6713377
ENSBTAG00000004739	SLC18A2	26	37562768	37602774	ENSSSCG00000020671	SLC18A2	14	127357555	127396533	ENSOARG00000018252	SLC18A2	22	36529442	36567596	ENSG00000165646	SLC18A2	10	117241093	117279430
ENSBTAG00000004739	SLC18A2	26	37562768	37602774	ENSSSCG00000020671	SLC18A2	14	127357555	127396533	ENSOARG00000018252	SLC18A2	22	36529442	36567596	ENSG00000165646	SLC18A2	10	117241093	117279430
ENSBTAG00000004739	SLC18A2	26	37562768	37602774	ENSSSCG00000020671	SLC18A2	14	127357555	127396533	ENSOARG00000018252	SLC18A2	22	36529442	36567596	ENSG00000165646	SLC18A2	10	117241093	117279430
ENSBTAG00000004739	SLC18A2	26	37562768	37602774	ENSSSCG00000020671	SLC18A2	14	127357555	127396533	ENSOARG00000018252	SLC18A2	22	36529442	36567596	ENSG00000165646	SLC18A2	10	117241093	117279430
ENSBTAG00000004739	SLC18A2	26	37562768	37602774	ENSSSCG00000020671	SLC18A2	14	127357555	127396533	ENSOARG00000018252	SLC18A2	22	36529442	36567596	ENSG00000165646	SLC18A2	10	117241093	117279430
ENSBTAG00000004739	SLC18A2	26	37562768	37602774	ENSSSCG00000020671	SLC18A2	14	127357555	127396533	ENSOARG00000018252	SLC18A2	22	36529442	36567596	ENSG00000165646	SLC18A2	10	117241093	117279430
ENSBTAG00000004739	SLC18A2	26	37562768	37602774	ENSSSCG00000020671	SLC18A2	14	127357555	127396533	ENSOARG00000018252	SLC18A2	22	36529442	36567596	ENSG00000165646	SLC18A2	10	117241093	117279430
ENSBTAG00000004739	SLC18A2	26	37562768	37602774	ENSSSCG00000020671	SLC18A2	14	127357555	127396533	ENSOARG00000018252	SLC18A2	22	36529442	36567596	ENSG00000165646	SLC18A2	10	117241093	117279430
ENSBTAG00000004739	SLC18A2	26	37562768	37602774	ENSSSCG00000020671	SLC18A2	14	127357555	127396533	ENSOARG00000018252	SLC18A2	22	36529442	36567596	ENSG00000165646	SLC18A2	10	117241093	117279430
ENSBTAG00000004838	IRX5	18	23234761	23240750	ENSSSCG00000032145	IRX5	6	30511894	30515097	ENSOARG00000011056	IRX5	14	22721424	22722716	ENSG00000176842	IRX5	16	54930865	54934485
ENSBTAG00000005238	NCKAP5	2	64157472	64872456	ENSSSCG00000023479		15	18800620	19462259	ENSOARG00000011536	NCKAP5	2	176588852	177287886	ENSG00000176771	NCKAP5	2	132671788	133568463
ENSBTAG00000005338	EIF3M	15	63298794	63316294	ENSSSCG00000013315	EIF3M	2	28256591	28411579	ENSOARG00000016580	EIF3M	15	61503404	61522399	ENSG00000149100	EIF3M	11	32583798	32606264
ENSBTAG00000005410	RGS7	16	35397169	35882504	ENSSSCG00000010840	RGS7	10	11950900	12322360	ENSOARG00000008881	RGS7	12	33688227	34030647	ENSG00000182901	RGS7	1	240775515	241357230
ENSBTAG00000005449	MCHR2	9	49923127	49948405	ENSSSCG00000004356	MCHR2	1	66837595	66856947				NA	NA	ENSG00000152034	MCHR2	6	99918519	99994247
ENSBTAG00000005576	CLEC11A	18	56802302	56804604	ENSSSCG00000036814	CLEC11A	6	55496722	55506666	ENSOARG00000014136		14	55852657	55854076	ENSG00000105472	CLEC11A	19	50723364	50725718
ENSBTAG00000005583	HYI	3	102573104	102575815	ENSSSCG00000003940	HYI	6	167809093	167816779	ENSOARG00000000414	HYI	1	17897426	17900012	ENSG00000178922	HYI	1	43451003	43453989
ENSBTAG00000005757	FUS	25	27267596	27277781	ENSSSCG00000030798	FUS	3	17314332	17326637	ENSOARG00000008869		24	27259119	27265626	ENSG00000089280	FUS	16	31180138	31191605
ENSBTAG00000005792	BCCIP	26	45324631	45341336	ENSSSCG00000010743	BCCIP	14	135129360	135154234	ENSOARG00000011677		22	44246823	44263979	ENSG00000107949	BCCIP	10	125823546	125853695
ENSBTAG00000005987	WDR33	2	4676998	4785534	ENSSSCG00000015861	WDR33	15	59520050	59638880	ENSOARG00000016015	WDR33	2	116592004	116653145	ENSG00000136709	WDR33	2	127701027	127811187
ENSBTAG00000006003	SAP130	2	4454874	4530094	ENSSSCG00000015859	SAP130	15	59312418	59410591	ENSOARG00000015968	SAP130	2	116322462	116394278	ENSG00000136715	SAP130	2	127941217	128028120
ENSBTAG00000006045	P4HB	19	51034066	51044560	ENSSSCG00000039148	P4HB	12	1121793	1131291	ENSOARG00000018038	P4HB	11	50196914	50206198	ENSG00000185624	P4HB	17	81843161	81860624
ENSBTAG00000006262	LIMS2	2	4842239	4887427	ENSSSCG00000015862	LIMS2	15	59672538	59709380	ENSOARG00000016024	LIMS2	2	116729873	116746455	ENSG00000072163	LIMS2	2	127638381	127681786
ENSBTAG00000006410	DCTN5	25	21293320	21322278	ENSSSCG00000040943	DCTN5	3	22558951	22586802	ENSOARG00000017281	DCTN5	24	21297798	21325007	ENSG00000166847	DCTN5	16	23641466	23677472
ENSBTAG00000006457	AHSP	25	27543234	27544133	ENSSSCG00000037878	AHSP	3	17059342	17060348	ENSOARG00000009793	AHSP	24	27538896	27539425	ENSG00000169877	AHSP	16	31527900	31528803
ENSBTAG00000006493	CLP1	15	80900685	80903789	ENSSSCG00000031442	CLP1	2	13282160	13289898	ENSOARG00000010145	CLP1	15	78106595	78108864	ENSG00000172409	CLP1	11	57648992	57661865
ENSBTAG00000006510	YRDC	3	108109004	108114061	ENSSSCG00000040425	YRDC	6	93829319	93833667	ENSOARG00000019873	YRDC	1	12371619	12374992	ENSG00000196449	YRDC	1	37802945	37808208
ENSBTAG00000006511	MTF1	3	108063039	108103478	ENSSSCG00000037516	MTF1	6	93839174	93884405	ENSOARG00000019896	MTF1	1	12381116	12420275	ENSG00000188786	MTF1	1	37809574	37859592
ENSBTAG00000006582	SSTR1	21	48348493	48351072	ENSSSCG00000001938	SSTR1	7	61890563	61894978	ENSOARG00000017551	SSTR1	18	47234512	47235684	ENSG00000139874	SSTR1	14	38207904	38213067
ENSBTAG00000006663	CYTH1	19	53565765	53643768	ENSSSCG00000017167	CYTH1	12	3355954	3432644	ENSOARG00000003538	CYTH1	11	52593588	52631737	ENSG00000108669	CYTH1	17	78674048	78782297
ENSBTAG00000006893	BBX	1	52133128	52430797	ENSSSCG00000011943	BBX	13	151722085	152005073	ENSOARG00000018829	BBX	1	170634029	170912618	ENSG00000114439	BBX	3	107522936	107811339
ENSBTAG00000007010		26	45189455	45190260				NA	NA				NA	NA				NA	NA
ENSBTAG00000007121	TK1	19	53977498	53991174	ENSSSCG00000037120	TK1	12	3635220	3795917	ENSOARG00000005673	TK1	11	52963145	52975382	ENSG00000167900	TK1	17	78174091	78187233
ENSBTAG00000007195	GUCA2A	3	104015403	104017508				NA	NA	ENSOARG00000020385	GUCA2A	1	16472798	16474553	ENSG00000197273	GUCA2A	1	42162690	42164745
ENSBTAG00000007268	F13A1	23	48770091	48913854	ENSSSCG00000024310	F13A1	7	3751291	3900765	ENSOARG00000018445	F13A1	20	47734507	47872375	ENSG00000124491	F13A1	6	6144084	6321013
ENSBTAG00000007299	SF3A3	3	107971020	107997728	ENSSSCG00000003643	SF3A3	6	93950704	93976329	ENSOARG00000019950	SF3A3	1	12485450	12509334	ENSG00000183431	SF3A3	1	37956975	37990075
ENSBTAG00000007300	FHL3	3	107959452	107967135	ENSSSCG00000003644	FHL3	6	93980639	93988573	ENSOARG00000019952	FHL3	1	12513522	12516901	ENSG00000183386	FHL3	1	37996770	38005606
ENSBTAG00000007409	MILR1	19	48618991	48639790	ENSSSCG00000032612	MILR1	12	14608357	14636945	ENSOARG00000014870	MILR1	11	48040699	48061882	ENSG00000271605	MILR1	17	64449037	64468643
ENSBTAG00000007429	SPNS2	19	24986777	25023355	ENSSSCG00000017879	SPNS2	12	50454026	50491171	ENSOARG00000019093	SPNS2	11	24612444	24633665	ENSG00000183018	SPNS2	17	4498881	4539035
ENSBTAG00000007523	STX4	25	27156826	27163281	ENSSSCG00000007768	STX4	3	17416842	17431053	ENSOARG00000008331	STX4	24	27146500	27154401	ENSG00000103496	STX4	16	31032889	31042975
ENSBTAG00000007675	NPHP1	11	1697163	1762645	ENSSSCG00000008111	NPHP1	3	46281570	46377273	ENSOARG00000014241	NPHP1	3	104632305	104700453	ENSG00000144061	NPHP1	2	110122311	110205066
ENSBTAG00000007736		14	9074043	9111806	ENSSSCG00000005954		4	9019126	9052563	ENSOARG00000007044		9	22079075	22102894	ENSG00000258417	AC100868.1	8	132024238	132085655
ENSBTAG00000007736		14	9074043	9111806	ENSSSCG00000005954		4	9019126	9052563	ENSOARG00000007044		9	22079075	22102894	ENSG00000253117	OC90	8	132024216	132059382
ENSBTAG00000007808	ANTXR1	11	67359790	67615063	ENSSSCG00000008340	ANTXR1	3	73157752	73398345	ENSOARG00000019828	ANTXR1	3	38977681	39235539	ENSG00000169604	ANTXR1	2	69013178	69249327
ENSBTAG00000007820		7	2653256	2653810	ENSSSCG00000027778		7	34068806	34183528	ENSOARG00000015212	GLO1	20	12545898	12573190	ENSG00000124767	GLO1	6	38675925	38703145
ENSBTAG00000007820		7	2653256	2653810	ENSSSCG00000048357		6	155745855	155751285	ENSOARG00000015212	GLO1	20	12545898	12573190	ENSG00000124767	GLO1	6	38675925	38703145
ENSBTAG00000007897	POMC	11	74117511	74124989	ENSSSCG00000033439		AEMK02000506.1	53012	53401	ENSOARG00000018247	POMC	3	32466656	32469942	ENSG00000115138	POMC	2	25160853	25168903
ENSBTAG00000007897	POMC	11	74117511	74124989	ENSSSCG00000038787		AEMK02000534.1	18103	18492	ENSOARG00000018247	POMC	3	32466656	32469942	ENSG00000115138	POMC	2	25160853	25168903
ENSBTAG00000007897	POMC	11	74117511	74124989	ENSSSCG00000036069		AEMK02000703.1	18270	18659	ENSOARG00000018247	POMC	3	32466656	32469942	ENSG00000115138	POMC	2	25160853	25168903
ENSBTAG00000007897	POMC	11	74117511	74124989	ENSSSCG00000021155		3	113661004	113670418	ENSOARG00000018247	POMC	3	32466656	32469942	ENSG00000115138	POMC	2	25160853	25168903
ENSBTAG00000007897	POMC	11	74117511	74124989	ENSSSCG00000031867		AEMK02000591.1	33378	33767	ENSOARG00000018247	POMC	3	32466656	32469942	ENSG00000115138	POMC	2	25160853	25168903
ENSBTAG00000007897	POMC	11	74117511	74124989	ENSSSCG00000033439		AEMK02000506.1	53012	53401	ENSOARG00000018247	POMC	3	32466656	32469942	ENSG00000115138	POMC	2	25160853	25168903
ENSBTAG00000007897	POMC	11	74117511	74124989	ENSSSCG00000038787		AEMK02000534.1	18103	18492	ENSOARG00000018247	POMC	3	32466656	32469942	ENSG00000115138	POMC	2	25160853	25168903
ENSBTAG00000007897	POMC	11	74117511	74124989	ENSSSCG00000036069		AEMK02000703.1	18270	18659	ENSOARG00000018247	POMC	3	32466656	32469942	ENSG00000115138	POMC	2	25160853	25168903
ENSBTAG00000007897	POMC	11	74117511	74124989	ENSSSCG00000021155		3	113661004	113670418	ENSOARG00000018247	POMC	3	32466656	32469942	ENSG00000115138	POMC	2	25160853	25168903
ENSBTAG00000007897	POMC	11	74117511	74124989	ENSSSCG00000031867		AEMK02000591.1	33378	33767	ENSOARG00000018247	POMC	3	32466656	32469942	ENSG00000115138	POMC	2	25160853	25168903
ENSBTAG00000007897	POMC	11	74117511	74124989	ENSSSCG00000033439		AEMK02000506.1	53012	53401	ENSOARG00000018247	POMC	3	32466656	32469942	ENSG00000115138	POMC	2	25160853	25168903
ENSBTAG00000007897	POMC	11	74117511	74124989	ENSSSCG00000038787		AEMK02000534.1	18103	18492	ENSOARG00000018247	POMC	3	32466656	32469942	ENSG00000115138	POMC	2	25160853	25168903
ENSBTAG00000007897	POMC	11	74117511	74124989	ENSSSCG00000036069		AEMK02000703.1	18270	18659	ENSOARG00000018247	POMC	3	32466656	32469942	ENSG00000115138	POMC	2	25160853	25168903
ENSBTAG00000007897	POMC	11	74117511	74124989	ENSSSCG00000021155		3	113661004	113670418	ENSOARG00000018247	POMC	3	32466656	32469942	ENSG00000115138	POMC	2	25160853	25168903
ENSBTAG00000007897	POMC	11	74117511	74124989	ENSSSCG00000031867		AEMK02000591.1	33378	33767	ENSOARG00000018247	POMC	3	32466656	32469942	ENSG00000115138	POMC	2	25160853	25168903
ENSBTAG00000007897	POMC	11	74117511	74124989	ENSSSCG00000033439		AEMK02000506.1	53012	53401	ENSOARG00000018247	POMC	3	32466656	32469942	ENSG00000115138	POMC	2	25160853	25168903
ENSBTAG00000007897	POMC	11	74117511	74124989	ENSSSCG00000038787		AEMK02000534.1	18103	18492	ENSOARG00000018247	POMC	3	32466656	32469942	ENSG00000115138	POMC	2	25160853	25168903
ENSBTAG00000007897	POMC	11	74117511	74124989	ENSSSCG00000036069		AEMK02000703.1	18270	18659	ENSOARG00000018247	POMC	3	32466656	32469942	ENSG00000115138	POMC	2	25160853	25168903
ENSBTAG00000007897	POMC	11	74117511	74124989	ENSSSCG00000021155		3	113661004	113670418	ENSOARG00000018247	POMC	3	32466656	32469942	ENSG00000115138	POMC	2	25160853	25168903
ENSBTAG00000007897	POMC	11	74117511	74124989	ENSSSCG00000031867		AEMK02000591.1	33378	33767	ENSOARG00000018247	POMC	3	32466656	32469942	ENSG00000115138	POMC	2	25160853	25168903
ENSBTAG00000007897	POMC	11	74117511	74124989	ENSSSCG00000033439		AEMK02000506.1	53012	53401	ENSOARG00000018247	POMC	3	32466656	32469942	ENSG00000115138	POMC	2	25160853	25168903
ENSBTAG00000007897	POMC	11	74117511	74124989	ENSSSCG00000038787		AEMK02000534.1	18103	18492	ENSOARG00000018247	POMC	3	32466656	32469942	ENSG00000115138	POMC	2	25160853	25168903
ENSBTAG00000007897	POMC	11	74117511	74124989	ENSSSCG00000036069		AEMK02000703.1	18270	18659	ENSOARG00000018247	POMC	3	32466656	32469942	ENSG00000115138	POMC	2	25160853	25168903
ENSBTAG00000007897	POMC	11	74117511	74124989	ENSSSCG00000021155		3	113661004	113670418	ENSOARG00000018247	POMC	3	32466656	32469942	ENSG00000115138	POMC	2	25160853	25168903
ENSBTAG00000007897	POMC	11	74117511	74124989	ENSSSCG00000031867		AEMK02000591.1	33378	33767	ENSOARG00000018247	POMC	3	32466656	32469942	ENSG00000115138	POMC	2	25160853	25168903
ENSBTAG00000007897	POMC	11	74117511	74124989	ENSSSCG00000033439		AEMK02000506.1	53012	53401	ENSOARG00000018247	POMC	3	32466656	32469942	ENSG00000115138	POMC	2	25160853	25168903
ENSBTAG00000007897	POMC	11	74117511	74124989	ENSSSCG00000038787		AEMK02000534.1	18103	18492	ENSOARG00000018247	POMC	3	32466656	32469942	ENSG00000115138	POMC	2	25160853	25168903
ENSBTAG00000007897	POMC	11	74117511	74124989	ENSSSCG00000036069		AEMK02000703.1	18270	18659	ENSOARG00000018247	POMC	3	32466656	32469942	ENSG00000115138	POMC	2	25160853	25168903
ENSBTAG00000007897	POMC	11	74117511	74124989	ENSSSCG00000021155		3	113661004	113670418	ENSOARG00000018247	POMC	3	32466656	32469942	ENSG00000115138	POMC	2	25160853	25168903
ENSBTAG00000007897	POMC	11	74117511	74124989	ENSSSCG00000031867		AEMK02000591.1	33378	33767	ENSOARG00000018247	POMC	3	32466656	32469942	ENSG00000115138	POMC	2	25160853	25168903
ENSBTAG00000007934	MRPS17	25	27653220	27658120	ENSSSCG00000007749		3	16946006	16950793	ENSOARG00000009925		24	27628795	27641079	ENSG00000249773	AC092647.5	7	55887277	55955239
ENSBTAG00000007934	MRPS17	25	27653220	27658120	ENSSSCG00000007749		3	16946006	16950793	ENSOARG00000009925		24	27628795	27641079	ENSG00000239789	MRPS17	7	55951877	55956500
ENSBTAG00000007971	OR6Q1	15	81198021	81198974				NA	NA				NA	NA	ENSG00000279051	OR6Q1	11	58030930	58031931
ENSBTAG00000008056	GAD2	13	26665423	26728690	ENSSSCG00000011060	GAD2	10	49313641	49390926	ENSOARG00000004862	GAD2	13	25712779	25773569	ENSG00000136750	GAD2	10	26216665	26304558
ENSBTAG00000008089	AMMECR1L	2	4601012	4621042	ENSSSCG00000028633	AMMECR1L	15	59453703	59476515	ENSOARG00000015985	AMMECR1L	2	116465128	116480289	ENSG00000144233	AMMECR1L	2	127861630	127885956
ENSBTAG00000008175	ZNF713	25	27624063	27637076	ENSSSCG00000029029	ZNF713	3	16958561	16983693				NA	NA	ENSG00000178665	ZNF713	7	55887456	55942530
ENSBTAG00000008236	OR51E2	15	50318301	50319263	ENSSSCG00000014764	OR51E2	9	5432611	5433573	ENSOARG00000006524	OR51E2	15	48725682	48726644	ENSG00000167332	OR51E2	11	4680171	4697854
ENSBTAG00000008441	SOCS3	19	53840159	53840858	ENSSSCG00000036956	SOCS3	12	3643929	3647012	ENSOARG00000000175	SOCS3	11	52828414	52829103	ENSG00000184557	SOCS3	17	78356778	78360077
ENSBTAG00000008498	ALYREF	19	50999623	51004298	ENSSSCG00000032655	ALYREF	12	1091976	1103054	ENSOARG00000017932	ALYREF	11	50164976	50169097	ENSG00000183684	ALYREF	17	81887835	81891586
ENSBTAG00000008518	MED25	18	56177154	56191179	ENSSSCG00000003197	MED25	6	54817236	54851834	ENSOARG00000013588	MED25	14	55208826	55222278	ENSG00000104973	MED25	19	49818279	49840383
ENSBTAG00000008579	RCC2	2	135211439	135237283	ENSSSCG00000003485	RCC2	6	75988271	76014160	ENSOARG00000010902	RCC2	2	248028352	248051576	ENSG00000179051	RCC2	1	17406760	17439677
ENSBTAG00000008613	TCP11L1	15	63686064	63716137	ENSSSCG00000030326	TCP11L1	2	27855406	27928823	ENSOARG00000017136	TCP11L1	15	61878863	61908192	ENSG00000176148	TCP11L1	11	33039417	33105943
ENSBTAG00000008943	ZSCAN12	23	30316678	30347409	ENSSSCG00000001209	ZSCAN12	7	22186045	22210072	ENSOARG00000017775	ZSCAN12	20	29324632	29333291	ENSG00000158691	ZSCAN12	6	28378955	28399734
ENSBTAG00000009029		19	53918897	53924904	ENSSSCG00000033883		12	3728736	3734205	ENSOARG00000005372		11	52907987	52913409				NA	NA
ENSBTAG00000009099	PRR14	25	26776309	26781350	ENSSSCG00000007790	PRR14	3	17745890	17751444	ENSOARG00000006854	PRR14	24	26793302	26798414	ENSG00000156858	PRR14	16	30650717	30656440
ENSBTAG00000009269	GRIK3	3	108832486	109076297	ENSSSCG00000003640	GRIK3	6	92880301	93128582	ENSOARG00000019747	GRIK3	1	11406517	11651721	ENSG00000163873	GRIK3	1	36795527	37034515
ENSBTAG00000009314	FYB2	3	89336374	89464197	ENSSSCG00000038041	FYB2	6	155477131	155679156	ENSOARG00000007877	FYB2	1	31022557	31102938	ENSG00000187889	FYB2	1	56718789	56819696
ENSBTAG00000009314	FYB2	3	89336374	89464197	ENSSSCG00000038041	FYB2	6	155477131	155679156	ENSOARG00000007877	FYB2	1	31022557	31102938	ENSG00000187889	FYB2	1	56718789	56819696
ENSBTAG00000009363	GINS3	18	26198116	26204583	ENSSSCG00000002802	GINS3	6	20162680	20170263	ENSOARG00000001409	GINS3	14	25621355	25625673	ENSG00000181938	GINS3	16	58295080	58406147
ENSBTAG00000009439	EDRF1	26	45252613	45286513	ENSSSCG00000010741	EDRF1	14	135042092	135085552	ENSOARG00000011299	EDRF1	22	44169272	44201305	ENSG00000107938	EDRF1	10	125719515	125764143
ENSBTAG00000009518	ALKBH3	15	73974959	74018861				NA	NA	ENSOARG00000001123	ALKBH3	15	72164703	72205335	ENSG00000166199	ALKBH3	11	43880811	43920274
ENSBTAG00000009578	PTK2	14	2844134	3037063	ENSSSCG00000038397	PTK2	4	2656613	2896060	ENSOARG00000003418	PTK2	9	15738938	15903858	ENSG00000169398	PTK2	8	140657900	141002216
ENSBTAG00000009617	SLC2A1	3	103309039	103337423				NA	NA	ENSOARG00000020471	SLC2A1	1	17151598	17168082	ENSG00000117394	SLC2A1	1	42925375	42958868
ENSBTAG00000009665	UTRN	9	81658039	82206913	ENSSSCG00000004123	UTRN	1	20511240	21048787	ENSOARG00000001874	UTRN	8	68645618	69133481	ENSG00000152818	UTRN	6	144285701	144853034
ENSBTAG00000009680	FAM177A1	21	45352820	45368962	ENSSSCG00000034753	FAM177A1	7	64788077	64808473	ENSOARG00000007206	FAM177A1	18	44252555	44262354	ENSG00000151327	FAM177A1	14	35044907	35113130
ENSBTAG00000009682	PRORP	21	45395271	45527537	ENSSSCG00000001950	PSMA6	7	64578241	64763281	ENSOARG00000007351		18	44292540	44425667	ENSG00000258790	AL121594.1	14	35122549	35317474
ENSBTAG00000009682	PRORP	21	45395271	45527537	ENSSSCG00000001950	PSMA6	7	64578241	64763281	ENSOARG00000007351		18	44292540	44425667	ENSG00000100890	PRORP	14	35121846	35277622
ENSBTAG00000009693	TBC1D12	26	15899097	15996458	ENSSSCG00000010485	TBC1D12	14	105829857	105920924	ENSOARG00000004278	TBC1D12	22	15377629	15490853	ENSG00000108239	TBC1D12	10	94402541	94536332
ENSBTAG00000009704	CECR2	5	108937842	109051118	ENSSSCG00000000766	CECR2	5	69621759	69744436	ENSOARG00000013475	CECR2	3	213006084	213044374	ENSG00000099954	CECR2	22	17359949	17558149
ENSBTAG00000009873	NRN1	23	48986030	48994863	ENSSSCG00000026211	NRN1	7	3682567	3691421	ENSOARG00000018650	NRN1	20	47940551	47948224	ENSG00000124785	NRN1	6	5997999	6007605
ENSBTAG00000009991	CANT1	19	53391266	53406328	ENSSSCG00000038130	CANT1	12	3188644	3216577	ENSOARG00000003222	CANT1	11	52393060	52396805	ENSG00000171302	CANT1	17	78991716	79009867
ENSBTAG00000010096	SLC5A2	25	27513955	27523749	ENSSSCG00000024058	SLC5A2	3	17081141	17089388	ENSOARG00000009632	SLC5A2	24	27512274	27518884	ENSG00000140675	SLC5A2	16	31483002	31490860
ENSBTAG00000010101	BYSL	23	15687963	15698295	ENSSSCG00000026752	BYSL	7	37074515	37088533	ENSOARG00000002863	BYSL	20	15778157	15789609	ENSG00000112578	BYSL	6	41921499	41933046
ENSBTAG00000010101	BYSL	23	15687963	15698295	ENSSSCG00000026752	BYSL	7	37074515	37088533	ENSOARG00000002863	BYSL	20	15778157	15789609	ENSG00000112578	BYSL	6	41921499	41933046
ENSBTAG00000010163	SCNN1G	25	20853279	20884516	ENSSSCG00000007836	SCNN1G	3	22977947	23013384	ENSOARG00000016612	SCNN1G	24	20885773	20913720	ENSG00000166828	SCNN1G	16	23182745	23216883
ENSBTAG00000010351	SNX25	27	15530048	15621603	ENSSSCG00000015789	SNX25	15	46266762	46388324	ENSOARG00000007754	SNX25	26	14265156	14356107	ENSG00000109762	SNX25	4	185204237	185370185
ENSBTAG00000010384	CDC6	19	40524612	40546357	ENSSSCG00000017471	CDC6	12	22101282	22118593	ENSOARG00000014063	CDC6	11	40114668	40125179	ENSG00000094804	CDC6	17	40287879	40304657
ENSBTAG00000010384	CDC6	19	40524612	40546357	ENSSSCG00000017471	CDC6	12	22101282	22118593	ENSOARG00000014063	CDC6	11	40114668	40125179	ENSG00000094804	CDC6	17	40287879	40304657
ENSBTAG00000010384	CDC6	19	40524612	40546357	ENSSSCG00000017471	CDC6	12	22101282	22118593	ENSOARG00000014063	CDC6	11	40114668	40125179	ENSG00000094804	CDC6	17	40287879	40304657
ENSBTAG00000010384	CDC6	19	40524612	40546357	ENSSSCG00000017471	CDC6	12	22101282	22118593	ENSOARG00000014063	CDC6	11	40114668	40125179	ENSG00000094804	CDC6	17	40287879	40304657
ENSBTAG00000010384	CDC6	19	40524612	40546357	ENSSSCG00000017471	CDC6	12	22101282	22118593	ENSOARG00000014063	CDC6	11	40114668	40125179	ENSG00000094804	CDC6	17	40287879	40304657
ENSBTAG00000010384	CDC6	19	40524612	40546357	ENSSSCG00000017471	CDC6	12	22101282	22118593	ENSOARG00000014063	CDC6	11	40114668	40125179	ENSG00000094804	CDC6	17	40287879	40304657
ENSBTAG00000010384	CDC6	19	40524612	40546357	ENSSSCG00000017471	CDC6	12	22101282	22118593	ENSOARG00000014063	CDC6	11	40114668	40125179	ENSG00000094804	CDC6	17	40287879	40304657
ENSBTAG00000010384	CDC6	19	40524612	40546357	ENSSSCG00000017471	CDC6	12	22101282	22118593	ENSOARG00000014063	CDC6	11	40114668	40125179	ENSG00000094804	CDC6	17	40287879	40304657
ENSBTAG00000010384	CDC6	19	40524612	40546357	ENSSSCG00000017471	CDC6	12	22101282	22118593	ENSOARG00000014063	CDC6	11	40114668	40125179	ENSG00000094804	CDC6	17	40287879	40304657
ENSBTAG00000010511	KAT8	25	27217760	27228735	ENSSSCG00000031247	KAT8	3	17362267	17373110	ENSOARG00000008744	KAT8	24	27211624	27221382	ENSG00000103510	KAT8	16	31114489	31131393
ENSBTAG00000010524	BCKDK	25	27212130	27216927	ENSSSCG00000007763	BCKDK	3	17375352	17402204	ENSOARG00000008603	BCKDK	24	27204928	27209044	ENSG00000103507	BCKDK	16	31106107	31112791
ENSBTAG00000010644	CHST11	5	68044447	68306547	ENSSSCG00000000837	CHST11	5	79787995	80067816	ENSOARG00000016886	CHST11	3	173126321	173389208	ENSG00000171310	CHST11	12	104455295	104762014
ENSBTAG00000010644	CHST11	5	68044447	68306547	ENSSSCG00000000837	CHST11	5	79787995	80067816	ENSOARG00000016886	CHST11	3	173126321	173389208	ENSG00000171310	CHST11	12	104455295	104762014
ENSBTAG00000010803	CHML	16	35143253	35145208	ENSSSCG00000031212	CHML	10	11835582	11845804	ENSOARG00000005101	CHML	12	33314306	33316273	ENSG00000203668	CHML	1	241628853	241640254
ENSBTAG00000010899	TIMP2	19	53460671	53514937	ENSSSCG00000017164		12	3254493	3300835	ENSOARG00000003264	TIMP2	11	52490463	52504223	ENSG00000035862	TIMP2	17	78852977	78925387
ENSBTAG00000010935	EML4	11	24585989	24739169	ENSSSCG00000008467	EML4	3	98005811	98155831	ENSOARG00000007545	EML4	3	81676763	81769277	ENSG00000143924	EML4	2	42169353	42332548
ENSBTAG00000011083	POLD1	18	56550376	56572361	ENSSSCG00000003216	POLD1	6	55247861	55272166	ENSOARG00000013923	POLD1	14	55589310	55613257	ENSG00000062822	POLD1	19	50384204	50418018
ENSBTAG00000011225	TMX1	10	44057645	44070733	ENSSSCG00000038422	TMX1	1	180933881	180951341	ENSOARG00000020695	TMX1	7	41128835	41141622	ENSG00000139921	TMX1	14	51240162	51257655
ENSBTAG00000011373	MAML3	17	17836577	18018432	ENSSSCG00000009060	MAML3	8	86880173	87322847	ENSOARG00000012912	MAML3	17	17510865	17690533	ENSG00000196782	MAML3	4	139716753	140154184
ENSBTAG00000011373	MAML3	17	17836577	18018432	ENSSSCG00000009060	MAML3	8	86880173	87322847	ENSOARG00000012912	MAML3	17	17510865	17690533	ENSG00000196782	MAML3	4	139716753	140154184
ENSBTAG00000011373	MAML3	17	17836577	18018432	ENSSSCG00000009060	MAML3	8	86880173	87322847	ENSOARG00000012912	MAML3	17	17510865	17690533	ENSG00000196782	MAML3	4	139716753	140154184
ENSBTAG00000011373	MAML3	17	17836577	18018432	ENSSSCG00000009060	MAML3	8	86880173	87322847	ENSOARG00000012912	MAML3	17	17510865	17690533	ENSG00000196782	MAML3	4	139716753	140154184
ENSBTAG00000011373	MAML3	17	17836577	18018432	ENSSSCG00000009060	MAML3	8	86880173	87322847	ENSOARG00000012912	MAML3	17	17510865	17690533	ENSG00000196782	MAML3	4	139716753	140154184
ENSBTAG00000011373	MAML3	17	17836577	18018432	ENSSSCG00000009060	MAML3	8	86880173	87322847	ENSOARG00000012912	MAML3	17	17510865	17690533	ENSG00000196782	MAML3	4	139716753	140154184
ENSBTAG00000011373	MAML3	17	17836577	18018432	ENSSSCG00000009060	MAML3	8	86880173	87322847	ENSOARG00000012912	MAML3	17	17510865	17690533	ENSG00000196782	MAML3	4	139716753	140154184
ENSBTAG00000011373	MAML3	17	17836577	18018432	ENSSSCG00000009060	MAML3	8	86880173	87322847	ENSOARG00000012912	MAML3	17	17510865	17690533	ENSG00000196782	MAML3	4	139716753	140154184
ENSBTAG00000011373	MAML3	17	17836577	18018432	ENSSSCG00000009060	MAML3	8	86880173	87322847	ENSOARG00000012912	MAML3	17	17510865	17690533	ENSG00000196782	MAML3	4	139716753	140154184
ENSBTAG00000011373	MAML3	17	17836577	18018432	ENSSSCG00000009060	MAML3	8	86880173	87322847	ENSOARG00000012912	MAML3	17	17510865	17690533	ENSG00000196782	MAML3	4	139716753	140154184
ENSBTAG00000011373	MAML3	17	17836577	18018432	ENSSSCG00000009060	MAML3	8	86880173	87322847	ENSOARG00000012912	MAML3	17	17510865	17690533	ENSG00000196782	MAML3	4	139716753	140154184
ENSBTAG00000011373	MAML3	17	17836577	18018432	ENSSSCG00000009060	MAML3	8	86880173	87322847	ENSOARG00000012912	MAML3	17	17510865	17690533	ENSG00000196782	MAML3	4	139716753	140154184
ENSBTAG00000011373	MAML3	17	17836577	18018432	ENSSSCG00000009060	MAML3	8	86880173	87322847	ENSOARG00000012912	MAML3	17	17510865	17690533	ENSG00000196782	MAML3	4	139716753	140154184
ENSBTAG00000011373	MAML3	17	17836577	18018432	ENSSSCG00000009060	MAML3	8	86880173	87322847	ENSOARG00000012912	MAML3	17	17510865	17690533	ENSG00000196782	MAML3	4	139716753	140154184
ENSBTAG00000011373	MAML3	17	17836577	18018432	ENSSSCG00000009060	MAML3	8	86880173	87322847	ENSOARG00000012912	MAML3	17	17510865	17690533	ENSG00000196782	MAML3	4	139716753	140154184
ENSBTAG00000011373	MAML3	17	17836577	18018432	ENSSSCG00000009060	MAML3	8	86880173	87322847	ENSOARG00000012912	MAML3	17	17510865	17690533	ENSG00000196782	MAML3	4	139716753	140154184
ENSBTAG00000011373	MAML3	17	17836577	18018432	ENSSSCG00000009060	MAML3	8	86880173	87322847	ENSOARG00000012912	MAML3	17	17510865	17690533	ENSG00000196782	MAML3	4	139716753	140154184
ENSBTAG00000011373	MAML3	17	17836577	18018432	ENSSSCG00000009060	MAML3	8	86880173	87322847	ENSOARG00000012912	MAML3	17	17510865	17690533	ENSG00000196782	MAML3	4	139716753	140154184
ENSBTAG00000011373	MAML3	17	17836577	18018432	ENSSSCG00000009060	MAML3	8	86880173	87322847	ENSOARG00000012912	MAML3	17	17510865	17690533	ENSG00000196782	MAML3	4	139716753	140154184
ENSBTAG00000011373	MAML3	17	17836577	18018432	ENSSSCG00000009060	MAML3	8	86880173	87322847	ENSOARG00000012912	MAML3	17	17510865	17690533	ENSG00000196782	MAML3	4	139716753	140154184
ENSBTAG00000011373	MAML3	17	17836577	18018432	ENSSSCG00000009060	MAML3	8	86880173	87322847	ENSOARG00000012912	MAML3	17	17510865	17690533	ENSG00000196782	MAML3	4	139716753	140154184
ENSBTAG00000011403	RUSC2	8	59723669	59785504	ENSSSCG00000005308	RUSC2	1	236265973	236322958	ENSOARG00000012003	RUSC2	2	52619243	52632387	ENSG00000198853	RUSC2	9	35490111	35561898
ENSBTAG00000011403	RUSC2	8	59723669	59785504	ENSSSCG00000005308	RUSC2	1	236265973	236322958	ENSOARG00000012003	RUSC2	2	52619243	52632387	ENSG00000198853	RUSC2	9	35490111	35561898
ENSBTAG00000011403	RUSC2	8	59723669	59785504	ENSSSCG00000005308	RUSC2	1	236265973	236322958	ENSOARG00000012003	RUSC2	2	52619243	52632387	ENSG00000198853	RUSC2	9	35490111	35561898
ENSBTAG00000011403	RUSC2	8	59723669	59785504	ENSSSCG00000005308	RUSC2	1	236265973	236322958	ENSOARG00000012003	RUSC2	2	52619243	52632387	ENSG00000198853	RUSC2	9	35490111	35561898
ENSBTAG00000011403	RUSC2	8	59723669	59785504	ENSSSCG00000005308	RUSC2	1	236265973	236322958	ENSOARG00000012003	RUSC2	2	52619243	52632387	ENSG00000198853	RUSC2	9	35490111	35561898
ENSBTAG00000011403	RUSC2	8	59723669	59785504	ENSSSCG00000005308	RUSC2	1	236265973	236322958	ENSOARG00000012003	RUSC2	2	52619243	52632387	ENSG00000198853	RUSC2	9	35490111	35561898
ENSBTAG00000011498	ZNF184	23	31172787	31184917	ENSSSCG00000001164	ZNF184	7	21413350	21435225	ENSOARG00000018426	ZNF184	20	30152364	30170695	ENSG00000096654	ZNF184	6	27450743	27473118
ENSBTAG00000012061	POU3F1	3	107920730	107922862	ENSSSCG00000003646	POU3F1	6	94026675	94028030	ENSOARG00000019980		8	38012100	38012714	ENSG00000185668	POU3F1	1	38043829	38046793
ENSBTAG00000012064	ZNF473	18	56331952	56338812	ENSSSCG00000037710	ZNF473	6	55009800	55023118	ENSOARG00000013717		14	55362680	55366146	ENSG00000142528	ZNF473	19	50025714	50053414
ENSBTAG00000012205	CPT1C	18	56093245	56114971	ENSSSCG00000024872	CPT1C	6	54731557	54749249	ENSOARG00000013410	CPT1C	14	55122488	55142834	ENSG00000169169	CPT1C	19	49690898	49713731
ENSBTAG00000012266		8	67827937	67829776				NA	NA				NA	NA				NA	NA
ENSBTAG00000012290	SCNN1B	25	20970085	21042943	ENSSSCG00000028923	SCNN1B	3	22832262	22902063	ENSOARG00000016768	SCNN1B	24	21046020	21070545	ENSG00000168447	SCNN1B	16	23278231	23381294
ENSBTAG00000012380	HK1	28	25694146	25769790	ENSSSCG00000010253	HK1	14	72351149	72460925	ENSOARG00000005491	HK1	25	25444638	25560202	ENSG00000156515	HK1	10	69269984	69401884
ENSBTAG00000012414		3	103124857	103130522				NA	NA	ENSOARG00000020483		1	17355891	17363267				NA	NA
ENSBTAG00000012541	CHP2	25	21401701	21406270	ENSSSCG00000034827	CHP2	3	22473247	22478588	ENSOARG00000017512	CHP2	24	21409279	21411476	ENSG00000166869	CHP2	16	23755026	23758935
ENSBTAG00000012846	KIAA1549L	15	63989009	64306981	ENSSSCG00000013311	KIAA1549L	2	27237651	27559433	ENSOARG00000017697	KIAA1549L	15	62192311	62498566	ENSG00000110427	KIAA1549L	11	33376083	33674102
ENSBTAG00000012976	WLS	3	77070780	77186963	ENSSSCG00000003795	WLS	6	144242656	144555880	ENSOARG00000011383	WLS	1	43385181	43500791	ENSG00000116729	WLS	1	68098473	68233120
ENSBTAG00000012979	ZMYND12	3	103720970	103756764	ENSSSCG00000003967	ZMYND12	6	168877249	168902741	ENSOARG00000020410	ZMYND12	1	16757692	16796932	ENSG00000066185	ZMYND12	1	42430329	42456253
ENSBTAG00000013106	C18H19orf81	18	56744210	56747139				NA	NA				NA	NA				NA	NA
ENSBTAG00000013208	SLC25A4	27	15489470	15493487	ENSSSCG00000015790	SLC25A4	15	46193699	46200994	ENSOARG00000007666	SLC25A4	26	14223802	14227499	ENSG00000151729	SLC25A4	4	185143266	185150382
ENSBTAG00000013802	DAB1	3	88677121	89136086	ENSSSCG00000003833	DAB1	6	154936439	155374403	ENSOARG00000008224	DAB1	1	31372087	31665196	ENSG00000173406	DAB1	1	56994778	58546734
ENSBTAG00000013802	DAB1	3	88677121	89136086	ENSSSCG00000003833	DAB1	6	154936439	155374403	ENSOARG00000008224	DAB1	1	31372087	31665196	ENSG00000173406	DAB1	1	56994778	58546734
ENSBTAG00000013859	SCYL2	5	64220436	64277577	ENSSSCG00000000877	SCYL2	5	83812681	83878751	ENSOARG00000013666	SCYL2	3	169267551	169307723	ENSG00000136021	SCYL2	12	100267140	100341715
ENSBTAG00000013917		25	26832768	26844133	ENSSSCG00000007789		3	17663940	17702765	ENSOARG00000007180		24	26847530	26876185	ENSG00000282034	AC106886.6	16	30704067	30745169
ENSBTAG00000013917		25	26832768	26844133	ENSSSCG00000007789		3	17663940	17702765	ENSOARG00000007180		24	26847530	26876185	ENSG00000080603	SRCAP	16	30698209	30741409
ENSBTAG00000013953	CALD1	4	98573632	98679000	ENSSSCG00000016535	CALD1	18	14267955	14539017	ENSOARG00000007819	CALD1	4	98490208	98649743	ENSG00000122786	CALD1	7	134744252	134970729
ENSBTAG00000013953	CALD1	4	98573632	98679000	ENSSSCG00000016535	CALD1	18	14267955	14539017	ENSOARG00000007819	CALD1	4	98490208	98649743	ENSG00000122786	CALD1	7	134744252	134970729
ENSBTAG00000013955	TRAPPC9	14	3200372	3587738	ENSSSCG00000005934	TRAPPC9	4	3065236	3533668	ENSOARG00000004022	TRAPPC9	9	16049980	16369216	ENSG00000167632	TRAPPC9	8	139727725	140458579
ENSBTAG00000013957	GALNT3	2	30545764	30569913	ENSSSCG00000015907	GALNT3	15	72293614	72342435	ENSOARG00000005138	GALNT3	2	142671470	142693811	ENSG00000115339	GALNT3	2	165747588	165794659
ENSBTAG00000014002	CEP95	19	48686458	48723349	ENSSSCG00000028925	CEP95	12	14507841	14571854	ENSOARG00000015133	CEP95	11	48103026	48141956	ENSG00000258890	CEP95	17	64506865	64542461
ENSBTAG00000014104		9	49838577	49838771	ENSSSCG00000024776		3	72198756	72208867				NA	NA				NA	NA
ENSBTAG00000014112	EXOC4	4	96940092	97744748	ENSSSCG00000016543	EXOC4	18	15105138	15906707	ENSOARG00000010862		1	80200456	80201562	ENSG00000131558	EXOC4	7	133253073	134066589
ENSBTAG00000014137	CEP164	15	28011130	28073376	ENSSSCG00000015080	CEP164	9	44670874	44752473	ENSOARG00000005718	CEP164	15	27500262	27562828	ENSG00000110274	CEP164	11	117314557	117413266
ENSBTAG00000014137	CEP164	15	28011130	28073376	ENSSSCG00000015080	CEP164	9	44670874	44752473	ENSOARG00000005718	CEP164	15	27500262	27562828	ENSG00000110274	CEP164	11	117314557	117413266
ENSBTAG00000014137	CEP164	15	28011130	28073376	ENSSSCG00000015080	CEP164	9	44670874	44752473	ENSOARG00000005718	CEP164	15	27500262	27562828	ENSG00000110274	CEP164	11	117314557	117413266
ENSBTAG00000014137	CEP164	15	28011130	28073376	ENSSSCG00000015080	CEP164	9	44670874	44752473	ENSOARG00000005718	CEP164	15	27500262	27562828	ENSG00000110274	CEP164	11	117314557	117413266
ENSBTAG00000014144	CCDC113	18	26085843	26119863	ENSSSCG00000002803	CCDC113	6	20052651	20088822	ENSOARG00000001313	CCDC113	14	25510743	25541894	ENSG00000103021	CCDC113	16	58231157	58283836
ENSBTAG00000014325	C3H1orf109	3	108213369	108220804	ENSSSCG00000039905	C1orf109	6	93741091	93750555	ENSOARG00000019813	C1orf109	1	12269318	12274465	ENSG00000116922	C1orf109	1	37681570	37692249
ENSBTAG00000014399	QSER1	15	63556795	63634185	ENSSSCG00000013314	QSER1	2	27956234	28043482	ENSOARG00000016893	QSER1	15	61782640	61824649	ENSG00000060749	QSER1	11	32892820	32993316
ENSBTAG00000014453	PLK1	25	21334598	21345432	ENSSSCG00000026748	PLK1	3	22537816	22555023	ENSOARG00000017343	PLK1	24	21338359	21349396	ENSG00000166851	PLK1	16	23677656	23690367
ENSBTAG00000014474	API5	15	73423823	73450600	ENSSSCG00000013285	API5	2	18941963	18994226	ENSOARG00000000187	API5	15	71627685	71653594	ENSG00000166181	API5	11	43311963	43344529
ENSBTAG00000014558	DDX21	28	25219711	25243112	ENSSSCG00000010247	DDX21	14	72039996	72063720	ENSOARG00000005307	DDX21	25	25041120	25063768	ENSG00000165732	DDX21	10	68956170	68985068
ENSBTAG00000014561	KIFBP	28	25247950	25302700	ENSSSCG00000010248	KIFBP	14	72069395	72099209	ENSOARG00000005316	KIFBP	25	25071795	25129833	ENSG00000198954	KIFBP	10	68988721	69043544
ENSBTAG00000014600	ADCY8	14	9754216	9979380	ENSSSCG00000031717	ADCY8	4	9644589	9866534	ENSOARG00000007455	ADCY8	9	22747183	22981623	ENSG00000155897	ADCY8	8	130780301	131040909
ENSBTAG00000014665	ADAMTS2	7	2015432	2260856	ENSSSCG00000024043	ADAMTS2	2	79182971	79406873	ENSOARG00000003830	ADAMTS2	5	1862751	1966978	ENSG00000087116	ADAMTS2	5	179110853	179345461
ENSBTAG00000014677	TADA2A	19	13726527	13772700	ENSSSCG00000025775	TADA2A	12	38875193	38928011	ENSOARG00000001996	TADA2A	11	13309894	13351485	ENSG00000276234	TADA2A	17	37406886	37479725
ENSBTAG00000014704	HELT	27	15389178	15390968	ENSSSCG00000038390	HELT	15	46087988	46090661	ENSOARG00000007647	HELT	26	14115340	14117153	ENSG00000187821	HELT	4	185018841	185020804
ENSBTAG00000014884	HIPK3	15	63908514	63962613	ENSSSCG00000013312	HIPK3	2	27580129	27685846	ENSOARG00000017375	HIPK3	15	62086568	62172084	ENSG00000110422	HIPK3	11	33256672	33357023
ENSBTAG00000014981	OTUB2	21	58636677	58659061	ENSSSCG00000002469	OTUB2	7	115304870	115327056	ENSOARG00000014327	OTUB2	18	57536998	57555415	ENSG00000089723	OTUB2	14	94026340	94048930
ENSBTAG00000015095	TTC6	21	47810137	47998810	ENSSSCG00000001939		7	62228449	62443707	ENSOARG00000008254		18	46803500	46892630	ENSG00000139865	TTC6	14	37595847	38041442
ENSBTAG00000015115	ACP4	18	56852919	56858029				NA	NA				NA	NA				NA	NA
ENSBTAG00000015229	DNAJC5B	14	30355171	30448182	ENSSSCG00000006217	DNAJC5B	4	68557670	68641134	ENSOARG00000017309	DNAJC5B	9	43266802	43284266	ENSG00000147570	DNAJC5B	8	66021553	66101245
ENSBTAG00000015229	DNAJC5B	14	30355171	30448182	ENSSSCG00000006217	DNAJC5B	4	68557670	68641134	ENSOARG00000017309	DNAJC5B	9	43266802	43284266	ENSG00000147570	DNAJC5B	8	66021553	66101245
ENSBTAG00000015229	DNAJC5B	14	30355171	30448182	ENSSSCG00000006217	DNAJC5B	4	68557670	68641134	ENSOARG00000017309	DNAJC5B	9	43266802	43284266	ENSG00000147570	DNAJC5B	8	66021553	66101245
ENSBTAG00000015229	DNAJC5B	14	30355171	30448182	ENSSSCG00000006217	DNAJC5B	4	68557670	68641134	ENSOARG00000017309	DNAJC5B	9	43266802	43284266	ENSG00000147570	DNAJC5B	8	66021553	66101245
ENSBTAG00000015229	DNAJC5B	14	30355171	30448182	ENSSSCG00000006217	DNAJC5B	4	68557670	68641134	ENSOARG00000017309	DNAJC5B	9	43266802	43284266	ENSG00000147570	DNAJC5B	8	66021553	66101245
ENSBTAG00000015403	TPP1	15	46444901	46452583	ENSSSCG00000023080	TPP1	9	3135642	3143408	ENSOARG00000016970	TPP1	15	45851896	45860573	ENSG00000166340	TPP1	11	6612768	6619448
ENSBTAG00000015405	DCHS1	15	46407409	46444149	ENSSSCG00000029189	DCHS1	9	3113451	3134821	ENSOARG00000016659	DCHS1	15	45828241	45850611	ENSG00000166341	DCHS1	11	6621330	6655809
ENSBTAG00000015593	KIAA0753	19	25244080	25297667				NA	NA	ENSOARG00000001510	KIAA0753	11	24865097	24921842	ENSG00000198920	KIAA0753	17	6578147	6640711
ENSBTAG00000015655	APBB1	15	46625995	46648787	ENSSSCG00000014628	APBB1	9	3303019	3323828	ENSOARG00000018427	APBB1	15	46041263	46059240	ENSG00000166313	APBB1	11	6395124	6419414
ENSBTAG00000015887	FOXJ3	3	103880098	104004083	ENSSSCG00000023266	FOXJ3	6	168994469	169135038	ENSOARG00000020401	FOXJ3	1	16486457	16610887	ENSG00000198815	FOXJ3	1	42176539	42335877
ENSBTAG00000015894	WWOX	18	5240349	6170333	ENSSSCG00000027415	WWOX	6	8911139	9871102	ENSOARG00000007916	WWOX	14	4646428	4915841	ENSG00000186153	WWOX	16	78099430	79212667
ENSBTAG00000016112	CCDC197	21	58604221	58617282	ENSSSCG00000039415	CCDC197	7	115280586	115295931	ENSOARG00000014237	CCDC197	18	57505539	57517781	ENSG00000175699	CCDC197	14	93987225	94008863
ENSBTAG00000016158	ACAN	21	20377694	20446373	ENSSSCG00000001832	ACAN	7	54449588	54520153	ENSOARG00000011225	ACAN	18	19520823	19560023	ENSG00000157766	ACAN	15	88803436	88875354
ENSBTAG00000016175	SPNS3	19	24936774	24976487	ENSSSCG00000017880	SPNS3	12	50388375	50446297	ENSOARG00000019062	SPNS3	11	24527709	24587641	ENSG00000182557	SPNS3	17	4433940	4488208
ENSBTAG00000016187	GRM6	7	2408473	2419990	ENSSSCG00000014027	GRM6	2	79466978	79479146	ENSOARG00000004244	GRM6	5	2104385	2118833	ENSG00000113262	GRM6	5	178977587	178996206
ENSBTAG00000016267	SERPING1	15	80850690	80863385	ENSSSCG00000013181	SERPING1	2	13324158	13338663	ENSOARG00000010035	SERPING1	15	78057065	78071172	ENSG00000149131	SERPING1	11	57597387	57614848
ENSBTAG00000016319	CYB5D2	19	24711205	24716946	ENSSSCG00000017876	CYB5D2	12	50155515	50168027	ENSOARG00000018794	CYB5D2	11	24318474	24324826	ENSG00000167740	CYB5D2	17	4143168	4187310
ENSBTAG00000016407	IRX6	18	23606056	23612021	ENSSSCG00000002830	IRX6	6	30198943	30205535	ENSOARG00000018027	IRX6	14	23096988	23099929	ENSG00000159387	IRX6	16	55324203	55330756
ENSBTAG00000016512	TTC21B	2	30336543	30434725	ENSSSCG00000015908	TTC21B	15	72430725	72512491	ENSOARG00000005011	TTC21B	2	142467231	142560694	ENSG00000123607	TTC21B	2	165857475	165953816
ENSBTAG00000016514	CPE	17	573369	721435	ENSSSCG00000008854	CPE	8	43503667	43695628	ENSOARG00000016153	CPE	17	447243	586279	ENSG00000109472	CPE	4	165361194	165498547
ENSBTAG00000016744	CAPRIN1	15	64661600	64697021	ENSSSCG00000013305	CAPRIN1	2	26831518	26875357	ENSOARG00000018046	CAPRIN1	15	62858788	62891822	ENSG00000135387	CAPRIN1	11	34051731	34102610
ENSBTAG00000016747	NAT10	15	64702013	64740844	ENSSSCG00000013304	NAT10	2	26786172	26826992	ENSOARG00000018290	NAT10	15	62900723	62937256	ENSG00000135372	NAT10	11	34105617	34147670
ENSBTAG00000016882	VPS26A	28	25526476	25551758	ENSSSCG00000010250	VPS26A	14	72210514	72241440	ENSOARG00000005337	VPS26A	25	25315128	25340866	ENSG00000122958	VPS26A	10	69123512	69174412
ENSBTAG00000016885	LRRTM3	28	23365381	23574789	ENSSSCG00000010232	LRRTM3	14	70172731	70348040	ENSOARG00000004741	LRRTM3	25	23228198	23423120	ENSG00000198739	LRRTM3	10	66926036	67101551
ENSBTAG00000016899	ELOVL1	3	102629291	102654464	ENSSSCG00000003943	MED8	6	167860983	167881373	ENSOARG00000000100	MED8	1	17840228	17843738	ENSG00000159479	MED8	1	43383917	43389808
ENSBTAG00000016997		18	56282528	56288926				NA	NA	ENSOARG00000013698		14	55312162	55317370				NA	NA
ENSBTAG00000017162	STK39	2	27870256	28191872	ENSSSCG00000022496	STK39	15	74408273	74758122	ENSOARG00000004301	STK39	2	140068741	140315412	ENSG00000198648	STK39	2	167954020	168247595
ENSBTAG00000017222	CTNND2	20	61624947	62314149	ENSSSCG00000016780	CTNND2	16	508634	1521611	ENSOARG00000013859	CTNND2	16	61653247	62142024	ENSG00000169862	CTNND2	5	10971836	11904446
ENSBTAG00000017318	TMEM178A	11	21962840	22020615	ENSSSCG00000024293	TMEM178A	3	100613879	100669651	ENSOARG00000007947	TMEM178A	3	84387602	84403405	ENSG00000152154	TMEM178A	2	39664982	39717963
ENSBTAG00000017381	CLDN19	3	103498708	103503986	ENSSSCG00000034921	CLDN19	6	168695246	168699683	ENSOARG00000020449	CLDN19	1	16995822	17000048	ENSG00000164007	CLDN19	1	42733093	42740254
ENSBTAG00000017419	ZZZ3	3	66975443	67094023	ENSSSCG00000003772		6	135606192	135741487	ENSOARG00000013012		1	53393783	53456459	ENSG00000036549	AC118549.1	1	77562416	77683419
ENSBTAG00000017509	MYPN	28	24593260	24679611	ENSSSCG00000029311	MYPN	14	71298907	71394600	ENSOARG00000004925	MYPN	25	24413625	24498304	ENSG00000138347	MYPN	10	68106117	68212017
ENSBTAG00000017509	MYPN	28	24593260	24679611	ENSSSCG00000029311	MYPN	14	71298907	71394600	ENSOARG00000004925	MYPN	25	24413625	24498304	ENSG00000138347	MYPN	10	68106117	68212017
ENSBTAG00000017697	CTF1	25	26971595	26976313	ENSSSCG00000007774	CTF1	3	17540499	17545240	ENSOARG00000008040		24	26987973	26990899	ENSG00000150281	CTF1	16	30896607	30903560
ENSBTAG00000017731	ZFAT	14	7126583	7265632	ENSSSCG00000030947	ZFAT	4	7016753	7374053	ENSOARG00000005227	ZFAT	9	20103211	20244098	ENSG00000066827	ZFAT	8	134477788	134713049
ENSBTAG00000017863	SRGN	28	25474775	25490574	ENSSSCG00000023374	SRGN	14	72183363	72199254	ENSOARG00000005322	SRGN	25	25281233	25295563	ENSG00000122862	SRGN	10	69088103	69104805
ENSBTAG00000018218	FAM135B	14	4388017	4643810	ENSSSCG00000005939	FAM135B	4	4373944	4658020	ENSOARG00000004943	FAM135B	9	17255135	17519881	ENSG00000147724	FAM135B	8	138130023	138497261
ENSBTAG00000018274	FADD	29	47373220	47375755	ENSSSCG00000030888	FADD	2	3186744	3194792	ENSOARG00000018468	FADD	21	46672617	46674854	ENSG00000168040	FADD	11	70203296	70207390
ENSBTAG00000018397	HHLA2	1	53068463	53110905	ENSSSCG00000027275	HHLA2	13	151153261	151298330	ENSOARG00000018906	HHLA2	1	171539987	171574985	ENSG00000114455	HHLA2	3	108296490	108378285
ENSBTAG00000018453	ANKRD37	27	15651437	15654048	ENSSSCG00000015798	ANKRD37	15	46445760	46450097	ENSOARG00000007806	ANKRD37	26	14388748	14390773	ENSG00000186352	ANKRD37	4	185396021	185400628
ENSBTAG00000018520	SCN1A	2	30224956	30320883	ENSSSCG00000024204	SCN1A	15	72529875	72678067	ENSOARG00000004852	SCN1A	2	142355031	142449348	ENSG00000144285	SCN1A	2	165984641	166149214
ENSBTAG00000018540	NOX4	29	6120515	6303004	ENSSSCG00000014927	NOX4	9	22624195	22776554	ENSOARG00000003844	NOX4	21	5538407	5716781	ENSG00000086991	NOX4	11	89324353	89498187
ENSBTAG00000018661	TMC6	19	54025900	54048017	ENSSSCG00000032562	TMC6	12	3825440	3844624	ENSOARG00000005949	TMC6	11	53018172	53036753	ENSG00000141524	TMC6	17	78110458	78132407
ENSBTAG00000018673	TRIM17	7	2624069	2631337	ENSSSCG00000014000	TRIM17	2	51725007	51732041				NA	NA	ENSG00000162931	TRIM17	1	228407935	228416861
ENSBTAG00000018753	TMEM163	2	62513122	62781938	ENSSSCG00000015700	TMEM163	15	17262138	17543398	ENSOARG00000011425	TMEM163	2	175078697	175250652	ENSG00000152128	TMEM163	2	134455759	134719000
ENSBTAG00000018753	TMEM163	2	62513122	62781938	ENSSSCG00000015700	TMEM163	15	17262138	17543398	ENSOARG00000011425	TMEM163	2	175078697	175250652	ENSG00000152128	TMEM163	2	134455759	134719000
ENSBTAG00000018863	PRIMPOL	27	15073007	15119509	ENSSSCG00000015786	PRIMPOL	15	45709710	45851421	ENSOARG00000007501	PRIMPOL	26	13805059	13856635	ENSG00000164306	PRIMPOL	4	184649667	184694963
ENSBTAG00000019028	STOX1	28	25111847	25171619	ENSSSCG00000010245	STOX1	14	71928399	71985233	ENSOARG00000005230	STOX1	25	24930291	24994269	ENSG00000165730	STOX1	10	68827531	68895432
ENSBTAG00000019085	SRP54	21	45308844	45337119	ENSSSCG00000001955	SRP54	7	64828874	64877193	ENSOARG00000007160	SRP54	18	44205266	44235585	ENSG00000100883	SRP54	14	34981957	35029567
ENSBTAG00000019105	NPLOC4	19	51171780	51221977	ENSSSCG00000024235	NPLOC4	12	1251053	1285666	ENSOARG00000018408	NPLOC4	11	50334386	50381184	ENSG00000182446	NPLOC4	17	81556887	81648465
ENSBTAG00000019180	AP2A1	18	56137559	56165245	ENSSSCG00000003199	AP2A1	6	54786511	54823904	ENSOARG00000013514	AP2A1	14	55168250	55195697	ENSG00000196961	AP2A1	19	49766968	49807113
ENSBTAG00000019267	MMP2	18	23752891	23780118	ENSSSCG00000002829	MMP2	6	30058594	30086982	ENSOARG00000018035	MMP2	14	23241326	23267541	ENSG00000087245	MMP2	16	55389700	55506691
ENSBTAG00000019272	LPCAT2	18	23786207	23854907	ENSSSCG00000002828	LPCAT2	6	29998488	30056862	ENSOARG00000018091	LPCAT2	14	23274854	23341508	ENSG00000087253	LPCAT2	16	55509072	55586666
ENSBTAG00000019382	PKDCC	11	24464835	24474936	ENSSSCG00000008468	PKDCC	3	98258460	98268557	ENSOARG00000007663	PKDCC	3	81933712	81943209	ENSG00000162878	PKDCC	2	42048021	42058517
ENSBTAG00000019437		19	14810212	14822401	ENSSSCG00000032652		12	39974730	39996255	ENSOARG00000006790		11	14412549	14425772	ENSG00000172716	SLFN11	17	35350305	35373701
ENSBTAG00000019437		19	14810212	14822401	ENSSSCG00000032652		12	39974730	39996255	ENSOARG00000006790		11	14412549	14425772	ENSG00000154760	SLFN13	17	35435096	35448837
ENSBTAG00000019474		10	46372672	46394622				NA	NA				NA	NA				NA	NA
ENSBTAG00000019474		10	46372672	46394622				NA	NA				NA	NA				NA	NA
ENSBTAG00000019524	ITGAD	25	27451624	27480928				NA	NA	ENSOARG00000002592		AMGL01130654.1	1235	2755	ENSG00000156886	ITGAD	16	31393335	31426505
ENSBTAG00000019524	ITGAD	25	27451624	27480928				NA	NA	ENSOARG00000009250		24	27446741	27473467	ENSG00000156886	ITGAD	16	31393335	31426505
ENSBTAG00000019754	CAVIN3	15	46710950	46712568	ENSSSCG00000014633	CAVIN3	9	3378207	3379848	ENSOARG00000018681	CAVIN3	15	46117040	46118407	ENSG00000170955	CAVIN3	11	6318946	6320532
ENSBTAG00000019812	MCRIP1	19	51050656	51058641	ENSSSCG00000039424	MCRIP1	12	1137816	1144556	ENSOARG00000018108	MCRIP1	11	50218977	50220115	ENSG00000225663	MCRIP1	17	81822361	81833302
ENSBTAG00000019831	MRPS11	21	19484255	19495138	ENSSSCG00000037343	MRPS11	1	191309198	191321648	ENSOARG00000010899	MRPS11	18	18662393	18673460	ENSG00000181991	MRPS11	15	88467453	88480776
ENSBTAG00000019900	LNPEP	7	96371532	96466676	ENSSSCG00000014173	LNPEP	2	103567601	103661079	ENSOARG00000017994	LNPEP	5	93687872	93788740	ENSG00000113441	LNPEP	5	96935394	97037513
ENSBTAG00000019954	ABHD2	21	20576003	20684305	ENSSSCG00000001835	ABHD2	7	54655726	54837484	ENSOARG00000011286	ABHD2	18	19723286	19802578	ENSG00000140526	ABHD2	15	89087459	89202355
ENSBTAG00000020080	MYBPC2	18	56581198	56607181	ENSSSCG00000003218	MYBPC2	6	55281801	55310295	ENSOARG00000013964	MYBPC2	14	55623623	55647351	ENSG00000086967	MYBPC2	19	50432892	50466321
ENSBTAG00000020482	ASCC3	9	49096929	49429819	ENSSSCG00000004358	ASCC3	1	67331941	67657085	ENSOARG00000011627	ASCC3	8	36191607	36513139	ENSG00000112249	ASCC3	6	100508194	100881372
ENSBTAG00000020510	EPHA10	3	108149712	108190353	ENSSSCG00000038675	EPHA10	6	93765128	93803894	ENSOARG00000019848	EPHA10	1	12292791	12336192	ENSG00000183317	EPHA10	1	37713880	37765133
ENSBTAG00000020515	FAM160A2	15	46801428	46827698	ENSSSCG00000014632	FAM160A2	9	3446075	3464226	ENSOARG00000018825	FAM160A2	15	46204911	46229927	ENSG00000051009	FAM160A2	11	6211345	6234711
ENSBTAG00000020584	IFT81	17	54062673	54200209	ENSSSCG00000009818	IFT81	14	31368687	31657305	ENSOARG00000015713	IFT81	17	53661638	53752199	ENSG00000122970	IFT81	12	110124335	110218793
ENSBTAG00000020638	TIMP3	5	71388890	71459269	ENSSSCG00000031866	TIMP3	5	12185816	12242637	ENSOARG00000018210	TIMP3	3	176462578	176519533	ENSG00000100234	TIMP3	22	32801701	32863043
ENSBTAG00000020638	TIMP3	5	71388890	71459269	ENSSSCG00000031866	TIMP3	5	12185816	12242637	ENSOARG00000018210	TIMP3	3	176462578	176519533	ENSG00000100234	TIMP3	22	32801701	32863043
ENSBTAG00000020638	TIMP3	5	71388890	71459269	ENSSSCG00000031866	TIMP3	5	12185816	12242637	ENSOARG00000018210	TIMP3	3	176462578	176519533	ENSG00000100234	TIMP3	22	32801701	32863043
ENSBTAG00000020667	KCNQ3	14	8738181	9029965	ENSSSCG00000005953	KCNQ3	4	8670176	8970342	ENSOARG00000006582	KCNQ3	9	21973144	22020035	ENSG00000184156	KCNQ3	8	132120859	132481095
ENSBTAG00000020720	C7H1orf35	7	2996902	3000276	ENSSSCG00000013991	C1orf35	2	51239015	51241337	ENSOARG00000006434	C1orf35	5	2696951	2698723	ENSG00000143793	C1orf35	1	228100726	228105411
ENSBTAG00000020721	MRPL55	7	2993262	2997182	ENSSSCG00000029050	MRPL55	2	51239023	51247594	ENSOARG00000006369	MRPL55	5	2693390	2696195	ENSG00000162910	MRPL55	1	228106679	228109312
ENSBTAG00000020731	PRRG4	15	63515385	63530238	ENSSSCG00000013313	PRRG4	2	28062626	28081249	ENSOARG00000016840	PRRG4	15	61710816	61724591	ENSG00000135378	PRRG4	11	32829927	32858120
ENSBTAG00000020772	ARHGAP45	7	43563371	43575583	ENSSSCG00000027565	ARHGAP45	2	77342153	77356728	ENSOARG00000010834	ARHGAP45	5	40961251	40973130	ENSG00000180448	ARHGAP45	19	1065923	1086628
ENSBTAG00000020781	SETD6	18	26299649	26305367	ENSSSCG00000026505	SETD6	6	20266552	20274658	ENSOARG00000001507	SETD6	14	25720528	25723873	ENSG00000103037	SETD6	16	58515479	58523842
ENSBTAG00000020801	FAM49B	14	10694730	10778921	ENSSSCG00000005959		4	10475729	10645254	ENSOARG00000007792	CYRIB	9	23715848	23743340	ENSG00000153310	CYRIB	8	129839593	130017129
ENSBTAG00000020839	MEGF6	16	49436521	49536217	ENSSSCG00000024678	MEGF6	6	65053073	65141497	ENSOARG00000016706	MEGF6	12	47564637	47663737	ENSG00000162591	MEGF6	1	3487951	3611508
ENSBTAG00000020839	MEGF6	16	49436521	49536217	ENSSSCG00000024678	MEGF6	6	65053073	65141497	ENSOARG00000016706	MEGF6	12	47564637	47663737	ENSG00000162591	MEGF6	1	3487951	3611508
ENSBTAG00000020921	PRKCB	25	21505000	21881068	ENSSSCG00000033674	PRKCB	3	21995231	22383264	ENSOARG00000017631	PRKCB	24	21669605	21883171	ENSG00000166501	PRKCB	16	23835983	24220611
ENSBTAG00000020980	CAT	15	64975271	65011223	ENSSSCG00000013302	CAT	2	26487653	26581452	ENSOARG00000018566	CAT	15	63173125	63209306	ENSG00000121691	CAT	11	34438934	34472060
ENSBTAG00000021079	C3H1orf210	3	102741183	102744239	ENSSSCG00000003951	C1orf210	6	167960094	167963587	ENSOARG00000020508	C1orf210	1	17727449	17727923	ENSG00000253313	C1orf210	1	43281877	43285617
ENSBTAG00000021172	IWS1	2	5031102	5057954	ENSSSCG00000035410	IWS1	15	59822797	59879423	ENSOARG00000016097	IWS1	2	116862481	116909266	ENSG00000163166	IWS1	2	127436207	127526886
ENSBTAG00000021181	BUB1	11	1585412	1618575	ENSSSCG00000030469	BUB1	3	45585226	45624543	ENSOARG00000014305	BUB1	3	104787621	104827450	ENSG00000169679	BUB1	2	110637528	110678063
ENSBTAG00000021292	ANKFN1	19	7149813	7279813	ENSSSCG00000017609	ANKFN1	12	32386769	32821340	ENSOARG00000006151	ANKFN1	11	6483813	6868353	ENSG00000153930	ANKFN1	17	55882301	56511659
ENSBTAG00000021292	ANKFN1	19	7149813	7279813	ENSSSCG00000017609	ANKFN1	12	32386769	32821340	ENSOARG00000006151	ANKFN1	11	6483813	6868353	ENSG00000153930	ANKFN1	17	55882301	56511659
ENSBTAG00000021420	EPHA7	9	56751222	56958827	ENSSSCG00000004336	EPHA7	1	60771571	60944038	ENSOARG00000012207	EPHA7	8	43838599	44048755	ENSG00000135333	EPHA7	6	93240020	93419559
ENSBTAG00000021505	USP36	19	53522615	53553993	ENSSSCG00000017165		12	3309237	3348525	ENSOARG00000003393	USP36	11	52517099	52544753	ENSG00000055483	USP36	17	78787381	78841441
ENSBTAG00000021544	EBNA1BP2	3	102838619	102846235	ENSSSCG00000030177	EBNA1BP2	6	168049673	168061787	ENSOARG00000020502	EBNA1BP2	1	17629405	17633753	ENSG00000117395	EBNA1BP2	1	43164175	43270936
ENSBTAG00000021582	NCAPG	6	37277323	37378124	ENSSSCG00000008747	NCAPG	8	12759639	12810050	ENSOARG00000004016	NCAPG	6	37256548	37333851	ENSG00000109805	NCAPG	4	17810979	17844865
ENSBTAG00000021582	NCAPG	6	37277323	37378124	ENSSSCG00000008747	NCAPG	8	12759639	12810050	ENSOARG00000004016	NCAPG	6	37256548	37333851	ENSG00000109805	NCAPG	4	17810979	17844865
ENSBTAG00000021582	NCAPG	6	37277323	37378124	ENSSSCG00000008747	NCAPG	8	12759639	12810050	ENSOARG00000004016	NCAPG	6	37256548	37333851	ENSG00000109805	NCAPG	4	17810979	17844865
ENSBTAG00000021582	NCAPG	6	37277323	37378124	ENSSSCG00000008747	NCAPG	8	12759639	12810050	ENSOARG00000004016	NCAPG	6	37256548	37333851	ENSG00000109805	NCAPG	4	17810979	17844865
ENSBTAG00000021590	OR52B2	15	46864248	46865216				NA	NA	ENSOARG00000017373	OR52B2	15	46258415	46259383	ENSG00000255307	OR52B2	11	6169330	6170408
ENSBTAG00000021688	FH	16	35260924	35288027	ENSSSCG00000028178	FH	10	12404176	12431801	ENSOARG00000008730	FH	12	33430128	33454649	ENSG00000091483	FH	1	241497603	241519755
ENSBTAG00000021809	DEPDC7	15	63659355	63688683	ENSSSCG00000042341	DEPDC7	2	27909285	27928316	ENSOARG00000017028	DEPDC7	15	61864182	61872318	ENSG00000121690	DEPDC7	11	33015876	33033582
ENSBTAG00000021944	RTRAF	10	44831891	44846457	ENSSSCG00000005029	RTRAF	1	181681352	181698979	ENSOARG00000020703	RTRAF	7	41916804	41929702	ENSG00000087302	RTRAF	14	51989514	52010694
ENSBTAG00000022242	DPP3	29	44521307	44553203	ENSSSCG00000030415	DPP3	2	5907252	5946735	ENSOARG00000005600	DPP3	21	43823760	43854938	ENSG00000254986	DPP3	11	66480013	66509657
ENSBTAG00000022242	DPP3	29	44521307	44553203	ENSSSCG00000030415	DPP3	2	5907252	5946735	ENSOARG00000005600	DPP3	21	43823760	43854938	ENSG00000254986	DPP3	11	66480013	66509657
ENSBTAG00000022917	FANK1	26	45394341	45506195	ENSSSCG00000010745		14	135196436	135303020	ENSOARG00000011953	FANK1	22	44315524	44430188	ENSG00000203780	FANK1	10	125896564	126009592
ENSBTAG00000023831	ELP4	15	62296511	62553952	ENSSSCG00000013321	ELP4	2	29004986	29230077	ENSOARG00000016057	ELP4	15	60516508	60755732	ENSG00000109911	ELP4	11	31509755	31790324
ENSBTAG00000024091	MALL	11	1773930	1807073				NA	NA	ENSOARG00000014226	MALL	3	104587408	104619322	ENSG00000144063	MALL	2	110083870	110116022
ENSBTAG00000024107	INPP5B	3	108007865	108062243	ENSSSCG00000003642	INPP5B	6	93885460	93944333	ENSOARG00000019926	INPP5B	1	12424173	12474936	ENSG00000204084	INPP5B	1	37860697	37947057
ENSBTAG00000024701	TIMM10	15	80788220	80790815	ENSSSCG00000039659	TIMM10	2	13393281	13396448	ENSOARG00000009928	TIMM10	15	77994271	77996601	ENSG00000134809	TIMM10	11	57528464	57530803
ENSBTAG00000024929	PPP1R27	19	51048368	51050321	ENSSSCG00000037039	PPP1R27	12	1136290	1137497	ENSOARG00000018093	PPP1R27	11	50211686	50212510	ENSG00000182676	PPP1R27	17	81833492	81835050
ENSBTAG00000025324	NRXN3	10	90495258	91099930	ENSSSCG00000013024		2	7520074	7554335	ENSOARG00000004322		3	73961507	74426034				NA	NA
ENSBTAG00000025764		21	27882488	27887238				NA	NA				NA	NA				NA	NA
ENSBTAG00000025837	RFX4	5	69980577	70051146				NA	NA	ENSOARG00000017616	RFX4	3	174949593	175121952	ENSG00000111783	RFX4	12	106582907	106762803
ENSBTAG00000026371	SNX29	25	10682180	11276292	ENSSSCG00000037232	SNX29	3	30584912	31133317	ENSOARG00000007156		24	10676205	10970881	ENSG00000048471	SNX29	16	11976734	12574287
ENSBTAG00000026882		2	29992210	29995675	ENSSSCG00000006136	RMDN1	4	50344893	50389087	ENSOARG00000012441	RMDN1	9	88809595	88827243	ENSG00000176623	RMDN1	8	86468257	86514357
ENSBTAG00000027162	TMCO5A	10	33565746	33580261	ENSSSCG00000004794	TMCO5A	1	133285928	133302041	ENSOARG00000020022	TMCO5A	7	30580344	30593931	ENSG00000166069	TMCO5A	15	37921939	37967724
ENSBTAG00000027182	NR3C2	17	9583647	10018758	ENSSSCG00000037766	NR3C2	8	80290715	80669404	ENSOARG00000007116		17	9647868	9817151	ENSG00000151623	NR3C2	4	148078762	148444698
ENSBTAG00000027434	SORCS2	6	113628521	114121393	ENSSSCG00000037539	SORCS2	8	3207098	3760393	ENSOARG00000011661	SORCS2	6	113430900	113516223	ENSG00000184985	SORCS2	4	7192538	7742836
ENSBTAG00000027443		15	46966239	46970311				NA	NA	ENSOARG00000017400		15	46329595	46330587	ENSG00000183313	OR52L1	11	5985892	5986985
ENSBTAG00000027443		15	46966239	46970311				NA	NA	ENSOARG00000017416		15	46344593	46345579	ENSG00000183313	OR52L1	11	5985892	5986985
ENSBTAG00000027506	SNRPB2	13	10562627	10576213	ENSSSCG00000037602		17	25363167	25373281	ENSOARG00000012223	SNRPB2	13	10081805	10095627	ENSG00000125870	SNRPB2	20	16729961	16742564
ENSBTAG00000027524	SMTNL1	15	80805386	80814111	ENSSSCG00000031163		2	13370924	13384808				NA	NA	ENSG00000214872	SMTNL1	11	57542641	57550274
ENSBTAG00000027868	DLG2	29	11312721	12251182	ENSSSCG00000014904	DLG2	9	17576135	19546887	ENSOARG00000005183	DLG2	21	10779194	11743008	ENSG00000150672	DLG2	11	83455012	85627922
ENSBTAG00000029865	MIR151A	14	3002368	3002461	ENSSSCG00000024238	MIR151	4	2849038	2849130	ENSOARG00000024497	MIR151A	9	15872264	15872343	ENSG00000254324	MIR151A	8	140732564	140732653
ENSBTAG00000029939	MIR129-2	15	73674087	73674194	ENSSSCG00000019121	MIR129A	2	18724213	18724304	ENSOARG00000024380	MIR129-2	15	71877222	71877328	ENSG00000199077	MIR129-2	11	43581394	43581483
ENSBTAG00000030083	bta-mir-670	15	73648217	73648315				NA	NA				NA	NA				NA	NA
ENSBTAG00000030122	bta-mir-130a	15	80888253	80888341	ENSSSCG00000019281	ssc-mir-130a	2	13296695	13296773	ENSOARG00000024977	MIR130A	15	78094153	78094241	ENSG00000208009	MIR130A	11	57641198	57641286
ENSBTAG00000030209	ARHGDIA	19	51024277	51028502	ENSSSCG00000034058	ARHGDIA	12	1113355	1121311	ENSOARG00000017985	ARHGDIA	11	50189207	50190485	ENSG00000141522	ARHGDIA	17	81867721	81871378
ENSBTAG00000030578	PTOV1	18	56202605	56210298	ENSSSCG00000003196	PTOV1	6	54865187	54873756	ENSOARG00000013644	PTOV1	14	55233488	55241135	ENSG00000104960	PTOV1	19	49850735	49860744
ENSBTAG00000030908	OR9Q2	15	81371590	81372534	ENSSSCG00000044981	OR9Q2	2	12865947	12866891	ENSOARG00000012905	OR9Q2	15	78588099	78589037	ENSG00000186513	OR9Q2	11	58189070	58194053
ENSBTAG00000031012	PIGK	3	67430365	67568076	ENSSSCG00000038329	PIGK	6	136057985	136180637	ENSOARG00000012853	PIGK	1	52893374	53048480	ENSG00000142892	PIGK	1	77088989	77219430
ENSBTAG00000031178	SLC9A9	1	125042863	125706599	ENSSSCG00000011686	SLC9A9	13	83962618	84502327	ENSOARG00000005774	SLC9A9	1	243126228	243781259	ENSG00000181804	SLC9A9	3	143265222	143848485
ENSBTAG00000031299	TTC17	15	73461093	73588098	ENSSSCG00000013284	TTC17	2	18807523	18954650	ENSOARG00000000479	TTC17	15	71664213	71788841	ENSG00000052841	TTC17	11	43358920	43494933
ENSBTAG00000031598	NIPSNAP2	25	27661422	27688636	ENSSSCG00000036659	NIPSNAP2	3	16882643	16941739	ENSOARG00000009926	NIPSNAP2	24	27650613	27667523	ENSG00000146729	NIPSNAP2	7	55951793	56000181
ENSBTAG00000031707	FRMD6	10	44297021	44564023	ENSSSCG00000005027	FRMD6	1	181175350	181416806	ENSOARG00000020699	FRMD6	7	41467894	41641605	ENSG00000139926	FRMD6	14	51489100	51730727
ENSBTAG00000031789	FBRS	25	26783860	26794861	ENSSSCG00000025794	FBRS	3	17730786	17742722	ENSOARG00000006922	FBRS	24	26801050	26811701	ENSG00000156860	FBRS	16	30658431	30670810
ENSBTAG00000031834		21	58680142	58695531				NA	NA	ENSOARG00000014375		18	57586531	57594025	ENSG00000119632	IFI27L2	14	94127779	94130253
ENSBTAG00000031890	DOCK1	26	46392481	46948728	ENSSSCG00000035045	DOCK1	14	136257807	136741882	ENSOARG00000013080	DOCK1	22	45364051	45875506	ENSG00000150760	DOCK1	10	126905409	127452517
ENSBTAG00000033327		6	43196023	43196524				NA	NA				NA	NA				NA	NA
ENSBTAG00000033398	HKDC1	28	25595174	25634958	ENSSSCG00000010252	HKDC1	14	72274310	72335886	ENSOARG00000005406	HKDC1	25	25385759	25425924	ENSG00000156510	HKDC1	10	69220332	69267552
ENSBTAG00000033413	DDX50	28	25177661	25211518	ENSSSCG00000010246	DDX50	14	71989532	72030994	ENSOARG00000005264	DDX50	25	25001146	25033398	ENSG00000107625	DDX50	10	68901286	68946847
ENSBTAG00000034170		20	11815633	11815824	ENSSSCG00000009904	DYNLL1	14	40455985	40459105				NA	NA	ENSG00000088986	DYNLL1	12	120469850	120498493
ENSBTAG00000034196	HHLA1	14	9051285	9075583	ENSSSCG00000022257	HHLA1	4	8995352	9014890	ENSOARG00000006812	HHLA1	9	22041347	22066211	ENSG00000132297	HHLA1	8	132061486	132111159
ENSBTAG00000034430	C27H4orf47	27	15675423	15688748	ENSSSCG00000015794	C4orf47	15	46470723	46490006	ENSOARG00000007846	C4orf47	26	14415172	14426036	ENSG00000205129	C4orf47	4	185426249	185449826
ENSBTAG00000034586	MAL	11	1848632	1873328	ENSSSCG00000008115	MAL	3	46181555	46242047	ENSOARG00000014211		3	104518895	104542488	ENSG00000172005	MAL	2	95025677	95053992
ENSBTAG00000034657		11	1913421	1918226	ENSSSCG00000008115	MAL	3	46181555	46242047	ENSOARG00000014205		3	104476131	104480564	ENSG00000172005	MAL	2	95025677	95053992
ENSBTAG00000034700	NAF1	6	2620816	2722452	ENSSSCG00000008887	NAF1	8	51968483	52012936	ENSOARG00000013716	NAF1	6	2828017	2865840	ENSG00000145414	NAF1	4	163110073	163166890
ENSBTAG00000034827	PDGFD	15	4259082	4536080	ENSSSCG00000014994	PDGFD	9	34388636	34621244	ENSOARG00000003293	PDGFD	15	3848546	4133998	ENSG00000170962	PDGFD	11	103907189	104164379
ENSBTAG00000034973		7	2397701	2398255	ENSSSCG00000027329		14	85574901	85575574	ENSOARG00000017102		15	38795489	38796049				NA	NA
ENSBTAG00000034973		7	2397701	2398255	ENSSSCG00000027329		14	85574901	85575574	ENSOARG00000010304		5	61923711	61924265				NA	NA
ENSBTAG00000035915		25	19423751	19623818	ENSSSCG00000035000		3	24245211	24471610	ENSOARG00000014872		24	19408312	19671136				NA	NA
ENSBTAG00000035915		25	19423751	19623818	ENSSSCG00000035000		3	24245211	24471610	ENSOARG00000014872		24	19408312	19671136				NA	NA
ENSBTAG00000037013	U1	21	44967957	44968121				NA	NA				NA	NA				NA	NA
ENSBTAG00000037462		25	27579124	27580110	ENSSSCG00000036685		3	17033516	17034589	ENSOARG00000010795		24	27564581	27565552				NA	NA
ENSBTAG00000037756	TET1	28	24918286	25035716	ENSSSCG00000010241	TET1	14	71675671	71815621	ENSOARG00000005141	TET1	25	24736185	24856726	ENSG00000138336	TET1	10	68560337	68694487
ENSBTAG00000037770		3	103020967	103022015	ENSSSCG00000003959		6	168145529	168146476				NA	NA				NA	NA
ENSBTAG00000037875		15	49384179	49385132	ENSSSCG00000031555		AEMK02000658.1	72190	73143				NA	NA				NA	NA
ENSBTAG00000037875		15	49384179	49385132	ENSSSCG00000035494		AEMK02000610.1	20157	21110				NA	NA				NA	NA
ENSBTAG00000037886		15	49547370	49548474	ENSSSCG00000014695		9	4488990	4489946	ENSOARG00000007532		15	47972461	47973420				NA	NA
ENSBTAG00000037964	HIST3H2A	7	2573757	2575265	ENSSSCG00000047900	H2AW	2	51693853	51694245	ENSOARG00000001477	H2AW	5	2274714	2275133	ENSG00000181218	H2AW	1	228456979	228457873
ENSBTAG00000037988	ZSCAN31	23	30377190	30379817	ENSSSCG00000025335	ZSCAN31	7	22173451	22187409	ENSOARG00000017831		20	29364004	29366076	ENSG00000235109	ZSCAN31	6	28324693	28356271
ENSBTAG00000038075		15	49885812	49887388	ENSSSCG00000014745	OR52J3	9	5123187	5140949	ENSOARG00000006217		15	48300654	48301589	ENSG00000205495	OR52J3	11	5046526	5047461
ENSBTAG00000038267		15	81304118	81305101				NA	NA	ENSOARG00000010877		15	78513252	78523846				NA	NA
ENSBTAG00000038597		23	30842512	30843453				NA	NA	ENSOARG00000009147		20	29823037	29823975				NA	NA
ENSBTAG00000038636		15	49538012	49538959				NA	NA	ENSOARG00000000167		15	47946350	47947713				NA	NA
ENSBTAG00000038977		15	46953593	46954546				NA	NA	ENSOARG00000017400		15	46329595	46330587	ENSG00000183313	OR52L1	11	5985892	5986985
ENSBTAG00000038977		15	46953593	46954546				NA	NA	ENSOARG00000017416		15	46344593	46345579	ENSG00000183313	OR52L1	11	5985892	5986985
ENSBTAG00000039079		23	30631701	30632830	ENSSSCG00000032646		7	21885470	21886406				NA	NA				NA	NA
ENSBTAG00000039079		23	30631701	30632830	ENSSSCG00000037407		AEMK02000624.1	29801	30739				NA	NA				NA	NA
ENSBTAG00000039079		23	30631701	30632830	ENSSSCG00000033056		AEMK02000624.1	14940	15878				NA	NA				NA	NA
ENSBTAG00000039079		23	30631701	30632830	ENSSSCG00000039250		AEMK02000473.1	17892	18830				NA	NA				NA	NA
ENSBTAG00000039145		23	30881509	30882438	ENSSSCG00000028136		7	21706974	21707903	ENSOARG00000009175		20	29859547	29860470				NA	NA
ENSBTAG00000039246	TRIM11	7	2632097	2640136	ENSSSCG00000035985	TRIM11	2	51733180	51743256	ENSOARG00000004646	TRIM11	5	2315837	2447777	ENSG00000154370	TRIM11	1	228393673	228406835
ENSBTAG00000039274		23	30930742	30931686				NA	NA	ENSOARG00000009186		20	29902485	29903426	ENSG00000168131	OR2B2	6	27911185	27912396
ENSBTAG00000039274		23	30930742	30931686				NA	NA	ENSOARG00000009134		20	29801259	29802398	ENSG00000168131	OR2B2	6	27911185	27912396
ENSBTAG00000039275	ERAP2	7	96303404	96356159	ENSSSCG00000027860	ERAP2	2	103510440	103564441	ENSOARG00000017926	ERAP2	5	93629581	93674652	ENSG00000164308	ERAP2	5	96875986	96919703
ENSBTAG00000039283		19	53483836	53485750				NA	NA				NA	NA				NA	NA
ENSBTAG00000039677	OR2B6	23	30855515	30856456	ENSSSCG00000047304	OR2B6	7	21676067	21688732	ENSOARG00000009162		20	29836045	29836983	ENSG00000124657	OR2B6	6	27957241	27958182
ENSBTAG00000040190	CCDC88B	29	42630756	42645750	ENSSSCG00000013042		2	7767633	7783813	ENSOARG00000007256	CCDC88B	21	41940650	41955231	ENSG00000168071	CCDC88B	11	64340204	64357534
ENSBTAG00000040190	CCDC88B	29	42630756	42645750	ENSSSCG00000013042		2	7767633	7783813	ENSOARG00000007256	CCDC88B	21	41940650	41955231	ENSG00000168071	CCDC88B	11	64340204	64357534
ENSBTAG00000040555	FBXL19	25	27002887	27086008	ENSSSCG00000028186	FBXL19	3	17497486	17521445	ENSOARG00000008120	FBXL19	24	27052748	27071677	ENSG00000099364	FBXL19	16	30923055	30948783
ENSBTAG00000042264		28	25485952	25486031				NA	NA	ENSOARG00000024696		25	25291902	25291981				NA	NA
ENSBTAG00000042276	SNORA30	25	26838286	26838416	ENSSSCG00000019607	SNORA30	3	17695096	17695226	ENSOARG00000021341	SNORA30	24	26854302	26854432	ENSG00000206755	SNORA30	16	30710537	30710665
ENSBTAG00000042281		28	24944471	24944604				NA	NA	ENSOARG00000023573		25	24764845	24764978				NA	NA
ENSBTAG00000042398		19	48366575	48366709				NA	NA				NA	NA	ENSG00000281311	AC025362.1	17	64146337	64146471
ENSBTAG00000042443	U6	3	108133543	108133650	ENSSSCG00000018668	U6	6	161246086	161246189	ENSOARG00000023543	U6	1	12351180	12351282				NA	NA
ENSBTAG00000042741	SNORD104	19	48366314	48366383	ENSSSCG00000019194	SNORD104	12	14867961	14868029	ENSOARG00000024688	SNORD104	11	47785218	47785287	ENSG00000199753	SNORD104	17	64146083	64146152
ENSBTAG00000043088	U6	15	73928453	73928554	ENSSSCG00000020641	U6	6	137686291	137686396	ENSOARG00000022494	U6	15	72118353	72118420	ENSG00000252338	RNU6-503P	1	75538015	75538119
ENSBTAG00000043088	U6	15	73928453	73928554	ENSSSCG00000037316	U6	3	2186714	2186819	ENSOARG00000022494	U6	15	72118353	72118420	ENSG00000252338	RNU6-503P	1	75538015	75538119
ENSBTAG00000043186	U6	3	102671239	102671338	ENSSSCG00000019813	U6	13	141986219	141986326	ENSOARG00000024046	U6	1	17801894	17801995	ENSG00000252544	RNU6-1282P	4	151300518	151300613
ENSBTAG00000043444	SNORD14	25	30942979	30943068				NA	NA	ENSOARG00000022216	SNORD14	24	30871659	30871748	ENSG00000200879	SNORD14E	11	123058077	123058161
ENSBTAG00000043529		19	54191728	54191859				NA	NA	ENSOARG00000021238		11	53185251	53185382				NA	NA
ENSBTAG00000043699	U6	20	11918690	11918784	ENSSSCG00000031993	U6	X	94140416	94140522	ENSOARG00000024195	U6	16	11888602	11888708	ENSG00000207156	RNU6-505P	3	146996607	146996713
ENSBTAG00000043699	U6	20	11918690	11918784	ENSSSCG00000036890	U6	1	24997898	24998004	ENSOARG00000024195	U6	16	11888602	11888708	ENSG00000207156	RNU6-505P	3	146996607	146996713
ENSBTAG00000043712	U4	11	24293754	24293871	ENSSSCG00000049870	U4	18	23040378	23040521	ENSOARG00000024190	U4	3	82111271	82111388	ENSG00000223245	RNU4-63P	2	41871271	41871388
ENSBTAG00000043944	7SK	21	19418953	19419240				NA	NA	ENSOARG00000023431	7SK	8	5591552	5591846	ENSG00000199319	RN7SKP25	3	142673597	142673904
ENSBTAG00000043970	C14H8orf37	14	69055330	69078021	ENSSSCG00000034398	C8orf37	4	41373739	41394685	ENSOARG00000005669	C8orf37	9	81663560	81685409	ENSG00000156172	C8orf37	8	95244913	95269201
ENSBTAG00000044111	EPHA6	1	41409771	41994030	ENSSSCG00000033898	EPHA6	13	162569479	163443646	ENSOARG00000017385		1	160204965	160258152	ENSG00000080224	EPHA6	3	96814581	97752460
ENSBTAG00000044111	EPHA6	1	41409771	41994030	ENSSSCG00000033898	EPHA6	13	162569479	163443646	ENSOARG00000017385		1	160204965	160258152	ENSG00000080224	EPHA6	3	96814581	97752460
ENSBTAG00000044144	GUCY1A2	15	16344121	16845470	ENSSSCG00000024613	GUCY1A2	9	62101613	62499581	ENSOARG00000010375	GUCY1A2	15	15867151	16259168	ENSG00000152402	GUCY1A2	11	106674019	107018476
ENSBTAG00000044269	U6	19	49282797	49282907	ENSSSCG00000020603	U6	7	120139166	120139261	ENSOARG00000023038	U6	11	48673662	48673721				NA	NA
ENSBTAG00000044269	U6	19	49282797	49282907	ENSSSCG00000028940	U6	17	38547360	38547460	ENSOARG00000023038	U6	11	48673662	48673721				NA	NA
ENSBTAG00000044317	U6	6	2731411	2731467				NA	NA				NA	NA				NA	NA
ENSBTAG00000044528	U6	25	16509170	16509279				NA	NA				NA	NA				NA	NA
ENSBTAG00000044528	U6	25	16509170	16509279				NA	NA				NA	NA				NA	NA
ENSBTAG00000044570	U6	25	5391711	5391812				NA	NA	ENSOARG00000023585	U6	24	5413381	5413480	ENSG00000252097	RNU6-346P	18	76800664	76800774
ENSBTAG00000044570	U6	25	5391711	5391812				NA	NA	ENSOARG00000023585	U6	24	5413381	5413480	ENSG00000283489	AP000843.2	11	132525809	132525887
ENSBTAG00000044681	U6	19	53633077	53633180				NA	NA	ENSOARG00000025033	U6	11	52621295	52621398	ENSG00000252391	RNU6-638P	17	78696694	78696797
ENSBTAG00000044774	U6	15	63700296	63700388	ENSSSCG00000022205	U6	2	75479134	75479230	ENSOARG00000024240	U6	15	61892469	61892561				NA	NA
ENSBTAG00000044799	bta-mir-2316	15	46653532	46653606				NA	NA				NA	NA				NA	NA
ENSBTAG00000044846	SNORA70	14	68865319	68865442				NA	NA	ENSOARG00000024443	SNORA70	9	81467747	81467870				NA	NA
ENSBTAG00000044872	7SK	3	26211532	26211817				NA	NA				NA	NA				NA	NA
ENSBTAG00000044955	bta-mir-2348	19	54038763	54038841				NA	NA				NA	NA				NA	NA
ENSBTAG00000045172	bta-mir-2358	2	135236143	135236206				NA	NA				NA	NA				NA	NA
ENSBTAG00000045202	U6	21	20359510	20359601				NA	NA	ENSOARG00000024830	U6	18	19474415	19474506				NA	NA
ENSBTAG00000045371	5S_rRNA	14	3267822	3267949				NA	NA	ENSOARG00000023108	5S_rRNA	9	16131702	16131829				NA	NA
ENSBTAG00000045444	U6	25	31151509	31151603	ENSSSCG00000039509	U6	3	13412186	13412292	ENSOARG00000022333	U6	24	31075078	31075176				NA	NA
ENSBTAG00000045510	EMC10	18	56613654	56620016	ENSSSCG00000039372	EMC10	6	55316471	55322250	ENSOARG00000014019		14	55655984	55659437	ENSG00000161671	EMC10	19	50476400	50490871
ENSBTAG00000045568		24	12773751	12774847				NA	NA				NA	NA	ENSG00000089009	RPL6	12	112405190	112418838
ENSBTAG00000045822	C15H11orf96	15	74043979	74045355				NA	NA	ENSOARG00000010748	C11orf96	15	72228570	72228791	ENSG00000187479	C11orf96	11	43925342	43943878
ENSBTAG00000046033	UBFD1	25	21228703	21240606	ENSSSCG00000040265	UBFD1	3	22639972	22655041	ENSOARG00000017149	UBFD1	24	21247192	21256806	ENSG00000103353	UBFD1	16	23557721	23574389
ENSBTAG00000046399	SHISA9	25	11633241	11647753	ENSSSCG00000032878	SHISA9	3	29969395	30272637	ENSOARG00000007260		24	11600441	11613855	ENSG00000237515	SHISA9	16	12901598	13240416
ENSBTAG00000046540	SERPINA3-1	21	59435015	59482654				NA	NA				NA	NA				NA	NA
ENSBTAG00000046590	FAM181A	21	58523141	58525558	ENSSSCG00000040253		7	115184995	115206690	ENSOARG00000014054	FAM181A	18	57425029	57427405	ENSG00000140067	FAM181A	14	93918894	93929608
ENSBTAG00000047035	TBC1D17	18	56225575	56234780	ENSSSCG00000003193	TBC1D17	6	54890019	54906605	ENSOARG00000013667	TBC1D17	14	55254661	55264053	ENSG00000104946	TBC1D17	19	49877425	49888750
ENSBTAG00000047238	ITGAM	25	27344004	27381713	ENSSSCG00000007754	ITGAM	3	17136161	17273657	ENSOARG00000009000	ITGAM	24	27341076	27384550	ENSG00000169896	ITGAM	16	31259967	31332892
ENSBTAG00000047362	RCN1	15	62854463	62867520	ENSSSCG00000013318		2	28696393	28709672	ENSOARG00000016258		15	61058970	61065790	ENSG00000285283	AL035078.4	11	31812391	32104665
ENSBTAG00000047362	RCN1	15	62854463	62867520	ENSSSCG00000013318		2	28696393	28709672	ENSOARG00000016258		15	61058970	61065790	ENSG00000049449	RCN1	11	32091074	32105722
ENSBTAG00000047488	KCNK9	14	3615121	3712832	ENSSSCG00000033397	KCNK9	4	3561851	3641315	ENSOARG00000004303		9	16484065	16484940	ENSG00000169427	KCNK9	8	139600838	139704109
ENSBTAG00000047489		15	49698848	49699792				NA	NA	ENSOARG00000007596		15	48130345	48131289				NA	NA
ENSBTAG00000047586	NPY1R	6	2433427	2442870	ENSSSCG00000008888	NPY1R	8	52152651	52162943	ENSOARG00000013669	NPY1R	6	2589368	2596986	ENSG00000164128	NPY1R	4	163323962	163344832
ENSBTAG00000048061	GRM5	29	7007877	7197732	ENSSSCG00000029865	GRM5	9	21916815	22436063	ENSOARG00000014407		21	5997815	5998531	ENSG00000168959	GRM5	11	88504576	89065945
ENSBTAG00000048061	GRM5	29	7007877	7197732	ENSSSCG00000029865	GRM5	9	21916815	22436063	ENSOARG00000014407		21	5997815	5998531	ENSG00000168959	GRM5	11	88504576	89065945
ENSBTAG00000048061	GRM5	29	7007877	7197732	ENSSSCG00000029865	GRM5	9	21916815	22436063	ENSOARG00000014407		21	5997815	5998531	ENSG00000168959	GRM5	11	88504576	89065945
ENSBTAG00000048061	GRM5	29	7007877	7197732	ENSSSCG00000029865	GRM5	9	21916815	22436063	ENSOARG00000014407		21	5997815	5998531	ENSG00000168959	GRM5	11	88504576	89065945
ENSBTAG00000048061	GRM5	29	7007877	7197732	ENSSSCG00000029865	GRM5	9	21916815	22436063	ENSOARG00000014407		21	5997815	5998531	ENSG00000168959	GRM5	11	88504576	89065945
ENSBTAG00000048061	GRM5	29	7007877	7197732	ENSSSCG00000029865	GRM5	9	21916815	22436063	ENSOARG00000014407		21	5997815	5998531	ENSG00000168959	GRM5	11	88504576	89065945
ENSBTAG00000048061	GRM5	29	7007877	7197732	ENSSSCG00000029865	GRM5	9	21916815	22436063	ENSOARG00000014407		21	5997815	5998531	ENSG00000168959	GRM5	11	88504576	89065945
ENSBTAG00000048061	GRM5	29	7007877	7197732	ENSSSCG00000029865	GRM5	9	21916815	22436063	ENSOARG00000014407		21	5997815	5998531	ENSG00000168959	GRM5	11	88504576	89065945
ENSBTAG00000048061	GRM5	29	7007877	7197732	ENSSSCG00000029865	GRM5	9	21916815	22436063	ENSOARG00000014407		21	5997815	5998531	ENSG00000168959	GRM5	11	88504576	89065945
ENSBTAG00000048061	GRM5	29	7007877	7197732	ENSSSCG00000029865	GRM5	9	21916815	22436063	ENSOARG00000014407		21	5997815	5998531	ENSG00000168959	GRM5	11	88504576	89065945
ENSBTAG00000048061	GRM5	29	7007877	7197732	ENSSSCG00000029865	GRM5	9	21916815	22436063	ENSOARG00000014407		21	5997815	5998531	ENSG00000168959	GRM5	11	88504576	89065945
ENSBTAG00000048061	GRM5	29	7007877	7197732	ENSSSCG00000029865	GRM5	9	21916815	22436063	ENSOARG00000014407		21	5997815	5998531	ENSG00000168959	GRM5	11	88504576	89065945
ENSBTAG00000048061	GRM5	29	7007877	7197732	ENSSSCG00000029865	GRM5	9	21916815	22436063	ENSOARG00000014407		21	5997815	5998531	ENSG00000168959	GRM5	11	88504576	89065945
ENSBTAG00000048061	GRM5	29	7007877	7197732	ENSSSCG00000029865	GRM5	9	21916815	22436063	ENSOARG00000014407		21	5997815	5998531	ENSG00000168959	GRM5	11	88504576	89065945
ENSBTAG00000048061	GRM5	29	7007877	7197732	ENSSSCG00000029865	GRM5	9	21916815	22436063	ENSOARG00000014407		21	5997815	5998531	ENSG00000168959	GRM5	11	88504576	89065945
ENSBTAG00000048061	GRM5	29	7007877	7197732	ENSSSCG00000029865	GRM5	9	21916815	22436063	ENSOARG00000014407		21	5997815	5998531	ENSG00000168959	GRM5	11	88504576	89065945
ENSBTAG00000048061	GRM5	29	7007877	7197732	ENSSSCG00000029865	GRM5	9	21916815	22436063	ENSOARG00000014407		21	5997815	5998531	ENSG00000168959	GRM5	11	88504576	89065945
ENSBTAG00000048061	GRM5	29	7007877	7197732	ENSSSCG00000029865	GRM5	9	21916815	22436063	ENSOARG00000014407		21	5997815	5998531	ENSG00000168959	GRM5	11	88504576	89065945
ENSBTAG00000048061	GRM5	29	7007877	7197732	ENSSSCG00000029865	GRM5	9	21916815	22436063	ENSOARG00000014407		21	5997815	5998531	ENSG00000168959	GRM5	11	88504576	89065945
ENSBTAG00000048061	GRM5	29	7007877	7197732	ENSSSCG00000029865	GRM5	9	21916815	22436063	ENSOARG00000014407		21	5997815	5998531	ENSG00000168959	GRM5	11	88504576	89065945
ENSBTAG00000048061	GRM5	29	7007877	7197732	ENSSSCG00000029865	GRM5	9	21916815	22436063	ENSOARG00000014407		21	5997815	5998531	ENSG00000168959	GRM5	11	88504576	89065945
ENSBTAG00000048061	GRM5	29	7007877	7197732	ENSSSCG00000029865	GRM5	9	21916815	22436063	ENSOARG00000014407		21	5997815	5998531	ENSG00000168959	GRM5	11	88504576	89065945
ENSBTAG00000048061	GRM5	29	7007877	7197732	ENSSSCG00000029865	GRM5	9	21916815	22436063	ENSOARG00000014407		21	5997815	5998531	ENSG00000168959	GRM5	11	88504576	89065945
ENSBTAG00000048061	GRM5	29	7007877	7197732	ENSSSCG00000029865	GRM5	9	21916815	22436063	ENSOARG00000014407		21	5997815	5998531	ENSG00000168959	GRM5	11	88504576	89065945
ENSBTAG00000048283		18	56537102	56539538	ENSSSCG00000034174	AURKC	6	61650649	61656113	ENSOARG00000013888		14	55575474	55578164	ENSG00000105146	AURKC	19	57230802	57235548
ENSBTAG00000048508	INHBA	4	79288772	79302445	ENSSSCG00000035077	INHBA	18	52889684	52900967	ENSOARG00000017475	INHBA	4	79355679	79366930	ENSG00000122641	INHBA	7	41667168	41705834
ENSBTAG00000048508	INHBA	4	79288772	79302445	ENSSSCG00000035077	INHBA	18	52889684	52900967	ENSOARG00000017475	INHBA	4	79355679	79366930	ENSG00000122641	INHBA	7	41667168	41705834
ENSBTAG00000048508	INHBA	4	79288772	79302445	ENSSSCG00000035077	INHBA	18	52889684	52900967	ENSOARG00000017475	INHBA	4	79355679	79366930	ENSG00000122641	INHBA	7	41667168	41705834
ENSBTAG00000054400	NKAIN3	14	27737786	27998050	ENSSSCG00000034894	NKAIN3	4	71045333	71318030	ENSOARG00000016708	NKAIN3	9	40545562	40801846	ENSG00000185942	NKAIN3	8	62248591	62999652

## Sheet: S2B
Table S2. Candidate genes identified in farmed mammals. The letter (worksheet) indicates the species: (A) beef and dairy cattle (genome assembly ARS-UCD1.2), (B) pigs (genome assembly Sscrofa11.1), and (C) sheep (genome assembly OAR 3.0). The Ensembl gene identification, external gene name, and genome coordinate (i.e., chromosome, start and end position) are presented. Additionally, homologous ge…
Swine gene identification (Sscrofa11.1)					Bovine homologous genes (ARS-UCD1.2)					Ovine homologous genes (OAR 3.0)					Human homologous genes (GRCh38.p13)
Ensembl gene id	External gene name	Chromosome	Start position	End position	Btaurus homolog. ensembl gene	Btaurus homolog. gene name	Btaurus homolog. chromosome	Btaurus homolog. start position	Btaurus homolog. end position	Oaries homolog. ensembl gene	Oaries homolog. gene name	Oaries homolog. chromosome	Oaries homolog. start position	Oaries homolog. end position	Hsapiens homolog. ensembl gene	Hsapiens homolog. gene name	Hsapiens homolog. chromosome	Hsapiens homolog. start position	Hsapiens homolog. end position
ENSSSCG00000000029	SCUBE1	5	5561504	5692330	ENSBTAG00000011275	SCUBE1	5	113976803	114102640	ENSOARG00000019187	SCUBE1	3	218014774	218132516	ENSG00000159307	SCUBE1	22	43197280	43343372
ENSSSCG00000000029	SCUBE1	5	5561504	5692330	ENSBTAG00000011275	SCUBE1	5	113976803	114102640	ENSOARG00000019187	SCUBE1	3	218014774	218132516	ENSG00000159307	SCUBE1	22	43197280	43343372
ENSSSCG00000000036	PACSIN2	5	5853377	5985171	ENSBTAG00000019290	PACSIN2	5	113686864	113804112	ENSOARG00000019085	PACSIN2	3	217717122	217751598	ENSG00000100266	PACSIN2	22	42835412	43015149
ENSSSCG00000000036	PACSIN2	5	5853377	5985171	ENSBTAG00000019290	PACSIN2	5	113686864	113804112	ENSOARG00000019085	PACSIN2	3	217717122	217751598	ENSG00000100266	PACSIN2	22	42835412	43015149
ENSSSCG00000000158	RTCB	5	12580295	12641906	ENSBTAG00000011070	RTCB	5	71017594	71038972	ENSOARG00000018008	RTCB	3	176085672	176106749	ENSG00000100220	RTCB	22	32387582	32412248
ENSSSCG00000000475	IRAK3	5	30525948	30609922	ENSBTAG00000007636	IRAK3	5	47564309	47624668	ENSOARG00000002799	IRAK3	3	153443766	153486434	ENSG00000090376	IRAK3	12	66189195	66254622
ENSSSCG00000000475	IRAK3	5	30525948	30609922	ENSBTAG00000007636	IRAK3	5	47564309	47624668	ENSOARG00000002799	IRAK3	3	153443766	153486434	ENSG00000090376	IRAK3	12	66189195	66254622
ENSSSCG00000000493	FRS2	5	33725444	33849976	ENSBTAG00000019155	FRS2	5	43894715	43908506	ENSOARG00000020339	FRS2	3	149939391	149951546	ENSG00000166225	FRS2	12	69470349	69579789
ENSSSCG00000000493	FRS2	5	33725444	33849976	ENSBTAG00000019155	FRS2	5	43894715	43908506	ENSOARG00000020339	FRS2	3	149939391	149951546	ENSG00000166225	FRS2	12	69470349	69579789
ENSSSCG00000000496	CCT2	5	33858572	34033939	ENSBTAG00000019156	CCT2	5	43869187	43884991	ENSOARG00000020314	CCT2	3	149910575	149925899	ENSG00000166226	CCT2	12	69585426	69601570
ENSSSCG00000000496	CCT2	5	33858572	34033939	ENSBTAG00000019156	CCT2	5	43869187	43884991	ENSOARG00000020314	CCT2	3	149910575	149925899	ENSG00000166226	CCT2	12	69585426	69601570
ENSSSCG00000000496	CCT2	5	33858572	34033939	ENSBTAG00000019156	CCT2	5	43869187	43884991	ENSOARG00000020314	CCT2	3	149910575	149925899	ENSG00000166226	CCT2	12	69585426	69601570
ENSSSCG00000000496	CCT2	5	33858572	34033939	ENSBTAG00000019156	CCT2	5	43869187	43884991	ENSOARG00000020314	CCT2	3	149910575	149925899	ENSG00000166226	CCT2	12	69585426	69601570
ENSSSCG00000000500		5	33858572	34053897	ENSBTAG00000031950	RAB3IP	5	43657005	43713702	ENSOARG00000020251		3	149687268	149723457	ENSG00000258052	AC025263.2	12	69801669	69855363
ENSSSCG00000000500		5	33858572	34053897	ENSBTAG00000031950	RAB3IP	5	43657005	43713702	ENSOARG00000020251		3	149687268	149723457	ENSG00000127328	RAB3IP	12	69738681	69823204
ENSSSCG00000000500		5	33858572	34053897	ENSBTAG00000031950	RAB3IP	5	43657005	43713702	ENSOARG00000020251		3	149687268	149723457	ENSG00000258052	AC025263.2	12	69801669	69855363
ENSSSCG00000000500		5	33858572	34053897	ENSBTAG00000031950	RAB3IP	5	43657005	43713702	ENSOARG00000020251		3	149687268	149723457	ENSG00000127328	RAB3IP	12	69738681	69823204
ENSSSCG00000000500		5	33858572	34053897	ENSBTAG00000031950	RAB3IP	5	43657005	43713702	ENSOARG00000020251		3	149687268	149723457	ENSG00000258052	AC025263.2	12	69801669	69855363
ENSSSCG00000000500		5	33858572	34053897	ENSBTAG00000031950	RAB3IP	5	43657005	43713702	ENSOARG00000020251		3	149687268	149723457	ENSG00000127328	RAB3IP	12	69738681	69823204
ENSSSCG00000000500		5	33858572	34053897	ENSBTAG00000031950	RAB3IP	5	43657005	43713702	ENSOARG00000020251		3	149687268	149723457	ENSG00000258052	AC025263.2	12	69801669	69855363
ENSSSCG00000000500		5	33858572	34053897	ENSBTAG00000031950	RAB3IP	5	43657005	43713702	ENSOARG00000020251		3	149687268	149723457	ENSG00000127328	RAB3IP	12	69738681	69823204
ENSSSCG00000000602	RERG	5	57349377	57462805	ENSBTAG00000002174	RERG	5	94669118	94824113	ENSOARG00000020676	RERG	3	199510067	199644563	ENSG00000134533	RERG	12	15107783	15348675
ENSSSCG00000000605	ERP27	5	57600089	57626628	ENSBTAG00000006036	ERP27	5	94967133	94991578	ENSOARG00000020712	ERP27	3	199802596	199824699	ENSG00000139055	ERP27	12	14914039	14938537
ENSSSCG00000000607	ART4	5	57708897	57735586	ENSBTAG00000008352	ART4	5	95068426	95082135	ENSOARG00000020742	ART4	3	199906443	199921159	ENSG00000111339	ART4	12	14825569	14843526
ENSSSCG00000000610	SMCO3	5	57746302	57746979	ENSBTAG00000026610	SMCO3	5	95091313	95099829	ENSOARG00000020256	SMCO3	3	199939709	199940386	ENSG00000179256	SMCO3	12	14804650	14814182
ENSSSCG00000000611		5	57750015	57768498				NA	NA				NA	NA				NA	NA
ENSSSCG00000000720	AKAP3	5	65656289	65842142	ENSBTAG00000001020	AKAP3	5	105499533	105523869	ENSOARG00000009557	AKAP3	3	209466456	209490869	ENSG00000111254	AKAP3	12	4615508	4649051
ENSSSCG00000000723	C12orf4	5	65897541	65944185	ENSBTAG00000053303	C5H12orf4	5	105596335	105636049	ENSOARG00000009922		3	209562723	209603814	ENSG00000047621	C12orf4	12	4487735	4538508
ENSSSCG00000000723	C12orf4	5	65897541	65944185	ENSBTAG00000053303	C5H12orf4	5	105596335	105636049	ENSOARG00000000179		AMGL01127709.1	2122	9275	ENSG00000047621	C12orf4	12	4487735	4538508
ENSSSCG00000000748	IQSEC3	5	67445836	67540486	ENSBTAG00000019058	IQSEC3	5	107048490	107137449	ENSOARG00000011662	IQSEC3	3	211037975	211128133	ENSG00000120645	IQSEC3	12	66767	178455
ENSSSCG00000000841	APPL2	5	79356047	79412233	ENSBTAG00000030784	APPL2	5	68701383	68753242	ENSOARG00000017227	APPL2	3	173785980	173831865	ENSG00000136044	APPL2	12	105173297	105236203
ENSSSCG00000000950	E2F7	5	104126952	104163216	ENSBTAG00000016931	E2F7	5	6443192	6482529	ENSOARG00000014941	E2F7	3	112761514	112797752	ENSG00000165891	E2F7	12	77021248	77065569
ENSSSCG00000000950	E2F7	5	104126952	104163216	ENSBTAG00000016931	E2F7	5	6443192	6482529	ENSOARG00000014941	E2F7	3	112761514	112797752	ENSG00000165891	E2F7	12	77021248	77065569
ENSSSCG00000000950	E2F7	5	104126952	104163216	ENSBTAG00000016931	E2F7	5	6443192	6482529	ENSOARG00000014941	E2F7	3	112761514	112797752	ENSG00000165891	E2F7	12	77021248	77065569
ENSSSCG00000000951	CSRP2	5	104273168	104295142	ENSBTAG00000013406	CSRP2	5	6281008	6300975	ENSOARG00000014916	CSRP2	3	112599207	112619708	ENSG00000175183	CSRP2	12	76858709	76879023
ENSSSCG00000000951	CSRP2	5	104273168	104295142	ENSBTAG00000013406	CSRP2	5	6281008	6300975	ENSOARG00000014916	CSRP2	3	112599207	112619708	ENSG00000175183	CSRP2	12	76858709	76879023
ENSSSCG00000000951	CSRP2	5	104273168	104295142	ENSBTAG00000013406	CSRP2	5	6281008	6300975	ENSOARG00000014916	CSRP2	3	112599207	112619708	ENSG00000175183	CSRP2	12	76858709	76879023
ENSSSCG00000001654	PPP2R5D	7	38055589	38079867	ENSBTAG00000005533	PPP2R5D	23	16629759	16653065	ENSOARG00000004776	PPP2R5D	20	16694064	16710958	ENSG00000112640	PPP2R5D	6	42984553	43012342
ENSSSCG00000001656	RRP36	7	38087258	38094548	ENSBTAG00000053873	RRP36	23	16661624	16665996				NA	NA	ENSG00000124541	RRP36	6	43021623	43034156
ENSSSCG00000001659	KLC4	7	38120789	38134535	ENSBTAG00000012755	KLC4	23	16689176	16702483	ENSOARG00000005475	KLC4	20	16748932	16763518	ENSG00000137171	KLC4	6	43040777	43075095
ENSSSCG00000001660	PTK7	7	38135666	38205657	ENSBTAG00000012761	PTK7	23	16703732	16767981	ENSOARG00000005665	PTK7	20	16800948	16824814	ENSG00000112655	PTK7	6	43076307	43161719
ENSSSCG00000001661	SRF	7	38213063	38222140	ENSBTAG00000012777	SRF	23	16775130	16783881	ENSOARG00000005757	SRF	20	16854570	16858840	ENSG00000112658	SRF	6	43171269	43181506
ENSSSCG00000001664	TTBK1	7	38276278	38319485	ENSBTAG00000046107	TTBK1	23	16856085	16888037	ENSOARG00000006417	TTBK1	20	16926897	16964261	ENSG00000146216	TTBK1	6	43243481	43288258
ENSSSCG00000001680	ABCC10	7	38432732	38452686	ENSBTAG00000005842	ABCC10	23	16988512	17008684	ENSOARG00000006936	ABCC10	20	17068846	17088589	ENSG00000124574	ABCC10	6	43427366	43450427
ENSSSCG00000001683	POLH	7	38567775	38601790	ENSBTAG00000006015	POLH	23	17114387	17143658	ENSOARG00000007825	POLH	20	17196445	17219537	ENSG00000170734	POLH	6	43576185	43620523
ENSSSCG00000001688	TJAP1	7	38475236	38501520	ENSBTAG00000011189	TJAP1	23	17028383	17052411				NA	NA	ENSG00000137221	TJAP1	6	43477523	43506556
ENSSSCG00000001691	RSPH9	7	38625787	38641410	ENSBTAG00000009549	RSPH9	23	17164825	17177978	ENSOARG00000008093	RSPH9	20	17241764	17255012	ENSG00000172426	RSPH9	6	43645036	43672600
ENSSSCG00000001695	VEGFA	7	38746052	38761038	ENSBTAG00000005339	VEGFA	23	17281915	17297193	ENSOARG00000008334		20	17368866	17382112	ENSG00000112715	VEGFA	6	43770184	43786487
ENSSSCG00000001697	TMEM63B	7	39138432	39215736	ENSBTAG00000032680	TMEM63B	23	17658530	17683153	ENSOARG00000008632	TMEM63B	20	17741166	17760634	ENSG00000137216	TMEM63B	6	44126914	44155519
ENSSSCG00000001698	CAPN11	7	39168677	39191396	ENSBTAG00000021066	CAPN11	23	17689202	17695277	ENSOARG00000009035	CAPN11	20	17770713	17782578	ENSG00000137225	CAPN11	6	44158811	44184401
ENSSSCG00000001700	SLC29A1	7	39217332	39234688	ENSBTAG00000015131	SLC29A1	23	17730856	17741105	ENSOARG00000009319	SLC29A1	20	17809428	17820838	ENSG00000112759	SLC29A1	6	44219553	44234142
ENSSSCG00000001701	HSP90AB1	7	39244458	39254002	ENSBTAG00000000778	HSP90AB1	23	17752495	17758156	ENSOARG00000009343	HSP90AB1	20	17829611	17833587	ENSG00000096384	HSP90AB1	6	44246166	44253888
ENSSSCG00000001701	HSP90AB1	7	39244458	39254002	ENSBTAG00000050176		9	64036809	64043261	ENSOARG00000009343	HSP90AB1	20	17829611	17833587	ENSG00000096384	HSP90AB1	6	44246166	44253888
ENSSSCG00000001708	CDC5L	7	39384556	39431248	ENSBTAG00000020012	CDC5L	23	17866548	17907737	ENSOARG00000010205	CDC5L	20	17942423	17982683	ENSG00000096401	CDC5L	6	44387706	44450425
ENSSSCG00000001748	IL17A	7	46013584	46017153	ENSBTAG00000002150	IL17A	23	24605962	24609483	ENSOARG00000013930	IL17A	20	24394173	24399987	ENSG00000112115	IL17A	6	52186375	52190638
ENSSSCG00000001748	IL17A	7	46013584	46017153	ENSBTAG00000002150	IL17A	23	24605962	24609483	ENSOARG00000013930	IL17A	20	24394173	24399987	ENSG00000112115	IL17A	6	52186375	52190638
ENSSSCG00000001750	PAQR8	7	46104677	46234480	ENSBTAG00000025494	PAQR8	23	24783271	24826623	ENSOARG00000008750	PAQR8	20	24607956	24609026	ENSG00000170915	PAQR8	6	52361421	52407777
ENSSSCG00000001750	PAQR8	7	46104677	46234480	ENSBTAG00000025494	PAQR8	23	24783271	24826623	ENSOARG00000008750	PAQR8	20	24607956	24609026	ENSG00000170915	PAQR8	6	52361421	52407777
ENSSSCG00000001750	PAQR8	7	46104677	46234480	ENSBTAG00000025494	PAQR8	23	24783271	24826623	ENSOARG00000008750	PAQR8	20	24607956	24609026	ENSG00000170915	PAQR8	6	52361421	52407777
ENSSSCG00000001751	CHRNA5	7	47382764	47425950	ENSBTAG00000013657	CHRNA5	21	30945440	30973322	ENSOARG00000001046	CHRNA5	18	29994614	30020726	ENSG00000169684	CHRNA5	15	78565520	78595269
ENSSSCG00000001751	CHRNA5	7	47382764	47425950	ENSBTAG00000013657	CHRNA5	21	30945440	30973322	ENSOARG00000001046	CHRNA5	18	29994614	30020726	ENSG00000169684	CHRNA5	15	78565520	78595269
ENSSSCG00000001751	CHRNA5	7	47382764	47425950	ENSBTAG00000013657	CHRNA5	21	30945440	30973322	ENSOARG00000001046	CHRNA5	18	29994614	30020726	ENSG00000169684	CHRNA5	15	78565520	78595269
ENSSSCG00000001757	WDR61	7	47641162	47666287	ENSBTAG00000015944	WDR61	21	30671671	30690758	ENSOARG00000000753		18	29731599	29749668	ENSG00000140395	WDR61	15	78277835	78299703
ENSSSCG00000001757	WDR61	7	47641162	47666287	ENSBTAG00000015944	WDR61	21	30671671	30690758	ENSOARG00000016293		3	82244365	82245282	ENSG00000140395	WDR61	15	78277835	78299703
ENSSSCG00000001757	WDR61	7	47641162	47666287	ENSBTAG00000015944	WDR61	21	30671671	30690758	ENSOARG00000000753		18	29731599	29749668	ENSG00000140395	WDR61	15	78277835	78299703
ENSSSCG00000001757	WDR61	7	47641162	47666287	ENSBTAG00000015944	WDR61	21	30671671	30690758	ENSOARG00000016293		3	82244365	82245282	ENSG00000140395	WDR61	15	78277835	78299703
ENSSSCG00000001757	WDR61	7	47641162	47666287	ENSBTAG00000015944	WDR61	21	30671671	30690758	ENSOARG00000000753		18	29731599	29749668	ENSG00000140395	WDR61	15	78277835	78299703
ENSSSCG00000001757	WDR61	7	47641162	47666287	ENSBTAG00000015944	WDR61	21	30671671	30690758	ENSOARG00000016293		3	82244365	82245282	ENSG00000140395	WDR61	15	78277835	78299703
ENSSSCG00000001760	ACSBG1	7	47705120	47762541	ENSBTAG00000006231	ACSBG1	21	30555711	30614979	ENSOARG00000000664	ACSBG1	18	29603455	29673026	ENSG00000103740	ACSBG1	15	78167468	78245688
ENSSSCG00000001760	ACSBG1	7	47705120	47762541	ENSBTAG00000006231	ACSBG1	21	30555711	30614979	ENSOARG00000000664	ACSBG1	18	29603455	29673026	ENSG00000103740	ACSBG1	15	78167468	78245688
ENSSSCG00000001760	ACSBG1	7	47705120	47762541	ENSBTAG00000006231	ACSBG1	21	30555711	30614979	ENSOARG00000000664	ACSBG1	18	29603455	29673026	ENSG00000103740	ACSBG1	15	78167468	78245688
ENSSSCG00000001762	CIB2	7	47788791	47813400	ENSBTAG00000010981	CIB2	21	30485336	30508394	ENSOARG00000000535	CIB2	18	29541391	29548991	ENSG00000136425	CIB2	15	78104606	78131535
ENSSSCG00000001762	CIB2	7	47788791	47813400	ENSBTAG00000010981	CIB2	21	30485336	30508394	ENSOARG00000000535	CIB2	18	29541391	29548991	ENSG00000136425	CIB2	15	78104606	78131535
ENSSSCG00000001762	CIB2	7	47788791	47813400	ENSBTAG00000010981	CIB2	21	30485336	30508394	ENSOARG00000000535	CIB2	18	29541391	29548991	ENSG00000136425	CIB2	15	78104606	78131535
ENSSSCG00000001765	ADAMTS7	7	47929035	47994486	ENSBTAG00000001396	ADAMTS7	21	30312315	30373658	ENSOARG00000000333	ADAMTS7	18	29375835	29423578	ENSG00000136378	ADAMTS7	15	78759206	78811464
ENSSSCG00000001765	ADAMTS7	7	47929035	47994486	ENSBTAG00000001396	ADAMTS7	21	30312315	30373658	ENSOARG00000000333	ADAMTS7	18	29375835	29423578	ENSG00000136378	ADAMTS7	15	78759206	78811464
ENSSSCG00000001765	ADAMTS7	7	47929035	47994486	ENSBTAG00000001396	ADAMTS7	21	30312315	30373658	ENSOARG00000000333	ADAMTS7	18	29375835	29423578	ENSG00000136378	ADAMTS7	15	78759206	78811464
ENSSSCG00000002276	PLEKHG3	7	88764471	88810994	ENSBTAG00000001551	PLEKHG3	10	76837233	76885380	ENSOARG00000000066		JH924052.1	21	815	ENSG00000126822	PLEKHG3	14	64704102	64750249
ENSSSCG00000002386	NA	7	99158891	99375342	ENSBTAG00000012005	IFT43	10	87263348	87371765	ENSOARG00000002065	IFT43	7	84219893	84333927	ENSG00000119650	IFT43	14	75902136	76084585
ENSSSCG00000002608		7	78856587	78857570	ENSBTAG00000025068		10	27135423	27136409	ENSOARG00000013393		7	24274450	24275732	ENSG00000258453	OR11H2	14	19712904	19714332
ENSSSCG00000002608		7	78856587	78857570	ENSBTAG00000025068		10	27135423	27136409	ENSOARG00000013393		7	24274450	24275732	ENSG00000130538	OR11H1	22	15528159	15529139
ENSSSCG00000002608		7	78856587	78857570	ENSBTAG00000025068		10	27135423	27136409	ENSOARG00000013393		7	24274450	24275732	ENSG00000257115	OR11H12	14	18601045	18602129
ENSSSCG00000002608		7	78856587	78857570	ENSBTAG00000039120		10	27099127	27100173	ENSOARG00000013393		7	24274450	24275732	ENSG00000258453	OR11H2	14	19712904	19714332
ENSSSCG00000002608		7	78856587	78857570	ENSBTAG00000039120		10	27099127	27100173	ENSOARG00000013393		7	24274450	24275732	ENSG00000130538	OR11H1	22	15528159	15529139
ENSSSCG00000002608		7	78856587	78857570	ENSBTAG00000039120		10	27099127	27100173	ENSOARG00000013393		7	24274450	24275732	ENSG00000257115	OR11H12	14	18601045	18602129
ENSSSCG00000002608		7	78856587	78857570	ENSBTAG00000025068		10	27135423	27136409	ENSOARG00000013393		7	24274450	24275732	ENSG00000258453	OR11H2	14	19712904	19714332
ENSSSCG00000002608		7	78856587	78857570	ENSBTAG00000025068		10	27135423	27136409	ENSOARG00000013393		7	24274450	24275732	ENSG00000130538	OR11H1	22	15528159	15529139
ENSSSCG00000002608		7	78856587	78857570	ENSBTAG00000025068		10	27135423	27136409	ENSOARG00000013393		7	24274450	24275732	ENSG00000257115	OR11H12	14	18601045	18602129
ENSSSCG00000002608		7	78856587	78857570	ENSBTAG00000039120		10	27099127	27100173	ENSOARG00000013393		7	24274450	24275732	ENSG00000258453	OR11H2	14	19712904	19714332
ENSSSCG00000002608		7	78856587	78857570	ENSBTAG00000039120		10	27099127	27100173	ENSOARG00000013393		7	24274450	24275732	ENSG00000130538	OR11H1	22	15528159	15529139
ENSSSCG00000002608		7	78856587	78857570	ENSBTAG00000039120		10	27099127	27100173	ENSOARG00000013393		7	24274450	24275732	ENSG00000257115	OR11H12	14	18601045	18602129
ENSSSCG00000002610		7	78810435	78811403	ENSBTAG00000048109		10	27030777	27031739	ENSOARG00000013323		7	24181744	24183136				NA	NA
ENSSSCG00000002610		7	78810435	78811403	ENSBTAG00000048109		10	27030777	27031739	ENSOARG00000013323		7	24181744	24183136				NA	NA
ENSSSCG00000002620	EFHC1	7	46239230	46320256	ENSBTAG00000017810	EFHC1	23	24842515	24883070	ENSOARG00000014372	EFHC1	20	24623985	24666356	ENSG00000096093	EFHC1	6	52362123	52529886
ENSSSCG00000002620	EFHC1	7	46239230	46320256	ENSBTAG00000017810	EFHC1	23	24842515	24883070	ENSOARG00000014372	EFHC1	20	24623985	24666356	ENSG00000096093	EFHC1	6	52362123	52529886
ENSSSCG00000002629	FBXO9	7	46723593	46761484	ENSBTAG00000015083	FBXO9	23	25275775	25297277	ENSOARG00000015254	FBXO9	20	25069052	25089430	ENSG00000112146	FBXO9	6	53051991	53100873
ENSSSCG00000002629	FBXO9	7	46723593	46761484	ENSBTAG00000015083	FBXO9	23	25275775	25297277	ENSOARG00000015254	FBXO9	20	25069052	25089430	ENSG00000112146	FBXO9	6	53051991	53100873
ENSSSCG00000002747	PMFBP1	6	15016226	15309461	ENSBTAG00000013266	PMFBP1	18	38964401	39006969	ENSOARG00000003692		14	38259360	38310400	ENSG00000118557	PMFBP1	16	72112157	72176878
ENSSSCG00000002747	PMFBP1	6	15016226	15309461	ENSBTAG00000013266	PMFBP1	18	38964401	39006969	ENSOARG00000000997		14	59098080	59100880	ENSG00000118557	PMFBP1	16	72112157	72176878
ENSSSCG00000002747	PMFBP1	6	15016226	15309461	ENSBTAG00000013266	PMFBP1	18	38964401	39006969	ENSOARG00000003692		14	38259360	38310400	ENSG00000118557	PMFBP1	16	72112157	72176878
ENSSSCG00000002747	PMFBP1	6	15016226	15309461	ENSBTAG00000013266	PMFBP1	18	38964401	39006969	ENSOARG00000000997		14	59098080	59100880	ENSG00000118557	PMFBP1	16	72112157	72176878
ENSSSCG00000002749		6	14959791	14989753	ENSBTAG00000006354	HP	18	39037402	39043531	ENSOARG00000003744		14	38339927	38344098	ENSG00000257017	HP	16	72054505	72061055
ENSSSCG00000002749		6	14959791	14989753	ENSBTAG00000006354	HP	18	39037402	39043531	ENSOARG00000003744		14	38339927	38344098	ENSG00000261701	HPR	16	72063148	72077246
ENSSSCG00000002749		6	14959791	14989753	ENSBTAG00000006354	HP	18	39037402	39043531	ENSOARG00000003744		14	38339927	38344098	ENSG00000257017	HP	16	72054505	72061055
ENSSSCG00000002749		6	14959791	14989753	ENSBTAG00000006354	HP	18	39037402	39043531	ENSOARG00000003744		14	38339927	38344098	ENSG00000261701	HPR	16	72063148	72077246
ENSSSCG00000003322	NA	6	60715676	60735769	ENSBTAG00000030348	ZNF582	18	63773648	63785937	ENSOARG00000003321	ZNF582	14	60678851	60688499	ENSG00000018869	ZNF582	19	56375846	56393545
ENSSSCG00000003401	KIF1B	6	70495144	70663463	ENSBTAG00000048747		16	43213790	43239454	ENSOARG00000005770	KIF1B	12	41337975	41474630	ENSG00000054523	KIF1B	1	10210805	10381603
ENSSSCG00000003549	LDLRAP1	6	83030701	83054381	ENSBTAG00000001050	LDLRAP1	2	127482749	127508799	ENSOARG00000005996	LDLRAP1	2	240369218	240382955	ENSG00000157978	LDLRAP1	1	25543606	25568886
ENSSSCG00000003553	MTFR1L	6	83265420	83280250	ENSBTAG00000021781	MTFR1L	2	127238786	127253787	ENSOARG00000005807	MTFR1L	2	240128662	240140603	ENSG00000117640	MTFR1L	1	25818640	25832942
ENSSSCG00000003554		6	83246934	83262746	ENSBTAG00000021778	SELENON	2	127256063	127272993	ENSOARG00000005889		2	240147043	240160596	ENSG00000162430	SELENON	1	25800176	25818221
ENSSSCG00000003554		6	83246934	83262746	ENSBTAG00000021778	SELENON	2	127256063	127272993	ENSOARG00000005889		2	240147043	240160596	ENSG00000255054	AL020996.2	1	25811470	25823744
ENSSSCG00000003555	HMGN2	6	83823255	83861907	ENSBTAG00000052576		24	21162640	21166170	ENSOARG00000013467		2	186890434	186891334	ENSG00000198830	HMGN2	1	26472440	26476642
ENSSSCG00000003555	HMGN2	6	83823255	83861907	ENSBTAG00000052576		24	21162640	21166170	ENSOARG00000009967		1	32602227	32602487	ENSG00000198830	HMGN2	1	26472440	26476642
ENSSSCG00000003558	RPS6KA1	6	83905076	83950984	ENSBTAG00000014447	RPS6KA1	2	126574904	126612862	ENSOARG00000004384	RPS6KA1	2	239443298	239467559	ENSG00000117676	RPS6KA1	1	26529761	26575030
ENSSSCG00000004120	SHPRH	1	19612823	19695272	ENSBTAG00000008112	SHPRH	9	83146375	83227904	ENSOARG00000002073	SHPRH	8	70105818	70179567	ENSG00000146414	SHPRH	6	145864245	145964423
ENSSSCG00000004121	FBXO30	1	19755720	20024398	ENSBTAG00000005376	FBXO30	9	83070230	83085504	ENSOARG00000001970	FBXO30	8	70024298	70031522	ENSG00000118496	FBXO30	6	145793502	145814795
ENSSSCG00000004121	FBXO30	1	19755720	20024398	ENSBTAG00000005376	FBXO30	9	83070230	83085504	ENSOARG00000001970	FBXO30	8	70024298	70031522	ENSG00000118496	FBXO30	6	145793502	145814795
ENSSSCG00000004138	HIVEP2	1	22241840	22436089	ENSBTAG00000001146	HIVEP2	9	80196707	80237534	ENSOARG00000001505	HIVEP2	8	67132812	67172996	ENSG00000010818	HIVEP2	6	142751469	142956698
ENSSSCG00000004166	AHI1	1	28566266	28760468	ENSBTAG00000017958	AHI1	9	73330850	73549768	ENSOARG00000014967	AHI1	8	60341336	60552116	ENSG00000135541	AHI1	6	135283532	135497765
ENSSSCG00000004166	AHI1	1	28566266	28760468	ENSBTAG00000017958	AHI1	9	73330850	73549768	ENSOARG00000014967	AHI1	8	60341336	60552116	ENSG00000135541	AHI1	6	135283532	135497765
ENSSSCG00000004369	PRDM1	1	72311880	72335466	ENSBTAG00000000816	PRDM1	9	43843907	43866544	ENSOARG00000011272	PRDM1	8	30932908	31034103	ENSG00000057657	PRDM1	6	105993463	106109939
ENSSSCG00000004371	CRYBG1	1	72515942	72826360	ENSBTAG00000017527	CRYBG1	9	43382779	43621183	ENSOARG00000011149	CRYBG1	8	30465808	30521543	ENSG00000112297	CRYBG1	6	106360717	106572017
ENSSSCG00000004595	ADAM10	1	113289197	113413569	ENSBTAG00000005481	ADAM10	10	51535794	51679258	ENSOARG00000002399		JH924046.1	4883	11584	ENSG00000137845	ADAM10	15	58588809	58749791
ENSSSCG00000004595	ADAM10	1	113289197	113413569	ENSBTAG00000005481	ADAM10	10	51535794	51679258	ENSOARG00000020851		7	48514282	48670343	ENSG00000137845	ADAM10	15	58588809	58749791
ENSSSCG00000004811	PGPEP1L	1	137308438	137380864	ENSBTAG00000021531	PGPEP1L	21	8090744	8103335	ENSOARG00000010101	PGPEP1L	18	7227943	7282513	ENSG00000183571	PGPEP1L	15	98968229	99007792
ENSSSCG00000004908	LMAN1	1	161607139	161631650	ENSBTAG00000006833	LMAN1	24	58292452	58311500	ENSOARG00000005734	LMAN1	23	58515517	58538117	ENSG00000074695	LMAN1	18	59327823	59359265
ENSSSCG00000005106	NTRK3	1	191535300	191925353	ENSBTAG00000047543	NTRK3	21	18837293	19260319	ENSOARG00000010826		18	18023205	18082285	ENSG00000140538	NTRK3	15	87859751	88256768
ENSSSCG00000005106	NTRK3	1	191535300	191925353	ENSBTAG00000047543	NTRK3	21	18837293	19260319	ENSOARG00000010826		18	18023205	18082285	ENSG00000140538	NTRK3	15	87859751	88256768
ENSSSCG00000005106	NTRK3	1	191535300	191925353	ENSBTAG00000047543	NTRK3	21	18837293	19260319	ENSOARG00000010826		18	18023205	18082285	ENSG00000140538	NTRK3	15	87859751	88256768
ENSSSCG00000005106	NTRK3	1	191535300	191925353	ENSBTAG00000047543	NTRK3	21	18837293	19260319	ENSOARG00000010826		18	18023205	18082285	ENSG00000140538	NTRK3	15	87859751	88256768
ENSSSCG00000005106	NTRK3	1	191535300	191925353	ENSBTAG00000047543	NTRK3	21	18837293	19260319	ENSOARG00000010826		18	18023205	18082285	ENSG00000140538	NTRK3	15	87859751	88256768
ENSSSCG00000005136	IFNE	1	201221665	201227047	ENSBTAG00000039069	IFNE	8	22530903	22531484	ENSOARG00000008844	IFNE	2	89256947	89257528	ENSG00000184995	IFNE	9	21480839	21482313
ENSSSCG00000005136	IFNE	1	201221665	201227047	ENSBTAG00000039069	IFNE	8	22530903	22531484	ENSOARG00000008844	IFNE	2	89256947	89257528	ENSG00000184995	IFNE	9	21480839	21482313
ENSSSCG00000005164	HACD4	1	201886380	201910722	ENSBTAG00000017741	HACD4	8	23375118	23404576	ENSOARG00000014346	HACD4	2	88809755	88831454	ENSG00000188921	HACD4	9	20999509	21031640
ENSSSCG00000005166	MLLT3	1	202317453	202607061	ENSBTAG00000014124	MLLT3	8	23784601	24069145	ENSOARG00000014289	MLLT3	2	88155890	88421802	ENSG00000171843	MLLT3	9	20341669	20622518
ENSSSCG00000005167	SLC24A2	1	203059588	203333792	ENSBTAG00000043972	SLC24A2	8	24532716	24812024	ENSOARG00000014276	SLC24A2	2	87406663	87687612	ENSG00000155886	SLC24A2	9	19507452	19786928
ENSSSCG00000005169		1	203444450	203451468				NA	NA	ENSOARG00000005717		16	44809323	44809910				NA	NA
ENSSSCG00000005172		14	101676885	101677196				NA	NA				NA	NA				NA	NA
ENSSSCG00000005173	HAUS6	1	203720279	203771126	ENSBTAG00000019843	HAUS6	8	25137679	25179189	ENSOARG00000014181	HAUS6	2	87049577	87090255	ENSG00000147874	HAUS6	9	19053141	19102904
ENSSSCG00000005373	NANS	1	239842063	239919984	ENSBTAG00000019023	NANS	8	63192882	63212682	ENSOARG00000011144	NANS	2	49346945	49362778	ENSG00000095380	NANS	9	98056732	98083077
ENSSSCG00000005373	NANS	1	239842063	239919984	ENSBTAG00000019023	NANS	8	63192882	63212682	ENSOARG00000011144	NANS	2	49346945	49362778	ENSG00000095380	NANS	9	98056732	98083077
ENSSSCG00000005456	MUSK	1	251650710	251756608	ENSBTAG00000002744	MUSK	8	100188591	100282649	ENSOARG00000006778	MUSK	2	12560111	12651914	ENSG00000030304	MUSK	9	110668779	110806558
ENSSSCG00000005460		1	252426380	252447095	ENSBTAG00000030960	DNAJC25	8	101055832	101073360	ENSOARG00000006649		2	11807187	11827957	ENSG00000244115	DNAJC25-GNG10	9	111631386	111670229
ENSSSCG00000005460		1	252426380	252447095	ENSBTAG00000030960	DNAJC25	8	101055832	101073360	ENSOARG00000006649		2	11807187	11827957	ENSG00000059769	DNAJC25	9	111631334	111654351
ENSSSCG00000005524	DAB2IP	1	261659660	261859830	ENSBTAG00000008232	DAB2IP	11	92474356	92686144	ENSOARG00000014423	DAB2IP	3	13964649	13990004	ENSG00000136848	DAB2IP	9	121567057	121785530
ENSSSCG00000005654	SPTAN1	1	268936025	269002261	ENSBTAG00000015327	SPTAN1	11	99104054	99159309	ENSOARG00000009772	SPTAN1	3	7654311	7699067	ENSG00000197694	SPTAN1	9	128552558	128633662
ENSSSCG00000005751	COL5A1	1	273971971	274085426	ENSBTAG00000047998	COL5A1	11	105268089	105419303	ENSOARG00000002129	COL5A1	3	1382755	1496634	ENSG00000130635	COL5A1	9	134641803	134844843
ENSSSCG00000006215	CRH	4	68483977	68486118	ENSBTAG00000033128	CRH	14	30517937	30519618	ENSOARG00000017391	CRH	9	43350896	43425821	ENSG00000147571	CRH	8	66176376	66178464
ENSSSCG00000006215	CRH	4	68483977	68486118	ENSBTAG00000033128	CRH	14	30517937	30519618	ENSOARG00000017391	CRH	9	43350896	43425821	ENSG00000147571	CRH	8	66176376	66178464
ENSSSCG00000006215	CRH	4	68483977	68486118	ENSBTAG00000033128	CRH	14	30517937	30519618	ENSOARG00000017391	CRH	9	43350896	43425821	ENSG00000147571	CRH	8	66176376	66178464
ENSSSCG00000006247	PLAG1	4	75646592	75694365	ENSBTAG00000004022	PLAG1	14	23330541	23375751	ENSOARG00000014951	PLAG1	9	36165092	36209725	ENSG00000181690	PLAG1	8	56160909	56211324
ENSSSCG00000006287	SELL	4	81306373	81326778	ENSBTAG00000011515	SELL	16	37340131	37366443	ENSOARG00000010897	SELL	12	35493849	35517933	ENSG00000188404	SELL	1	169690665	169711702
ENSSSCG00000006475	IQGAP3	4	93513079	93559020	ENSBTAG00000006882	IQGAP3	3	14259699	14299013	ENSOARG00000006003	IQGAP3	1	105074948	105113022	ENSG00000183856	IQGAP3	1	156525405	156572604
ENSSSCG00000006475	IQGAP3	4	93513079	93559020	ENSBTAG00000006882	IQGAP3	3	14259699	14299013	ENSOARG00000006003	IQGAP3	1	105074948	105113022	ENSG00000183856	IQGAP3	1	156525405	156572604
ENSSSCG00000006840	WDR47	4	111006968	111076924	ENSBTAG00000020384	WDR47	3	34331946	34394375	ENSOARG00000019016	WDR47	1	85477850	85539847	ENSG00000085433	WDR47	1	108970214	109042113
ENSSSCG00000006841	CLCC1	4	111080655	111101329	ENSBTAG00000017129	CLCC1	3	34397588	34430982	ENSOARG00000019005	CLCC1	1	85441528	85455741	ENSG00000121940	CLCC1	1	108929508	108963457
ENSSSCG00000006956	ZC3H3	4	1010638	1089738	ENSBTAG00000021472	ZC3H3	14	1153788	1215120	ENSOARG00000000808	ZC3H3	9	14098352	14162256	ENSG00000014164	ZC3H3	8	143437659	143541447
ENSSSCG00000007056	PLCB1	17	17007261	17745312	ENSBTAG00000008338	PLCB1	13	933264	1794219	ENSOARG00000009195	PLCB1	13	666266	1154527	ENSG00000182621	PLCB1	20	8077251	8968360
ENSSSCG00000007056	PLCB1	17	17007261	17745312	ENSBTAG00000008338	PLCB1	13	933264	1794219	ENSOARG00000009195	PLCB1	13	666266	1154527	ENSG00000182621	PLCB1	20	8077251	8968360
ENSSSCG00000007066		17	19362119	19573377				NA	NA				NA	NA				NA	NA
ENSSSCG00000007238	XKR7	17	35632158	35658305	ENSBTAG00000016348	XKR7	13	61487256	61512327	ENSOARG00000002481	XKR7	13	60797386	60822789	ENSG00000260903	XKR7	20	31968151	32003387
ENSSSCG00000007238	XKR7	17	35632158	35658305	ENSBTAG00000016348	XKR7	13	61487256	61512327	ENSOARG00000002481	XKR7	13	60797386	60822789	ENSG00000260903	XKR7	20	31968151	32003387
ENSSSCG00000007262	NA	17	36813141	36835957	ENSBTAG00000031361	BPIFB5	13	62791793	62810151	ENSOARG00000007192		13	62224977	62243153				NA	NA
ENSSSCG00000007460	ARFGEF2	17	50631092	50732243	ENSBTAG00000007120	ARFGEF2	13	77097708	77181348	ENSOARG00000011349	ARFGEF2	13	76687811	76756063	ENSG00000124198	ARFGEF2	20	48921711	49036693
ENSSSCG00000007460	ARFGEF2	17	50631092	50732243	ENSBTAG00000007120	ARFGEF2	13	77097708	77181348	ENSOARG00000011349	ARFGEF2	13	76687811	76756063	ENSG00000124198	ARFGEF2	20	48921711	49036693
ENSSSCG00000007460	ARFGEF2	17	50631092	50732243	ENSBTAG00000007120	ARFGEF2	13	77097708	77181348	ENSOARG00000011349	ARFGEF2	13	76687811	76756063	ENSG00000124198	ARFGEF2	20	48921711	49036693
ENSSSCG00000007460	ARFGEF2	17	50631092	50732243	ENSBTAG00000007120	ARFGEF2	13	77097708	77181348	ENSOARG00000011349	ARFGEF2	13	76687811	76756063	ENSG00000124198	ARFGEF2	20	48921711	49036693
ENSSSCG00000007460	ARFGEF2	17	50631092	50732243	ENSBTAG00000007120	ARFGEF2	13	77097708	77181348	ENSOARG00000011349	ARFGEF2	13	76687811	76756063	ENSG00000124198	ARFGEF2	20	48921711	49036693
ENSSSCG00000007460	ARFGEF2	17	50631092	50732243	ENSBTAG00000007120	ARFGEF2	13	77097708	77181348	ENSOARG00000011349	ARFGEF2	13	76687811	76756063	ENSG00000124198	ARFGEF2	20	48921711	49036693
ENSSSCG00000007460	ARFGEF2	17	50631092	50732243	ENSBTAG00000007120	ARFGEF2	13	77097708	77181348	ENSOARG00000011349	ARFGEF2	13	76687811	76756063	ENSG00000124198	ARFGEF2	20	48921711	49036693
ENSSSCG00000007482		17	54371631	54374699				NA	NA				NA	NA				NA	NA
ENSSSCG00000007520	GNAS	17	58998981	59053021	ENSBTAG00000052413	GNAS	13	57465320	57484014	ENSOARG00000016562	GNAS	13	56774752	56830745	ENSG00000087460	GNAS	20	58839718	58911192
ENSSSCG00000007721	GTF2I	3	11671575	11811423	ENSBTAG00000009780	GTF2I	25	32782209	32863447	ENSOARG00000011276		24	32699946	32762145	ENSG00000263001	GTF2I	7	74650231	74760692
ENSSSCG00000007721	GTF2I	3	11671575	11811423	ENSBTAG00000009780	GTF2I	25	32782209	32863447	ENSOARG00000004178		1	24023361	24025091	ENSG00000263001	GTF2I	7	74650231	74760692
ENSSSCG00000007862	GPR139	3	25714379	25758560	ENSBTAG00000022535	GPR139	25	17645402	17687968	ENSOARG00000012464	GPR139	24	17590029	17591580	ENSG00000180269	GPR139	16	20028239	20073890
ENSSSCG00000007864	GPRC5B	3	25869668	25896584	ENSBTAG00000019596	GPRC5B	25	17478832	17498791	ENSOARG00000012389	GPRC5B	24	17416805	17426893	ENSG00000167191	GPRC5B	16	19856691	19886167
ENSSSCG00000008326	TGFA	3	71948137	72050488	ENSBTAG00000000783	TGFA	11	13861144	13975868	ENSOARG00000011111	TGFA	3	92431319	92539588	ENSG00000163235	TGFA	2	70447284	70554193
ENSSSCG00000008503	FEZ2	3	103566221	103615775	ENSBTAG00000009021	FEZ2	11	19023725	19068890	ENSOARG00000010108	FEZ2	3	87367744	87410792	ENSG00000171055	FEZ2	2	36531805	36646087
ENSSSCG00000008515	MEMO1	3	107542095	107658455	ENSBTAG00000007734	MEMO1	11	14545698	14655844	ENSOARG00000010853	MEMO1	3	91809678	91871230	ENSG00000162959	MEMO1	2	31865060	32011230
ENSSSCG00000008533	NA	3	109411252	110067977				NA	NA				NA	NA				NA	NA
ENSSSCG00000008553	PREB	3	111992391	112023505	ENSBTAG00000007080	PREB	11	72504307	72508662	ENSOARG00000019141	PREB	3	34089930	34096774	ENSG00000138073	PREB	2	27130756	27134666
ENSSSCG00000008570	ADGRF3	3	112671204	112705296	ENSBTAG00000005736	ADGRF3	11	73210558	73220120	ENSOARG00000018725	ADGRF3	3	33374125	33383333	ENSG00000173567	ADGRF3	2	26308173	26346817
ENSSSCG00000008754	GBA3	8	16897317	17137315	ENSBTAG00000020363	GBA3	6	42263476	42395393	ENSOARG00000005505	GBA3	6	42133056	42239928	ENSG00000249948	GBA3	4	22692914	22819575
ENSSSCG00000008966	PARM1	8	70788193	70896558	ENSBTAG00000015919	PARM1	6	89847732	89973563	ENSOARG00000015234	PARM1	6	89526374	89652510	ENSG00000169116	PARM1	4	74933095	75050115
ENSSSCG00000008966	PARM1	8	70788193	70896558	ENSBTAG00000015919	PARM1	6	89847732	89973563	ENSOARG00000015234	PARM1	6	89526374	89652510	ENSG00000169116	PARM1	4	74933095	75050115
ENSSSCG00000009021	LRBA	8	77970069	78680275	ENSBTAG00000018546	LRBA	17	6801065	7555668	ENSOARG00000005862	LRBA	17	6629495	7379158	ENSG00000198589	LRBA	4	150264435	151015727
ENSSSCG00000009138	NA	8	112414322	112470848	ENSBTAG00000034501	CFI	6	15613508	15664735	ENSOARG00000005291		6	15708801	15753015	ENSG00000285330	AC126283.2	4	109713916	109801999
ENSSSCG00000009138	NA	8	112414322	112470848	ENSBTAG00000034501	CFI	6	15613508	15664735	ENSOARG00000005291		6	15708801	15753015	ENSG00000205403	CFI	4	109740694	109802179
ENSSSCG00000009138	NA	8	112414322	112470848	ENSBTAG00000034501	CFI	6	15613508	15664735	ENSOARG00000005291		6	15708801	15753015	ENSG00000285330	AC126283.2	4	109713916	109801999
ENSSSCG00000009138	NA	8	112414322	112470848	ENSBTAG00000034501	CFI	6	15613508	15664735	ENSOARG00000005291		6	15708801	15753015	ENSG00000205403	CFI	4	109740694	109802179
ENSSSCG00000009172	PPP3CA	8	119428743	119754650	ENSBTAG00000016005	PPP3CA	6	23444708	23767842	ENSOARG00000013623	PPP3CA	6	23696150	23850191	ENSG00000138814	PPP3CA	4	101023409	101348278
ENSSSCG00000009203	SNCA	8	129248819	129388307	ENSBTAG00000024957	SNCA	6	34853388	35000312	ENSOARG00000018510	SNCA	6	34845703	34995530	ENSG00000145335	SNCA	4	89700345	89838315
ENSSSCG00000009215	ABCG2	8	130775472	130998660	ENSBTAG00000017704	ABCG2	6	36475377	36603209	ENSOARG00000001914	ABCG2	6	36514210	36556824	ENSG00000118777	ABCG2	4	88090150	88231628
ENSSSCG00000009228	MAPK10	8	132249635	132776820	ENSBTAG00000020048	MAPK10	6	100907869	101279063	ENSOARG00000003887	MAPK10	6	100456410	100650949	ENSG00000109339	MAPK10	4	85990007	86594625
ENSSSCG00000009330	ALOX5AP	11	7411644	7438108	ENSBTAG00000013201	ALOX5AP	12	30108987	30138259	ENSOARG00000011856	ALOX5AP	10	30365435	30388526	ENSG00000132965	ALOX5AP	13	30713478	30764426
ENSSSCG00000009338	NA	11	8343265	8765082	ENSBTAG00000006771	FRY	12	28747721	28997274	ENSOARG00000011408	FRY	10	28986741	29188660	ENSG00000073910	FRY	13	31846713	32299125
ENSSSCG00000009338	NA	11	8343265	8765082	ENSBTAG00000006771	FRY	12	28747721	28997274	ENSOARG00000011408	FRY	10	28986741	29188660	ENSG00000073910	FRY	13	31846713	32299125
ENSSSCG00000009338	NA	11	8343265	8765082	ENSBTAG00000006771	FRY	12	28747721	28997274	ENSOARG00000011408	FRY	10	28986741	29188660	ENSG00000073910	FRY	13	31846713	32299125
ENSSSCG00000009338	NA	11	8343265	8765082	ENSBTAG00000006771	FRY	12	28747721	28997274	ENSOARG00000011408	FRY	10	28986741	29188660	ENSG00000073910	FRY	13	31846713	32299125
ENSSSCG00000009338	NA	11	8343265	8765082	ENSBTAG00000006771	FRY	12	28747721	28997274	ENSOARG00000011408	FRY	10	28986741	29188660	ENSG00000073910	FRY	13	31846713	32299125
ENSSSCG00000009338	NA	11	8343265	8765082	ENSBTAG00000006771	FRY	12	28747721	28997274	ENSOARG00000011408	FRY	10	28986741	29188660	ENSG00000073910	FRY	13	31846713	32299125
ENSSSCG00000009545	COL4A2	11	76997516	77161615	ENSBTAG00000025210	COL4A2	12	85040120	85153241	ENSOARG00000006515	COL4A2	10	84344246	84506524	ENSG00000134871	COL4A2	13	110305812	110513209
ENSSSCG00000009645	ADAMDEC1	14	8456134	8553836	ENSBTAG00000001125	ADAMDEC1	8	71596638	71622275	ENSOARG00000010002	ADAMDEC1	2	41100092	41122563	ENSG00000134028	ADAMDEC1	8	24384285	24406013
ENSSSCG00000009646	ADAM7	14	8456134	8569115	ENSBTAG00000039171	ADAM7	8	71653618	71701899	ENSOARG00000009977	ADAM7	2	41012453	41069859	ENSG00000069206	ADAM7	8	24440930	24526970
ENSSSCG00000009649	NEFL	14	8990750	8997300	ENSBTAG00000021949	NEFL	8	72213270	72217537	ENSOARG00000009942	NEFL	2	40522108	40525845	ENSG00000277586	NEFL	8	24950955	24956721
ENSSSCG00000009650	DOCK5	14	9197394	9434993	ENSBTAG00000015513	DOCK5	8	72443786	72724312	ENSOARG00000009918	DOCK5	2	40019810	40218220	ENSG00000147459	DOCK5	8	25184689	25418082
ENSSSCG00000009650	DOCK5	14	9197394	9434993	ENSBTAG00000015513	DOCK5	8	72443786	72724312	ENSOARG00000009918	DOCK5	2	40019810	40218220	ENSG00000147459	DOCK5	8	25184689	25418082
ENSSSCG00000009650	DOCK5	14	9197394	9434993	ENSBTAG00000015513	DOCK5	8	72443786	72724312	ENSOARG00000009918	DOCK5	2	40019810	40218220	ENSG00000147459	DOCK5	8	25184689	25418082
ENSSSCG00000009650	DOCK5	14	9197394	9434993	ENSBTAG00000015513	DOCK5	8	72443786	72724312	ENSOARG00000009918	DOCK5	2	40019810	40218220	ENSG00000147459	DOCK5	8	25184689	25418082
ENSSSCG00000009653	CDCA2	14	9518866	9566588	ENSBTAG00000002756	CDCA2	8	72822379	72865583	ENSOARG00000009851	CDCA2	2	39869390	39909559	ENSG00000184661	CDCA2	8	25459199	25507911
ENSSSCG00000009653	CDCA2	14	9518866	9566588	ENSBTAG00000002756	CDCA2	8	72822379	72865583	ENSOARG00000009851	CDCA2	2	39869390	39909559	ENSG00000184661	CDCA2	8	25459199	25507911
ENSSSCG00000009653	CDCA2	14	9518866	9566588	ENSBTAG00000002756	CDCA2	8	72822379	72865583	ENSOARG00000009851	CDCA2	2	39869390	39909559	ENSG00000184661	CDCA2	8	25459199	25507911
ENSSSCG00000009657	PPP2R2A	14	10195443	10284709	ENSBTAG00000018317	PPP2R2A	8	73542079	73620437	ENSOARG00000009802	PPP2R2A	2	39087769	39171020	ENSG00000221914	PPP2R2A	8	26291508	26372680
ENSSSCG00000009657	PPP2R2A	14	10195443	10284709	ENSBTAG00000018317	PPP2R2A	8	73542079	73620437	ENSOARG00000009802	PPP2R2A	2	39087769	39171020	ENSG00000221914	PPP2R2A	8	26291508	26372680
ENSSSCG00000009657	PPP2R2A	14	10195443	10284709	ENSBTAG00000018317	PPP2R2A	8	73542079	73620437	ENSOARG00000009802	PPP2R2A	2	39087769	39171020	ENSG00000221914	PPP2R2A	8	26291508	26372680
ENSSSCG00000009658	BNIP3L	14	10318714	10345683	ENSBTAG00000012132		28	4236177	4236836	ENSOARG00000019471		3	34958690	34959330	ENSG00000104765	BNIP3L	8	26383054	26505636
ENSSSCG00000009658	BNIP3L	14	10318714	10345683	ENSBTAG00000012132		28	4236177	4236836	ENSOARG00000004115		21	7504349	7504989	ENSG00000104765	BNIP3L	8	26383054	26505636
ENSSSCG00000009658	BNIP3L	14	10318714	10345683	ENSBTAG00000012132		28	4236177	4236836	ENSOARG00000009873		X	111010187	111010804	ENSG00000104765	BNIP3L	8	26383054	26505636
ENSSSCG00000009658	BNIP3L	14	10318714	10345683	ENSBTAG00000012132		28	4236177	4236836	ENSOARG00000009786		2	39055228	39076318	ENSG00000104765	BNIP3L	8	26383054	26505636
ENSSSCG00000009658	BNIP3L	14	10318714	10345683	ENSBTAG00000012132		28	4236177	4236836	ENSOARG00000018188		11	33571589	33573341	ENSG00000104765	BNIP3L	8	26383054	26505636
ENSSSCG00000009658	BNIP3L	14	10318714	10345683	ENSBTAG00000012132		28	4236177	4236836	ENSOARG00000000441		X	67091542	67092195	ENSG00000104765	BNIP3L	8	26383054	26505636
ENSSSCG00000009658	BNIP3L	14	10318714	10345683	ENSBTAG00000021307	BNIP3L	8	73631225	73654614	ENSOARG00000019471		3	34958690	34959330	ENSG00000104765	BNIP3L	8	26383054	26505636
ENSSSCG00000009658	BNIP3L	14	10318714	10345683	ENSBTAG00000021307	BNIP3L	8	73631225	73654614	ENSOARG00000004115		21	7504349	7504989	ENSG00000104765	BNIP3L	8	26383054	26505636
ENSSSCG00000009658	BNIP3L	14	10318714	10345683	ENSBTAG00000021307	BNIP3L	8	73631225	73654614	ENSOARG00000009873		X	111010187	111010804	ENSG00000104765	BNIP3L	8	26383054	26505636
ENSSSCG00000009658	BNIP3L	14	10318714	10345683	ENSBTAG00000021307	BNIP3L	8	73631225	73654614	ENSOARG00000009786		2	39055228	39076318	ENSG00000104765	BNIP3L	8	26383054	26505636
ENSSSCG00000009658	BNIP3L	14	10318714	10345683	ENSBTAG00000021307	BNIP3L	8	73631225	73654614	ENSOARG00000018188		11	33571589	33573341	ENSG00000104765	BNIP3L	8	26383054	26505636
ENSSSCG00000009658	BNIP3L	14	10318714	10345683	ENSBTAG00000021307	BNIP3L	8	73631225	73654614	ENSOARG00000000441		X	67091542	67092195	ENSG00000104765	BNIP3L	8	26383054	26505636
ENSSSCG00000009658	BNIP3L	14	10318714	10345683	ENSBTAG00000012132		28	4236177	4236836	ENSOARG00000019471		3	34958690	34959330	ENSG00000104765	BNIP3L	8	26383054	26505636
ENSSSCG00000009658	BNIP3L	14	10318714	10345683	ENSBTAG00000012132		28	4236177	4236836	ENSOARG00000004115		21	7504349	7504989	ENSG00000104765	BNIP3L	8	26383054	26505636
ENSSSCG00000009658	BNIP3L	14	10318714	10345683	ENSBTAG00000012132		28	4236177	4236836	ENSOARG00000009873		X	111010187	111010804	ENSG00000104765	BNIP3L	8	26383054	26505636
ENSSSCG00000009658	BNIP3L	14	10318714	10345683	ENSBTAG00000012132		28	4236177	4236836	ENSOARG00000009786		2	39055228	39076318	ENSG00000104765	BNIP3L	8	26383054	26505636
ENSSSCG00000009658	BNIP3L	14	10318714	10345683	ENSBTAG00000012132		28	4236177	4236836	ENSOARG00000018188		11	33571589	33573341	ENSG00000104765	BNIP3L	8	26383054	26505636
ENSSSCG00000009658	BNIP3L	14	10318714	10345683	ENSBTAG00000012132		28	4236177	4236836	ENSOARG00000000441		X	67091542	67092195	ENSG00000104765	BNIP3L	8	26383054	26505636
ENSSSCG00000009658	BNIP3L	14	10318714	10345683	ENSBTAG00000021307	BNIP3L	8	73631225	73654614	ENSOARG00000019471		3	34958690	34959330	ENSG00000104765	BNIP3L	8	26383054	26505636
ENSSSCG00000009658	BNIP3L	14	10318714	10345683	ENSBTAG00000021307	BNIP3L	8	73631225	73654614	ENSOARG00000004115		21	7504349	7504989	ENSG00000104765	BNIP3L	8	26383054	26505636
ENSSSCG00000009658	BNIP3L	14	10318714	10345683	ENSBTAG00000021307	BNIP3L	8	73631225	73654614	ENSOARG00000009873		X	111010187	111010804	ENSG00000104765	BNIP3L	8	26383054	26505636
ENSSSCG00000009658	BNIP3L	14	10318714	10345683	ENSBTAG00000021307	BNIP3L	8	73631225	73654614	ENSOARG00000009786		2	39055228	39076318	ENSG00000104765	BNIP3L	8	26383054	26505636
ENSSSCG00000009658	BNIP3L	14	10318714	10345683	ENSBTAG00000021307	BNIP3L	8	73631225	73654614	ENSOARG00000018188		11	33571589	33573341	ENSG00000104765	BNIP3L	8	26383054	26505636
ENSSSCG00000009658	BNIP3L	14	10318714	10345683	ENSBTAG00000021307	BNIP3L	8	73631225	73654614	ENSOARG00000000441		X	67091542	67092195	ENSG00000104765	BNIP3L	8	26383054	26505636
ENSSSCG00000009658	BNIP3L	14	10318714	10345683	ENSBTAG00000012132		28	4236177	4236836	ENSOARG00000019471		3	34958690	34959330	ENSG00000104765	BNIP3L	8	26383054	26505636
ENSSSCG00000009658	BNIP3L	14	10318714	10345683	ENSBTAG00000012132		28	4236177	4236836	ENSOARG00000004115		21	7504349	7504989	ENSG00000104765	BNIP3L	8	26383054	26505636
ENSSSCG00000009658	BNIP3L	14	10318714	10345683	ENSBTAG00000012132		28	4236177	4236836	ENSOARG00000009873		X	111010187	111010804	ENSG00000104765	BNIP3L	8	26383054	26505636
ENSSSCG00000009658	BNIP3L	14	10318714	10345683	ENSBTAG00000012132		28	4236177	4236836	ENSOARG00000009786		2	39055228	39076318	ENSG00000104765	BNIP3L	8	26383054	26505636
ENSSSCG00000009658	BNIP3L	14	10318714	10345683	ENSBTAG00000012132		28	4236177	4236836	ENSOARG00000018188		11	33571589	33573341	ENSG00000104765	BNIP3L	8	26383054	26505636
ENSSSCG00000009658	BNIP3L	14	10318714	10345683	ENSBTAG00000012132		28	4236177	4236836	ENSOARG00000000441		X	67091542	67092195	ENSG00000104765	BNIP3L	8	26383054	26505636
ENSSSCG00000009658	BNIP3L	14	10318714	10345683	ENSBTAG00000021307	BNIP3L	8	73631225	73654614	ENSOARG00000019471		3	34958690	34959330	ENSG00000104765	BNIP3L	8	26383054	26505636
ENSSSCG00000009658	BNIP3L	14	10318714	10345683	ENSBTAG00000021307	BNIP3L	8	73631225	73654614	ENSOARG00000004115		21	7504349	7504989	ENSG00000104765	BNIP3L	8	26383054	26505636
ENSSSCG00000009658	BNIP3L	14	10318714	10345683	ENSBTAG00000021307	BNIP3L	8	73631225	73654614	ENSOARG00000009873		X	111010187	111010804	ENSG00000104765	BNIP3L	8	26383054	26505636
ENSSSCG00000009658	BNIP3L	14	10318714	10345683	ENSBTAG00000021307	BNIP3L	8	73631225	73654614	ENSOARG00000009786		2	39055228	39076318	ENSG00000104765	BNIP3L	8	26383054	26505636
ENSSSCG00000009658	BNIP3L	14	10318714	10345683	ENSBTAG00000021307	BNIP3L	8	73631225	73654614	ENSOARG00000018188		11	33571589	33573341	ENSG00000104765	BNIP3L	8	26383054	26505636
ENSSSCG00000009658	BNIP3L	14	10318714	10345683	ENSBTAG00000021307	BNIP3L	8	73631225	73654614	ENSOARG00000000441		X	67091542	67092195	ENSG00000104765	BNIP3L	8	26383054	26505636
ENSSSCG00000009667		14	11300044	11336155	ENSBTAG00000026748	GULO	8	74669366	74693887	ENSOARG00000009639		2	37997301	38020786				NA	NA
ENSSSCG00000009667		14	11300044	11336155	ENSBTAG00000026748	GULO	8	74669366	74693887	ENSOARG00000009639		2	37997301	38020786				NA	NA
ENSSSCG00000009670		14	11496665	11532895	ENSBTAG00000006551	ESCO2	8	10992674	11019066	ENSOARG00000014845	ESCO2	2	100985330	101014711	ENSG00000171320	ESCO2	8	27771949	27812640
ENSSSCG00000009670		14	11496665	11532895	ENSBTAG00000006551	ESCO2	8	10992674	11019066	ENSOARG00000014845	ESCO2	2	100985330	101014711	ENSG00000171320	ESCO2	8	27771949	27812640
ENSSSCG00000009679	FZD3	14	12281155	12390530	ENSBTAG00000035084	FZD3	8	10150817	10238564	ENSOARG00000003970		23	25668	32057	ENSG00000104290	FZD3	8	28494205	28574267
ENSSSCG00000009679	FZD3	14	12281155	12390530	ENSBTAG00000035084	FZD3	8	10150817	10238564	ENSOARG00000014977		2	101761846	101843767	ENSG00000104290	FZD3	8	28494205	28574267
ENSSSCG00000009679	FZD3	14	12281155	12390530	ENSBTAG00000035084	FZD3	8	10150817	10238564	ENSOARG00000003970		23	25668	32057	ENSG00000104290	FZD3	8	28494205	28574267
ENSSSCG00000009679	FZD3	14	12281155	12390530	ENSBTAG00000035084	FZD3	8	10150817	10238564	ENSOARG00000014977		2	101761846	101843767	ENSG00000104290	FZD3	8	28494205	28574267
ENSSSCG00000009732	CHFR	14	22614134	22683966	ENSBTAG00000013951	CHFR	17	44386512	44411465	ENSOARG00000009264	CHFR	17	43961456	43989844	ENSG00000072609	CHFR	12	132822187	132956304
ENSSSCG00000009732	CHFR	14	22614134	22683966	ENSBTAG00000013951	CHFR	17	44386512	44411465	ENSOARG00000009264	CHFR	17	43961456	43989844	ENSG00000072609	CHFR	12	132822187	132956304
ENSSSCG00000010342	SH2D4B	14	82379176	82467221	ENSBTAG00000003910	SH2D4B	28	35923918	36007613	ENSOARG00000010332	SH2D4B	25	35539285	35620062	ENSG00000178217	SH2D4B	10	80537902	80646560
ENSSSCG00000010380	MAPK8	14	88988949	89172200	ENSBTAG00000007876	MAPK8	28	42712776	42813456	ENSOARG00000001468	MAPK8	25	42344697	42375081	ENSG00000107643	MAPK8	10	48306639	48439360
ENSSSCG00000010380	MAPK8	14	88988949	89172200	ENSBTAG00000007876	MAPK8	28	42712776	42813456	ENSOARG00000001468	MAPK8	25	42344697	42375081	ENSG00000107643	MAPK8	10	48306639	48439360
ENSSSCG00000010477	CEP55	14	104957311	104987638	ENSBTAG00000005129	CEP55	26	14823940	14845414	ENSOARG00000003158	CEP55	22	14531510	14550251	ENSG00000138180	CEP55	10	93496612	93529092
ENSSSCG00000010563	BTRC	14	112398866	112588041	ENSBTAG00000007476	BTRC	26	22130152	22301533	ENSOARG00000016467	BTRC	22	21286005	21461378	ENSG00000166167	BTRC	10	101354033	101557321
ENSSSCG00000010617	SORCS3	14	115587215	116198111	ENSBTAG00000004612	SORCS3	26	25203123	26181296	ENSOARG00000008134	SORCS3	22	24298347	24944741	ENSG00000156395	SORCS3	10	104641290	105265242
ENSSSCG00000010817	LYPLAL1	10	8946487	9062412	ENSBTAG00000015534	LYPLAL1	16	22658588	22690679	ENSOARG00000011659	LYPLAL1	12	20785849	20814579	ENSG00000143353	LYPLAL1	1	219173869	219212865
ENSSSCG00000010947	FBP2	10	27631496	27665305	ENSBTAG00000019554	FBP2	8	81003304	81046397	ENSOARG00000008668	FBP2	2	31709019	31765595	ENSG00000130957	FBP2	9	94558720	94593824
ENSSSCG00000011010	C9orf72	10	38389331	38415903	ENSBTAG00000010059	C8H9orf72	8	16700235	16727059	ENSOARG00000014678	C9orf72	2	95183641	95202857	ENSG00000147894	C9orf72	9	27535640	27573866
ENSSSCG00000011010	C9orf72	10	38389331	38415903	ENSBTAG00000010059	C8H9orf72	8	16700235	16727059	ENSOARG00000014678	C9orf72	2	95183641	95202857	ENSG00000147894	C9orf72	9	27535640	27573866
ENSSSCG00000011013	WAC	10	39932570	40024115	ENSBTAG00000018263	WAC	13	36067572	36144225	ENSOARG00000015283	WAC	13	35161880	35237705	ENSG00000095787	WAC	10	28532493	28623112
ENSSSCG00000011013	WAC	10	39932570	40024115	ENSBTAG00000018263	WAC	13	36067572	36144225	ENSOARG00000015283	WAC	13	35161880	35237705	ENSG00000095787	WAC	10	28532493	28623112
ENSSSCG00000011014	BAMBI	10	40053354	40060323	ENSBTAG00000003045	BAMBI	13	36021693	36028577	ENSOARG00000015180	BAMBI	13	35117182	35118653	ENSG00000095739	BAMBI	10	28677510	28682932
ENSSSCG00000011014	BAMBI	10	40053354	40060323	ENSBTAG00000003045	BAMBI	13	36021693	36028577	ENSOARG00000015180	BAMBI	13	35117182	35118653	ENSG00000095739	BAMBI	10	28677510	28682932
ENSSSCG00000011195	GALNT15	13	3330010	3371093	ENSBTAG00000008240	GALNT15	1	153179306	153226107	ENSOARG00000015329	GALNT15	1	271248875	271269770	ENSG00000131386	GALNT15	3	16174680	16231992
ENSSSCG00000011195	GALNT15	13	3330010	3371093	ENSBTAG00000008240	GALNT15	1	153179306	153226107	ENSOARG00000015329	GALNT15	1	271248875	271269770	ENSG00000131386	GALNT15	3	16174680	16231992
ENSSSCG00000011195	GALNT15	13	3330010	3371093	ENSBTAG00000008240	GALNT15	1	153179306	153226107	ENSOARG00000015329	GALNT15	1	271248875	271269770	ENSG00000131386	GALNT15	3	16174680	16231992
ENSSSCG00000011195	GALNT15	13	3330010	3371093	ENSBTAG00000008240	GALNT15	1	153179306	153226107	ENSOARG00000015329	GALNT15	1	271248875	271269770	ENSG00000131386	GALNT15	3	16174680	16231992
ENSSSCG00000011197	OXNAD1	13	3395790	3437076	ENSBTAG00000004891	OXNAD1	1	153274404	153318611	ENSOARG00000015395	OXNAD1	1	271322684	271358884	ENSG00000154814	OXNAD1	3	16265160	16350299
ENSSSCG00000011212	NA	13	12336972	12507680				NA	NA				NA	NA				NA	NA
ENSSSCG00000011212	NA	13	12336972	12507680				NA	NA				NA	NA				NA	NA
ENSSSCG00000011212	NA	13	12336972	12507680				NA	NA				NA	NA				NA	NA
ENSSSCG00000011598	FGD5	13	69594222	69724056	ENSBTAG00000006789	FGD5	22	57383017	57505284	ENSOARG00000017791	FGD5	19	57235529	57343558	ENSG00000154783	FGD5	3	14810853	14934571
ENSSSCG00000011599	GRIP2	13	69949584	70088719	ENSBTAG00000011896	GRIP2	22	57706518	57766842	ENSOARG00000018568	GRIP2	19	57578304	57611388	ENSG00000144596	GRIP2	3	14489107	14556075
ENSSSCG00000011653	PCCB	13	77217428	77317497	ENSBTAG00000015221	PCCB	1	132920382	133024359	ENSOARG00000007925	PCCB	1	250958731	251069283	ENSG00000114054	PCCB	3	136250340	136337896
ENSSSCG00000011911	DRD3	13	145771510	145819173	ENSBTAG00000002132	DRD3	1	58791091	58837917	ENSOARG00000019596	DRD3	1	177155962	177201162	ENSG00000151577	DRD3	3	114127580	114199407
ENSSSCG00000011911	DRD3	13	145771510	145819173	ENSBTAG00000002132	DRD3	1	58791091	58837917	ENSOARG00000019596	DRD3	1	177155962	177201162	ENSG00000151577	DRD3	3	114127580	114199407
ENSSSCG00000011911	DRD3	13	145771510	145819173	ENSBTAG00000002132	DRD3	1	58791091	58837917	ENSOARG00000019596	DRD3	1	177155962	177201162	ENSG00000151577	DRD3	3	114127580	114199407
ENSSSCG00000011911	DRD3	13	145771510	145819173	ENSBTAG00000002132	DRD3	1	58791091	58837917	ENSOARG00000019596	DRD3	1	177155962	177201162	ENSG00000151577	DRD3	3	114127580	114199407
ENSSSCG00000012029	BACH1	13	192656322	192697537	ENSBTAG00000004139	BACH1	1	6815185	6858058	ENSOARG00000014393	BACH1	1	124965757	124983347	ENSG00000156273	BACH1	21	29194071	29630751
ENSSSCG00000012076	MX2	13	204798630	204831957	ENSBTAG00000008471	MX2	1	141621165	141658223	ENSOARG00000010231	MX2	1	259688071	259716801	ENSG00000183486	MX2	21	41361999	41409393
ENSSSCG00000012089	ADARB1	13	207693698	207791796	ENSBTAG00000017486	ADARB1	1	144937738	145050738	ENSOARG00000012452	ADARB1	1	263072940	263158651	ENSG00000197381	ADARB1	21	45073853	45226560
ENSSSCG00000012093		X	1880661	1887192				NA	NA	ENSOARG00000008937		X	2375775	2383005				NA	NA
ENSSSCG00000012094		X	1922584	1928041				NA	NA	ENSOARG00000008937		X	2375775	2383005				NA	NA
ENSSSCG00000012095	OBP	X	2012032	2019488	ENSBTAG00000032442		20	66232903	66240156	ENSOARG00000014840		16	66097708	66103847				NA	NA
ENSSSCG00000012095	OBP	X	2012032	2019488	ENSBTAG00000032442		20	66232903	66240156	ENSOARG00000009008		X	2518450	2524618				NA	NA
ENSSSCG00000012095	OBP	X	2012032	2019488	ENSBTAG00000025952		X	137458499	137467124	ENSOARG00000014840		16	66097708	66103847				NA	NA
ENSSSCG00000012095	OBP	X	2012032	2019488	ENSBTAG00000025952		X	137458499	137467124	ENSOARG00000009008		X	2518450	2524618				NA	NA
ENSSSCG00000012095	OBP	X	2012032	2019488	ENSBTAG00000016989		X	137559911	137563950	ENSOARG00000014840		16	66097708	66103847				NA	NA
ENSSSCG00000012095	OBP	X	2012032	2019488	ENSBTAG00000016989		X	137559911	137563950	ENSOARG00000009008		X	2518450	2524618				NA	NA
ENSSSCG00000012125	NA	X	10361511	10439599	ENSBTAG00000004461	OFD1	X	129734317	129795926	ENSOARG00000011442	OFD1	X	11158033	11218393	ENSG00000046651	OFD1	X	13734745	13769357
ENSSSCG00000012257	NA	X	38929231	39006222	ENSBTAG00000016206	MAOA	X	99933437	100014113	ENSOARG00000003052	MAOA	X	40680225	40760099	ENSG00000189221	MAOA	X	43654907	43746824
ENSSSCG00000012257	NA	X	38929231	39006222	ENSBTAG00000016206	MAOA	X	99933437	100014113	ENSOARG00000003052	MAOA	X	40680225	40760099	ENSG00000189221	MAOA	X	43654907	43746824
ENSSSCG00000012593	HTR2C	X	94053456	94313356	ENSBTAG00000054073	HTR2C	X	63170498	63264179	ENSOARG00000017383	HTR2C	X	113815511	114086474	ENSG00000147246	HTR2C	X	114584078	114910061
ENSSSCG00000013083	CPSF7	2	10087632	10115738	ENSBTAG00000015263	CPSF7	29	39903929	39921782	ENSOARG00000012937	CPSF7	21	39308747	39324551	ENSG00000149532	CPSF7	11	61402641	61430031
ENSSSCG00000013086	CYB561A3	2	10142170	10161891	ENSBTAG00000018202	CYB561A3	29	39856156	39867484	ENSOARG00000012812	CYB561A3	21	39266183	39271078	ENSG00000162144	CYB561A3	11	61348754	61362283
ENSSSCG00000013090		2	10430342	10437960	ENSBTAG00000033096	PAG2	29	37571936	37581505	ENSOARG00000011295		21	38797731	38806693				NA	NA
ENSSSCG00000013090		2	10430342	10437960	ENSBTAG00000033096	PAG2	29	37571936	37581505	ENSOARG00000004557		21	37520229	37528684				NA	NA
ENSSSCG00000013090		2	10430342	10437960	ENSBTAG00000033096	PAG2	29	37571936	37581505	ENSOARG00000005052		21	37656137	37664935				NA	NA
ENSSSCG00000013090		2	10430342	10437960	ENSBTAG00000033096	PAG2	29	37571936	37581505	ENSOARG00000001993		21	36957652	36966698				NA	NA
ENSSSCG00000013090		2	10430342	10437960	ENSBTAG00000033096	PAG2	29	37571936	37581505	ENSOARG00000008805		21	38410652	38422196				NA	NA
ENSSSCG00000013090		2	10430342	10437960	ENSBTAG00000033096	PAG2	29	37571936	37581505	ENSOARG00000012150		21	39139051	39148260				NA	NA
ENSSSCG00000013090		2	10430342	10437960	ENSBTAG00000033096	PAG2	29	37571936	37581505	ENSOARG00000009820		21	38555478	38700649				NA	NA
ENSSSCG00000013090		2	10430342	10437960	ENSBTAG00000033096	PAG2	29	37571936	37581505	ENSOARG00000007519		21	38078701	38087445				NA	NA
ENSSSCG00000013090		2	10430342	10437960	ENSBTAG00000033096	PAG2	29	37571936	37581505	ENSOARG00000002478		JH922131.1	1043	10229				NA	NA
ENSSSCG00000013090		2	10430342	10437960	ENSBTAG00000033096	PAG2	29	37571936	37581505	ENSOARG00000000525		21	36811330	36819081				NA	NA
ENSSSCG00000013090		2	10430342	10437960	ENSBTAG00000033096	PAG2	29	37571936	37581505	ENSOARG00000005407		21	37831060	37839504				NA	NA
ENSSSCG00000013090		2	10430342	10437960	ENSBTAG00000033096	PAG2	29	37571936	37581505	ENSOARG00000000554		21	36832900	36841666				NA	NA
ENSSSCG00000013090		2	10430342	10437960	ENSBTAG00000033096	PAG2	29	37571936	37581505	ENSOARG00000019069		AMGL01126674.1	21	1358				NA	NA
ENSSSCG00000013090		2	10430342	10437960	ENSBTAG00000033096	PAG2	29	37571936	37581505	ENSOARG00000016454		21	36773591	36782898				NA	NA
ENSSSCG00000013090		2	10430342	10437960	ENSBTAG00000033096	PAG2	29	37571936	37581505	ENSOARG00000001096		21	36898869	36907568				NA	NA
ENSSSCG00000013090		2	10430342	10437960	ENSBTAG00000033096	PAG2	29	37571936	37581505	ENSOARG00000007135		21	37988416	37998752				NA	NA
ENSSSCG00000013090		2	10430342	10437960	ENSBTAG00000033096	PAG2	29	37571936	37581505	ENSOARG00000000350		21	36795200	36804316				NA	NA
ENSSSCG00000013090		2	10430342	10437960	ENSBTAG00000033096	PAG2	29	37571936	37581505	ENSOARG00000002825		21	37023641	37033404				NA	NA
ENSSSCG00000013090		2	10430342	10437960	ENSBTAG00000033096	PAG2	29	37571936	37581505	ENSOARG00000008590		21	38338031	38347048				NA	NA
ENSSSCG00000013090		2	10430342	10437960	ENSBTAG00000033096	PAG2	29	37571936	37581505	ENSOARG00000004098		21	37359746	37368491				NA	NA
ENSSSCG00000013090		2	10430342	10437960	ENSBTAG00000033096	PAG2	29	37571936	37581505	ENSOARG00000006110		21	37857129	38232441				NA	NA
ENSSSCG00000013090		2	10430342	10437960	ENSBTAG00000033096	PAG2	29	37571936	37581505	ENSOARG00000003295		21	37107927	37116861				NA	NA
ENSSSCG00000013090		2	10430342	10437960	ENSBTAG00000033096	PAG2	29	37571936	37581505	ENSOARG00000000700		21	36869117	36878095				NA	NA
ENSSSCG00000013090		2	10430342	10437960	ENSBTAG00000033096	PAG2	29	37571936	37581505	ENSOARG00000003462		21	37177858	37186081				NA	NA
ENSSSCG00000013090		2	10430342	10437960	ENSBTAG00000033096	PAG2	29	37571936	37581505	ENSOARG00000004722		21	37556107	37564986				NA	NA
ENSSSCG00000013090		2	10430342	10437960	ENSBTAG00000033096	PAG2	29	37571936	37581505	ENSOARG00000003671		21	37205659	37214599				NA	NA
ENSSSCG00000013090		2	10430342	10437960	ENSBTAG00000033096	PAG2	29	37571936	37581505	ENSOARG00000011496		21	38841008	38860906				NA	NA
ENSSSCG00000013090		2	10430342	10437960	ENSBTAG00000033096	PAG2	29	37571936	37581505	ENSOARG00000005244		21	37748194	37760092				NA	NA
ENSSSCG00000013090		2	10430342	10437960	ENSBTAG00000033096	PAG2	29	37571936	37581505	ENSOARG00000002184		JH922958.1	3654	8660				NA	NA
ENSSSCG00000013090		2	10430342	10437960	ENSBTAG00000033096	PAG2	29	37571936	37581505	ENSOARG00000011423		21	38817666	38828095				NA	NA
ENSSSCG00000013090		2	10430342	10437960	ENSBTAG00000033096	PAG2	29	37571936	37581505	ENSOARG00000011556		21	38944974	38954376				NA	NA
ENSSSCG00000013090		2	10430342	10437960	ENSBTAG00000033096	PAG2	29	37571936	37581505	ENSOARG00000010340		21	38621009	38629150				NA	NA
ENSSSCG00000013090		2	10430342	10437960	ENSBTAG00000033096	PAG2	29	37571936	37581505	ENSOARG00000001484		21	36923278	36933214				NA	NA
ENSSSCG00000013090		2	10430342	10437960	ENSBTAG00000033096	PAG2	29	37571936	37581505	ENSOARG00000009227		21	38539103	38547817				NA	NA
ENSSSCG00000013090		2	10430342	10437960	ENSBTAG00000033096	PAG2	29	37571936	37581505	ENSOARG00000003195		21	37065966	37074935				NA	NA
ENSSSCG00000013090		2	10430342	10437960	ENSBTAG00000033096	PAG2	29	37571936	37581505	ENSOARG00000018843		JH921744.1	25	6366				NA	NA
ENSSSCG00000013090		2	10430342	10437960	ENSBTAG00000033096	PAG2	29	37571936	37581505	ENSOARG00000008256	PAG10	21	38239035	38247934				NA	NA
ENSSSCG00000013090		2	10430342	10437960	ENSBTAG00000033096	PAG2	29	37571936	37581505	ENSOARG00000011031		JH921731.1	3431	11645				NA	NA
ENSSSCG00000013090		2	10430342	10437960	ENSBTAG00000033096	PAG2	29	37571936	37581505	ENSOARG00000011070		21	38719482	38729150				NA	NA
ENSSSCG00000013090		2	10430342	10437960	ENSBTAG00000033096	PAG2	29	37571936	37581505	ENSOARG00000008931		21	38457894	38462891				NA	NA
ENSSSCG00000013090		2	10430342	10437960	ENSBTAG00000033096	PAG2	29	37571936	37581505	ENSOARG00000016286		21	36714148	36726784				NA	NA
ENSSSCG00000013090		2	10430342	10437960	ENSBTAG00000033096	PAG2	29	37571936	37581505	ENSOARG00000010613		21	38643695	38652347				NA	NA
ENSSSCG00000013090		2	10430342	10437960	ENSBTAG00000033096	PAG2	29	37571936	37581505	ENSOARG00000018895		JH921744.1	42881	76993				NA	NA
ENSSSCG00000013090		2	10430342	10437960	ENSBTAG00000033096	PAG2	29	37571936	37581505	ENSOARG00000007433		21	38035748	38045306				NA	NA
ENSSSCG00000013090		2	10430342	10437960	ENSBTAG00000033096	PAG2	29	37571936	37581505	ENSOARG00000007722		21	38175628	38185249				NA	NA
ENSSSCG00000013090		2	10430342	10437960	ENSBTAG00000033096	PAG2	29	37571936	37581505	ENSOARG00000005398		21	37793650	37800916				NA	NA
ENSSSCG00000013090		2	10430342	10437960	ENSBTAG00000051196		29	38750721	38759895	ENSOARG00000011295		21	38797731	38806693				NA	NA
ENSSSCG00000013090		2	10430342	10437960	ENSBTAG00000051196		29	38750721	38759895	ENSOARG00000004557		21	37520229	37528684				NA	NA
ENSSSCG00000013090		2	10430342	10437960	ENSBTAG00000051196		29	38750721	38759895	ENSOARG00000005052		21	37656137	37664935				NA	NA
ENSSSCG00000013090		2	10430342	10437960	ENSBTAG00000051196		29	38750721	38759895	ENSOARG00000001993		21	36957652	36966698				NA	NA
ENSSSCG00000013090		2	10430342	10437960	ENSBTAG00000051196		29	38750721	38759895	ENSOARG00000008805		21	38410652	38422196				NA	NA
ENSSSCG00000013090		2	10430342	10437960	ENSBTAG00000051196		29	38750721	38759895	ENSOARG00000012150		21	39139051	39148260				NA	NA
ENSSSCG00000013090		2	10430342	10437960	ENSBTAG00000051196		29	38750721	38759895	ENSOARG00000009820		21	38555478	38700649				NA	NA
ENSSSCG00000013090		2	10430342	10437960	ENSBTAG00000051196		29	38750721	38759895	ENSOARG00000007519		21	38078701	38087445				NA	NA
ENSSSCG00000013090		2	10430342	10437960	ENSBTAG00000051196		29	38750721	38759895	ENSOARG00000002478		JH922131.1	1043	10229				NA	NA
ENSSSCG00000013090		2	10430342	10437960	ENSBTAG00000051196		29	38750721	38759895	ENSOARG00000000525		21	36811330	36819081				NA	NA
ENSSSCG00000013090		2	10430342	10437960	ENSBTAG00000051196		29	38750721	38759895	ENSOARG00000005407		21	37831060	37839504				NA	NA
ENSSSCG00000013090		2	10430342	10437960	ENSBTAG00000051196		29	38750721	38759895	ENSOARG00000000554		21	36832900	36841666				NA	NA
ENSSSCG00000013090		2	10430342	10437960	ENSBTAG00000051196		29	38750721	38759895	ENSOARG00000019069		AMGL01126674.1	21	1358				NA	NA
ENSSSCG00000013090		2	10430342	10437960	ENSBTAG00000051196		29	38750721	38759895	ENSOARG00000016454		21	36773591	36782898				NA	NA
ENSSSCG00000013090		2	10430342	10437960	ENSBTAG00000051196		29	38750721	38759895	ENSOARG00000001096		21	36898869	36907568				NA	NA
ENSSSCG00000013090		2	10430342	10437960	ENSBTAG00000051196		29	38750721	38759895	ENSOARG00000007135		21	37988416	37998752				NA	NA
ENSSSCG00000013090		2	10430342	10437960	ENSBTAG00000051196		29	38750721	38759895	ENSOARG00000000350		21	36795200	36804316				NA	NA
ENSSSCG00000013090		2	10430342	10437960	ENSBTAG00000051196		29	38750721	38759895	ENSOARG00000002825		21	37023641	37033404				NA	NA
ENSSSCG00000013090		2	10430342	10437960	ENSBTAG00000051196		29	38750721	38759895	ENSOARG00000008590		21	38338031	38347048				NA	NA
ENSSSCG00000013090		2	10430342	10437960	ENSBTAG00000051196		29	38750721	38759895	ENSOARG00000004098		21	37359746	37368491				NA	NA
ENSSSCG00000013090		2	10430342	10437960	ENSBTAG00000051196		29	38750721	38759895	ENSOARG00000006110		21	37857129	38232441				NA	NA
ENSSSCG00000013090		2	10430342	10437960	ENSBTAG00000051196		29	38750721	38759895	ENSOARG00000003295		21	37107927	37116861				NA	NA
ENSSSCG00000013090		2	10430342	10437960	ENSBTAG00000051196		29	38750721	38759895	ENSOARG00000000700		21	36869117	36878095				NA	NA
ENSSSCG00000013090		2	10430342	10437960	ENSBTAG00000051196		29	38750721	38759895	ENSOARG00000003462		21	37177858	37186081				NA	NA
ENSSSCG00000013090		2	10430342	10437960	ENSBTAG00000051196		29	38750721	38759895	ENSOARG00000004722		21	37556107	37564986				NA	NA
ENSSSCG00000013090		2	10430342	10437960	ENSBTAG00000051196		29	38750721	38759895	ENSOARG00000003671		21	37205659	37214599				NA	NA
ENSSSCG00000013090		2	10430342	10437960	ENSBTAG00000051196		29	38750721	38759895	ENSOARG00000011496		21	38841008	38860906				NA	NA
ENSSSCG00000013090		2	10430342	10437960	ENSBTAG00000051196		29	38750721	38759895	ENSOARG00000005244		21	37748194	37760092				NA	NA
ENSSSCG00000013090		2	10430342	10437960	ENSBTAG00000051196		29	38750721	38759895	ENSOARG00000002184		JH922958.1	3654	8660				NA	NA
ENSSSCG00000013090		2	10430342	10437960	ENSBTAG00000051196		29	38750721	38759895	ENSOARG00000011423		21	38817666	38828095				NA	NA
ENSSSCG00000013090		2	10430342	10437960	ENSBTAG00000051196		29	38750721	38759895	ENSOARG00000011556		21	38944974	38954376				NA	NA
ENSSSCG00000013090		2	10430342	10437960	ENSBTAG00000051196		29	38750721	38759895	ENSOARG00000010340		21	38621009	38629150				NA	NA
ENSSSCG00000013090		2	10430342	10437960	ENSBTAG00000051196		29	38750721	38759895	ENSOARG00000001484		21	36923278	36933214				NA	NA
ENSSSCG00000013090		2	10430342	10437960	ENSBTAG00000051196		29	38750721	38759895	ENSOARG00000009227		21	38539103	38547817				NA	NA
ENSSSCG00000013090		2	10430342	10437960	ENSBTAG00000051196		29	38750721	38759895	ENSOARG00000003195		21	37065966	37074935				NA	NA
ENSSSCG00000013090		2	10430342	10437960	ENSBTAG00000051196		29	38750721	38759895	ENSOARG00000018843		JH921744.1	25	6366				NA	NA
ENSSSCG00000013090		2	10430342	10437960	ENSBTAG00000051196		29	38750721	38759895	ENSOARG00000008256	PAG10	21	38239035	38247934				NA	NA
ENSSSCG00000013090		2	10430342	10437960	ENSBTAG00000051196		29	38750721	38759895	ENSOARG00000011031		JH921731.1	3431	11645				NA	NA
ENSSSCG00000013090		2	10430342	10437960	ENSBTAG00000051196		29	38750721	38759895	ENSOARG00000011070		21	38719482	38729150				NA	NA
ENSSSCG00000013090		2	10430342	10437960	ENSBTAG00000051196		29	38750721	38759895	ENSOARG00000008931		21	38457894	38462891				NA	NA
ENSSSCG00000013090		2	10430342	10437960	ENSBTAG00000051196		29	38750721	38759895	ENSOARG00000016286		21	36714148	36726784				NA	NA
ENSSSCG00000013090		2	10430342	10437960	ENSBTAG00000051196		29	38750721	38759895	ENSOARG00000010613		21	38643695	38652347				NA	NA
ENSSSCG00000013090		2	10430342	10437960	ENSBTAG00000051196		29	38750721	38759895	ENSOARG00000018895		JH921744.1	42881	76993				NA	NA
ENSSSCG00000013090		2	10430342	10437960	ENSBTAG00000051196		29	38750721	38759895	ENSOARG00000007433		21	38035748	38045306				NA	NA
ENSSSCG00000013090		2	10430342	10437960	ENSBTAG00000051196		29	38750721	38759895	ENSOARG00000007722		21	38175628	38185249				NA	NA
ENSSSCG00000013090		2	10430342	10437960	ENSBTAG00000051196		29	38750721	38759895	ENSOARG00000005398		21	37793650	37800916				NA	NA
ENSSSCG00000013090		2	10430342	10437960	ENSBTAG00000006304	PAG6	29	39377380	39386740	ENSOARG00000011295		21	38797731	38806693				NA	NA
ENSSSCG00000013090		2	10430342	10437960	ENSBTAG00000006304	PAG6	29	39377380	39386740	ENSOARG00000004557		21	37520229	37528684				NA	NA
ENSSSCG00000013090		2	10430342	10437960	ENSBTAG00000006304	PAG6	29	39377380	39386740	ENSOARG00000005052		21	37656137	37664935				NA	NA
ENSSSCG00000013090		2	10430342	10437960	ENSBTAG00000006304	PAG6	29	39377380	39386740	ENSOARG00000001993		21	36957652	36966698				NA	NA
ENSSSCG00000013090		2	10430342	10437960	ENSBTAG00000006304	PAG6	29	39377380	39386740	ENSOARG00000008805		21	38410652	38422196				NA	NA
ENSSSCG00000013090		2	10430342	10437960	ENSBTAG00000006304	PAG6	29	39377380	39386740	ENSOARG00000012150		21	39139051	39148260				NA	NA
ENSSSCG00000013090		2	10430342	10437960	ENSBTAG00000006304	PAG6	29	39377380	39386740	ENSOARG00000009820		21	38555478	38700649				NA	NA
ENSSSCG00000013090		2	10430342	10437960	ENSBTAG00000006304	PAG6	29	39377380	39386740	ENSOARG00000007519		21	38078701	38087445				NA	NA
ENSSSCG00000013090		2	10430342	10437960	ENSBTAG00000006304	PAG6	29	39377380	39386740	ENSOARG00000002478		JH922131.1	1043	10229				NA	NA
ENSSSCG00000013090		2	10430342	10437960	ENSBTAG00000006304	PAG6	29	39377380	39386740	ENSOARG00000000525		21	36811330	36819081				NA	NA
ENSSSCG00000013090		2	10430342	10437960	ENSBTAG00000006304	PAG6	29	39377380	39386740	ENSOARG00000005407		21	37831060	37839504				NA	NA
ENSSSCG00000013090		2	10430342	10437960	ENSBTAG00000006304	PAG6	29	39377380	39386740	ENSOARG00000000554		21	36832900	36841666				NA	NA
ENSSSCG00000013090		2	10430342	10437960	ENSBTAG00000006304	PAG6	29	39377380	39386740	ENSOARG00000019069		AMGL01126674.1	21	1358				NA	NA
ENSSSCG00000013090		2	10430342	10437960	ENSBTAG00000006304	PAG6	29	39377380	39386740	ENSOARG00000016454		21	36773591	36782898				NA	NA
ENSSSCG00000013090		2	10430342	10437960	ENSBTAG00000006304	PAG6	29	39377380	39386740	ENSOARG00000001096		21	36898869	36907568				NA	NA
ENSSSCG00000013090		2	10430342	10437960	ENSBTAG00000006304	PAG6	29	39377380	39386740	ENSOARG00000007135		21	37988416	37998752				NA	NA
ENSSSCG00000013090		2	10430342	10437960	ENSBTAG00000006304	PAG6	29	39377380	39386740	ENSOARG00000000350		21	36795200	36804316				NA	NA
ENSSSCG00000013090		2	10430342	10437960	ENSBTAG00000006304	PAG6	29	39377380	39386740	ENSOARG00000002825		21	37023641	37033404				NA	NA
ENSSSCG00000013090		2	10430342	10437960	ENSBTAG00000006304	PAG6	29	39377380	39386740	ENSOARG00000008590		21	38338031	38347048				NA	NA
ENSSSCG00000013090		2	10430342	10437960	ENSBTAG00000006304	PAG6	29	39377380	39386740	ENSOARG00000004098		21	37359746	37368491				NA	NA
ENSSSCG00000013090		2	10430342	10437960	ENSBTAG00000006304	PAG6	29	39377380	39386740	ENSOARG00000006110		21	37857129	38232441				NA	NA
ENSSSCG00000013090		2	10430342	10437960	ENSBTAG00000006304	PAG6	29	39377380	39386740	ENSOARG00000003295		21	37107927	37116861				NA	NA
ENSSSCG00000013090		2	10430342	10437960	ENSBTAG00000006304	PAG6	29	39377380	39386740	ENSOARG00000000700		21	36869117	36878095				NA	NA
ENSSSCG00000013090		2	10430342	10437960	ENSBTAG00000006304	PAG6	29	39377380	39386740	ENSOARG00000003462		21	37177858	37186081				NA	NA
ENSSSCG00000013090		2	10430342	10437960	ENSBTAG00000006304	PAG6	29	39377380	39386740	ENSOARG00000004722		21	37556107	37564986				NA	NA
ENSSSCG00000013090		2	10430342	10437960	ENSBTAG00000006304	PAG6	29	39377380	39386740	ENSOARG00000003671		21	37205659	37214599				NA	NA
ENSSSCG00000013090		2	10430342	10437960	ENSBTAG00000006304	PAG6	29	39377380	39386740	ENSOARG00000011496		21	38841008	38860906				NA	NA
ENSSSCG00000013090		2	10430342	10437960	ENSBTAG00000006304	PAG6	29	39377380	39386740	ENSOARG00000005244		21	37748194	37760092				NA	NA
ENSSSCG00000013090		2	10430342	10437960	ENSBTAG00000006304	PAG6	29	39377380	39386740	ENSOARG00000002184		JH922958.1	3654	8660				NA	NA
ENSSSCG00000013090		2	10430342	10437960	ENSBTAG00000006304	PAG6	29	39377380	39386740	ENSOARG00000011423		21	38817666	38828095				NA	NA
ENSSSCG00000013090		2	10430342	10437960	ENSBTAG00000006304	PAG6	29	39377380	39386740	ENSOARG00000011556		21	38944974	38954376				NA	NA
ENSSSCG00000013090		2	10430342	10437960	ENSBTAG00000006304	PAG6	29	39377380	39386740	ENSOARG00000010340		21	38621009	38629150				NA	NA
ENSSSCG00000013090		2	10430342	10437960	ENSBTAG00000006304	PAG6	29	39377380	39386740	ENSOARG00000001484		21	36923278	36933214				NA	NA
ENSSSCG00000013090		2	10430342	10437960	ENSBTAG00000006304	PAG6	29	39377380	39386740	ENSOARG00000009227		21	38539103	38547817				NA	NA
ENSSSCG00000013090		2	10430342	10437960	ENSBTAG00000006304	PAG6	29	39377380	39386740	ENSOARG00000003195		21	37065966	37074935				NA	NA
ENSSSCG00000013090		2	10430342	10437960	ENSBTAG00000006304	PAG6	29	39377380	39386740	ENSOARG00000018843		JH921744.1	25	6366				NA	NA
ENSSSCG00000013090		2	10430342	10437960	ENSBTAG00000006304	PAG6	29	39377380	39386740	ENSOARG00000008256	PAG10	21	38239035	38247934				NA	NA
ENSSSCG00000013090		2	10430342	10437960	ENSBTAG00000006304	PAG6	29	39377380	39386740	ENSOARG00000011031		JH921731.1	3431	11645				NA	NA
ENSSSCG00000013090		2	10430342	10437960	ENSBTAG00000006304	PAG6	29	39377380	39386740	ENSOARG00000011070		21	38719482	38729150				NA	NA
ENSSSCG00000013090		2	10430342	10437960	ENSBTAG00000006304	PAG6	29	39377380	39386740	ENSOARG00000008931		21	38457894	38462891				NA	NA
ENSSSCG00000013090		2	10430342	10437960	ENSBTAG00000006304	PAG6	29	39377380	39386740	ENSOARG00000016286		21	36714148	36726784				NA	NA
ENSSSCG00000013090		2	10430342	10437960	ENSBTAG00000006304	PAG6	29	39377380	39386740	ENSOARG00000010613		21	38643695	38652347				NA	NA
ENSSSCG00000013090		2	10430342	10437960	ENSBTAG00000006304	PAG6	29	39377380	39386740	ENSOARG00000018895		JH921744.1	42881	76993				NA	NA
ENSSSCG00000013090		2	10430342	10437960	ENSBTAG00000006304	PAG6	29	39377380	39386740	ENSOARG00000007433		21	38035748	38045306				NA	NA
ENSSSCG00000013090		2	10430342	10437960	ENSBTAG00000006304	PAG6	29	39377380	39386740	ENSOARG00000007722		21	38175628	38185249				NA	NA
ENSSSCG00000013090		2	10430342	10437960	ENSBTAG00000006304	PAG6	29	39377380	39386740	ENSOARG00000005398		21	37793650	37800916				NA	NA
ENSSSCG00000013090		2	10430342	10437960	ENSBTAG00000054180	PAG1	29	38604843	38614221	ENSOARG00000011295		21	38797731	38806693				NA	NA
ENSSSCG00000013090		2	10430342	10437960	ENSBTAG00000054180	PAG1	29	38604843	38614221	ENSOARG00000004557		21	37520229	37528684				NA	NA
ENSSSCG00000013090		2	10430342	10437960	ENSBTAG00000054180	PAG1	29	38604843	38614221	ENSOARG00000005052		21	37656137	37664935				NA	NA
ENSSSCG00000013090		2	10430342	10437960	ENSBTAG00000054180	PAG1	29	38604843	38614221	ENSOARG00000001993		21	36957652	36966698				NA	NA
ENSSSCG00000013090		2	10430342	10437960	ENSBTAG00000054180	PAG1	29	38604843	38614221	ENSOARG00000008805		21	38410652	38422196				NA	NA
ENSSSCG00000013090		2	10430342	10437960	ENSBTAG00000054180	PAG1	29	38604843	38614221	ENSOARG00000012150		21	39139051	39148260				NA	NA
ENSSSCG00000013090		2	10430342	10437960	ENSBTAG00000054180	PAG1	29	38604843	38614221	ENSOARG00000009820		21	38555478	38700649				NA	NA
ENSSSCG00000013090		2	10430342	10437960	ENSBTAG00000054180	PAG1	29	38604843	38614221	ENSOARG00000007519		21	38078701	38087445				NA	NA
ENSSSCG00000013090		2	10430342	10437960	ENSBTAG00000054180	PAG1	29	38604843	38614221	ENSOARG00000002478		JH922131.1	1043	10229				NA	NA
ENSSSCG00000013090		2	10430342	10437960	ENSBTAG00000054180	PAG1	29	38604843	38614221	ENSOARG00000000525		21	36811330	36819081				NA	NA
ENSSSCG00000013090		2	10430342	10437960	ENSBTAG00000054180	PAG1	29	38604843	38614221	ENSOARG00000005407		21	37831060	37839504				NA	NA
ENSSSCG00000013090		2	10430342	10437960	ENSBTAG00000054180	PAG1	29	38604843	38614221	ENSOARG00000000554		21	36832900	36841666				NA	NA
ENSSSCG00000013090		2	10430342	10437960	ENSBTAG00000054180	PAG1	29	38604843	38614221	ENSOARG00000019069		AMGL01126674.1	21	1358				NA	NA
ENSSSCG00000013090		2	10430342	10437960	ENSBTAG00000054180	PAG1	29	38604843	38614221	ENSOARG00000016454		21	36773591	36782898				NA	NA
ENSSSCG00000013090		2	10430342	10437960	ENSBTAG00000054180	PAG1	29	38604843	38614221	ENSOARG00000001096		21	36898869	36907568				NA	NA
ENSSSCG00000013090		2	10430342	10437960	ENSBTAG00000054180	PAG1	29	38604843	38614221	ENSOARG00000007135		21	37988416	37998752				NA	NA
ENSSSCG00000013090		2	10430342	10437960	ENSBTAG00000054180	PAG1	29	38604843	38614221	ENSOARG00000000350		21	36795200	36804316				NA	NA
ENSSSCG00000013090		2	10430342	10437960	ENSBTAG00000054180	PAG1	29	38604843	38614221	ENSOARG00000002825		21	37023641	37033404				NA	NA
ENSSSCG00000013090		2	10430342	10437960	ENSBTAG00000054180	PAG1	29	38604843	38614221	ENSOARG00000008590		21	38338031	38347048				NA	NA
ENSSSCG00000013090		2	10430342	10437960	ENSBTAG00000054180	PAG1	29	38604843	38614221	ENSOARG00000004098		21	37359746	37368491				NA	NA
ENSSSCG00000013090		2	10430342	10437960	ENSBTAG00000054180	PAG1	29	38604843	38614221	ENSOARG00000006110		21	37857129	38232441				NA	NA
ENSSSCG00000013090		2	10430342	10437960	ENSBTAG00000054180	PAG1	29	38604843	38614221	ENSOARG00000003295		21	37107927	37116861				NA	NA
ENSSSCG00000013090		2	10430342	10437960	ENSBTAG00000054180	PAG1	29	38604843	38614221	ENSOARG00000000700		21	36869117	36878095				NA	NA
ENSSSCG00000013090		2	10430342	10437960	ENSBTAG00000054180	PAG1	29	38604843	38614221	ENSOARG00000003462		21	37177858	37186081				NA	NA
ENSSSCG00000013090		2	10430342	10437960	ENSBTAG00000054180	PAG1	29	38604843	38614221	ENSOARG00000004722		21	37556107	37564986				NA	NA
ENSSSCG00000013090		2	10430342	10437960	ENSBTAG00000054180	PAG1	29	38604843	38614221	ENSOARG00000003671		21	37205659	37214599				NA	NA
ENSSSCG00000013090		2	10430342	10437960	ENSBTAG00000054180	PAG1	29	38604843	38614221	ENSOARG00000011496		21	38841008	38860906				NA	NA
ENSSSCG00000013090		2	10430342	10437960	ENSBTAG00000054180	PAG1	29	38604843	38614221	ENSOARG00000005244		21	37748194	37760092				NA	NA
ENSSSCG00000013090		2	10430342	10437960	ENSBTAG00000054180	PAG1	29	38604843	38614221	ENSOARG00000002184		JH922958.1	3654	8660				NA	NA
ENSSSCG00000013090		2	10430342	10437960	ENSBTAG00000054180	PAG1	29	38604843	38614221	ENSOARG00000011423		21	38817666	38828095				NA	NA
ENSSSCG00000013090		2	10430342	10437960	ENSBTAG00000054180	PAG1	29	38604843	38614221	ENSOARG00000011556		21	38944974	38954376				NA	NA
ENSSSCG00000013090		2	10430342	10437960	ENSBTAG00000054180	PAG1	29	38604843	38614221	ENSOARG00000010340		21	38621009	38629150				NA	NA
ENSSSCG00000013090		2	10430342	10437960	ENSBTAG00000054180	PAG1	29	38604843	38614221	ENSOARG00000001484		21	36923278	36933214				NA	NA
ENSSSCG00000013090		2	10430342	10437960	ENSBTAG00000054180	PAG1	29	38604843	38614221	ENSOARG00000009227		21	38539103	38547817				NA	NA
ENSSSCG00000013090		2	10430342	10437960	ENSBTAG00000054180	PAG1	29	38604843	38614221	ENSOARG00000003195		21	37065966	37074935				NA	NA
ENSSSCG00000013090		2	10430342	10437960	ENSBTAG00000054180	PAG1	29	38604843	38614221	ENSOARG00000018843		JH921744.1	25	6366				NA	NA
ENSSSCG00000013090		2	10430342	10437960	ENSBTAG00000054180	PAG1	29	38604843	38614221	ENSOARG00000008256	PAG10	21	38239035	38247934				NA	NA
ENSSSCG00000013090		2	10430342	10437960	ENSBTAG00000054180	PAG1	29	38604843	38614221	ENSOARG00000011031		JH921731.1	3431	11645				NA	NA
ENSSSCG00000013090		2	10430342	10437960	ENSBTAG00000054180	PAG1	29	38604843	38614221	ENSOARG00000011070		21	38719482	38729150				NA	NA
ENSSSCG00000013090		2	10430342	10437960	ENSBTAG00000054180	PAG1	29	38604843	38614221	ENSOARG00000008931		21	38457894	38462891				NA	NA
ENSSSCG00000013090		2	10430342	10437960	ENSBTAG00000054180	PAG1	29	38604843	38614221	ENSOARG00000016286		21	36714148	36726784				NA	NA
ENSSSCG00000013090		2	10430342	10437960	ENSBTAG00000054180	PAG1	29	38604843	38614221	ENSOARG00000010613		21	38643695	38652347				NA	NA
ENSSSCG00000013090		2	10430342	10437960	ENSBTAG00000054180	PAG1	29	38604843	38614221	ENSOARG00000018895		JH921744.1	42881	76993				NA	NA
ENSSSCG00000013090		2	10430342	10437960	ENSBTAG00000054180	PAG1	29	38604843	38614221	ENSOARG00000007433		21	38035748	38045306				NA	NA
ENSSSCG00000013090		2	10430342	10437960	ENSBTAG00000054180	PAG1	29	38604843	38614221	ENSOARG00000007722		21	38175628	38185249				NA	NA
ENSSSCG00000013090		2	10430342	10437960	ENSBTAG00000054180	PAG1	29	38604843	38614221	ENSOARG00000005398		21	37793650	37800916				NA	NA
ENSSSCG00000013090		2	10430342	10437960	ENSBTAG00000045670		29	38018429	38024468	ENSOARG00000011295		21	38797731	38806693				NA	NA
ENSSSCG00000013090		2	10430342	10437960	ENSBTAG00000045670		29	38018429	38024468	ENSOARG00000004557		21	37520229	37528684				NA	NA
ENSSSCG00000013090		2	10430342	10437960	ENSBTAG00000045670		29	38018429	38024468	ENSOARG00000005052		21	37656137	37664935				NA	NA
ENSSSCG00000013090		2	10430342	10437960	ENSBTAG00000045670		29	38018429	38024468	ENSOARG00000001993		21	36957652	36966698				NA	NA
ENSSSCG00000013090		2	10430342	10437960	ENSBTAG00000045670		29	38018429	38024468	ENSOARG00000008805		21	38410652	38422196				NA	NA
ENSSSCG00000013090		2	10430342	10437960	ENSBTAG00000045670		29	38018429	38024468	ENSOARG00000012150		21	39139051	39148260				NA	NA
ENSSSCG00000013090		2	10430342	10437960	ENSBTAG00000045670		29	38018429	38024468	ENSOARG00000009820		21	38555478	38700649				NA	NA
ENSSSCG00000013090		2	10430342	10437960	ENSBTAG00000045670		29	38018429	38024468	ENSOARG00000007519		21	38078701	38087445				NA	NA
ENSSSCG00000013090		2	10430342	10437960	ENSBTAG00000045670		29	38018429	38024468	ENSOARG00000002478		JH922131.1	1043	10229				NA	NA
ENSSSCG00000013090		2	10430342	10437960	ENSBTAG00000045670		29	38018429	38024468	ENSOARG00000000525		21	36811330	36819081				NA	NA
ENSSSCG00000013090		2	10430342	10437960	ENSBTAG00000045670		29	38018429	38024468	ENSOARG00000005407		21	37831060	37839504				NA	NA
ENSSSCG00000013090		2	10430342	10437960	ENSBTAG00000045670		29	38018429	38024468	ENSOARG00000000554		21	36832900	36841666				NA	NA
ENSSSCG00000013090		2	10430342	10437960	ENSBTAG00000045670		29	38018429	38024468	ENSOARG00000019069		AMGL01126674.1	21	1358				NA	NA
ENSSSCG00000013090		2	10430342	10437960	ENSBTAG00000045670		29	38018429	38024468	ENSOARG00000016454		21	36773591	36782898				NA	NA
ENSSSCG00000013090		2	10430342	10437960	ENSBTAG00000045670		29	38018429	38024468	ENSOARG00000001096		21	36898869	36907568				NA	NA
ENSSSCG00000013090		2	10430342	10437960	ENSBTAG00000045670		29	38018429	38024468	ENSOARG00000007135		21	37988416	37998752				NA	NA
ENSSSCG00000013090		2	10430342	10437960	ENSBTAG00000045670		29	38018429	38024468	ENSOARG00000000350		21	36795200	36804316				NA	NA
ENSSSCG00000013090		2	10430342	10437960	ENSBTAG00000045670		29	38018429	38024468	ENSOARG00000002825		21	37023641	37033404				NA	NA
ENSSSCG00000013090		2	10430342	10437960	ENSBTAG00000045670		29	38018429	38024468	ENSOARG00000008590		21	38338031	38347048				NA	NA
ENSSSCG00000013090		2	10430342	10437960	ENSBTAG00000045670		29	38018429	38024468	ENSOARG00000004098		21	37359746	37368491				NA	NA
ENSSSCG00000013090		2	10430342	10437960	ENSBTAG00000045670		29	38018429	38024468	ENSOARG00000006110		21	37857129	38232441				NA	NA
ENSSSCG00000013090		2	10430342	10437960	ENSBTAG00000045670		29	38018429	38024468	ENSOARG00000003295		21	37107927	37116861				NA	NA
ENSSSCG00000013090		2	10430342	10437960	ENSBTAG00000045670		29	38018429	38024468	ENSOARG00000000700		21	36869117	36878095				NA	NA
ENSSSCG00000013090		2	10430342	10437960	ENSBTAG00000045670		29	38018429	38024468	ENSOARG00000003462		21	37177858	37186081				NA	NA
ENSSSCG00000013090		2	10430342	10437960	ENSBTAG00000045670		29	38018429	38024468	ENSOARG00000004722		21	37556107	37564986				NA	NA
ENSSSCG00000013090		2	10430342	10437960	ENSBTAG00000045670		29	38018429	38024468	ENSOARG00000003671		21	37205659	37214599				NA	NA
ENSSSCG00000013090		2	10430342	10437960	ENSBTAG00000045670		29	38018429	38024468	ENSOARG00000011496		21	38841008	38860906				NA	NA
ENSSSCG00000013090		2	10430342	10437960	ENSBTAG00000045670		29	38018429	38024468	ENSOARG00000005244		21	37748194	37760092				NA	NA
ENSSSCG00000013090		2	10430342	10437960	ENSBTAG00000045670		29	38018429	38024468	ENSOARG00000002184		JH922958.1	3654	8660				NA	NA
ENSSSCG00000013090		2	10430342	10437960	ENSBTAG00000045670		29	38018429	38024468	ENSOARG00000011423		21	38817666	38828095				NA	NA
ENSSSCG00000013090		2	10430342	10437960	ENSBTAG00000045670		29	38018429	38024468	ENSOARG00000011556		21	38944974	38954376				NA	NA
ENSSSCG00000013090		2	10430342	10437960	ENSBTAG00000045670		29	38018429	38024468	ENSOARG00000010340		21	38621009	38629150				NA	NA
ENSSSCG00000013090		2	10430342	10437960	ENSBTAG00000045670		29	38018429	38024468	ENSOARG00000001484		21	36923278	36933214				NA	NA
ENSSSCG00000013090		2	10430342	10437960	ENSBTAG00000045670		29	38018429	38024468	ENSOARG00000009227		21	38539103	38547817				NA	NA
ENSSSCG00000013090		2	10430342	10437960	ENSBTAG00000045670		29	38018429	38024468	ENSOARG00000003195		21	37065966	37074935				NA	NA
ENSSSCG00000013090		2	10430342	10437960	ENSBTAG00000045670		29	38018429	38024468	ENSOARG00000018843		JH921744.1	25	6366				NA	NA
ENSSSCG00000013090		2	10430342	10437960	ENSBTAG00000045670		29	38018429	38024468	ENSOARG00000008256	PAG10	21	38239035	38247934				NA	NA
ENSSSCG00000013090		2	10430342	10437960	ENSBTAG00000045670		29	38018429	38024468	ENSOARG00000011031		JH921731.1	3431	11645				NA	NA
ENSSSCG00000013090		2	10430342	10437960	ENSBTAG00000045670		29	38018429	38024468	ENSOARG00000011070		21	38719482	38729150				NA	NA
ENSSSCG00000013090		2	10430342	10437960	ENSBTAG00000045670		29	38018429	38024468	ENSOARG00000008931		21	38457894	38462891				NA	NA
ENSSSCG00000013090		2	10430342	10437960	ENSBTAG00000045670		29	38018429	38024468	ENSOARG00000016286		21	36714148	36726784				NA	NA
ENSSSCG00000013090		2	10430342	10437960	ENSBTAG00000045670		29	38018429	38024468	ENSOARG00000010613		21	38643695	38652347				NA	NA
ENSSSCG00000013090		2	10430342	10437960	ENSBTAG00000045670		29	38018429	38024468	ENSOARG00000018895		JH921744.1	42881	76993				NA	NA
ENSSSCG00000013090		2	10430342	10437960	ENSBTAG00000045670		29	38018429	38024468	ENSOARG00000007433		21	38035748	38045306				NA	NA
ENSSSCG00000013090		2	10430342	10437960	ENSBTAG00000045670		29	38018429	38024468	ENSOARG00000007722		21	38175628	38185249				NA	NA
ENSSSCG00000013090		2	10430342	10437960	ENSBTAG00000045670		29	38018429	38024468	ENSOARG00000005398		21	37793650	37800916				NA	NA
ENSSSCG00000013090		2	10430342	10437960	ENSBTAG00000040340	PAG21	29	38474554	38483630	ENSOARG00000011295		21	38797731	38806693				NA	NA
ENSSSCG00000013090		2	10430342	10437960	ENSBTAG00000040340	PAG21	29	38474554	38483630	ENSOARG00000004557		21	37520229	37528684				NA	NA
ENSSSCG00000013090		2	10430342	10437960	ENSBTAG00000040340	PAG21	29	38474554	38483630	ENSOARG00000005052		21	37656137	37664935				NA	NA
ENSSSCG00000013090		2	10430342	10437960	ENSBTAG00000040340	PAG21	29	38474554	38483630	ENSOARG00000001993		21	36957652	36966698				NA	NA
ENSSSCG00000013090		2	10430342	10437960	ENSBTAG00000040340	PAG21	29	38474554	38483630	ENSOARG00000008805		21	38410652	38422196				NA	NA
ENSSSCG00000013090		2	10430342	10437960	ENSBTAG00000040340	PAG21	29	38474554	38483630	ENSOARG00000012150		21	39139051	39148260				NA	NA
ENSSSCG00000013090		2	10430342	10437960	ENSBTAG00000040340	PAG21	29	38474554	38483630	ENSOARG00000009820		21	38555478	38700649				NA	NA
ENSSSCG00000013090		2	10430342	10437960	ENSBTAG00000040340	PAG21	29	38474554	38483630	ENSOARG00000007519		21	38078701	38087445				NA	NA
ENSSSCG00000013090		2	10430342	10437960	ENSBTAG00000040340	PAG21	29	38474554	38483630	ENSOARG00000002478		JH922131.1	1043	10229				NA	NA
ENSSSCG00000013090		2	10430342	10437960	ENSBTAG00000040340	PAG21	29	38474554	38483630	ENSOARG00000000525		21	36811330	36819081				NA	NA
ENSSSCG00000013090		2	10430342	10437960	ENSBTAG00000040340	PAG21	29	38474554	38483630	ENSOARG00000005407		21	37831060	37839504				NA	NA
ENSSSCG00000013090		2	10430342	10437960	ENSBTAG00000040340	PAG21	29	38474554	38483630	ENSOARG00000000554		21	36832900	36841666				NA	NA
ENSSSCG00000013090		2	10430342	10437960	ENSBTAG00000040340	PAG21	29	38474554	38483630	ENSOARG00000019069		AMGL01126674.1	21	1358				NA	NA
ENSSSCG00000013090		2	10430342	10437960	ENSBTAG00000040340	PAG21	29	38474554	38483630	ENSOARG00000016454		21	36773591	36782898				NA	NA
ENSSSCG00000013090		2	10430342	10437960	ENSBTAG00000040340	PAG21	29	38474554	38483630	ENSOARG00000001096		21	36898869	36907568				NA	NA
ENSSSCG00000013090		2	10430342	10437960	ENSBTAG00000040340	PAG21	29	38474554	38483630	ENSOARG00000007135		21	37988416	37998752				NA	NA
ENSSSCG00000013090		2	10430342	10437960	ENSBTAG00000040340	PAG21	29	38474554	38483630	ENSOARG00000000350		21	36795200	36804316				NA	NA
ENSSSCG00000013090		2	10430342	10437960	ENSBTAG00000040340	PAG21	29	38474554	38483630	ENSOARG00000002825		21	37023641	37033404				NA	NA
ENSSSCG00000013090		2	10430342	10437960	ENSBTAG00000040340	PAG21	29	38474554	38483630	ENSOARG00000008590		21	38338031	38347048				NA	NA
ENSSSCG00000013090		2	10430342	10437960	ENSBTAG00000040340	PAG21	29	38474554	38483630	ENSOARG00000004098		21	37359746	37368491				NA	NA
ENSSSCG00000013090		2	10430342	10437960	ENSBTAG00000040340	PAG21	29	38474554	38483630	ENSOARG00000006110		21	37857129	38232441				NA	NA
ENSSSCG00000013090		2	10430342	10437960	ENSBTAG00000040340	PAG21	29	38474554	38483630	ENSOARG00000003295		21	37107927	37116861				NA	NA
ENSSSCG00000013090		2	10430342	10437960	ENSBTAG00000040340	PAG21	29	38474554	38483630	ENSOARG00000000700		21	36869117	36878095				NA	NA
ENSSSCG00000013090		2	10430342	10437960	ENSBTAG00000040340	PAG21	29	38474554	38483630	ENSOARG00000003462		21	37177858	37186081				NA	NA
ENSSSCG00000013090		2	10430342	10437960	ENSBTAG00000040340	PAG21	29	38474554	38483630	ENSOARG00000004722		21	37556107	37564986				NA	NA
ENSSSCG00000013090		2	10430342	10437960	ENSBTAG00000040340	PAG21	29	38474554	38483630	ENSOARG00000003671		21	37205659	37214599				NA	NA
ENSSSCG00000013090		2	10430342	10437960	ENSBTAG00000040340	PAG21	29	38474554	38483630	ENSOARG00000011496		21	38841008	38860906				NA	NA
ENSSSCG00000013090		2	10430342	10437960	ENSBTAG00000040340	PAG21	29	38474554	38483630	ENSOARG00000005244		21	37748194	37760092				NA	NA
ENSSSCG00000013090		2	10430342	10437960	ENSBTAG00000040340	PAG21	29	38474554	38483630	ENSOARG00000002184		JH922958.1	3654	8660				NA	NA
ENSSSCG00000013090		2	10430342	10437960	ENSBTAG00000040340	PAG21	29	38474554	38483630	ENSOARG00000011423		21	38817666	38828095				NA	NA
ENSSSCG00000013090		2	10430342	10437960	ENSBTAG00000040340	PAG21	29	38474554	38483630	ENSOARG00000011556		21	38944974	38954376				NA	NA
ENSSSCG00000013090		2	10430342	10437960	ENSBTAG00000040340	PAG21	29	38474554	38483630	ENSOARG00000010340		21	38621009	38629150				NA	NA
ENSSSCG00000013090		2	10430342	10437960	ENSBTAG00000040340	PAG21	29	38474554	38483630	ENSOARG00000001484		21	36923278	36933214				NA	NA
ENSSSCG00000013090		2	10430342	10437960	ENSBTAG00000040340	PAG21	29	38474554	38483630	ENSOARG00000009227		21	38539103	38547817				NA	NA
ENSSSCG00000013090		2	10430342	10437960	ENSBTAG00000040340	PAG21	29	38474554	38483630	ENSOARG00000003195		21	37065966	37074935				NA	NA
ENSSSCG00000013090		2	10430342	10437960	ENSBTAG00000040340	PAG21	29	38474554	38483630	ENSOARG00000018843		JH921744.1	25	6366				NA	NA
ENSSSCG00000013090		2	10430342	10437960	ENSBTAG00000040340	PAG21	29	38474554	38483630	ENSOARG00000008256	PAG10	21	38239035	38247934				NA	NA
ENSSSCG00000013090		2	10430342	10437960	ENSBTAG00000040340	PAG21	29	38474554	38483630	ENSOARG00000011031		JH921731.1	3431	11645				NA	NA
ENSSSCG00000013090		2	10430342	10437960	ENSBTAG00000040340	PAG21	29	38474554	38483630	ENSOARG00000011070		21	38719482	38729150				NA	NA
ENSSSCG00000013090		2	10430342	10437960	ENSBTAG00000040340	PAG21	29	38474554	38483630	ENSOARG00000008931		21	38457894	38462891				NA	NA
ENSSSCG00000013090		2	10430342	10437960	ENSBTAG00000040340	PAG21	29	38474554	38483630	ENSOARG00000016286		21	36714148	36726784				NA	NA
ENSSSCG00000013090		2	10430342	10437960	ENSBTAG00000040340	PAG21	29	38474554	38483630	ENSOARG00000010613		21	38643695	38652347				NA	NA
ENSSSCG00000013090		2	10430342	10437960	ENSBTAG00000040340	PAG21	29	38474554	38483630	ENSOARG00000018895		JH921744.1	42881	76993				NA	NA
ENSSSCG00000013090		2	10430342	10437960	ENSBTAG00000040340	PAG21	29	38474554	38483630	ENSOARG00000007433		21	38035748	38045306				NA	NA
ENSSSCG00000013090		2	10430342	10437960	ENSBTAG00000040340	PAG21	29	38474554	38483630	ENSOARG00000007722		21	38175628	38185249				NA	NA
ENSSSCG00000013090		2	10430342	10437960	ENSBTAG00000040340	PAG21	29	38474554	38483630	ENSOARG00000005398		21	37793650	37800916				NA	NA
ENSSSCG00000013090		2	10430342	10437960	ENSBTAG00000048542		29	37824655	37833543	ENSOARG00000011295		21	38797731	38806693				NA	NA
ENSSSCG00000013090		2	10430342	10437960	ENSBTAG00000048542		29	37824655	37833543	ENSOARG00000004557		21	37520229	37528684				NA	NA
ENSSSCG00000013090		2	10430342	10437960	ENSBTAG00000048542		29	37824655	37833543	ENSOARG00000005052		21	37656137	37664935				NA	NA
ENSSSCG00000013090		2	10430342	10437960	ENSBTAG00000048542		29	37824655	37833543	ENSOARG00000001993		21	36957652	36966698				NA	NA
ENSSSCG00000013090		2	10430342	10437960	ENSBTAG00000048542		29	37824655	37833543	ENSOARG00000008805		21	38410652	38422196				NA	NA
ENSSSCG00000013090		2	10430342	10437960	ENSBTAG00000048542		29	37824655	37833543	ENSOARG00000012150		21	39139051	39148260				NA	NA
ENSSSCG00000013090		2	10430342	10437960	ENSBTAG00000048542		29	37824655	37833543	ENSOARG00000009820		21	38555478	38700649				NA	NA
ENSSSCG00000013090		2	10430342	10437960	ENSBTAG00000048542		29	37824655	37833543	ENSOARG00000007519		21	38078701	38087445				NA	NA
ENSSSCG00000013090		2	10430342	10437960	ENSBTAG00000048542		29	37824655	37833543	ENSOARG00000002478		JH922131.1	1043	10229				NA	NA
ENSSSCG00000013090		2	10430342	10437960	ENSBTAG00000048542		29	37824655	37833543	ENSOARG00000000525		21	36811330	36819081				NA	NA
ENSSSCG00000013090		2	10430342	10437960	ENSBTAG00000048542		29	37824655	37833543	ENSOARG00000005407		21	37831060	37839504				NA	NA
ENSSSCG00000013090		2	10430342	10437960	ENSBTAG00000048542		29	37824655	37833543	ENSOARG00000000554		21	36832900	36841666				NA	NA
ENSSSCG00000013090		2	10430342	10437960	ENSBTAG00000048542		29	37824655	37833543	ENSOARG00000019069		AMGL01126674.1	21	1358				NA	NA
ENSSSCG00000013090		2	10430342	10437960	ENSBTAG00000048542		29	37824655	37833543	ENSOARG00000016454		21	36773591	36782898				NA	NA
ENSSSCG00000013090		2	10430342	10437960	ENSBTAG00000048542		29	37824655	37833543	ENSOARG00000001096		21	36898869	36907568				NA	NA
ENSSSCG00000013090		2	10430342	10437960	ENSBTAG00000048542		29	37824655	37833543	ENSOARG00000007135		21	37988416	37998752				NA	NA
ENSSSCG00000013090		2	10430342	10437960	ENSBTAG00000048542		29	37824655	37833543	ENSOARG00000000350		21	36795200	36804316				NA	NA
ENSSSCG00000013090		2	10430342	10437960	ENSBTAG00000048542		29	37824655	37833543	ENSOARG00000002825		21	37023641	37033404				NA	NA
ENSSSCG00000013090		2	10430342	10437960	ENSBTAG00000048542		29	37824655	37833543	ENSOARG00000008590		21	38338031	38347048				NA	NA
ENSSSCG00000013090		2	10430342	10437960	ENSBTAG00000048542		29	37824655	37833543	ENSOARG00000004098		21	37359746	37368491				NA	NA
ENSSSCG00000013090		2	10430342	10437960	ENSBTAG00000048542		29	37824655	37833543	ENSOARG00000006110		21	37857129	38232441				NA	NA
ENSSSCG00000013090		2	10430342	10437960	ENSBTAG00000048542		29	37824655	37833543	ENSOARG00000003295		21	37107927	37116861				NA	NA
ENSSSCG00000013090		2	10430342	10437960	ENSBTAG00000048542		29	37824655	37833543	ENSOARG00000000700		21	36869117	36878095				NA	NA
ENSSSCG00000013090		2	10430342	10437960	ENSBTAG00000048542		29	37824655	37833543	ENSOARG00000003462		21	37177858	37186081				NA	NA
ENSSSCG00000013090		2	10430342	10437960	ENSBTAG00000048542		29	37824655	37833543	ENSOARG00000004722		21	37556107	37564986				NA	NA
ENSSSCG00000013090		2	10430342	10437960	ENSBTAG00000048542		29	37824655	37833543	ENSOARG00000003671		21	37205659	37214599				NA	NA
ENSSSCG00000013090		2	10430342	10437960	ENSBTAG00000048542		29	37824655	37833543	ENSOARG00000011496		21	38841008	38860906				NA	NA
ENSSSCG00000013090		2	10430342	10437960	ENSBTAG00000048542		29	37824655	37833543	ENSOARG00000005244		21	37748194	37760092				NA	NA
ENSSSCG00000013090		2	10430342	10437960	ENSBTAG00000048542		29	37824655	37833543	ENSOARG00000002184		JH922958.1	3654	8660				NA	NA
ENSSSCG00000013090		2	10430342	10437960	ENSBTAG00000048542		29	37824655	37833543	ENSOARG00000011423		21	38817666	38828095				NA	NA
ENSSSCG00000013090		2	10430342	10437960	ENSBTAG00000048542		29	37824655	37833543	ENSOARG00000011556		21	38944974	38954376				NA	NA
ENSSSCG00000013090		2	10430342	10437960	ENSBTAG00000048542		29	37824655	37833543	ENSOARG00000010340		21	38621009	38629150				NA	NA
ENSSSCG00000013090		2	10430342	10437960	ENSBTAG00000048542		29	37824655	37833543	ENSOARG00000001484		21	36923278	36933214				NA	NA
ENSSSCG00000013090		2	10430342	10437960	ENSBTAG00000048542		29	37824655	37833543	ENSOARG00000009227		21	38539103	38547817				NA	NA
ENSSSCG00000013090		2	10430342	10437960	ENSBTAG00000048542		29	37824655	37833543	ENSOARG00000003195		21	37065966	37074935				NA	NA
ENSSSCG00000013090		2	10430342	10437960	ENSBTAG00000048542		29	37824655	37833543	ENSOARG00000018843		JH921744.1	25	6366				NA	NA
ENSSSCG00000013090		2	10430342	10437960	ENSBTAG00000048542		29	37824655	37833543	ENSOARG00000008256	PAG10	21	38239035	38247934				NA	NA
ENSSSCG00000013090		2	10430342	10437960	ENSBTAG00000048542		29	37824655	37833543	ENSOARG00000011031		JH921731.1	3431	11645				NA	NA
ENSSSCG00000013090		2	10430342	10437960	ENSBTAG00000048542		29	37824655	37833543	ENSOARG00000011070		21	38719482	38729150				NA	NA
ENSSSCG00000013090		2	10430342	10437960	ENSBTAG00000048542		29	37824655	37833543	ENSOARG00000008931		21	38457894	38462891				NA	NA
ENSSSCG00000013090		2	10430342	10437960	ENSBTAG00000048542		29	37824655	37833543	ENSOARG00000016286		21	36714148	36726784				NA	NA
ENSSSCG00000013090		2	10430342	10437960	ENSBTAG00000048542		29	37824655	37833543	ENSOARG00000010613		21	38643695	38652347				NA	NA
ENSSSCG00000013090		2	10430342	10437960	ENSBTAG00000048542		29	37824655	37833543	ENSOARG00000018895		JH921744.1	42881	76993				NA	NA
ENSSSCG00000013090		2	10430342	10437960	ENSBTAG00000048542		29	37824655	37833543	ENSOARG00000007433		21	38035748	38045306				NA	NA
ENSSSCG00000013090		2	10430342	10437960	ENSBTAG00000048542		29	37824655	37833543	ENSOARG00000007722		21	38175628	38185249				NA	NA
ENSSSCG00000013090		2	10430342	10437960	ENSBTAG00000048542		29	37824655	37833543	ENSOARG00000005398		21	37793650	37800916				NA	NA
ENSSSCG00000013090		2	10430342	10437960	ENSBTAG00000037784	MGC157405	29	39124148	39133288	ENSOARG00000011295		21	38797731	38806693				NA	NA
ENSSSCG00000013090		2	10430342	10437960	ENSBTAG00000037784	MGC157405	29	39124148	39133288	ENSOARG00000004557		21	37520229	37528684				NA	NA
ENSSSCG00000013090		2	10430342	10437960	ENSBTAG00000037784	MGC157405	29	39124148	39133288	ENSOARG00000005052		21	37656137	37664935				NA	NA
ENSSSCG00000013090		2	10430342	10437960	ENSBTAG00000037784	MGC157405	29	39124148	39133288	ENSOARG00000001993		21	36957652	36966698				NA	NA
ENSSSCG00000013090		2	10430342	10437960	ENSBTAG00000037784	MGC157405	29	39124148	39133288	ENSOARG00000008805		21	38410652	38422196				NA	NA
ENSSSCG00000013090		2	10430342	10437960	ENSBTAG00000037784	MGC157405	29	39124148	39133288	ENSOARG00000012150		21	39139051	39148260				NA	NA
ENSSSCG00000013090		2	10430342	10437960	ENSBTAG00000037784	MGC157405	29	39124148	39133288	ENSOARG00000009820		21	38555478	38700649				NA	NA
ENSSSCG00000013090		2	10430342	10437960	ENSBTAG00000037784	MGC157405	29	39124148	39133288	ENSOARG00000007519		21	38078701	38087445				NA	NA
ENSSSCG00000013090		2	10430342	10437960	ENSBTAG00000037784	MGC157405	29	39124148	39133288	ENSOARG00000002478		JH922131.1	1043	10229				NA	NA
ENSSSCG00000013090		2	10430342	10437960	ENSBTAG00000037784	MGC157405	29	39124148	39133288	ENSOARG00000000525		21	36811330	36819081				NA	NA
ENSSSCG00000013090		2	10430342	10437960	ENSBTAG00000037784	MGC157405	29	39124148	39133288	ENSOARG00000005407		21	37831060	37839504				NA	NA
ENSSSCG00000013090		2	10430342	10437960	ENSBTAG00000037784	MGC157405	29	39124148	39133288	ENSOARG00000000554		21	36832900	36841666				NA	NA
ENSSSCG00000013090		2	10430342	10437960	ENSBTAG00000037784	MGC157405	29	39124148	39133288	ENSOARG00000019069		AMGL01126674.1	21	1358				NA	NA
ENSSSCG00000013090		2	10430342	10437960	ENSBTAG00000037784	MGC157405	29	39124148	39133288	ENSOARG00000016454		21	36773591	36782898				NA	NA
ENSSSCG00000013090		2	10430342	10437960	ENSBTAG00000037784	MGC157405	29	39124148	39133288	ENSOARG00000001096		21	36898869	36907568				NA	NA
ENSSSCG00000013090		2	10430342	10437960	ENSBTAG00000037784	MGC157405	29	39124148	39133288	ENSOARG00000007135		21	37988416	37998752				NA	NA
ENSSSCG00000013090		2	10430342	10437960	ENSBTAG00000037784	MGC157405	29	39124148	39133288	ENSOARG00000000350		21	36795200	36804316				NA	NA
ENSSSCG00000013090		2	10430342	10437960	ENSBTAG00000037784	MGC157405	29	39124148	39133288	ENSOARG00000002825		21	37023641	37033404				NA	NA
ENSSSCG00000013090		2	10430342	10437960	ENSBTAG00000037784	MGC157405	29	39124148	39133288	ENSOARG00000008590		21	38338031	38347048				NA	NA
ENSSSCG00000013090		2	10430342	10437960	ENSBTAG00000037784	MGC157405	29	39124148	39133288	ENSOARG00000004098		21	37359746	37368491				NA	NA
ENSSSCG00000013090		2	10430342	10437960	ENSBTAG00000037784	MGC157405	29	39124148	39133288	ENSOARG00000006110		21	37857129	38232441				NA	NA
ENSSSCG00000013090		2	10430342	10437960	ENSBTAG00000037784	MGC157405	29	39124148	39133288	ENSOARG00000003295		21	37107927	37116861				NA	NA
ENSSSCG00000013090		2	10430342	10437960	ENSBTAG00000037784	MGC157405	29	39124148	39133288	ENSOARG00000000700		21	36869117	36878095				NA	NA
ENSSSCG00000013090		2	10430342	10437960	ENSBTAG00000037784	MGC157405	29	39124148	39133288	ENSOARG00000003462		21	37177858	37186081				NA	NA
ENSSSCG00000013090		2	10430342	10437960	ENSBTAG00000037784	MGC157405	29	39124148	39133288	ENSOARG00000004722		21	37556107	37564986				NA	NA
ENSSSCG00000013090		2	10430342	10437960	ENSBTAG00000037784	MGC157405	29	39124148	39133288	ENSOARG00000003671		21	37205659	37214599				NA	NA
ENSSSCG00000013090		2	10430342	10437960	ENSBTAG00000037784	MGC157405	29	39124148	39133288	ENSOARG00000011496		21	38841008	38860906				NA	NA
ENSSSCG00000013090		2	10430342	10437960	ENSBTAG00000037784	MGC157405	29	39124148	39133288	ENSOARG00000005244		21	37748194	37760092				NA	NA
ENSSSCG00000013090		2	10430342	10437960	ENSBTAG00000037784	MGC157405	29	39124148	39133288	ENSOARG00000002184		JH922958.1	3654	8660				NA	NA
ENSSSCG00000013090		2	10430342	10437960	ENSBTAG00000037784	MGC157405	29	39124148	39133288	ENSOARG00000011423		21	38817666	38828095				NA	NA
ENSSSCG00000013090		2	10430342	10437960	ENSBTAG00000037784	MGC157405	29	39124148	39133288	ENSOARG00000011556		21	38944974	38954376				NA	NA
ENSSSCG00000013090		2	10430342	10437960	ENSBTAG00000037784	MGC157405	29	39124148	39133288	ENSOARG00000010340		21	38621009	38629150				NA	NA
ENSSSCG00000013090		2	10430342	10437960	ENSBTAG00000037784	MGC157405	29	39124148	39133288	ENSOARG00000001484		21	36923278	36933214				NA	NA
ENSSSCG00000013090		2	10430342	10437960	ENSBTAG00000037784	MGC157405	29	39124148	39133288	ENSOARG00000009227		21	38539103	38547817				NA	NA
ENSSSCG00000013090		2	10430342	10437960	ENSBTAG00000037784	MGC157405	29	39124148	39133288	ENSOARG00000003195		21	37065966	37074935				NA	NA
ENSSSCG00000013090		2	10430342	10437960	ENSBTAG00000037784	MGC157405	29	39124148	39133288	ENSOARG00000018843		JH921744.1	25	6366				NA	NA
ENSSSCG00000013090		2	10430342	10437960	ENSBTAG00000037784	MGC157405	29	39124148	39133288	ENSOARG00000008256	PAG10	21	38239035	38247934				NA	NA
ENSSSCG00000013090		2	10430342	10437960	ENSBTAG00000037784	MGC157405	29	39124148	39133288	ENSOARG00000011031		JH921731.1	3431	11645				NA	NA
ENSSSCG00000013090		2	10430342	10437960	ENSBTAG00000037784	MGC157405	29	39124148	39133288	ENSOARG00000011070		21	38719482	38729150				NA	NA
ENSSSCG00000013090		2	10430342	10437960	ENSBTAG00000037784	MGC157405	29	39124148	39133288	ENSOARG00000008931		21	38457894	38462891				NA	NA
ENSSSCG00000013090		2	10430342	10437960	ENSBTAG00000037784	MGC157405	29	39124148	39133288	ENSOARG00000016286		21	36714148	36726784				NA	NA
ENSSSCG00000013090		2	10430342	10437960	ENSBTAG00000037784	MGC157405	29	39124148	39133288	ENSOARG00000010613		21	38643695	38652347				NA	NA
ENSSSCG00000013090		2	10430342	10437960	ENSBTAG00000037784	MGC157405	29	39124148	39133288	ENSOARG00000018895		JH921744.1	42881	76993				NA	NA
ENSSSCG00000013090		2	10430342	10437960	ENSBTAG00000037784	MGC157405	29	39124148	39133288	ENSOARG00000007433		21	38035748	38045306				NA	NA
ENSSSCG00000013090		2	10430342	10437960	ENSBTAG00000037784	MGC157405	29	39124148	39133288	ENSOARG00000007722		21	38175628	38185249				NA	NA
ENSSSCG00000013090		2	10430342	10437960	ENSBTAG00000037784	MGC157405	29	39124148	39133288	ENSOARG00000005398		21	37793650	37800916				NA	NA
ENSSSCG00000013090		2	10430342	10437960	ENSBTAG00000053183	PAG4	29	38217865	38226700	ENSOARG00000011295		21	38797731	38806693				NA	NA
ENSSSCG00000013090		2	10430342	10437960	ENSBTAG00000053183	PAG4	29	38217865	38226700	ENSOARG00000004557		21	37520229	37528684				NA	NA
ENSSSCG00000013090		2	10430342	10437960	ENSBTAG00000053183	PAG4	29	38217865	38226700	ENSOARG00000005052		21	37656137	37664935				NA	NA
ENSSSCG00000013090		2	10430342	10437960	ENSBTAG00000053183	PAG4	29	38217865	38226700	ENSOARG00000001993		21	36957652	36966698				NA	NA
ENSSSCG00000013090		2	10430342	10437960	ENSBTAG00000053183	PAG4	29	38217865	38226700	ENSOARG00000008805		21	38410652	38422196				NA	NA
ENSSSCG00000013090		2	10430342	10437960	ENSBTAG00000053183	PAG4	29	38217865	38226700	ENSOARG00000012150		21	39139051	39148260				NA	NA
ENSSSCG00000013090		2	10430342	10437960	ENSBTAG00000053183	PAG4	29	38217865	38226700	ENSOARG00000009820		21	38555478	38700649				NA	NA
ENSSSCG00000013090		2	10430342	10437960	ENSBTAG00000053183	PAG4	29	38217865	38226700	ENSOARG00000007519		21	38078701	38087445				NA	NA
ENSSSCG00000013090		2	10430342	10437960	ENSBTAG00000053183	PAG4	29	38217865	38226700	ENSOARG00000002478		JH922131.1	1043	10229				NA	NA
ENSSSCG00000013090		2	10430342	10437960	ENSBTAG00000053183	PAG4	29	38217865	38226700	ENSOARG00000000525		21	36811330	36819081				NA	NA
ENSSSCG00000013090		2	10430342	10437960	ENSBTAG00000053183	PAG4	29	38217865	38226700	ENSOARG00000005407		21	37831060	37839504				NA	NA
ENSSSCG00000013090		2	10430342	10437960	ENSBTAG00000053183	PAG4	29	38217865	38226700	ENSOARG00000000554		21	36832900	36841666				NA	NA
ENSSSCG00000013090		2	10430342	10437960	ENSBTAG00000053183	PAG4	29	38217865	38226700	ENSOARG00000019069		AMGL01126674.1	21	1358				NA	NA
ENSSSCG00000013090		2	10430342	10437960	ENSBTAG00000053183	PAG4	29	38217865	38226700	ENSOARG00000016454		21	36773591	36782898				NA	NA
ENSSSCG00000013090		2	10430342	10437960	ENSBTAG00000053183	PAG4	29	38217865	38226700	ENSOARG00000001096		21	36898869	36907568				NA	NA
ENSSSCG00000013090		2	10430342	10437960	ENSBTAG00000053183	PAG4	29	38217865	38226700	ENSOARG00000007135		21	37988416	37998752				NA	NA
ENSSSCG00000013090		2	10430342	10437960	ENSBTAG00000053183	PAG4	29	38217865	38226700	ENSOARG00000000350		21	36795200	36804316				NA	NA
ENSSSCG00000013090		2	10430342	10437960	ENSBTAG00000053183	PAG4	29	38217865	38226700	ENSOARG00000002825		21	37023641	37033404				NA	NA
ENSSSCG00000013090		2	10430342	10437960	ENSBTAG00000053183	PAG4	29	38217865	38226700	ENSOARG00000008590		21	38338031	38347048				NA	NA
ENSSSCG00000013090		2	10430342	10437960	ENSBTAG00000053183	PAG4	29	38217865	38226700	ENSOARG00000004098		21	37359746	37368491				NA	NA
ENSSSCG00000013090		2	10430342	10437960	ENSBTAG00000053183	PAG4	29	38217865	38226700	ENSOARG00000006110		21	37857129	38232441				NA	NA
ENSSSCG00000013090		2	10430342	10437960	ENSBTAG00000053183	PAG4	29	38217865	38226700	ENSOARG00000003295		21	37107927	37116861				NA	NA
ENSSSCG00000013090		2	10430342	10437960	ENSBTAG00000053183	PAG4	29	38217865	38226700	ENSOARG00000000700		21	36869117	36878095				NA	NA
ENSSSCG00000013090		2	10430342	10437960	ENSBTAG00000053183	PAG4	29	38217865	38226700	ENSOARG00000003462		21	37177858	37186081				NA	NA
ENSSSCG00000013090		2	10430342	10437960	ENSBTAG00000053183	PAG4	29	38217865	38226700	ENSOARG00000004722		21	37556107	37564986				NA	NA
ENSSSCG00000013090		2	10430342	10437960	ENSBTAG00000053183	PAG4	29	38217865	38226700	ENSOARG00000003671		21	37205659	37214599				NA	NA
ENSSSCG00000013090		2	10430342	10437960	ENSBTAG00000053183	PAG4	29	38217865	38226700	ENSOARG00000011496		21	38841008	38860906				NA	NA
ENSSSCG00000013090		2	10430342	10437960	ENSBTAG00000053183	PAG4	29	38217865	38226700	ENSOARG00000005244		21	37748194	37760092				NA	NA
ENSSSCG00000013090		2	10430342	10437960	ENSBTAG00000053183	PAG4	29	38217865	38226700	ENSOARG00000002184		JH922958.1	3654	8660				NA	NA
ENSSSCG00000013090		2	10430342	10437960	ENSBTAG00000053183	PAG4	29	38217865	38226700	ENSOARG00000011423		21	38817666	38828095				NA	NA
ENSSSCG00000013090		2	10430342	10437960	ENSBTAG00000053183	PAG4	29	38217865	38226700	ENSOARG00000011556		21	38944974	38954376				NA	NA
ENSSSCG00000013090		2	10430342	10437960	ENSBTAG00000053183	PAG4	29	38217865	38226700	ENSOARG00000010340		21	38621009	38629150				NA	NA
ENSSSCG00000013090		2	10430342	10437960	ENSBTAG00000053183	PAG4	29	38217865	38226700	ENSOARG00000001484		21	36923278	36933214				NA	NA
ENSSSCG00000013090		2	10430342	10437960	ENSBTAG00000053183	PAG4	29	38217865	38226700	ENSOARG00000009227		21	38539103	38547817				NA	NA
ENSSSCG00000013090		2	10430342	10437960	ENSBTAG00000053183	PAG4	29	38217865	38226700	ENSOARG00000003195		21	37065966	37074935				NA	NA
ENSSSCG00000013090		2	10430342	10437960	ENSBTAG00000053183	PAG4	29	38217865	38226700	ENSOARG00000018843		JH921744.1	25	6366				NA	NA
ENSSSCG00000013090		2	10430342	10437960	ENSBTAG00000053183	PAG4	29	38217865	38226700	ENSOARG00000008256	PAG10	21	38239035	38247934				NA	NA
ENSSSCG00000013090		2	10430342	10437960	ENSBTAG00000053183	PAG4	29	38217865	38226700	ENSOARG00000011031		JH921731.1	3431	11645				NA	NA
ENSSSCG00000013090		2	10430342	10437960	ENSBTAG00000053183	PAG4	29	38217865	38226700	ENSOARG00000011070		21	38719482	38729150				NA	NA
ENSSSCG00000013090		2	10430342	10437960	ENSBTAG00000053183	PAG4	29	38217865	38226700	ENSOARG00000008931		21	38457894	38462891				NA	NA
ENSSSCG00000013090		2	10430342	10437960	ENSBTAG00000053183	PAG4	29	38217865	38226700	ENSOARG00000016286		21	36714148	36726784				NA	NA
ENSSSCG00000013090		2	10430342	10437960	ENSBTAG00000053183	PAG4	29	38217865	38226700	ENSOARG00000010613		21	38643695	38652347				NA	NA
ENSSSCG00000013090		2	10430342	10437960	ENSBTAG00000053183	PAG4	29	38217865	38226700	ENSOARG00000018895		JH921744.1	42881	76993				NA	NA
ENSSSCG00000013090		2	10430342	10437960	ENSBTAG00000053183	PAG4	29	38217865	38226700	ENSOARG00000007433		21	38035748	38045306				NA	NA
ENSSSCG00000013090		2	10430342	10437960	ENSBTAG00000053183	PAG4	29	38217865	38226700	ENSOARG00000007722		21	38175628	38185249				NA	NA
ENSSSCG00000013090		2	10430342	10437960	ENSBTAG00000053183	PAG4	29	38217865	38226700	ENSOARG00000005398		21	37793650	37800916				NA	NA
ENSSSCG00000013090		2	10430342	10437960	ENSBTAG00000004116	PAG10	29	37551914	37560345	ENSOARG00000011295		21	38797731	38806693				NA	NA
ENSSSCG00000013090		2	10430342	10437960	ENSBTAG00000004116	PAG10	29	37551914	37560345	ENSOARG00000004557		21	37520229	37528684				NA	NA
ENSSSCG00000013090		2	10430342	10437960	ENSBTAG00000004116	PAG10	29	37551914	37560345	ENSOARG00000005052		21	37656137	37664935				NA	NA
ENSSSCG00000013090		2	10430342	10437960	ENSBTAG00000004116	PAG10	29	37551914	37560345	ENSOARG00000001993		21	36957652	36966698				NA	NA
ENSSSCG00000013090		2	10430342	10437960	ENSBTAG00000004116	PAG10	29	37551914	37560345	ENSOARG00000008805		21	38410652	38422196				NA	NA
ENSSSCG00000013090		2	10430342	10437960	ENSBTAG00000004116	PAG10	29	37551914	37560345	ENSOARG00000012150		21	39139051	39148260				NA	NA
ENSSSCG00000013090		2	10430342	10437960	ENSBTAG00000004116	PAG10	29	37551914	37560345	ENSOARG00000009820		21	38555478	38700649				NA	NA
ENSSSCG00000013090		2	10430342	10437960	ENSBTAG00000004116	PAG10	29	37551914	37560345	ENSOARG00000007519		21	38078701	38087445				NA	NA
ENSSSCG00000013090		2	10430342	10437960	ENSBTAG00000004116	PAG10	29	37551914	37560345	ENSOARG00000002478		JH922131.1	1043	10229				NA	NA
ENSSSCG00000013090		2	10430342	10437960	ENSBTAG00000004116	PAG10	29	37551914	37560345	ENSOARG00000000525		21	36811330	36819081				NA	NA
ENSSSCG00000013090		2	10430342	10437960	ENSBTAG00000004116	PAG10	29	37551914	37560345	ENSOARG00000005407		21	37831060	37839504				NA	NA
ENSSSCG00000013090		2	10430342	10437960	ENSBTAG00000004116	PAG10	29	37551914	37560345	ENSOARG00000000554		21	36832900	36841666				NA	NA
ENSSSCG00000013090		2	10430342	10437960	ENSBTAG00000004116	PAG10	29	37551914	37560345	ENSOARG00000019069		AMGL01126674.1	21	1358				NA	NA
ENSSSCG00000013090		2	10430342	10437960	ENSBTAG00000004116	PAG10	29	37551914	37560345	ENSOARG00000016454		21	36773591	36782898				NA	NA
ENSSSCG00000013090		2	10430342	10437960	ENSBTAG00000004116	PAG10	29	37551914	37560345	ENSOARG00000001096		21	36898869	36907568				NA	NA
ENSSSCG00000013090		2	10430342	10437960	ENSBTAG00000004116	PAG10	29	37551914	37560345	ENSOARG00000007135		21	37988416	37998752				NA	NA
ENSSSCG00000013090		2	10430342	10437960	ENSBTAG00000004116	PAG10	29	37551914	37560345	ENSOARG00000000350		21	36795200	36804316				NA	NA
ENSSSCG00000013090		2	10430342	10437960	ENSBTAG00000004116	PAG10	29	37551914	37560345	ENSOARG00000002825		21	37023641	37033404				NA	NA
ENSSSCG00000013090		2	10430342	10437960	ENSBTAG00000004116	PAG10	29	37551914	37560345	ENSOARG00000008590		21	38338031	38347048				NA	NA
ENSSSCG00000013090		2	10430342	10437960	ENSBTAG00000004116	PAG10	29	37551914	37560345	ENSOARG00000004098		21	37359746	37368491				NA	NA
ENSSSCG00000013090		2	10430342	10437960	ENSBTAG00000004116	PAG10	29	37551914	37560345	ENSOARG00000006110		21	37857129	38232441				NA	NA
ENSSSCG00000013090		2	10430342	10437960	ENSBTAG00000004116	PAG10	29	37551914	37560345	ENSOARG00000003295		21	37107927	37116861				NA	NA
ENSSSCG00000013090		2	10430342	10437960	ENSBTAG00000004116	PAG10	29	37551914	37560345	ENSOARG00000000700		21	36869117	36878095				NA	NA
ENSSSCG00000013090		2	10430342	10437960	ENSBTAG00000004116	PAG10	29	37551914	37560345	ENSOARG00000003462		21	37177858	37186081				NA	NA
ENSSSCG00000013090		2	10430342	10437960	ENSBTAG00000004116	PAG10	29	37551914	37560345	ENSOARG00000004722		21	37556107	37564986				NA	NA
ENSSSCG00000013090		2	10430342	10437960	ENSBTAG00000004116	PAG10	29	37551914	37560345	ENSOARG00000003671		21	37205659	37214599				NA	NA
ENSSSCG00000013090		2	10430342	10437960	ENSBTAG00000004116	PAG10	29	37551914	37560345	ENSOARG00000011496		21	38841008	38860906				NA	NA
ENSSSCG00000013090		2	10430342	10437960	ENSBTAG00000004116	PAG10	29	37551914	37560345	ENSOARG00000005244		21	37748194	37760092				NA	NA
ENSSSCG00000013090		2	10430342	10437960	ENSBTAG00000004116	PAG10	29	37551914	37560345	ENSOARG00000002184		JH922958.1	3654	8660				NA	NA
ENSSSCG00000013090		2	10430342	10437960	ENSBTAG00000004116	PAG10	29	37551914	37560345	ENSOARG00000011423		21	38817666	38828095				NA	NA
ENSSSCG00000013090		2	10430342	10437960	ENSBTAG00000004116	PAG10	29	37551914	37560345	ENSOARG00000011556		21	38944974	38954376				NA	NA
ENSSSCG00000013090		2	10430342	10437960	ENSBTAG00000004116	PAG10	29	37551914	37560345	ENSOARG00000010340		21	38621009	38629150				NA	NA
ENSSSCG00000013090		2	10430342	10437960	ENSBTAG00000004116	PAG10	29	37551914	37560345	ENSOARG00000001484		21	36923278	36933214				NA	NA
ENSSSCG00000013090		2	10430342	10437960	ENSBTAG00000004116	PAG10	29	37551914	37560345	ENSOARG00000009227		21	38539103	38547817				NA	NA
ENSSSCG00000013090		2	10430342	10437960	ENSBTAG00000004116	PAG10	29	37551914	37560345	ENSOARG00000003195		21	37065966	37074935				NA	NA
ENSSSCG00000013090		2	10430342	10437960	ENSBTAG00000004116	PAG10	29	37551914	37560345	ENSOARG00000018843		JH921744.1	25	6366				NA	NA
ENSSSCG00000013090		2	10430342	10437960	ENSBTAG00000004116	PAG10	29	37551914	37560345	ENSOARG00000008256	PAG10	21	38239035	38247934				NA	NA
ENSSSCG00000013090		2	10430342	10437960	ENSBTAG00000004116	PAG10	29	37551914	37560345	ENSOARG00000011031		JH921731.1	3431	11645				NA	NA
ENSSSCG00000013090		2	10430342	10437960	ENSBTAG00000004116	PAG10	29	37551914	37560345	ENSOARG00000011070		21	38719482	38729150				NA	NA
ENSSSCG00000013090		2	10430342	10437960	ENSBTAG00000004116	PAG10	29	37551914	37560345	ENSOARG00000008931		21	38457894	38462891				NA	NA
ENSSSCG00000013090		2	10430342	10437960	ENSBTAG00000004116	PAG10	29	37551914	37560345	ENSOARG00000016286		21	36714148	36726784				NA	NA
ENSSSCG00000013090		2	10430342	10437960	ENSBTAG00000004116	PAG10	29	37551914	37560345	ENSOARG00000010613		21	38643695	38652347				NA	NA
ENSSSCG00000013090		2	10430342	10437960	ENSBTAG00000004116	PAG10	29	37551914	37560345	ENSOARG00000018895		JH921744.1	42881	76993				NA	NA
ENSSSCG00000013090		2	10430342	10437960	ENSBTAG00000004116	PAG10	29	37551914	37560345	ENSOARG00000007433		21	38035748	38045306				NA	NA
ENSSSCG00000013090		2	10430342	10437960	ENSBTAG00000004116	PAG10	29	37551914	37560345	ENSOARG00000007722		21	38175628	38185249				NA	NA
ENSSSCG00000013090		2	10430342	10437960	ENSBTAG00000004116	PAG10	29	37551914	37560345	ENSOARG00000005398		21	37793650	37800916				NA	NA
ENSSSCG00000013090		2	10430342	10437960	ENSBTAG00000035736		29	38929194	38937414	ENSOARG00000011295		21	38797731	38806693				NA	NA
ENSSSCG00000013090		2	10430342	10437960	ENSBTAG00000035736		29	38929194	38937414	ENSOARG00000004557		21	37520229	37528684				NA	NA
ENSSSCG00000013090		2	10430342	10437960	ENSBTAG00000035736		29	38929194	38937414	ENSOARG00000005052		21	37656137	37664935				NA	NA
ENSSSCG00000013090		2	10430342	10437960	ENSBTAG00000035736		29	38929194	38937414	ENSOARG00000001993		21	36957652	36966698				NA	NA
ENSSSCG00000013090		2	10430342	10437960	ENSBTAG00000035736		29	38929194	38937414	ENSOARG00000008805		21	38410652	38422196				NA	NA
ENSSSCG00000013090		2	10430342	10437960	ENSBTAG00000035736		29	38929194	38937414	ENSOARG00000012150		21	39139051	39148260				NA	NA
ENSSSCG00000013090		2	10430342	10437960	ENSBTAG00000035736		29	38929194	38937414	ENSOARG00000009820		21	38555478	38700649				NA	NA
ENSSSCG00000013090		2	10430342	10437960	ENSBTAG00000035736		29	38929194	38937414	ENSOARG00000007519		21	38078701	38087445				NA	NA
ENSSSCG00000013090		2	10430342	10437960	ENSBTAG00000035736		29	38929194	38937414	ENSOARG00000002478		JH922131.1	1043	10229				NA	NA
ENSSSCG00000013090		2	10430342	10437960	ENSBTAG00000035736		29	38929194	38937414	ENSOARG00000000525		21	36811330	36819081				NA	NA
ENSSSCG00000013090		2	10430342	10437960	ENSBTAG00000035736		29	38929194	38937414	ENSOARG00000005407		21	37831060	37839504				NA	NA
ENSSSCG00000013090		2	10430342	10437960	ENSBTAG00000035736		29	38929194	38937414	ENSOARG00000000554		21	36832900	36841666				NA	NA
ENSSSCG00000013090		2	10430342	10437960	ENSBTAG00000035736		29	38929194	38937414	ENSOARG00000019069		AMGL01126674.1	21	1358				NA	NA
ENSSSCG00000013090		2	10430342	10437960	ENSBTAG00000035736		29	38929194	38937414	ENSOARG00000016454		21	36773591	36782898				NA	NA
ENSSSCG00000013090		2	10430342	10437960	ENSBTAG00000035736		29	38929194	38937414	ENSOARG00000001096		21	36898869	36907568				NA	NA
ENSSSCG00000013090		2	10430342	10437960	ENSBTAG00000035736		29	38929194	38937414	ENSOARG00000007135		21	37988416	37998752				NA	NA
ENSSSCG00000013090		2	10430342	10437960	ENSBTAG00000035736		29	38929194	38937414	ENSOARG00000000350		21	36795200	36804316				NA	NA
ENSSSCG00000013090		2	10430342	10437960	ENSBTAG00000035736		29	38929194	38937414	ENSOARG00000002825		21	37023641	37033404				NA	NA
ENSSSCG00000013090		2	10430342	10437960	ENSBTAG00000035736		29	38929194	38937414	ENSOARG00000008590		21	38338031	38347048				NA	NA
ENSSSCG00000013090		2	10430342	10437960	ENSBTAG00000035736		29	38929194	38937414	ENSOARG00000004098		21	37359746	37368491				NA	NA
ENSSSCG00000013090		2	10430342	10437960	ENSBTAG00000035736		29	38929194	38937414	ENSOARG00000006110		21	37857129	38232441				NA	NA
ENSSSCG00000013090		2	10430342	10437960	ENSBTAG00000035736		29	38929194	38937414	ENSOARG00000003295		21	37107927	37116861				NA	NA
ENSSSCG00000013090		2	10430342	10437960	ENSBTAG00000035736		29	38929194	38937414	ENSOARG00000000700		21	36869117	36878095				NA	NA
ENSSSCG00000013090		2	10430342	10437960	ENSBTAG00000035736		29	38929194	38937414	ENSOARG00000003462		21	37177858	37186081				NA	NA
ENSSSCG00000013090		2	10430342	10437960	ENSBTAG00000035736		29	38929194	38937414	ENSOARG00000004722		21	37556107	37564986				NA	NA
ENSSSCG00000013090		2	10430342	10437960	ENSBTAG00000035736		29	38929194	38937414	ENSOARG00000003671		21	37205659	37214599				NA	NA
ENSSSCG00000013090		2	10430342	10437960	ENSBTAG00000035736		29	38929194	38937414	ENSOARG00000011496		21	38841008	38860906				NA	NA
ENSSSCG00000013090		2	10430342	10437960	ENSBTAG00000035736		29	38929194	38937414	ENSOARG00000005244		21	37748194	37760092				NA	NA
ENSSSCG00000013090		2	10430342	10437960	ENSBTAG00000035736		29	38929194	38937414	ENSOARG00000002184		JH922958.1	3654	8660				NA	NA
ENSSSCG00000013090		2	10430342	10437960	ENSBTAG00000035736		29	38929194	38937414	ENSOARG00000011423		21	38817666	38828095				NA	NA
ENSSSCG00000013090		2	10430342	10437960	ENSBTAG00000035736		29	38929194	38937414	ENSOARG00000011556		21	38944974	38954376				NA	NA
ENSSSCG00000013090		2	10430342	10437960	ENSBTAG00000035736		29	38929194	38937414	ENSOARG00000010340		21	38621009	38629150				NA	NA
ENSSSCG00000013090		2	10430342	10437960	ENSBTAG00000035736		29	38929194	38937414	ENSOARG00000001484		21	36923278	36933214				NA	NA
ENSSSCG00000013090		2	10430342	10437960	ENSBTAG00000035736		29	38929194	38937414	ENSOARG00000009227		21	38539103	38547817				NA	NA
ENSSSCG00000013090		2	10430342	10437960	ENSBTAG00000035736		29	38929194	38937414	ENSOARG00000003195		21	37065966	37074935				NA	NA
ENSSSCG00000013090		2	10430342	10437960	ENSBTAG00000035736		29	38929194	38937414	ENSOARG00000018843		JH921744.1	25	6366				NA	NA
ENSSSCG00000013090		2	10430342	10437960	ENSBTAG00000035736		29	38929194	38937414	ENSOARG00000008256	PAG10	21	38239035	38247934				NA	NA
ENSSSCG00000013090		2	10430342	10437960	ENSBTAG00000035736		29	38929194	38937414	ENSOARG00000011031		JH921731.1	3431	11645				NA	NA
ENSSSCG00000013090		2	10430342	10437960	ENSBTAG00000035736		29	38929194	38937414	ENSOARG00000011070		21	38719482	38729150				NA	NA
ENSSSCG00000013090		2	10430342	10437960	ENSBTAG00000035736		29	38929194	38937414	ENSOARG00000008931		21	38457894	38462891				NA	NA
ENSSSCG00000013090		2	10430342	10437960	ENSBTAG00000035736		29	38929194	38937414	ENSOARG00000016286		21	36714148	36726784				NA	NA
ENSSSCG00000013090		2	10430342	10437960	ENSBTAG00000035736		29	38929194	38937414	ENSOARG00000010613		21	38643695	38652347				NA	NA
ENSSSCG00000013090		2	10430342	10437960	ENSBTAG00000035736		29	38929194	38937414	ENSOARG00000018895		JH921744.1	42881	76993				NA	NA
ENSSSCG00000013090		2	10430342	10437960	ENSBTAG00000035736		29	38929194	38937414	ENSOARG00000007433		21	38035748	38045306				NA	NA
ENSSSCG00000013090		2	10430342	10437960	ENSBTAG00000035736		29	38929194	38937414	ENSOARG00000007722		21	38175628	38185249				NA	NA
ENSSSCG00000013090		2	10430342	10437960	ENSBTAG00000035736		29	38929194	38937414	ENSOARG00000005398		21	37793650	37800916				NA	NA
ENSSSCG00000013090		2	10430342	10437960	ENSBTAG00000013214		29	39530075	39538876	ENSOARG00000011295		21	38797731	38806693				NA	NA
ENSSSCG00000013090		2	10430342	10437960	ENSBTAG00000013214		29	39530075	39538876	ENSOARG00000004557		21	37520229	37528684				NA	NA
ENSSSCG00000013090		2	10430342	10437960	ENSBTAG00000013214		29	39530075	39538876	ENSOARG00000005052		21	37656137	37664935				NA	NA
ENSSSCG00000013090		2	10430342	10437960	ENSBTAG00000013214		29	39530075	39538876	ENSOARG00000001993		21	36957652	36966698				NA	NA
ENSSSCG00000013090		2	10430342	10437960	ENSBTAG00000013214		29	39530075	39538876	ENSOARG00000008805		21	38410652	38422196				NA	NA
ENSSSCG00000013090		2	10430342	10437960	ENSBTAG00000013214		29	39530075	39538876	ENSOARG00000012150		21	39139051	39148260				NA	NA
ENSSSCG00000013090		2	10430342	10437960	ENSBTAG00000013214		29	39530075	39538876	ENSOARG00000009820		21	38555478	38700649				NA	NA
ENSSSCG00000013090		2	10430342	10437960	ENSBTAG00000013214		29	39530075	39538876	ENSOARG00000007519		21	38078701	38087445				NA	NA
ENSSSCG00000013090		2	10430342	10437960	ENSBTAG00000013214		29	39530075	39538876	ENSOARG00000002478		JH922131.1	1043	10229				NA	NA
ENSSSCG00000013090		2	10430342	10437960	ENSBTAG00000013214		29	39530075	39538876	ENSOARG00000000525		21	36811330	36819081				NA	NA
ENSSSCG00000013090		2	10430342	10437960	ENSBTAG00000013214		29	39530075	39538876	ENSOARG00000005407		21	37831060	37839504				NA	NA
ENSSSCG00000013090		2	10430342	10437960	ENSBTAG00000013214		29	39530075	39538876	ENSOARG00000000554		21	36832900	36841666				NA	NA
ENSSSCG00000013090		2	10430342	10437960	ENSBTAG00000013214		29	39530075	39538876	ENSOARG00000019069		AMGL01126674.1	21	1358				NA	NA
ENSSSCG00000013090		2	10430342	10437960	ENSBTAG00000013214		29	39530075	39538876	ENSOARG00000016454		21	36773591	36782898				NA	NA
ENSSSCG00000013090		2	10430342	10437960	ENSBTAG00000013214		29	39530075	39538876	ENSOARG00000001096		21	36898869	36907568				NA	NA
ENSSSCG00000013090		2	10430342	10437960	ENSBTAG00000013214		29	39530075	39538876	ENSOARG00000007135		21	37988416	37998752				NA	NA
ENSSSCG00000013090		2	10430342	10437960	ENSBTAG00000013214		29	39530075	39538876	ENSOARG00000000350		21	36795200	36804316				NA	NA
ENSSSCG00000013090		2	10430342	10437960	ENSBTAG00000013214		29	39530075	39538876	ENSOARG00000002825		21	37023641	37033404				NA	NA
ENSSSCG00000013090		2	10430342	10437960	ENSBTAG00000013214		29	39530075	39538876	ENSOARG00000008590		21	38338031	38347048				NA	NA
ENSSSCG00000013090		2	10430342	10437960	ENSBTAG00000013214		29	39530075	39538876	ENSOARG00000004098		21	37359746	37368491				NA	NA
ENSSSCG00000013090		2	10430342	10437960	ENSBTAG00000013214		29	39530075	39538876	ENSOARG00000006110		21	37857129	38232441				NA	NA
ENSSSCG00000013090		2	10430342	10437960	ENSBTAG00000013214		29	39530075	39538876	ENSOARG00000003295		21	37107927	37116861				NA	NA
ENSSSCG00000013090		2	10430342	10437960	ENSBTAG00000013214		29	39530075	39538876	ENSOARG00000000700		21	36869117	36878095				NA	NA
ENSSSCG00000013090		2	10430342	10437960	ENSBTAG00000013214		29	39530075	39538876	ENSOARG00000003462		21	37177858	37186081				NA	NA
ENSSSCG00000013090		2	10430342	10437960	ENSBTAG00000013214		29	39530075	39538876	ENSOARG00000004722		21	37556107	37564986				NA	NA
ENSSSCG00000013090		2	10430342	10437960	ENSBTAG00000013214		29	39530075	39538876	ENSOARG00000003671		21	37205659	37214599				NA	NA
ENSSSCG00000013090		2	10430342	10437960	ENSBTAG00000013214		29	39530075	39538876	ENSOARG00000011496		21	38841008	38860906				NA	NA
ENSSSCG00000013090		2	10430342	10437960	ENSBTAG00000013214		29	39530075	39538876	ENSOARG00000005244		21	37748194	37760092				NA	NA
ENSSSCG00000013090		2	10430342	10437960	ENSBTAG00000013214		29	39530075	39538876	ENSOARG00000002184		JH922958.1	3654	8660				NA	NA
ENSSSCG00000013090		2	10430342	10437960	ENSBTAG00000013214		29	39530075	39538876	ENSOARG00000011423		21	38817666	38828095				NA	NA
ENSSSCG00000013090		2	10430342	10437960	ENSBTAG00000013214		29	39530075	39538876	ENSOARG00000011556		21	38944974	38954376				NA	NA
ENSSSCG00000013090		2	10430342	10437960	ENSBTAG00000013214		29	39530075	39538876	ENSOARG00000010340		21	38621009	38629150				NA	NA
ENSSSCG00000013090		2	10430342	10437960	ENSBTAG00000013214		29	39530075	39538876	ENSOARG00000001484		21	36923278	36933214				NA	NA
ENSSSCG00000013090		2	10430342	10437960	ENSBTAG00000013214		29	39530075	39538876	ENSOARG00000009227		21	38539103	38547817				NA	NA
ENSSSCG00000013090		2	10430342	10437960	ENSBTAG00000013214		29	39530075	39538876	ENSOARG00000003195		21	37065966	37074935				NA	NA
ENSSSCG00000013090		2	10430342	10437960	ENSBTAG00000013214		29	39530075	39538876	ENSOARG00000018843		JH921744.1	25	6366				NA	NA
ENSSSCG00000013090		2	10430342	10437960	ENSBTAG00000013214		29	39530075	39538876	ENSOARG00000008256	PAG10	21	38239035	38247934				NA	NA
ENSSSCG00000013090		2	10430342	10437960	ENSBTAG00000013214		29	39530075	39538876	ENSOARG00000011031		JH921731.1	3431	11645				NA	NA
ENSSSCG00000013090		2	10430342	10437960	ENSBTAG00000013214		29	39530075	39538876	ENSOARG00000011070		21	38719482	38729150				NA	NA
ENSSSCG00000013090		2	10430342	10437960	ENSBTAG00000013214		29	39530075	39538876	ENSOARG00000008931		21	38457894	38462891				NA	NA
ENSSSCG00000013090		2	10430342	10437960	ENSBTAG00000013214		29	39530075	39538876	ENSOARG00000016286		21	36714148	36726784				NA	NA
ENSSSCG00000013090		2	10430342	10437960	ENSBTAG00000013214		29	39530075	39538876	ENSOARG00000010613		21	38643695	38652347				NA	NA
ENSSSCG00000013090		2	10430342	10437960	ENSBTAG00000013214		29	39530075	39538876	ENSOARG00000018895		JH921744.1	42881	76993				NA	NA
ENSSSCG00000013090		2	10430342	10437960	ENSBTAG00000013214		29	39530075	39538876	ENSOARG00000007433		21	38035748	38045306				NA	NA
ENSSSCG00000013090		2	10430342	10437960	ENSBTAG00000013214		29	39530075	39538876	ENSOARG00000007722		21	38175628	38185249				NA	NA
ENSSSCG00000013090		2	10430342	10437960	ENSBTAG00000013214		29	39530075	39538876	ENSOARG00000005398		21	37793650	37800916				NA	NA
ENSSSCG00000013090		2	10430342	10437960	ENSBTAG00000047892	MGC157408	29	38854881	38864063	ENSOARG00000011295		21	38797731	38806693				NA	NA
ENSSSCG00000013090		2	10430342	10437960	ENSBTAG00000047892	MGC157408	29	38854881	38864063	ENSOARG00000004557		21	37520229	37528684				NA	NA
ENSSSCG00000013090		2	10430342	10437960	ENSBTAG00000047892	MGC157408	29	38854881	38864063	ENSOARG00000005052		21	37656137	37664935				NA	NA
ENSSSCG00000013090		2	10430342	10437960	ENSBTAG00000047892	MGC157408	29	38854881	38864063	ENSOARG00000001993		21	36957652	36966698				NA	NA
ENSSSCG00000013090		2	10430342	10437960	ENSBTAG00000047892	MGC157408	29	38854881	38864063	ENSOARG00000008805		21	38410652	38422196				NA	NA
ENSSSCG00000013090		2	10430342	10437960	ENSBTAG00000047892	MGC157408	29	38854881	38864063	ENSOARG00000012150		21	39139051	39148260				NA	NA
ENSSSCG00000013090		2	10430342	10437960	ENSBTAG00000047892	MGC157408	29	38854881	38864063	ENSOARG00000009820		21	38555478	38700649				NA	NA
ENSSSCG00000013090		2	10430342	10437960	ENSBTAG00000047892	MGC157408	29	38854881	38864063	ENSOARG00000007519		21	38078701	38087445				NA	NA
ENSSSCG00000013090		2	10430342	10437960	ENSBTAG00000047892	MGC157408	29	38854881	38864063	ENSOARG00000002478		JH922131.1	1043	10229				NA	NA
ENSSSCG00000013090		2	10430342	10437960	ENSBTAG00000047892	MGC157408	29	38854881	38864063	ENSOARG00000000525		21	36811330	36819081				NA	NA
ENSSSCG00000013090		2	10430342	10437960	ENSBTAG00000047892	MGC157408	29	38854881	38864063	ENSOARG00000005407		21	37831060	37839504				NA	NA
ENSSSCG00000013090		2	10430342	10437960	ENSBTAG00000047892	MGC157408	29	38854881	38864063	ENSOARG00000000554		21	36832900	36841666				NA	NA
ENSSSCG00000013090		2	10430342	10437960	ENSBTAG00000047892	MGC157408	29	38854881	38864063	ENSOARG00000019069		AMGL01126674.1	21	1358				NA	NA
ENSSSCG00000013090		2	10430342	10437960	ENSBTAG00000047892	MGC157408	29	38854881	38864063	ENSOARG00000016454		21	36773591	36782898				NA	NA
ENSSSCG00000013090		2	10430342	10437960	ENSBTAG00000047892	MGC157408	29	38854881	38864063	ENSOARG00000001096		21	36898869	36907568				NA	NA
ENSSSCG00000013090		2	10430342	10437960	ENSBTAG00000047892	MGC157408	29	38854881	38864063	ENSOARG00000007135		21	37988416	37998752				NA	NA
ENSSSCG00000013090		2	10430342	10437960	ENSBTAG00000047892	MGC157408	29	38854881	38864063	ENSOARG00000000350		21	36795200	36804316				NA	NA
ENSSSCG00000013090		2	10430342	10437960	ENSBTAG00000047892	MGC157408	29	38854881	38864063	ENSOARG00000002825		21	37023641	37033404				NA	NA
ENSSSCG00000013090		2	10430342	10437960	ENSBTAG00000047892	MGC157408	29	38854881	38864063	ENSOARG00000008590		21	38338031	38347048				NA	NA
ENSSSCG00000013090		2	10430342	10437960	ENSBTAG00000047892	MGC157408	29	38854881	38864063	ENSOARG00000004098		21	37359746	37368491				NA	NA
ENSSSCG00000013090		2	10430342	10437960	ENSBTAG00000047892	MGC157408	29	38854881	38864063	ENSOARG00000006110		21	37857129	38232441				NA	NA
ENSSSCG00000013090		2	10430342	10437960	ENSBTAG00000047892	MGC157408	29	38854881	38864063	ENSOARG00000003295		21	37107927	37116861				NA	NA
ENSSSCG00000013090		2	10430342	10437960	ENSBTAG00000047892	MGC157408	29	38854881	38864063	ENSOARG00000000700		21	36869117	36878095				NA	NA
ENSSSCG00000013090		2	10430342	10437960	ENSBTAG00000047892	MGC157408	29	38854881	38864063	ENSOARG00000003462		21	37177858	37186081				NA	NA
ENSSSCG00000013090		2	10430342	10437960	ENSBTAG00000047892	MGC157408	29	38854881	38864063	ENSOARG00000004722		21	37556107	37564986				NA	NA
ENSSSCG00000013090		2	10430342	10437960	ENSBTAG00000047892	MGC157408	29	38854881	38864063	ENSOARG00000003671		21	37205659	37214599				NA	NA
ENSSSCG00000013090		2	10430342	10437960	ENSBTAG00000047892	MGC157408	29	38854881	38864063	ENSOARG00000011496		21	38841008	38860906				NA	NA
ENSSSCG00000013090		2	10430342	10437960	ENSBTAG00000047892	MGC157408	29	38854881	38864063	ENSOARG00000005244		21	37748194	37760092				NA	NA
ENSSSCG00000013090		2	10430342	10437960	ENSBTAG00000047892	MGC157408	29	38854881	38864063	ENSOARG00000002184		JH922958.1	3654	8660				NA	NA
ENSSSCG00000013090		2	10430342	10437960	ENSBTAG00000047892	MGC157408	29	38854881	38864063	ENSOARG00000011423		21	38817666	38828095				NA	NA
ENSSSCG00000013090		2	10430342	10437960	ENSBTAG00000047892	MGC157408	29	38854881	38864063	ENSOARG00000011556		21	38944974	38954376				NA	NA
ENSSSCG00000013090		2	10430342	10437960	ENSBTAG00000047892	MGC157408	29	38854881	38864063	ENSOARG00000010340		21	38621009	38629150				NA	NA
ENSSSCG00000013090		2	10430342	10437960	ENSBTAG00000047892	MGC157408	29	38854881	38864063	ENSOARG00000001484		21	36923278	36933214				NA	NA
ENSSSCG00000013090		2	10430342	10437960	ENSBTAG00000047892	MGC157408	29	38854881	38864063	ENSOARG00000009227		21	38539103	38547817				NA	NA
ENSSSCG00000013090		2	10430342	10437960	ENSBTAG00000047892	MGC157408	29	38854881	38864063	ENSOARG00000003195		21	37065966	37074935				NA	NA
ENSSSCG00000013090		2	10430342	10437960	ENSBTAG00000047892	MGC157408	29	38854881	38864063	ENSOARG00000018843		JH921744.1	25	6366				NA	NA
ENSSSCG00000013090		2	10430342	10437960	ENSBTAG00000047892	MGC157408	29	38854881	38864063	ENSOARG00000008256	PAG10	21	38239035	38247934				NA	NA
ENSSSCG00000013090		2	10430342	10437960	ENSBTAG00000047892	MGC157408	29	38854881	38864063	ENSOARG00000011031		JH921731.1	3431	11645				NA	NA
ENSSSCG00000013090		2	10430342	10437960	ENSBTAG00000047892	MGC157408	29	38854881	38864063	ENSOARG00000011070		21	38719482	38729150				NA	NA
ENSSSCG00000013090		2	10430342	10437960	ENSBTAG00000047892	MGC157408	29	38854881	38864063	ENSOARG00000008931		21	38457894	38462891				NA	NA
ENSSSCG00000013090		2	10430342	10437960	ENSBTAG00000047892	MGC157408	29	38854881	38864063	ENSOARG00000016286		21	36714148	36726784				NA	NA
ENSSSCG00000013090		2	10430342	10437960	ENSBTAG00000047892	MGC157408	29	38854881	38864063	ENSOARG00000010613		21	38643695	38652347				NA	NA
ENSSSCG00000013090		2	10430342	10437960	ENSBTAG00000047892	MGC157408	29	38854881	38864063	ENSOARG00000018895		JH921744.1	42881	76993				NA	NA
ENSSSCG00000013090		2	10430342	10437960	ENSBTAG00000047892	MGC157408	29	38854881	38864063	ENSOARG00000007433		21	38035748	38045306				NA	NA
ENSSSCG00000013090		2	10430342	10437960	ENSBTAG00000047892	MGC157408	29	38854881	38864063	ENSOARG00000007722		21	38175628	38185249				NA	NA
ENSSSCG00000013090		2	10430342	10437960	ENSBTAG00000047892	MGC157408	29	38854881	38864063	ENSOARG00000005398		21	37793650	37800916				NA	NA
ENSSSCG00000013090		2	10430342	10437960	ENSBTAG00000051614	PAG14	29	38342822	38353343	ENSOARG00000011295		21	38797731	38806693				NA	NA
ENSSSCG00000013090		2	10430342	10437960	ENSBTAG00000051614	PAG14	29	38342822	38353343	ENSOARG00000004557		21	37520229	37528684				NA	NA
ENSSSCG00000013090		2	10430342	10437960	ENSBTAG00000051614	PAG14	29	38342822	38353343	ENSOARG00000005052		21	37656137	37664935				NA	NA
ENSSSCG00000013090		2	10430342	10437960	ENSBTAG00000051614	PAG14	29	38342822	38353343	ENSOARG00000001993		21	36957652	36966698				NA	NA
ENSSSCG00000013090		2	10430342	10437960	ENSBTAG00000051614	PAG14	29	38342822	38353343	ENSOARG00000008805		21	38410652	38422196				NA	NA
ENSSSCG00000013090		2	10430342	10437960	ENSBTAG00000051614	PAG14	29	38342822	38353343	ENSOARG00000012150		21	39139051	39148260				NA	NA
ENSSSCG00000013090		2	10430342	10437960	ENSBTAG00000051614	PAG14	29	38342822	38353343	ENSOARG00000009820		21	38555478	38700649				NA	NA
ENSSSCG00000013090		2	10430342	10437960	ENSBTAG00000051614	PAG14	29	38342822	38353343	ENSOARG00000007519		21	38078701	38087445				NA	NA
ENSSSCG00000013090		2	10430342	10437960	ENSBTAG00000051614	PAG14	29	38342822	38353343	ENSOARG00000002478		JH922131.1	1043	10229				NA	NA
ENSSSCG00000013090		2	10430342	10437960	ENSBTAG00000051614	PAG14	29	38342822	38353343	ENSOARG00000000525		21	36811330	36819081				NA	NA
ENSSSCG00000013090		2	10430342	10437960	ENSBTAG00000051614	PAG14	29	38342822	38353343	ENSOARG00000005407		21	37831060	37839504				NA	NA
ENSSSCG00000013090		2	10430342	10437960	ENSBTAG00000051614	PAG14	29	38342822	38353343	ENSOARG00000000554		21	36832900	36841666				NA	NA
ENSSSCG00000013090		2	10430342	10437960	ENSBTAG00000051614	PAG14	29	38342822	38353343	ENSOARG00000019069		AMGL01126674.1	21	1358				NA	NA
ENSSSCG00000013090		2	10430342	10437960	ENSBTAG00000051614	PAG14	29	38342822	38353343	ENSOARG00000016454		21	36773591	36782898				NA	NA
ENSSSCG00000013090		2	10430342	10437960	ENSBTAG00000051614	PAG14	29	38342822	38353343	ENSOARG00000001096		21	36898869	36907568				NA	NA
ENSSSCG00000013090		2	10430342	10437960	ENSBTAG00000051614	PAG14	29	38342822	38353343	ENSOARG00000007135		21	37988416	37998752				NA	NA
ENSSSCG00000013090		2	10430342	10437960	ENSBTAG00000051614	PAG14	29	38342822	38353343	ENSOARG00000000350		21	36795200	36804316				NA	NA
ENSSSCG00000013090		2	10430342	10437960	ENSBTAG00000051614	PAG14	29	38342822	38353343	ENSOARG00000002825		21	37023641	37033404				NA	NA
ENSSSCG00000013090		2	10430342	10437960	ENSBTAG00000051614	PAG14	29	38342822	38353343	ENSOARG00000008590		21	38338031	38347048				NA	NA
ENSSSCG00000013090		2	10430342	10437960	ENSBTAG00000051614	PAG14	29	38342822	38353343	ENSOARG00000004098		21	37359746	37368491				NA	NA
ENSSSCG00000013090		2	10430342	10437960	ENSBTAG00000051614	PAG14	29	38342822	38353343	ENSOARG00000006110		21	37857129	38232441				NA	NA
ENSSSCG00000013090		2	10430342	10437960	ENSBTAG00000051614	PAG14	29	38342822	38353343	ENSOARG00000003295		21	37107927	37116861				NA	NA
ENSSSCG00000013090		2	10430342	10437960	ENSBTAG00000051614	PAG14	29	38342822	38353343	ENSOARG00000000700		21	36869117	36878095				NA	NA
ENSSSCG00000013090		2	10430342	10437960	ENSBTAG00000051614	PAG14	29	38342822	38353343	ENSOARG00000003462		21	37177858	37186081				NA	NA
ENSSSCG00000013090		2	10430342	10437960	ENSBTAG00000051614	PAG14	29	38342822	38353343	ENSOARG00000004722		21	37556107	37564986				NA	NA
ENSSSCG00000013090		2	10430342	10437960	ENSBTAG00000051614	PAG14	29	38342822	38353343	ENSOARG00000003671		21	37205659	37214599				NA	NA
ENSSSCG00000013090		2	10430342	10437960	ENSBTAG00000051614	PAG14	29	38342822	38353343	ENSOARG00000011496		21	38841008	38860906				NA	NA
ENSSSCG00000013090		2	10430342	10437960	ENSBTAG00000051614	PAG14	29	38342822	38353343	ENSOARG00000005244		21	37748194	37760092				NA	NA
ENSSSCG00000013090		2	10430342	10437960	ENSBTAG00000051614	PAG14	29	38342822	38353343	ENSOARG00000002184		JH922958.1	3654	8660				NA	NA
ENSSSCG00000013090		2	10430342	10437960	ENSBTAG00000051614	PAG14	29	38342822	38353343	ENSOARG00000011423		21	38817666	38828095				NA	NA
ENSSSCG00000013090		2	10430342	10437960	ENSBTAG00000051614	PAG14	29	38342822	38353343	ENSOARG00000011556		21	38944974	38954376				NA	NA
ENSSSCG00000013090		2	10430342	10437960	ENSBTAG00000051614	PAG14	29	38342822	38353343	ENSOARG00000010340		21	38621009	38629150				NA	NA
ENSSSCG00000013090		2	10430342	10437960	ENSBTAG00000051614	PAG14	29	38342822	38353343	ENSOARG00000001484		21	36923278	36933214				NA	NA
ENSSSCG00000013090		2	10430342	10437960	ENSBTAG00000051614	PAG14	29	38342822	38353343	ENSOARG00000009227		21	38539103	38547817				NA	NA
ENSSSCG00000013090		2	10430342	10437960	ENSBTAG00000051614	PAG14	29	38342822	38353343	ENSOARG00000003195		21	37065966	37074935				NA	NA
ENSSSCG00000013090		2	10430342	10437960	ENSBTAG00000051614	PAG14	29	38342822	38353343	ENSOARG00000018843		JH921744.1	25	6366				NA	NA
ENSSSCG00000013090		2	10430342	10437960	ENSBTAG00000051614	PAG14	29	38342822	38353343	ENSOARG00000008256	PAG10	21	38239035	38247934				NA	NA
ENSSSCG00000013090		2	10430342	10437960	ENSBTAG00000051614	PAG14	29	38342822	38353343	ENSOARG00000011031		JH921731.1	3431	11645				NA	NA
ENSSSCG00000013090		2	10430342	10437960	ENSBTAG00000051614	PAG14	29	38342822	38353343	ENSOARG00000011070		21	38719482	38729150				NA	NA
ENSSSCG00000013090		2	10430342	10437960	ENSBTAG00000051614	PAG14	29	38342822	38353343	ENSOARG00000008931		21	38457894	38462891				NA	NA
ENSSSCG00000013090		2	10430342	10437960	ENSBTAG00000051614	PAG14	29	38342822	38353343	ENSOARG00000016286		21	36714148	36726784				NA	NA
ENSSSCG00000013090		2	10430342	10437960	ENSBTAG00000051614	PAG14	29	38342822	38353343	ENSOARG00000010613		21	38643695	38652347				NA	NA
ENSSSCG00000013090		2	10430342	10437960	ENSBTAG00000051614	PAG14	29	38342822	38353343	ENSOARG00000018895		JH921744.1	42881	76993				NA	NA
ENSSSCG00000013090		2	10430342	10437960	ENSBTAG00000051614	PAG14	29	38342822	38353343	ENSOARG00000007433		21	38035748	38045306				NA	NA
ENSSSCG00000013090		2	10430342	10437960	ENSBTAG00000051614	PAG14	29	38342822	38353343	ENSOARG00000007722		21	38175628	38185249				NA	NA
ENSSSCG00000013090		2	10430342	10437960	ENSBTAG00000051614	PAG14	29	38342822	38353343	ENSOARG00000005398		21	37793650	37800916				NA	NA
ENSSSCG00000013090		2	10430342	10437960	ENSBTAG00000026016	PAG17	29	39017997	39027018	ENSOARG00000011295		21	38797731	38806693				NA	NA
ENSSSCG00000013090		2	10430342	10437960	ENSBTAG00000026016	PAG17	29	39017997	39027018	ENSOARG00000004557		21	37520229	37528684				NA	NA
ENSSSCG00000013090		2	10430342	10437960	ENSBTAG00000026016	PAG17	29	39017997	39027018	ENSOARG00000005052		21	37656137	37664935				NA	NA
ENSSSCG00000013090		2	10430342	10437960	ENSBTAG00000026016	PAG17	29	39017997	39027018	ENSOARG00000001993		21	36957652	36966698				NA	NA
ENSSSCG00000013090		2	10430342	10437960	ENSBTAG00000026016	PAG17	29	39017997	39027018	ENSOARG00000008805		21	38410652	38422196				NA	NA
ENSSSCG00000013090		2	10430342	10437960	ENSBTAG00000026016	PAG17	29	39017997	39027018	ENSOARG00000012150		21	39139051	39148260				NA	NA
ENSSSCG00000013090		2	10430342	10437960	ENSBTAG00000026016	PAG17	29	39017997	39027018	ENSOARG00000009820		21	38555478	38700649				NA	NA
ENSSSCG00000013090		2	10430342	10437960	ENSBTAG00000026016	PAG17	29	39017997	39027018	ENSOARG00000007519		21	38078701	38087445				NA	NA
ENSSSCG00000013090		2	10430342	10437960	ENSBTAG00000026016	PAG17	29	39017997	39027018	ENSOARG00000002478		JH922131.1	1043	10229				NA	NA
ENSSSCG00000013090		2	10430342	10437960	ENSBTAG00000026016	PAG17	29	39017997	39027018	ENSOARG00000000525		21	36811330	36819081				NA	NA
ENSSSCG00000013090		2	10430342	10437960	ENSBTAG00000026016	PAG17	29	39017997	39027018	ENSOARG00000005407		21	37831060	37839504				NA	NA
ENSSSCG00000013090		2	10430342	10437960	ENSBTAG00000026016	PAG17	29	39017997	39027018	ENSOARG00000000554		21	36832900	36841666				NA	NA
ENSSSCG00000013090		2	10430342	10437960	ENSBTAG00000026016	PAG17	29	39017997	39027018	ENSOARG00000019069		AMGL01126674.1	21	1358				NA	NA
ENSSSCG00000013090		2	10430342	10437960	ENSBTAG00000026016	PAG17	29	39017997	39027018	ENSOARG00000016454		21	36773591	36782898				NA	NA
ENSSSCG00000013090		2	10430342	10437960	ENSBTAG00000026016	PAG17	29	39017997	39027018	ENSOARG00000001096		21	36898869	36907568				NA	NA
ENSSSCG00000013090		2	10430342	10437960	ENSBTAG00000026016	PAG17	29	39017997	39027018	ENSOARG00000007135		21	37988416	37998752				NA	NA
ENSSSCG00000013090		2	10430342	10437960	ENSBTAG00000026016	PAG17	29	39017997	39027018	ENSOARG00000000350		21	36795200	36804316				NA	NA
ENSSSCG00000013090		2	10430342	10437960	ENSBTAG00000026016	PAG17	29	39017997	39027018	ENSOARG00000002825		21	37023641	37033404				NA	NA
ENSSSCG00000013090		2	10430342	10437960	ENSBTAG00000026016	PAG17	29	39017997	39027018	ENSOARG00000008590		21	38338031	38347048				NA	NA
ENSSSCG00000013090		2	10430342	10437960	ENSBTAG00000026016	PAG17	29	39017997	39027018	ENSOARG00000004098		21	37359746	37368491				NA	NA
ENSSSCG00000013090		2	10430342	10437960	ENSBTAG00000026016	PAG17	29	39017997	39027018	ENSOARG00000006110		21	37857129	38232441				NA	NA
ENSSSCG00000013090		2	10430342	10437960	ENSBTAG00000026016	PAG17	29	39017997	39027018	ENSOARG00000003295		21	37107927	37116861				NA	NA
ENSSSCG00000013090		2	10430342	10437960	ENSBTAG00000026016	PAG17	29	39017997	39027018	ENSOARG00000000700		21	36869117	36878095				NA	NA
ENSSSCG00000013090		2	10430342	10437960	ENSBTAG00000026016	PAG17	29	39017997	39027018	ENSOARG00000003462		21	37177858	37186081				NA	NA
ENSSSCG00000013090		2	10430342	10437960	ENSBTAG00000026016	PAG17	29	39017997	39027018	ENSOARG00000004722		21	37556107	37564986				NA	NA
ENSSSCG00000013090		2	10430342	10437960	ENSBTAG00000026016	PAG17	29	39017997	39027018	ENSOARG00000003671		21	37205659	37214599				NA	NA
ENSSSCG00000013090		2	10430342	10437960	ENSBTAG00000026016	PAG17	29	39017997	39027018	ENSOARG00000011496		21	38841008	38860906				NA	NA
ENSSSCG00000013090		2	10430342	10437960	ENSBTAG00000026016	PAG17	29	39017997	39027018	ENSOARG00000005244		21	37748194	37760092				NA	NA
ENSSSCG00000013090		2	10430342	10437960	ENSBTAG00000026016	PAG17	29	39017997	39027018	ENSOARG00000002184		JH922958.1	3654	8660				NA	NA
ENSSSCG00000013090		2	10430342	10437960	ENSBTAG00000026016	PAG17	29	39017997	39027018	ENSOARG00000011423		21	38817666	38828095				NA	NA
ENSSSCG00000013090		2	10430342	10437960	ENSBTAG00000026016	PAG17	29	39017997	39027018	ENSOARG00000011556		21	38944974	38954376				NA	NA
ENSSSCG00000013090		2	10430342	10437960	ENSBTAG00000026016	PAG17	29	39017997	39027018	ENSOARG00000010340		21	38621009	38629150				NA	NA
ENSSSCG00000013090		2	10430342	10437960	ENSBTAG00000026016	PAG17	29	39017997	39027018	ENSOARG00000001484		21	36923278	36933214				NA	NA
ENSSSCG00000013090		2	10430342	10437960	ENSBTAG00000026016	PAG17	29	39017997	39027018	ENSOARG00000009227		21	38539103	38547817				NA	NA
ENSSSCG00000013090		2	10430342	10437960	ENSBTAG00000026016	PAG17	29	39017997	39027018	ENSOARG00000003195		21	37065966	37074935				NA	NA
ENSSSCG00000013090		2	10430342	10437960	ENSBTAG00000026016	PAG17	29	39017997	39027018	ENSOARG00000018843		JH921744.1	25	6366				NA	NA
ENSSSCG00000013090		2	10430342	10437960	ENSBTAG00000026016	PAG17	29	39017997	39027018	ENSOARG00000008256	PAG10	21	38239035	38247934				NA	NA
ENSSSCG00000013090		2	10430342	10437960	ENSBTAG00000026016	PAG17	29	39017997	39027018	ENSOARG00000011031		JH921731.1	3431	11645				NA	NA
ENSSSCG00000013090		2	10430342	10437960	ENSBTAG00000026016	PAG17	29	39017997	39027018	ENSOARG00000011070		21	38719482	38729150				NA	NA
ENSSSCG00000013090		2	10430342	10437960	ENSBTAG00000026016	PAG17	29	39017997	39027018	ENSOARG00000008931		21	38457894	38462891				NA	NA
ENSSSCG00000013090		2	10430342	10437960	ENSBTAG00000026016	PAG17	29	39017997	39027018	ENSOARG00000016286		21	36714148	36726784				NA	NA
ENSSSCG00000013090		2	10430342	10437960	ENSBTAG00000026016	PAG17	29	39017997	39027018	ENSOARG00000010613		21	38643695	38652347				NA	NA
ENSSSCG00000013090		2	10430342	10437960	ENSBTAG00000026016	PAG17	29	39017997	39027018	ENSOARG00000018895		JH921744.1	42881	76993				NA	NA
ENSSSCG00000013090		2	10430342	10437960	ENSBTAG00000026016	PAG17	29	39017997	39027018	ENSOARG00000007433		21	38035748	38045306				NA	NA
ENSSSCG00000013090		2	10430342	10437960	ENSBTAG00000026016	PAG17	29	39017997	39027018	ENSOARG00000007722		21	38175628	38185249				NA	NA
ENSSSCG00000013090		2	10430342	10437960	ENSBTAG00000026016	PAG17	29	39017997	39027018	ENSOARG00000005398		21	37793650	37800916				NA	NA
ENSSSCG00000013090		2	10430342	10437960	ENSBTAG00000037645		29	41830789	41837747	ENSOARG00000011295		21	38797731	38806693				NA	NA
ENSSSCG00000013090		2	10430342	10437960	ENSBTAG00000037645		29	41830789	41837747	ENSOARG00000004557		21	37520229	37528684				NA	NA
ENSSSCG00000013090		2	10430342	10437960	ENSBTAG00000037645		29	41830789	41837747	ENSOARG00000005052		21	37656137	37664935				NA	NA
ENSSSCG00000013090		2	10430342	10437960	ENSBTAG00000037645		29	41830789	41837747	ENSOARG00000001993		21	36957652	36966698				NA	NA
ENSSSCG00000013090		2	10430342	10437960	ENSBTAG00000037645		29	41830789	41837747	ENSOARG00000008805		21	38410652	38422196				NA	NA
ENSSSCG00000013090		2	10430342	10437960	ENSBTAG00000037645		29	41830789	41837747	ENSOARG00000012150		21	39139051	39148260				NA	NA
ENSSSCG00000013090		2	10430342	10437960	ENSBTAG00000037645		29	41830789	41837747	ENSOARG00000009820		21	38555478	38700649				NA	NA
ENSSSCG00000013090		2	10430342	10437960	ENSBTAG00000037645		29	41830789	41837747	ENSOARG00000007519		21	38078701	38087445				NA	NA
ENSSSCG00000013090		2	10430342	10437960	ENSBTAG00000037645		29	41830789	41837747	ENSOARG00000002478		JH922131.1	1043	10229				NA	NA
ENSSSCG00000013090		2	10430342	10437960	ENSBTAG00000037645		29	41830789	41837747	ENSOARG00000000525		21	36811330	36819081				NA	NA
ENSSSCG00000013090		2	10430342	10437960	ENSBTAG00000037645		29	41830789	41837747	ENSOARG00000005407		21	37831060	37839504				NA	NA
ENSSSCG00000013090		2	10430342	10437960	ENSBTAG00000037645		29	41830789	41837747	ENSOARG00000000554		21	36832900	36841666				NA	NA
ENSSSCG00000013090		2	10430342	10437960	ENSBTAG00000037645		29	41830789	41837747	ENSOARG00000019069		AMGL01126674.1	21	1358				NA	NA
ENSSSCG00000013090		2	10430342	10437960	ENSBTAG00000037645		29	41830789	41837747	ENSOARG00000016454		21	36773591	36782898				NA	NA
ENSSSCG00000013090		2	10430342	10437960	ENSBTAG00000037645		29	41830789	41837747	ENSOARG00000001096		21	36898869	36907568				NA	NA
ENSSSCG00000013090		2	10430342	10437960	ENSBTAG00000037645		29	41830789	41837747	ENSOARG00000007135		21	37988416	37998752				NA	NA
ENSSSCG00000013090		2	10430342	10437960	ENSBTAG00000037645		29	41830789	41837747	ENSOARG00000000350		21	36795200	36804316				NA	NA
ENSSSCG00000013090		2	10430342	10437960	ENSBTAG00000037645		29	41830789	41837747	ENSOARG00000002825		21	37023641	37033404				NA	NA
ENSSSCG00000013090		2	10430342	10437960	ENSBTAG00000037645		29	41830789	41837747	ENSOARG00000008590		21	38338031	38347048				NA	NA
ENSSSCG00000013090		2	10430342	10437960	ENSBTAG00000037645		29	41830789	41837747	ENSOARG00000004098		21	37359746	37368491				NA	NA
ENSSSCG00000013090		2	10430342	10437960	ENSBTAG00000037645		29	41830789	41837747	ENSOARG00000006110		21	37857129	38232441				NA	NA
ENSSSCG00000013090		2	10430342	10437960	ENSBTAG00000037645		29	41830789	41837747	ENSOARG00000003295		21	37107927	37116861				NA	NA
ENSSSCG00000013090		2	10430342	10437960	ENSBTAG00000037645		29	41830789	41837747	ENSOARG00000000700		21	36869117	36878095				NA	NA
ENSSSCG00000013090		2	10430342	10437960	ENSBTAG00000037645		29	41830789	41837747	ENSOARG00000003462		21	37177858	37186081				NA	NA
ENSSSCG00000013090		2	10430342	10437960	ENSBTAG00000037645		29	41830789	41837747	ENSOARG00000004722		21	37556107	37564986				NA	NA
ENSSSCG00000013090		2	10430342	10437960	ENSBTAG00000037645		29	41830789	41837747	ENSOARG00000003671		21	37205659	37214599				NA	NA
ENSSSCG00000013090		2	10430342	10437960	ENSBTAG00000037645		29	41830789	41837747	ENSOARG00000011496		21	38841008	38860906				NA	NA
ENSSSCG00000013090		2	10430342	10437960	ENSBTAG00000037645		29	41830789	41837747	ENSOARG00000005244		21	37748194	37760092				NA	NA
ENSSSCG00000013090		2	10430342	10437960	ENSBTAG00000037645		29	41830789	41837747	ENSOARG00000002184		JH922958.1	3654	8660				NA	NA
ENSSSCG00000013090		2	10430342	10437960	ENSBTAG00000037645		29	41830789	41837747	ENSOARG00000011423		21	38817666	38828095				NA	NA
ENSSSCG00000013090		2	10430342	10437960	ENSBTAG00000037645		29	41830789	41837747	ENSOARG00000011556		21	38944974	38954376				NA	NA
ENSSSCG00000013090		2	10430342	10437960	ENSBTAG00000037645		29	41830789	41837747	ENSOARG00000010340		21	38621009	38629150				NA	NA
ENSSSCG00000013090		2	10430342	10437960	ENSBTAG00000037645		29	41830789	41837747	ENSOARG00000001484		21	36923278	36933214				NA	NA
ENSSSCG00000013090		2	10430342	10437960	ENSBTAG00000037645		29	41830789	41837747	ENSOARG00000009227		21	38539103	38547817				NA	NA
ENSSSCG00000013090		2	10430342	10437960	ENSBTAG00000037645		29	41830789	41837747	ENSOARG00000003195		21	37065966	37074935				NA	NA
ENSSSCG00000013090		2	10430342	10437960	ENSBTAG00000037645		29	41830789	41837747	ENSOARG00000018843		JH921744.1	25	6366				NA	NA
ENSSSCG00000013090		2	10430342	10437960	ENSBTAG00000037645		29	41830789	41837747	ENSOARG00000008256	PAG10	21	38239035	38247934				NA	NA
ENSSSCG00000013090		2	10430342	10437960	ENSBTAG00000037645		29	41830789	41837747	ENSOARG00000011031		JH921731.1	3431	11645				NA	NA
ENSSSCG00000013090		2	10430342	10437960	ENSBTAG00000037645		29	41830789	41837747	ENSOARG00000011070		21	38719482	38729150				NA	NA
ENSSSCG00000013090		2	10430342	10437960	ENSBTAG00000037645		29	41830789	41837747	ENSOARG00000008931		21	38457894	38462891				NA	NA
ENSSSCG00000013090		2	10430342	10437960	ENSBTAG00000037645		29	41830789	41837747	ENSOARG00000016286		21	36714148	36726784				NA	NA
ENSSSCG00000013090		2	10430342	10437960	ENSBTAG00000037645		29	41830789	41837747	ENSOARG00000010613		21	38643695	38652347				NA	NA
ENSSSCG00000013090		2	10430342	10437960	ENSBTAG00000037645		29	41830789	41837747	ENSOARG00000018895		JH921744.1	42881	76993				NA	NA
ENSSSCG00000013090		2	10430342	10437960	ENSBTAG00000037645		29	41830789	41837747	ENSOARG00000007433		21	38035748	38045306				NA	NA
ENSSSCG00000013090		2	10430342	10437960	ENSBTAG00000037645		29	41830789	41837747	ENSOARG00000007722		21	38175628	38185249				NA	NA
ENSSSCG00000013090		2	10430342	10437960	ENSBTAG00000037645		29	41830789	41837747	ENSOARG00000005398		21	37793650	37800916				NA	NA
ENSSSCG00000013090		2	10430342	10437960	ENSBTAG00000054191	PAG15	29	38083591	38092452	ENSOARG00000011295		21	38797731	38806693				NA	NA
ENSSSCG00000013090		2	10430342	10437960	ENSBTAG00000054191	PAG15	29	38083591	38092452	ENSOARG00000004557		21	37520229	37528684				NA	NA
ENSSSCG00000013090		2	10430342	10437960	ENSBTAG00000054191	PAG15	29	38083591	38092452	ENSOARG00000005052		21	37656137	37664935				NA	NA
ENSSSCG00000013090		2	10430342	10437960	ENSBTAG00000054191	PAG15	29	38083591	38092452	ENSOARG00000001993		21	36957652	36966698				NA	NA
ENSSSCG00000013090		2	10430342	10437960	ENSBTAG00000054191	PAG15	29	38083591	38092452	ENSOARG00000008805		21	38410652	38422196				NA	NA
ENSSSCG00000013090		2	10430342	10437960	ENSBTAG00000054191	PAG15	29	38083591	38092452	ENSOARG00000012150		21	39139051	39148260				NA	NA
ENSSSCG00000013090		2	10430342	10437960	ENSBTAG00000054191	PAG15	29	38083591	38092452	ENSOARG00000009820		21	38555478	38700649				NA	NA
ENSSSCG00000013090		2	10430342	10437960	ENSBTAG00000054191	PAG15	29	38083591	38092452	ENSOARG00000007519		21	38078701	38087445				NA	NA
ENSSSCG00000013090		2	10430342	10437960	ENSBTAG00000054191	PAG15	29	38083591	38092452	ENSOARG00000002478		JH922131.1	1043	10229				NA	NA
ENSSSCG00000013090		2	10430342	10437960	ENSBTAG00000054191	PAG15	29	38083591	38092452	ENSOARG00000000525		21	36811330	36819081				NA	NA
ENSSSCG00000013090		2	10430342	10437960	ENSBTAG00000054191	PAG15	29	38083591	38092452	ENSOARG00000005407		21	37831060	37839504				NA	NA
ENSSSCG00000013090		2	10430342	10437960	ENSBTAG00000054191	PAG15	29	38083591	38092452	ENSOARG00000000554		21	36832900	36841666				NA	NA
ENSSSCG00000013090		2	10430342	10437960	ENSBTAG00000054191	PAG15	29	38083591	38092452	ENSOARG00000019069		AMGL01126674.1	21	1358				NA	NA
ENSSSCG00000013090		2	10430342	10437960	ENSBTAG00000054191	PAG15	29	38083591	38092452	ENSOARG00000016454		21	36773591	36782898				NA	NA
ENSSSCG00000013090		2	10430342	10437960	ENSBTAG00000054191	PAG15	29	38083591	38092452	ENSOARG00000001096		21	36898869	36907568				NA	NA
ENSSSCG00000013090		2	10430342	10437960	ENSBTAG00000054191	PAG15	29	38083591	38092452	ENSOARG00000007135		21	37988416	37998752				NA	NA
ENSSSCG00000013090		2	10430342	10437960	ENSBTAG00000054191	PAG15	29	38083591	38092452	ENSOARG00000000350		21	36795200	36804316				NA	NA
ENSSSCG00000013090		2	10430342	10437960	ENSBTAG00000054191	PAG15	29	38083591	38092452	ENSOARG00000002825		21	37023641	37033404				NA	NA
ENSSSCG00000013090		2	10430342	10437960	ENSBTAG00000054191	PAG15	29	38083591	38092452	ENSOARG00000008590		21	38338031	38347048				NA	NA
ENSSSCG00000013090		2	10430342	10437960	ENSBTAG00000054191	PAG15	29	38083591	38092452	ENSOARG00000004098		21	37359746	37368491				NA	NA
ENSSSCG00000013090		2	10430342	10437960	ENSBTAG00000054191	PAG15	29	38083591	38092452	ENSOARG00000006110		21	37857129	38232441				NA	NA
ENSSSCG00000013090		2	10430342	10437960	ENSBTAG00000054191	PAG15	29	38083591	38092452	ENSOARG00000003295		21	37107927	37116861				NA	NA
ENSSSCG00000013090		2	10430342	10437960	ENSBTAG00000054191	PAG15	29	38083591	38092452	ENSOARG00000000700		21	36869117	36878095				NA	NA
ENSSSCG00000013090		2	10430342	10437960	ENSBTAG00000054191	PAG15	29	38083591	38092452	ENSOARG00000003462		21	37177858	37186081				NA	NA
ENSSSCG00000013090		2	10430342	10437960	ENSBTAG00000054191	PAG15	29	38083591	38092452	ENSOARG00000004722		21	37556107	37564986				NA	NA
ENSSSCG00000013090		2	10430342	10437960	ENSBTAG00000054191	PAG15	29	38083591	38092452	ENSOARG00000003671		21	37205659	37214599				NA	NA
ENSSSCG00000013090		2	10430342	10437960	ENSBTAG00000054191	PAG15	29	38083591	38092452	ENSOARG00000011496		21	38841008	38860906				NA	NA
ENSSSCG00000013090		2	10430342	10437960	ENSBTAG00000054191	PAG15	29	38083591	38092452	ENSOARG00000005244		21	37748194	37760092				NA	NA
ENSSSCG00000013090		2	10430342	10437960	ENSBTAG00000054191	PAG15	29	38083591	38092452	ENSOARG00000002184		JH922958.1	3654	8660				NA	NA
ENSSSCG00000013090		2	10430342	10437960	ENSBTAG00000054191	PAG15	29	38083591	38092452	ENSOARG00000011423		21	38817666	38828095				NA	NA
ENSSSCG00000013090		2	10430342	10437960	ENSBTAG00000054191	PAG15	29	38083591	38092452	ENSOARG00000011556		21	38944974	38954376				NA	NA
ENSSSCG00000013090		2	10430342	10437960	ENSBTAG00000054191	PAG15	29	38083591	38092452	ENSOARG00000010340		21	38621009	38629150				NA	NA
ENSSSCG00000013090		2	10430342	10437960	ENSBTAG00000054191	PAG15	29	38083591	38092452	ENSOARG00000001484		21	36923278	36933214				NA	NA
ENSSSCG00000013090		2	10430342	10437960	ENSBTAG00000054191	PAG15	29	38083591	38092452	ENSOARG00000009227		21	38539103	38547817				NA	NA
ENSSSCG00000013090		2	10430342	10437960	ENSBTAG00000054191	PAG15	29	38083591	38092452	ENSOARG00000003195		21	37065966	37074935				NA	NA
ENSSSCG00000013090		2	10430342	10437960	ENSBTAG00000054191	PAG15	29	38083591	38092452	ENSOARG00000018843		JH921744.1	25	6366				NA	NA
ENSSSCG00000013090		2	10430342	10437960	ENSBTAG00000054191	PAG15	29	38083591	38092452	ENSOARG00000008256	PAG10	21	38239035	38247934				NA	NA
ENSSSCG00000013090		2	10430342	10437960	ENSBTAG00000054191	PAG15	29	38083591	38092452	ENSOARG00000011031		JH921731.1	3431	11645				NA	NA
ENSSSCG00000013090		2	10430342	10437960	ENSBTAG00000054191	PAG15	29	38083591	38092452	ENSOARG00000011070		21	38719482	38729150				NA	NA
ENSSSCG00000013090		2	10430342	10437960	ENSBTAG00000054191	PAG15	29	38083591	38092452	ENSOARG00000008931		21	38457894	38462891				NA	NA
ENSSSCG00000013090		2	10430342	10437960	ENSBTAG00000054191	PAG15	29	38083591	38092452	ENSOARG00000016286		21	36714148	36726784				NA	NA
ENSSSCG00000013090		2	10430342	10437960	ENSBTAG00000054191	PAG15	29	38083591	38092452	ENSOARG00000010613		21	38643695	38652347				NA	NA
ENSSSCG00000013090		2	10430342	10437960	ENSBTAG00000054191	PAG15	29	38083591	38092452	ENSOARG00000018895		JH921744.1	42881	76993				NA	NA
ENSSSCG00000013090		2	10430342	10437960	ENSBTAG00000054191	PAG15	29	38083591	38092452	ENSOARG00000007433		21	38035748	38045306				NA	NA
ENSSSCG00000013090		2	10430342	10437960	ENSBTAG00000054191	PAG15	29	38083591	38092452	ENSOARG00000007722		21	38175628	38185249				NA	NA
ENSSSCG00000013090		2	10430342	10437960	ENSBTAG00000054191	PAG15	29	38083591	38092452	ENSOARG00000005398		21	37793650	37800916				NA	NA
ENSSSCG00000013090		2	10430342	10437960	ENSBTAG00000040257		29	39619799	39627873	ENSOARG00000011295		21	38797731	38806693				NA	NA
ENSSSCG00000013090		2	10430342	10437960	ENSBTAG00000040257		29	39619799	39627873	ENSOARG00000004557		21	37520229	37528684				NA	NA
ENSSSCG00000013090		2	10430342	10437960	ENSBTAG00000040257		29	39619799	39627873	ENSOARG00000005052		21	37656137	37664935				NA	NA
ENSSSCG00000013090		2	10430342	10437960	ENSBTAG00000040257		29	39619799	39627873	ENSOARG00000001993		21	36957652	36966698				NA	NA
ENSSSCG00000013090		2	10430342	10437960	ENSBTAG00000040257		29	39619799	39627873	ENSOARG00000008805		21	38410652	38422196				NA	NA
ENSSSCG00000013090		2	10430342	10437960	ENSBTAG00000040257		29	39619799	39627873	ENSOARG00000012150		21	39139051	39148260				NA	NA
ENSSSCG00000013090		2	10430342	10437960	ENSBTAG00000040257		29	39619799	39627873	ENSOARG00000009820		21	38555478	38700649				NA	NA
ENSSSCG00000013090		2	10430342	10437960	ENSBTAG00000040257		29	39619799	39627873	ENSOARG00000007519		21	38078701	38087445				NA	NA
ENSSSCG00000013090		2	10430342	10437960	ENSBTAG00000040257		29	39619799	39627873	ENSOARG00000002478		JH922131.1	1043	10229				NA	NA
ENSSSCG00000013090		2	10430342	10437960	ENSBTAG00000040257		29	39619799	39627873	ENSOARG00000000525		21	36811330	36819081				NA	NA
ENSSSCG00000013090		2	10430342	10437960	ENSBTAG00000040257		29	39619799	39627873	ENSOARG00000005407		21	37831060	37839504				NA	NA
ENSSSCG00000013090		2	10430342	10437960	ENSBTAG00000040257		29	39619799	39627873	ENSOARG00000000554		21	36832900	36841666				NA	NA
ENSSSCG00000013090		2	10430342	10437960	ENSBTAG00000040257		29	39619799	39627873	ENSOARG00000019069		AMGL01126674.1	21	1358				NA	NA
ENSSSCG00000013090		2	10430342	10437960	ENSBTAG00000040257		29	39619799	39627873	ENSOARG00000016454		21	36773591	36782898				NA	NA
ENSSSCG00000013090		2	10430342	10437960	ENSBTAG00000040257		29	39619799	39627873	ENSOARG00000001096		21	36898869	36907568				NA	NA
ENSSSCG00000013090		2	10430342	10437960	ENSBTAG00000040257		29	39619799	39627873	ENSOARG00000007135		21	37988416	37998752				NA	NA
ENSSSCG00000013090		2	10430342	10437960	ENSBTAG00000040257		29	39619799	39627873	ENSOARG00000000350		21	36795200	36804316				NA	NA
ENSSSCG00000013090		2	10430342	10437960	ENSBTAG00000040257		29	39619799	39627873	ENSOARG00000002825		21	37023641	37033404				NA	NA
ENSSSCG00000013090		2	10430342	10437960	ENSBTAG00000040257		29	39619799	39627873	ENSOARG00000008590		21	38338031	38347048				NA	NA
ENSSSCG00000013090		2	10430342	10437960	ENSBTAG00000040257		29	39619799	39627873	ENSOARG00000004098		21	37359746	37368491				NA	NA
ENSSSCG00000013090		2	10430342	10437960	ENSBTAG00000040257		29	39619799	39627873	ENSOARG00000006110		21	37857129	38232441				NA	NA
ENSSSCG00000013090		2	10430342	10437960	ENSBTAG00000040257		29	39619799	39627873	ENSOARG00000003295		21	37107927	37116861				NA	NA
ENSSSCG00000013090		2	10430342	10437960	ENSBTAG00000040257		29	39619799	39627873	ENSOARG00000000700		21	36869117	36878095				NA	NA
ENSSSCG00000013090		2	10430342	10437960	ENSBTAG00000040257		29	39619799	39627873	ENSOARG00000003462		21	37177858	37186081				NA	NA
ENSSSCG00000013090		2	10430342	10437960	ENSBTAG00000040257		29	39619799	39627873	ENSOARG00000004722		21	37556107	37564986				NA	NA
ENSSSCG00000013090		2	10430342	10437960	ENSBTAG00000040257		29	39619799	39627873	ENSOARG00000003671		21	37205659	37214599				NA	NA
ENSSSCG00000013090		2	10430342	10437960	ENSBTAG00000040257		29	39619799	39627873	ENSOARG00000011496		21	38841008	38860906				NA	NA
ENSSSCG00000013090		2	10430342	10437960	ENSBTAG00000040257		29	39619799	39627873	ENSOARG00000005244		21	37748194	37760092				NA	NA
ENSSSCG00000013090		2	10430342	10437960	ENSBTAG00000040257		29	39619799	39627873	ENSOARG00000002184		JH922958.1	3654	8660				NA	NA
ENSSSCG00000013090		2	10430342	10437960	ENSBTAG00000040257		29	39619799	39627873	ENSOARG00000011423		21	38817666	38828095				NA	NA
ENSSSCG00000013090		2	10430342	10437960	ENSBTAG00000040257		29	39619799	39627873	ENSOARG00000011556		21	38944974	38954376				NA	NA
ENSSSCG00000013090		2	10430342	10437960	ENSBTAG00000040257		29	39619799	39627873	ENSOARG00000010340		21	38621009	38629150				NA	NA
ENSSSCG00000013090		2	10430342	10437960	ENSBTAG00000040257		29	39619799	39627873	ENSOARG00000001484		21	36923278	36933214				NA	NA
ENSSSCG00000013090		2	10430342	10437960	ENSBTAG00000040257		29	39619799	39627873	ENSOARG00000009227		21	38539103	38547817				NA	NA
ENSSSCG00000013090		2	10430342	10437960	ENSBTAG00000040257		29	39619799	39627873	ENSOARG00000003195		21	37065966	37074935				NA	NA
ENSSSCG00000013090		2	10430342	10437960	ENSBTAG00000040257		29	39619799	39627873	ENSOARG00000018843		JH921744.1	25	6366				NA	NA
ENSSSCG00000013090		2	10430342	10437960	ENSBTAG00000040257		29	39619799	39627873	ENSOARG00000008256	PAG10	21	38239035	38247934				NA	NA
ENSSSCG00000013090		2	10430342	10437960	ENSBTAG00000040257		29	39619799	39627873	ENSOARG00000011031		JH921731.1	3431	11645				NA	NA
ENSSSCG00000013090		2	10430342	10437960	ENSBTAG00000040257		29	39619799	39627873	ENSOARG00000011070		21	38719482	38729150				NA	NA
ENSSSCG00000013090		2	10430342	10437960	ENSBTAG00000040257		29	39619799	39627873	ENSOARG00000008931		21	38457894	38462891				NA	NA
ENSSSCG00000013090		2	10430342	10437960	ENSBTAG00000040257		29	39619799	39627873	ENSOARG00000016286		21	36714148	36726784				NA	NA
ENSSSCG00000013090		2	10430342	10437960	ENSBTAG00000040257		29	39619799	39627873	ENSOARG00000010613		21	38643695	38652347				NA	NA
ENSSSCG00000013090		2	10430342	10437960	ENSBTAG00000040257		29	39619799	39627873	ENSOARG00000018895		JH921744.1	42881	76993				NA	NA
ENSSSCG00000013090		2	10430342	10437960	ENSBTAG00000040257		29	39619799	39627873	ENSOARG00000007433		21	38035748	38045306				NA	NA
ENSSSCG00000013090		2	10430342	10437960	ENSBTAG00000040257		29	39619799	39627873	ENSOARG00000007722		21	38175628	38185249				NA	NA
ENSSSCG00000013090		2	10430342	10437960	ENSBTAG00000040257		29	39619799	39627873	ENSOARG00000005398		21	37793650	37800916				NA	NA
ENSSSCG00000013090		2	10430342	10437960	ENSBTAG00000039970	PAG16	29	38376234	38386068	ENSOARG00000011295		21	38797731	38806693				NA	NA
ENSSSCG00000013090		2	10430342	10437960	ENSBTAG00000039970	PAG16	29	38376234	38386068	ENSOARG00000004557		21	37520229	37528684				NA	NA
ENSSSCG00000013090		2	10430342	10437960	ENSBTAG00000039970	PAG16	29	38376234	38386068	ENSOARG00000005052		21	37656137	37664935				NA	NA
ENSSSCG00000013090		2	10430342	10437960	ENSBTAG00000039970	PAG16	29	38376234	38386068	ENSOARG00000001993		21	36957652	36966698				NA	NA
ENSSSCG00000013090		2	10430342	10437960	ENSBTAG00000039970	PAG16	29	38376234	38386068	ENSOARG00000008805		21	38410652	38422196				NA	NA
ENSSSCG00000013090		2	10430342	10437960	ENSBTAG00000039970	PAG16	29	38376234	38386068	ENSOARG00000012150		21	39139051	39148260				NA	NA
ENSSSCG00000013090		2	10430342	10437960	ENSBTAG00000039970	PAG16	29	38376234	38386068	ENSOARG00000009820		21	38555478	38700649				NA	NA
ENSSSCG00000013090		2	10430342	10437960	ENSBTAG00000039970	PAG16	29	38376234	38386068	ENSOARG00000007519		21	38078701	38087445				NA	NA
ENSSSCG00000013090		2	10430342	10437960	ENSBTAG00000039970	PAG16	29	38376234	38386068	ENSOARG00000002478		JH922131.1	1043	10229				NA	NA
ENSSSCG00000013090		2	10430342	10437960	ENSBTAG00000039970	PAG16	29	38376234	38386068	ENSOARG00000000525		21	36811330	36819081				NA	NA
ENSSSCG00000013090		2	10430342	10437960	ENSBTAG00000039970	PAG16	29	38376234	38386068	ENSOARG00000005407		21	37831060	37839504				NA	NA
ENSSSCG00000013090		2	10430342	10437960	ENSBTAG00000039970	PAG16	29	38376234	38386068	ENSOARG00000000554		21	36832900	36841666				NA	NA
ENSSSCG00000013090		2	10430342	10437960	ENSBTAG00000039970	PAG16	29	38376234	38386068	ENSOARG00000019069		AMGL01126674.1	21	1358				NA	NA
ENSSSCG00000013090		2	10430342	10437960	ENSBTAG00000039970	PAG16	29	38376234	38386068	ENSOARG00000016454		21	36773591	36782898				NA	NA
ENSSSCG00000013090		2	10430342	10437960	ENSBTAG00000039970	PAG16	29	38376234	38386068	ENSOARG00000001096		21	36898869	36907568				NA	NA
ENSSSCG00000013090		2	10430342	10437960	ENSBTAG00000039970	PAG16	29	38376234	38386068	ENSOARG00000007135		21	37988416	37998752				NA	NA
ENSSSCG00000013090		2	10430342	10437960	ENSBTAG00000039970	PAG16	29	38376234	38386068	ENSOARG00000000350		21	36795200	36804316				NA	NA
ENSSSCG00000013090		2	10430342	10437960	ENSBTAG00000039970	PAG16	29	38376234	38386068	ENSOARG00000002825		21	37023641	37033404				NA	NA
ENSSSCG00000013090		2	10430342	10437960	ENSBTAG00000039970	PAG16	29	38376234	38386068	ENSOARG00000008590		21	38338031	38347048				NA	NA
ENSSSCG00000013090		2	10430342	10437960	ENSBTAG00000039970	PAG16	29	38376234	38386068	ENSOARG00000004098		21	37359746	37368491				NA	NA
ENSSSCG00000013090		2	10430342	10437960	ENSBTAG00000039970	PAG16	29	38376234	38386068	ENSOARG00000006110		21	37857129	38232441				NA	NA
ENSSSCG00000013090		2	10430342	10437960	ENSBTAG00000039970	PAG16	29	38376234	38386068	ENSOARG00000003295		21	37107927	37116861				NA	NA
ENSSSCG00000013090		2	10430342	10437960	ENSBTAG00000039970	PAG16	29	38376234	38386068	ENSOARG00000000700		21	36869117	36878095				NA	NA
ENSSSCG00000013090		2	10430342	10437960	ENSBTAG00000039970	PAG16	29	38376234	38386068	ENSOARG00000003462		21	37177858	37186081				NA	NA
ENSSSCG00000013090		2	10430342	10437960	ENSBTAG00000039970	PAG16	29	38376234	38386068	ENSOARG00000004722		21	37556107	37564986				NA	NA
ENSSSCG00000013090		2	10430342	10437960	ENSBTAG00000039970	PAG16	29	38376234	38386068	ENSOARG00000003671		21	37205659	37214599				NA	NA
ENSSSCG00000013090		2	10430342	10437960	ENSBTAG00000039970	PAG16	29	38376234	38386068	ENSOARG00000011496		21	38841008	38860906				NA	NA
ENSSSCG00000013090		2	10430342	10437960	ENSBTAG00000039970	PAG16	29	38376234	38386068	ENSOARG00000005244		21	37748194	37760092				NA	NA
ENSSSCG00000013090		2	10430342	10437960	ENSBTAG00000039970	PAG16	29	38376234	38386068	ENSOARG00000002184		JH922958.1	3654	8660				NA	NA
ENSSSCG00000013090		2	10430342	10437960	ENSBTAG00000039970	PAG16	29	38376234	38386068	ENSOARG00000011423		21	38817666	38828095				NA	NA
ENSSSCG00000013090		2	10430342	10437960	ENSBTAG00000039970	PAG16	29	38376234	38386068	ENSOARG00000011556		21	38944974	38954376				NA	NA
ENSSSCG00000013090		2	10430342	10437960	ENSBTAG00000039970	PAG16	29	38376234	38386068	ENSOARG00000010340		21	38621009	38629150				NA	NA
ENSSSCG00000013090		2	10430342	10437960	ENSBTAG00000039970	PAG16	29	38376234	38386068	ENSOARG00000001484		21	36923278	36933214				NA	NA
ENSSSCG00000013090		2	10430342	10437960	ENSBTAG00000039970	PAG16	29	38376234	38386068	ENSOARG00000009227		21	38539103	38547817				NA	NA
ENSSSCG00000013090		2	10430342	10437960	ENSBTAG00000039970	PAG16	29	38376234	38386068	ENSOARG00000003195		21	37065966	37074935				NA	NA
ENSSSCG00000013090		2	10430342	10437960	ENSBTAG00000039970	PAG16	29	38376234	38386068	ENSOARG00000018843		JH921744.1	25	6366				NA	NA
ENSSSCG00000013090		2	10430342	10437960	ENSBTAG00000039970	PAG16	29	38376234	38386068	ENSOARG00000008256	PAG10	21	38239035	38247934				NA	NA
ENSSSCG00000013090		2	10430342	10437960	ENSBTAG00000039970	PAG16	29	38376234	38386068	ENSOARG00000011031		JH921731.1	3431	11645				NA	NA
ENSSSCG00000013090		2	10430342	10437960	ENSBTAG00000039970	PAG16	29	38376234	38386068	ENSOARG00000011070		21	38719482	38729150				NA	NA
ENSSSCG00000013090		2	10430342	10437960	ENSBTAG00000039970	PAG16	29	38376234	38386068	ENSOARG00000008931		21	38457894	38462891				NA	NA
ENSSSCG00000013090		2	10430342	10437960	ENSBTAG00000039970	PAG16	29	38376234	38386068	ENSOARG00000016286		21	36714148	36726784				NA	NA
ENSSSCG00000013090		2	10430342	10437960	ENSBTAG00000039970	PAG16	29	38376234	38386068	ENSOARG00000010613		21	38643695	38652347				NA	NA
ENSSSCG00000013090		2	10430342	10437960	ENSBTAG00000039970	PAG16	29	38376234	38386068	ENSOARG00000018895		JH921744.1	42881	76993				NA	NA
ENSSSCG00000013090		2	10430342	10437960	ENSBTAG00000039970	PAG16	29	38376234	38386068	ENSOARG00000007433		21	38035748	38045306				NA	NA
ENSSSCG00000013090		2	10430342	10437960	ENSBTAG00000039970	PAG16	29	38376234	38386068	ENSOARG00000007722		21	38175628	38185249				NA	NA
ENSSSCG00000013090		2	10430342	10437960	ENSBTAG00000039970	PAG16	29	38376234	38386068	ENSOARG00000005398		21	37793650	37800916				NA	NA
ENSSSCG00000013090		2	10430342	10437960	ENSBTAG00000026102	PAG9	29	39237419	39246444	ENSOARG00000011295		21	38797731	38806693				NA	NA
ENSSSCG00000013090		2	10430342	10437960	ENSBTAG00000026102	PAG9	29	39237419	39246444	ENSOARG00000004557		21	37520229	37528684				NA	NA
ENSSSCG00000013090		2	10430342	10437960	ENSBTAG00000026102	PAG9	29	39237419	39246444	ENSOARG00000005052		21	37656137	37664935				NA	NA
ENSSSCG00000013090		2	10430342	10437960	ENSBTAG00000026102	PAG9	29	39237419	39246444	ENSOARG00000001993		21	36957652	36966698				NA	NA
ENSSSCG00000013090		2	10430342	10437960	ENSBTAG00000026102	PAG9	29	39237419	39246444	ENSOARG00000008805		21	38410652	38422196				NA	NA
ENSSSCG00000013090		2	10430342	10437960	ENSBTAG00000026102	PAG9	29	39237419	39246444	ENSOARG00000012150		21	39139051	39148260				NA	NA
ENSSSCG00000013090		2	10430342	10437960	ENSBTAG00000026102	PAG9	29	39237419	39246444	ENSOARG00000009820		21	38555478	38700649				NA	NA
ENSSSCG00000013090		2	10430342	10437960	ENSBTAG00000026102	PAG9	29	39237419	39246444	ENSOARG00000007519		21	38078701	38087445				NA	NA
ENSSSCG00000013090		2	10430342	10437960	ENSBTAG00000026102	PAG9	29	39237419	39246444	ENSOARG00000002478		JH922131.1	1043	10229				NA	NA
ENSSSCG00000013090		2	10430342	10437960	ENSBTAG00000026102	PAG9	29	39237419	39246444	ENSOARG00000000525		21	36811330	36819081				NA	NA
ENSSSCG00000013090		2	10430342	10437960	ENSBTAG00000026102	PAG9	29	39237419	39246444	ENSOARG00000005407		21	37831060	37839504				NA	NA
ENSSSCG00000013090		2	10430342	10437960	ENSBTAG00000026102	PAG9	29	39237419	39246444	ENSOARG00000000554		21	36832900	36841666				NA	NA
ENSSSCG00000013090		2	10430342	10437960	ENSBTAG00000026102	PAG9	29	39237419	39246444	ENSOARG00000019069		AMGL01126674.1	21	1358				NA	NA
ENSSSCG00000013090		2	10430342	10437960	ENSBTAG00000026102	PAG9	29	39237419	39246444	ENSOARG00000016454		21	36773591	36782898				NA	NA
ENSSSCG00000013090		2	10430342	10437960	ENSBTAG00000026102	PAG9	29	39237419	39246444	ENSOARG00000001096		21	36898869	36907568				NA	NA
ENSSSCG00000013090		2	10430342	10437960	ENSBTAG00000026102	PAG9	29	39237419	39246444	ENSOARG00000007135		21	37988416	37998752				NA	NA
ENSSSCG00000013090		2	10430342	10437960	ENSBTAG00000026102	PAG9	29	39237419	39246444	ENSOARG00000000350		21	36795200	36804316				NA	NA
ENSSSCG00000013090		2	10430342	10437960	ENSBTAG00000026102	PAG9	29	39237419	39246444	ENSOARG00000002825		21	37023641	37033404				NA	NA
ENSSSCG00000013090		2	10430342	10437960	ENSBTAG00000026102	PAG9	29	39237419	39246444	ENSOARG00000008590		21	38338031	38347048				NA	NA
ENSSSCG00000013090		2	10430342	10437960	ENSBTAG00000026102	PAG9	29	39237419	39246444	ENSOARG00000004098		21	37359746	37368491				NA	NA
ENSSSCG00000013090		2	10430342	10437960	ENSBTAG00000026102	PAG9	29	39237419	39246444	ENSOARG00000006110		21	37857129	38232441				NA	NA
ENSSSCG00000013090		2	10430342	10437960	ENSBTAG00000026102	PAG9	29	39237419	39246444	ENSOARG00000003295		21	37107927	37116861				NA	NA
ENSSSCG00000013090		2	10430342	10437960	ENSBTAG00000026102	PAG9	29	39237419	39246444	ENSOARG00000000700		21	36869117	36878095				NA	NA
ENSSSCG00000013090		2	10430342	10437960	ENSBTAG00000026102	PAG9	29	39237419	39246444	ENSOARG00000003462		21	37177858	37186081				NA	NA
ENSSSCG00000013090		2	10430342	10437960	ENSBTAG00000026102	PAG9	29	39237419	39246444	ENSOARG00000004722		21	37556107	37564986				NA	NA
ENSSSCG00000013090		2	10430342	10437960	ENSBTAG00000026102	PAG9	29	39237419	39246444	ENSOARG00000003671		21	37205659	37214599				NA	NA
ENSSSCG00000013090		2	10430342	10437960	ENSBTAG00000026102	PAG9	29	39237419	39246444	ENSOARG00000011496		21	38841008	38860906				NA	NA
ENSSSCG00000013090		2	10430342	10437960	ENSBTAG00000026102	PAG9	29	39237419	39246444	ENSOARG00000005244		21	37748194	37760092				NA	NA
ENSSSCG00000013090		2	10430342	10437960	ENSBTAG00000026102	PAG9	29	39237419	39246444	ENSOARG00000002184		JH922958.1	3654	8660				NA	NA
ENSSSCG00000013090		2	10430342	10437960	ENSBTAG00000026102	PAG9	29	39237419	39246444	ENSOARG00000011423		21	38817666	38828095				NA	NA
ENSSSCG00000013090		2	10430342	10437960	ENSBTAG00000026102	PAG9	29	39237419	39246444	ENSOARG00000011556		21	38944974	38954376				NA	NA
ENSSSCG00000013090		2	10430342	10437960	ENSBTAG00000026102	PAG9	29	39237419	39246444	ENSOARG00000010340		21	38621009	38629150				NA	NA
ENSSSCG00000013090		2	10430342	10437960	ENSBTAG00000026102	PAG9	29	39237419	39246444	ENSOARG00000001484		21	36923278	36933214				NA	NA
ENSSSCG00000013090		2	10430342	10437960	ENSBTAG00000026102	PAG9	29	39237419	39246444	ENSOARG00000009227		21	38539103	38547817				NA	NA
ENSSSCG00000013090		2	10430342	10437960	ENSBTAG00000026102	PAG9	29	39237419	39246444	ENSOARG00000003195		21	37065966	37074935				NA	NA
ENSSSCG00000013090		2	10430342	10437960	ENSBTAG00000026102	PAG9	29	39237419	39246444	ENSOARG00000018843		JH921744.1	25	6366				NA	NA
ENSSSCG00000013090		2	10430342	10437960	ENSBTAG00000026102	PAG9	29	39237419	39246444	ENSOARG00000008256	PAG10	21	38239035	38247934				NA	NA
ENSSSCG00000013090		2	10430342	10437960	ENSBTAG00000026102	PAG9	29	39237419	39246444	ENSOARG00000011031		JH921731.1	3431	11645				NA	NA
ENSSSCG00000013090		2	10430342	10437960	ENSBTAG00000026102	PAG9	29	39237419	39246444	ENSOARG00000011070		21	38719482	38729150				NA	NA
ENSSSCG00000013090		2	10430342	10437960	ENSBTAG00000026102	PAG9	29	39237419	39246444	ENSOARG00000008931		21	38457894	38462891				NA	NA
ENSSSCG00000013090		2	10430342	10437960	ENSBTAG00000026102	PAG9	29	39237419	39246444	ENSOARG00000016286		21	36714148	36726784				NA	NA
ENSSSCG00000013090		2	10430342	10437960	ENSBTAG00000026102	PAG9	29	39237419	39246444	ENSOARG00000010613		21	38643695	38652347				NA	NA
ENSSSCG00000013090		2	10430342	10437960	ENSBTAG00000026102	PAG9	29	39237419	39246444	ENSOARG00000018895		JH921744.1	42881	76993				NA	NA
ENSSSCG00000013090		2	10430342	10437960	ENSBTAG00000026102	PAG9	29	39237419	39246444	ENSOARG00000007433		21	38035748	38045306				NA	NA
ENSSSCG00000013090		2	10430342	10437960	ENSBTAG00000026102	PAG9	29	39237419	39246444	ENSOARG00000007722		21	38175628	38185249				NA	NA
ENSSSCG00000013090		2	10430342	10437960	ENSBTAG00000026102	PAG9	29	39237419	39246444	ENSOARG00000005398		21	37793650	37800916				NA	NA
ENSSSCG00000013090		2	10430342	10437960	ENSBTAG00000022348	PAG3	29	39307574	39316598	ENSOARG00000011295		21	38797731	38806693				NA	NA
ENSSSCG00000013090		2	10430342	10437960	ENSBTAG00000022348	PAG3	29	39307574	39316598	ENSOARG00000004557		21	37520229	37528684				NA	NA
ENSSSCG00000013090		2	10430342	10437960	ENSBTAG00000022348	PAG3	29	39307574	39316598	ENSOARG00000005052		21	37656137	37664935				NA	NA
ENSSSCG00000013090		2	10430342	10437960	ENSBTAG00000022348	PAG3	29	39307574	39316598	ENSOARG00000001993		21	36957652	36966698				NA	NA
ENSSSCG00000013090		2	10430342	10437960	ENSBTAG00000022348	PAG3	29	39307574	39316598	ENSOARG00000008805		21	38410652	38422196				NA	NA
ENSSSCG00000013090		2	10430342	10437960	ENSBTAG00000022348	PAG3	29	39307574	39316598	ENSOARG00000012150		21	39139051	39148260				NA	NA
ENSSSCG00000013090		2	10430342	10437960	ENSBTAG00000022348	PAG3	29	39307574	39316598	ENSOARG00000009820		21	38555478	38700649				NA	NA
ENSSSCG00000013090		2	10430342	10437960	ENSBTAG00000022348	PAG3	29	39307574	39316598	ENSOARG00000007519		21	38078701	38087445				NA	NA
ENSSSCG00000013090		2	10430342	10437960	ENSBTAG00000022348	PAG3	29	39307574	39316598	ENSOARG00000002478		JH922131.1	1043	10229				NA	NA
ENSSSCG00000013090		2	10430342	10437960	ENSBTAG00000022348	PAG3	29	39307574	39316598	ENSOARG00000000525		21	36811330	36819081				NA	NA
ENSSSCG00000013090		2	10430342	10437960	ENSBTAG00000022348	PAG3	29	39307574	39316598	ENSOARG00000005407		21	37831060	37839504				NA	NA
ENSSSCG00000013090		2	10430342	10437960	ENSBTAG00000022348	PAG3	29	39307574	39316598	ENSOARG00000000554		21	36832900	36841666				NA	NA
ENSSSCG00000013090		2	10430342	10437960	ENSBTAG00000022348	PAG3	29	39307574	39316598	ENSOARG00000019069		AMGL01126674.1	21	1358				NA	NA
ENSSSCG00000013090		2	10430342	10437960	ENSBTAG00000022348	PAG3	29	39307574	39316598	ENSOARG00000016454		21	36773591	36782898				NA	NA
ENSSSCG00000013090		2	10430342	10437960	ENSBTAG00000022348	PAG3	29	39307574	39316598	ENSOARG00000001096		21	36898869	36907568				NA	NA
ENSSSCG00000013090		2	10430342	10437960	ENSBTAG00000022348	PAG3	29	39307574	39316598	ENSOARG00000007135		21	37988416	37998752				NA	NA
ENSSSCG00000013090		2	10430342	10437960	ENSBTAG00000022348	PAG3	29	39307574	39316598	ENSOARG00000000350		21	36795200	36804316				NA	NA
ENSSSCG00000013090		2	10430342	10437960	ENSBTAG00000022348	PAG3	29	39307574	39316598	ENSOARG00000002825		21	37023641	37033404				NA	NA
ENSSSCG00000013090		2	10430342	10437960	ENSBTAG00000022348	PAG3	29	39307574	39316598	ENSOARG00000008590		21	38338031	38347048				NA	NA
ENSSSCG00000013090		2	10430342	10437960	ENSBTAG00000022348	PAG3	29	39307574	39316598	ENSOARG00000004098		21	37359746	37368491				NA	NA
ENSSSCG00000013090		2	10430342	10437960	ENSBTAG00000022348	PAG3	29	39307574	39316598	ENSOARG00000006110		21	37857129	38232441				NA	NA
ENSSSCG00000013090		2	10430342	10437960	ENSBTAG00000022348	PAG3	29	39307574	39316598	ENSOARG00000003295		21	37107927	37116861				NA	NA
ENSSSCG00000013090		2	10430342	10437960	ENSBTAG00000022348	PAG3	29	39307574	39316598	ENSOARG00000000700		21	36869117	36878095				NA	NA
ENSSSCG00000013090		2	10430342	10437960	ENSBTAG00000022348	PAG3	29	39307574	39316598	ENSOARG00000003462		21	37177858	37186081				NA	NA
ENSSSCG00000013090		2	10430342	10437960	ENSBTAG00000022348	PAG3	29	39307574	39316598	ENSOARG00000004722		21	37556107	37564986				NA	NA
ENSSSCG00000013090		2	10430342	10437960	ENSBTAG00000022348	PAG3	29	39307574	39316598	ENSOARG00000003671		21	37205659	37214599				NA	NA
ENSSSCG00000013090		2	10430342	10437960	ENSBTAG00000022348	PAG3	29	39307574	39316598	ENSOARG00000011496		21	38841008	38860906				NA	NA
ENSSSCG00000013090		2	10430342	10437960	ENSBTAG00000022348	PAG3	29	39307574	39316598	ENSOARG00000005244		21	37748194	37760092				NA	NA
ENSSSCG00000013090		2	10430342	10437960	ENSBTAG00000022348	PAG3	29	39307574	39316598	ENSOARG00000002184		JH922958.1	3654	8660				NA	NA
ENSSSCG00000013090		2	10430342	10437960	ENSBTAG00000022348	PAG3	29	39307574	39316598	ENSOARG00000011423		21	38817666	38828095				NA	NA
ENSSSCG00000013090		2	10430342	10437960	ENSBTAG00000022348	PAG3	29	39307574	39316598	ENSOARG00000011556		21	38944974	38954376				NA	NA
ENSSSCG00000013090		2	10430342	10437960	ENSBTAG00000022348	PAG3	29	39307574	39316598	ENSOARG00000010340		21	38621009	38629150				NA	NA
ENSSSCG00000013090		2	10430342	10437960	ENSBTAG00000022348	PAG3	29	39307574	39316598	ENSOARG00000001484		21	36923278	36933214				NA	NA
ENSSSCG00000013090		2	10430342	10437960	ENSBTAG00000022348	PAG3	29	39307574	39316598	ENSOARG00000009227		21	38539103	38547817				NA	NA
ENSSSCG00000013090		2	10430342	10437960	ENSBTAG00000022348	PAG3	29	39307574	39316598	ENSOARG00000003195		21	37065966	37074935				NA	NA
ENSSSCG00000013090		2	10430342	10437960	ENSBTAG00000022348	PAG3	29	39307574	39316598	ENSOARG00000018843		JH921744.1	25	6366				NA	NA
ENSSSCG00000013090		2	10430342	10437960	ENSBTAG00000022348	PAG3	29	39307574	39316598	ENSOARG00000008256	PAG10	21	38239035	38247934				NA	NA
ENSSSCG00000013090		2	10430342	10437960	ENSBTAG00000022348	PAG3	29	39307574	39316598	ENSOARG00000011031		JH921731.1	3431	11645				NA	NA
ENSSSCG00000013090		2	10430342	10437960	ENSBTAG00000022348	PAG3	29	39307574	39316598	ENSOARG00000011070		21	38719482	38729150				NA	NA
ENSSSCG00000013090		2	10430342	10437960	ENSBTAG00000022348	PAG3	29	39307574	39316598	ENSOARG00000008931		21	38457894	38462891				NA	NA
ENSSSCG00000013090		2	10430342	10437960	ENSBTAG00000022348	PAG3	29	39307574	39316598	ENSOARG00000016286		21	36714148	36726784				NA	NA
ENSSSCG00000013090		2	10430342	10437960	ENSBTAG00000022348	PAG3	29	39307574	39316598	ENSOARG00000010613		21	38643695	38652347				NA	NA
ENSSSCG00000013090		2	10430342	10437960	ENSBTAG00000022348	PAG3	29	39307574	39316598	ENSOARG00000018895		JH921744.1	42881	76993				NA	NA
ENSSSCG00000013090		2	10430342	10437960	ENSBTAG00000022348	PAG3	29	39307574	39316598	ENSOARG00000007433		21	38035748	38045306				NA	NA
ENSSSCG00000013090		2	10430342	10437960	ENSBTAG00000022348	PAG3	29	39307574	39316598	ENSOARG00000007722		21	38175628	38185249				NA	NA
ENSSSCG00000013090		2	10430342	10437960	ENSBTAG00000022348	PAG3	29	39307574	39316598	ENSOARG00000005398		21	37793650	37800916				NA	NA
ENSSSCG00000013090		2	10430342	10437960	ENSBTAG00000046038		29	38151626	38158845	ENSOARG00000011295		21	38797731	38806693				NA	NA
ENSSSCG00000013090		2	10430342	10437960	ENSBTAG00000046038		29	38151626	38158845	ENSOARG00000004557		21	37520229	37528684				NA	NA
ENSSSCG00000013090		2	10430342	10437960	ENSBTAG00000046038		29	38151626	38158845	ENSOARG00000005052		21	37656137	37664935				NA	NA
ENSSSCG00000013090		2	10430342	10437960	ENSBTAG00000046038		29	38151626	38158845	ENSOARG00000001993		21	36957652	36966698				NA	NA
ENSSSCG00000013090		2	10430342	10437960	ENSBTAG00000046038		29	38151626	38158845	ENSOARG00000008805		21	38410652	38422196				NA	NA
ENSSSCG00000013090		2	10430342	10437960	ENSBTAG00000046038		29	38151626	38158845	ENSOARG00000012150		21	39139051	39148260				NA	NA
ENSSSCG00000013090		2	10430342	10437960	ENSBTAG00000046038		29	38151626	38158845	ENSOARG00000009820		21	38555478	38700649				NA	NA
ENSSSCG00000013090		2	10430342	10437960	ENSBTAG00000046038		29	38151626	38158845	ENSOARG00000007519		21	38078701	38087445				NA	NA
ENSSSCG00000013090		2	10430342	10437960	ENSBTAG00000046038		29	38151626	38158845	ENSOARG00000002478		JH922131.1	1043	10229				NA	NA
ENSSSCG00000013090		2	10430342	10437960	ENSBTAG00000046038		29	38151626	38158845	ENSOARG00000000525		21	36811330	36819081				NA	NA
ENSSSCG00000013090		2	10430342	10437960	ENSBTAG00000046038		29	38151626	38158845	ENSOARG00000005407		21	37831060	37839504				NA	NA
ENSSSCG00000013090		2	10430342	10437960	ENSBTAG00000046038		29	38151626	38158845	ENSOARG00000000554		21	36832900	36841666				NA	NA
ENSSSCG00000013090		2	10430342	10437960	ENSBTAG00000046038		29	38151626	38158845	ENSOARG00000019069		AMGL01126674.1	21	1358				NA	NA
ENSSSCG00000013090		2	10430342	10437960	ENSBTAG00000046038		29	38151626	38158845	ENSOARG00000016454		21	36773591	36782898				NA	NA
ENSSSCG00000013090		2	10430342	10437960	ENSBTAG00000046038		29	38151626	38158845	ENSOARG00000001096		21	36898869	36907568				NA	NA
ENSSSCG00000013090		2	10430342	10437960	ENSBTAG00000046038		29	38151626	38158845	ENSOARG00000007135		21	37988416	37998752				NA	NA
ENSSSCG00000013090		2	10430342	10437960	ENSBTAG00000046038		29	38151626	38158845	ENSOARG00000000350		21	36795200	36804316				NA	NA
ENSSSCG00000013090		2	10430342	10437960	ENSBTAG00000046038		29	38151626	38158845	ENSOARG00000002825		21	37023641	37033404				NA	NA
ENSSSCG00000013090		2	10430342	10437960	ENSBTAG00000046038		29	38151626	38158845	ENSOARG00000008590		21	38338031	38347048				NA	NA
ENSSSCG00000013090		2	10430342	10437960	ENSBTAG00000046038		29	38151626	38158845	ENSOARG00000004098		21	37359746	37368491				NA	NA
ENSSSCG00000013090		2	10430342	10437960	ENSBTAG00000046038		29	38151626	38158845	ENSOARG00000006110		21	37857129	38232441				NA	NA
ENSSSCG00000013090		2	10430342	10437960	ENSBTAG00000046038		29	38151626	38158845	ENSOARG00000003295		21	37107927	37116861				NA	NA
ENSSSCG00000013090		2	10430342	10437960	ENSBTAG00000046038		29	38151626	38158845	ENSOARG00000000700		21	36869117	36878095				NA	NA
ENSSSCG00000013090		2	10430342	10437960	ENSBTAG00000046038		29	38151626	38158845	ENSOARG00000003462		21	37177858	37186081				NA	NA
ENSSSCG00000013090		2	10430342	10437960	ENSBTAG00000046038		29	38151626	38158845	ENSOARG00000004722		21	37556107	37564986				NA	NA
ENSSSCG00000013090		2	10430342	10437960	ENSBTAG00000046038		29	38151626	38158845	ENSOARG00000003671		21	37205659	37214599				NA	NA
ENSSSCG00000013090		2	10430342	10437960	ENSBTAG00000046038		29	38151626	38158845	ENSOARG00000011496		21	38841008	38860906				NA	NA
ENSSSCG00000013090		2	10430342	10437960	ENSBTAG00000046038		29	38151626	38158845	ENSOARG00000005244		21	37748194	37760092				NA	NA
ENSSSCG00000013090		2	10430342	10437960	ENSBTAG00000046038		29	38151626	38158845	ENSOARG00000002184		JH922958.1	3654	8660				NA	NA
ENSSSCG00000013090		2	10430342	10437960	ENSBTAG00000046038		29	38151626	38158845	ENSOARG00000011423		21	38817666	38828095				NA	NA
ENSSSCG00000013090		2	10430342	10437960	ENSBTAG00000046038		29	38151626	38158845	ENSOARG00000011556		21	38944974	38954376				NA	NA
ENSSSCG00000013090		2	10430342	10437960	ENSBTAG00000046038		29	38151626	38158845	ENSOARG00000010340		21	38621009	38629150				NA	NA
ENSSSCG00000013090		2	10430342	10437960	ENSBTAG00000046038		29	38151626	38158845	ENSOARG00000001484		21	36923278	36933214				NA	NA
ENSSSCG00000013090		2	10430342	10437960	ENSBTAG00000046038		29	38151626	38158845	ENSOARG00000009227		21	38539103	38547817				NA	NA
ENSSSCG00000013090		2	10430342	10437960	ENSBTAG00000046038		29	38151626	38158845	ENSOARG00000003195		21	37065966	37074935				NA	NA
ENSSSCG00000013090		2	10430342	10437960	ENSBTAG00000046038		29	38151626	38158845	ENSOARG00000018843		JH921744.1	25	6366				NA	NA
ENSSSCG00000013090		2	10430342	10437960	ENSBTAG00000046038		29	38151626	38158845	ENSOARG00000008256	PAG10	21	38239035	38247934				NA	NA
ENSSSCG00000013090		2	10430342	10437960	ENSBTAG00000046038		29	38151626	38158845	ENSOARG00000011031		JH921731.1	3431	11645				NA	NA
ENSSSCG00000013090		2	10430342	10437960	ENSBTAG00000046038		29	38151626	38158845	ENSOARG00000011070		21	38719482	38729150				NA	NA
ENSSSCG00000013090		2	10430342	10437960	ENSBTAG00000046038		29	38151626	38158845	ENSOARG00000008931		21	38457894	38462891				NA	NA
ENSSSCG00000013090		2	10430342	10437960	ENSBTAG00000046038		29	38151626	38158845	ENSOARG00000016286		21	36714148	36726784				NA	NA
ENSSSCG00000013090		2	10430342	10437960	ENSBTAG00000046038		29	38151626	38158845	ENSOARG00000010613		21	38643695	38652347				NA	NA
ENSSSCG00000013090		2	10430342	10437960	ENSBTAG00000046038		29	38151626	38158845	ENSOARG00000018895		JH921744.1	42881	76993				NA	NA
ENSSSCG00000013090		2	10430342	10437960	ENSBTAG00000046038		29	38151626	38158845	ENSOARG00000007433		21	38035748	38045306				NA	NA
ENSSSCG00000013090		2	10430342	10437960	ENSBTAG00000046038		29	38151626	38158845	ENSOARG00000007722		21	38175628	38185249				NA	NA
ENSSSCG00000013090		2	10430342	10437960	ENSBTAG00000046038		29	38151626	38158845	ENSOARG00000005398		21	37793650	37800916				NA	NA
ENSSSCG00000013090		2	10430342	10437960	ENSBTAG00000046686		29	39098027	39101023	ENSOARG00000011295		21	38797731	38806693				NA	NA
ENSSSCG00000013090		2	10430342	10437960	ENSBTAG00000046686		29	39098027	39101023	ENSOARG00000004557		21	37520229	37528684				NA	NA
ENSSSCG00000013090		2	10430342	10437960	ENSBTAG00000046686		29	39098027	39101023	ENSOARG00000005052		21	37656137	37664935				NA	NA
ENSSSCG00000013090		2	10430342	10437960	ENSBTAG00000046686		29	39098027	39101023	ENSOARG00000001993		21	36957652	36966698				NA	NA
ENSSSCG00000013090		2	10430342	10437960	ENSBTAG00000046686		29	39098027	39101023	ENSOARG00000008805		21	38410652	38422196				NA	NA
ENSSSCG00000013090		2	10430342	10437960	ENSBTAG00000046686		29	39098027	39101023	ENSOARG00000012150		21	39139051	39148260				NA	NA
ENSSSCG00000013090		2	10430342	10437960	ENSBTAG00000046686		29	39098027	39101023	ENSOARG00000009820		21	38555478	38700649				NA	NA
ENSSSCG00000013090		2	10430342	10437960	ENSBTAG00000046686		29	39098027	39101023	ENSOARG00000007519		21	38078701	38087445				NA	NA
ENSSSCG00000013090		2	10430342	10437960	ENSBTAG00000046686		29	39098027	39101023	ENSOARG00000002478		JH922131.1	1043	10229				NA	NA
ENSSSCG00000013090		2	10430342	10437960	ENSBTAG00000046686		29	39098027	39101023	ENSOARG00000000525		21	36811330	36819081				NA	NA
ENSSSCG00000013090		2	10430342	10437960	ENSBTAG00000046686		29	39098027	39101023	ENSOARG00000005407		21	37831060	37839504				NA	NA
ENSSSCG00000013090		2	10430342	10437960	ENSBTAG00000046686		29	39098027	39101023	ENSOARG00000000554		21	36832900	36841666				NA	NA
ENSSSCG00000013090		2	10430342	10437960	ENSBTAG00000046686		29	39098027	39101023	ENSOARG00000019069		AMGL01126674.1	21	1358				NA	NA
ENSSSCG00000013090		2	10430342	10437960	ENSBTAG00000046686		29	39098027	39101023	ENSOARG00000016454		21	36773591	36782898				NA	NA
ENSSSCG00000013090		2	10430342	10437960	ENSBTAG00000046686		29	39098027	39101023	ENSOARG00000001096		21	36898869	36907568				NA	NA
ENSSSCG00000013090		2	10430342	10437960	ENSBTAG00000046686		29	39098027	39101023	ENSOARG00000007135		21	37988416	37998752				NA	NA
ENSSSCG00000013090		2	10430342	10437960	ENSBTAG00000046686		29	39098027	39101023	ENSOARG00000000350		21	36795200	36804316				NA	NA
ENSSSCG00000013090		2	10430342	10437960	ENSBTAG00000046686		29	39098027	39101023	ENSOARG00000002825		21	37023641	37033404				NA	NA
ENSSSCG00000013090		2	10430342	10437960	ENSBTAG00000046686		29	39098027	39101023	ENSOARG00000008590		21	38338031	38347048				NA	NA
ENSSSCG00000013090		2	10430342	10437960	ENSBTAG00000046686		29	39098027	39101023	ENSOARG00000004098		21	37359746	37368491				NA	NA
ENSSSCG00000013090		2	10430342	10437960	ENSBTAG00000046686		29	39098027	39101023	ENSOARG00000006110		21	37857129	38232441				NA	NA
ENSSSCG00000013090		2	10430342	10437960	ENSBTAG00000046686		29	39098027	39101023	ENSOARG00000003295		21	37107927	37116861				NA	NA
ENSSSCG00000013090		2	10430342	10437960	ENSBTAG00000046686		29	39098027	39101023	ENSOARG00000000700		21	36869117	36878095				NA	NA
ENSSSCG00000013090		2	10430342	10437960	ENSBTAG00000046686		29	39098027	39101023	ENSOARG00000003462		21	37177858	37186081				NA	NA
ENSSSCG00000013090		2	10430342	10437960	ENSBTAG00000046686		29	39098027	39101023	ENSOARG00000004722		21	37556107	37564986				NA	NA
ENSSSCG00000013090		2	10430342	10437960	ENSBTAG00000046686		29	39098027	39101023	ENSOARG00000003671		21	37205659	37214599				NA	NA
ENSSSCG00000013090		2	10430342	10437960	ENSBTAG00000046686		29	39098027	39101023	ENSOARG00000011496		21	38841008	38860906				NA	NA
ENSSSCG00000013090		2	10430342	10437960	ENSBTAG00000046686		29	39098027	39101023	ENSOARG00000005244		21	37748194	37760092				NA	NA
ENSSSCG00000013090		2	10430342	10437960	ENSBTAG00000046686		29	39098027	39101023	ENSOARG00000002184		JH922958.1	3654	8660				NA	NA
ENSSSCG00000013090		2	10430342	10437960	ENSBTAG00000046686		29	39098027	39101023	ENSOARG00000011423		21	38817666	38828095				NA	NA
ENSSSCG00000013090		2	10430342	10437960	ENSBTAG00000046686		29	39098027	39101023	ENSOARG00000011556		21	38944974	38954376				NA	NA
ENSSSCG00000013090		2	10430342	10437960	ENSBTAG00000046686		29	39098027	39101023	ENSOARG00000010340		21	38621009	38629150				NA	NA
ENSSSCG00000013090		2	10430342	10437960	ENSBTAG00000046686		29	39098027	39101023	ENSOARG00000001484		21	36923278	36933214				NA	NA
ENSSSCG00000013090		2	10430342	10437960	ENSBTAG00000046686		29	39098027	39101023	ENSOARG00000009227		21	38539103	38547817				NA	NA
ENSSSCG00000013090		2	10430342	10437960	ENSBTAG00000046686		29	39098027	39101023	ENSOARG00000003195		21	37065966	37074935				NA	NA
ENSSSCG00000013090		2	10430342	10437960	ENSBTAG00000046686		29	39098027	39101023	ENSOARG00000018843		JH921744.1	25	6366				NA	NA
ENSSSCG00000013090		2	10430342	10437960	ENSBTAG00000046686		29	39098027	39101023	ENSOARG00000008256	PAG10	21	38239035	38247934				NA	NA
ENSSSCG00000013090		2	10430342	10437960	ENSBTAG00000046686		29	39098027	39101023	ENSOARG00000011031		JH921731.1	3431	11645				NA	NA
ENSSSCG00000013090		2	10430342	10437960	ENSBTAG00000046686		29	39098027	39101023	ENSOARG00000011070		21	38719482	38729150				NA	NA
ENSSSCG00000013090		2	10430342	10437960	ENSBTAG00000046686		29	39098027	39101023	ENSOARG00000008931		21	38457894	38462891				NA	NA
ENSSSCG00000013090		2	10430342	10437960	ENSBTAG00000046686		29	39098027	39101023	ENSOARG00000016286		21	36714148	36726784				NA	NA
ENSSSCG00000013090		2	10430342	10437960	ENSBTAG00000046686		29	39098027	39101023	ENSOARG00000010613		21	38643695	38652347				NA	NA
ENSSSCG00000013090		2	10430342	10437960	ENSBTAG00000046686		29	39098027	39101023	ENSOARG00000018895		JH921744.1	42881	76993				NA	NA
ENSSSCG00000013090		2	10430342	10437960	ENSBTAG00000046686		29	39098027	39101023	ENSOARG00000007433		21	38035748	38045306				NA	NA
ENSSSCG00000013090		2	10430342	10437960	ENSBTAG00000046686		29	39098027	39101023	ENSOARG00000007722		21	38175628	38185249				NA	NA
ENSSSCG00000013090		2	10430342	10437960	ENSBTAG00000046686		29	39098027	39101023	ENSOARG00000005398		21	37793650	37800916				NA	NA
ENSSSCG00000013090		2	10430342	10437960	ENSBTAG00000048202		29	38647412	38650395	ENSOARG00000011295		21	38797731	38806693				NA	NA
ENSSSCG00000013090		2	10430342	10437960	ENSBTAG00000048202		29	38647412	38650395	ENSOARG00000004557		21	37520229	37528684				NA	NA
ENSSSCG00000013090		2	10430342	10437960	ENSBTAG00000048202		29	38647412	38650395	ENSOARG00000005052		21	37656137	37664935				NA	NA
ENSSSCG00000013090		2	10430342	10437960	ENSBTAG00000048202		29	38647412	38650395	ENSOARG00000001993		21	36957652	36966698				NA	NA
ENSSSCG00000013090		2	10430342	10437960	ENSBTAG00000048202		29	38647412	38650395	ENSOARG00000008805		21	38410652	38422196				NA	NA
ENSSSCG00000013090		2	10430342	10437960	ENSBTAG00000048202		29	38647412	38650395	ENSOARG00000012150		21	39139051	39148260				NA	NA
ENSSSCG00000013090		2	10430342	10437960	ENSBTAG00000048202		29	38647412	38650395	ENSOARG00000009820		21	38555478	38700649				NA	NA
ENSSSCG00000013090		2	10430342	10437960	ENSBTAG00000048202		29	38647412	38650395	ENSOARG00000007519		21	38078701	38087445				NA	NA
ENSSSCG00000013090		2	10430342	10437960	ENSBTAG00000048202		29	38647412	38650395	ENSOARG00000002478		JH922131.1	1043	10229				NA	NA
ENSSSCG00000013090		2	10430342	10437960	ENSBTAG00000048202		29	38647412	38650395	ENSOARG00000000525		21	36811330	36819081				NA	NA
ENSSSCG00000013090		2	10430342	10437960	ENSBTAG00000048202		29	38647412	38650395	ENSOARG00000005407		21	37831060	37839504				NA	NA
ENSSSCG00000013090		2	10430342	10437960	ENSBTAG00000048202		29	38647412	38650395	ENSOARG00000000554		21	36832900	36841666				NA	NA
ENSSSCG00000013090		2	10430342	10437960	ENSBTAG00000048202		29	38647412	38650395	ENSOARG00000019069		AMGL01126674.1	21	1358				NA	NA
ENSSSCG00000013090		2	10430342	10437960	ENSBTAG00000048202		29	38647412	38650395	ENSOARG00000016454		21	36773591	36782898				NA	NA
ENSSSCG00000013090		2	10430342	10437960	ENSBTAG00000048202		29	38647412	38650395	ENSOARG00000001096		21	36898869	36907568				NA	NA
ENSSSCG00000013090		2	10430342	10437960	ENSBTAG00000048202		29	38647412	38650395	ENSOARG00000007135		21	37988416	37998752				NA	NA
ENSSSCG00000013090		2	10430342	10437960	ENSBTAG00000048202		29	38647412	38650395	ENSOARG00000000350		21	36795200	36804316				NA	NA
ENSSSCG00000013090		2	10430342	10437960	ENSBTAG00000048202		29	38647412	38650395	ENSOARG00000002825		21	37023641	37033404				NA	NA
ENSSSCG00000013090		2	10430342	10437960	ENSBTAG00000048202		29	38647412	38650395	ENSOARG00000008590		21	38338031	38347048				NA	NA
ENSSSCG00000013090		2	10430342	10437960	ENSBTAG00000048202		29	38647412	38650395	ENSOARG00000004098		21	37359746	37368491				NA	NA
ENSSSCG00000013090		2	10430342	10437960	ENSBTAG00000048202		29	38647412	38650395	ENSOARG00000006110		21	37857129	38232441				NA	NA
ENSSSCG00000013090		2	10430342	10437960	ENSBTAG00000048202		29	38647412	38650395	ENSOARG00000003295		21	37107927	37116861				NA	NA
ENSSSCG00000013090		2	10430342	10437960	ENSBTAG00000048202		29	38647412	38650395	ENSOARG00000000700		21	36869117	36878095				NA	NA
ENSSSCG00000013090		2	10430342	10437960	ENSBTAG00000048202		29	38647412	38650395	ENSOARG00000003462		21	37177858	37186081				NA	NA
ENSSSCG00000013090		2	10430342	10437960	ENSBTAG00000048202		29	38647412	38650395	ENSOARG00000004722		21	37556107	37564986				NA	NA
ENSSSCG00000013090		2	10430342	10437960	ENSBTAG00000048202		29	38647412	38650395	ENSOARG00000003671		21	37205659	37214599				NA	NA
ENSSSCG00000013090		2	10430342	10437960	ENSBTAG00000048202		29	38647412	38650395	ENSOARG00000011496		21	38841008	38860906				NA	NA
ENSSSCG00000013090		2	10430342	10437960	ENSBTAG00000048202		29	38647412	38650395	ENSOARG00000005244		21	37748194	37760092				NA	NA
ENSSSCG00000013090		2	10430342	10437960	ENSBTAG00000048202		29	38647412	38650395	ENSOARG00000002184		JH922958.1	3654	8660				NA	NA
ENSSSCG00000013090		2	10430342	10437960	ENSBTAG00000048202		29	38647412	38650395	ENSOARG00000011423		21	38817666	38828095				NA	NA
ENSSSCG00000013090		2	10430342	10437960	ENSBTAG00000048202		29	38647412	38650395	ENSOARG00000011556		21	38944974	38954376				NA	NA
ENSSSCG00000013090		2	10430342	10437960	ENSBTAG00000048202		29	38647412	38650395	ENSOARG00000010340		21	38621009	38629150				NA	NA
ENSSSCG00000013090		2	10430342	10437960	ENSBTAG00000048202		29	38647412	38650395	ENSOARG00000001484		21	36923278	36933214				NA	NA
ENSSSCG00000013090		2	10430342	10437960	ENSBTAG00000048202		29	38647412	38650395	ENSOARG00000009227		21	38539103	38547817				NA	NA
ENSSSCG00000013090		2	10430342	10437960	ENSBTAG00000048202		29	38647412	38650395	ENSOARG00000003195		21	37065966	37074935				NA	NA
ENSSSCG00000013090		2	10430342	10437960	ENSBTAG00000048202		29	38647412	38650395	ENSOARG00000018843		JH921744.1	25	6366				NA	NA
ENSSSCG00000013090		2	10430342	10437960	ENSBTAG00000048202		29	38647412	38650395	ENSOARG00000008256	PAG10	21	38239035	38247934				NA	NA
ENSSSCG00000013090		2	10430342	10437960	ENSBTAG00000048202		29	38647412	38650395	ENSOARG00000011031		JH921731.1	3431	11645				NA	NA
ENSSSCG00000013090		2	10430342	10437960	ENSBTAG00000048202		29	38647412	38650395	ENSOARG00000011070		21	38719482	38729150				NA	NA
ENSSSCG00000013090		2	10430342	10437960	ENSBTAG00000048202		29	38647412	38650395	ENSOARG00000008931		21	38457894	38462891				NA	NA
ENSSSCG00000013090		2	10430342	10437960	ENSBTAG00000048202		29	38647412	38650395	ENSOARG00000016286		21	36714148	36726784				NA	NA
ENSSSCG00000013090		2	10430342	10437960	ENSBTAG00000048202		29	38647412	38650395	ENSOARG00000010613		21	38643695	38652347				NA	NA
ENSSSCG00000013090		2	10430342	10437960	ENSBTAG00000048202		29	38647412	38650395	ENSOARG00000018895		JH921744.1	42881	76993				NA	NA
ENSSSCG00000013090		2	10430342	10437960	ENSBTAG00000048202		29	38647412	38650395	ENSOARG00000007433		21	38035748	38045306				NA	NA
ENSSSCG00000013090		2	10430342	10437960	ENSBTAG00000048202		29	38647412	38650395	ENSOARG00000007722		21	38175628	38185249				NA	NA
ENSSSCG00000013090		2	10430342	10437960	ENSBTAG00000048202		29	38647412	38650395	ENSOARG00000005398		21	37793650	37800916				NA	NA
ENSSSCG00000013090		2	10430342	10437960	ENSBTAG00000024611		29	37693387	37703026	ENSOARG00000011295		21	38797731	38806693				NA	NA
ENSSSCG00000013090		2	10430342	10437960	ENSBTAG00000024611		29	37693387	37703026	ENSOARG00000004557		21	37520229	37528684				NA	NA
ENSSSCG00000013090		2	10430342	10437960	ENSBTAG00000024611		29	37693387	37703026	ENSOARG00000005052		21	37656137	37664935				NA	NA
ENSSSCG00000013090		2	10430342	10437960	ENSBTAG00000024611		29	37693387	37703026	ENSOARG00000001993		21	36957652	36966698				NA	NA
ENSSSCG00000013090		2	10430342	10437960	ENSBTAG00000024611		29	37693387	37703026	ENSOARG00000008805		21	38410652	38422196				NA	NA
ENSSSCG00000013090		2	10430342	10437960	ENSBTAG00000024611		29	37693387	37703026	ENSOARG00000012150		21	39139051	39148260				NA	NA
ENSSSCG00000013090		2	10430342	10437960	ENSBTAG00000024611		29	37693387	37703026	ENSOARG00000009820		21	38555478	38700649				NA	NA
ENSSSCG00000013090		2	10430342	10437960	ENSBTAG00000024611		29	37693387	37703026	ENSOARG00000007519		21	38078701	38087445				NA	NA
ENSSSCG00000013090		2	10430342	10437960	ENSBTAG00000024611		29	37693387	37703026	ENSOARG00000002478		JH922131.1	1043	10229				NA	NA
ENSSSCG00000013090		2	10430342	10437960	ENSBTAG00000024611		29	37693387	37703026	ENSOARG00000000525		21	36811330	36819081				NA	NA
ENSSSCG00000013090		2	10430342	10437960	ENSBTAG00000024611		29	37693387	37703026	ENSOARG00000005407		21	37831060	37839504				NA	NA
ENSSSCG00000013090		2	10430342	10437960	ENSBTAG00000024611		29	37693387	37703026	ENSOARG00000000554		21	36832900	36841666				NA	NA
ENSSSCG00000013090		2	10430342	10437960	ENSBTAG00000024611		29	37693387	37703026	ENSOARG00000019069		AMGL01126674.1	21	1358				NA	NA
ENSSSCG00000013090		2	10430342	10437960	ENSBTAG00000024611		29	37693387	37703026	ENSOARG00000016454		21	36773591	36782898				NA	NA
ENSSSCG00000013090		2	10430342	10437960	ENSBTAG00000024611		29	37693387	37703026	ENSOARG00000001096		21	36898869	36907568				NA	NA
ENSSSCG00000013090		2	10430342	10437960	ENSBTAG00000024611		29	37693387	37703026	ENSOARG00000007135		21	37988416	37998752				NA	NA
ENSSSCG00000013090		2	10430342	10437960	ENSBTAG00000024611		29	37693387	37703026	ENSOARG00000000350		21	36795200	36804316				NA	NA
ENSSSCG00000013090		2	10430342	10437960	ENSBTAG00000024611		29	37693387	37703026	ENSOARG00000002825		21	37023641	37033404				NA	NA
ENSSSCG00000013090		2	10430342	10437960	ENSBTAG00000024611		29	37693387	37703026	ENSOARG00000008590		21	38338031	38347048				NA	NA
ENSSSCG00000013090		2	10430342	10437960	ENSBTAG00000024611		29	37693387	37703026	ENSOARG00000004098		21	37359746	37368491				NA	NA
ENSSSCG00000013090		2	10430342	10437960	ENSBTAG00000024611		29	37693387	37703026	ENSOARG00000006110		21	37857129	38232441				NA	NA
ENSSSCG00000013090		2	10430342	10437960	ENSBTAG00000024611		29	37693387	37703026	ENSOARG00000003295		21	37107927	37116861				NA	NA
ENSSSCG00000013090		2	10430342	10437960	ENSBTAG00000024611		29	37693387	37703026	ENSOARG00000000700		21	36869117	36878095				NA	NA
ENSSSCG00000013090		2	10430342	10437960	ENSBTAG00000024611		29	37693387	37703026	ENSOARG00000003462		21	37177858	37186081				NA	NA
ENSSSCG00000013090		2	10430342	10437960	ENSBTAG00000024611		29	37693387	37703026	ENSOARG00000004722		21	37556107	37564986				NA	NA
ENSSSCG00000013090		2	10430342	10437960	ENSBTAG00000024611		29	37693387	37703026	ENSOARG00000003671		21	37205659	37214599				NA	NA
ENSSSCG00000013090		2	10430342	10437960	ENSBTAG00000024611		29	37693387	37703026	ENSOARG00000011496		21	38841008	38860906				NA	NA
ENSSSCG00000013090		2	10430342	10437960	ENSBTAG00000024611		29	37693387	37703026	ENSOARG00000005244		21	37748194	37760092				NA	NA
ENSSSCG00000013090		2	10430342	10437960	ENSBTAG00000024611		29	37693387	37703026	ENSOARG00000002184		JH922958.1	3654	8660				NA	NA
ENSSSCG00000013090		2	10430342	10437960	ENSBTAG00000024611		29	37693387	37703026	ENSOARG00000011423		21	38817666	38828095				NA	NA
ENSSSCG00000013090		2	10430342	10437960	ENSBTAG00000024611		29	37693387	37703026	ENSOARG00000011556		21	38944974	38954376				NA	NA
ENSSSCG00000013090		2	10430342	10437960	ENSBTAG00000024611		29	37693387	37703026	ENSOARG00000010340		21	38621009	38629150				NA	NA
ENSSSCG00000013090		2	10430342	10437960	ENSBTAG00000024611		29	37693387	37703026	ENSOARG00000001484		21	36923278	36933214				NA	NA
ENSSSCG00000013090		2	10430342	10437960	ENSBTAG00000024611		29	37693387	37703026	ENSOARG00000009227		21	38539103	38547817				NA	NA
ENSSSCG00000013090		2	10430342	10437960	ENSBTAG00000024611		29	37693387	37703026	ENSOARG00000003195		21	37065966	37074935				NA	NA
ENSSSCG00000013090		2	10430342	10437960	ENSBTAG00000024611		29	37693387	37703026	ENSOARG00000018843		JH921744.1	25	6366				NA	NA
ENSSSCG00000013090		2	10430342	10437960	ENSBTAG00000024611		29	37693387	37703026	ENSOARG00000008256	PAG10	21	38239035	38247934				NA	NA
ENSSSCG00000013090		2	10430342	10437960	ENSBTAG00000024611		29	37693387	37703026	ENSOARG00000011031		JH921731.1	3431	11645				NA	NA
ENSSSCG00000013090		2	10430342	10437960	ENSBTAG00000024611		29	37693387	37703026	ENSOARG00000011070		21	38719482	38729150				NA	NA
ENSSSCG00000013090		2	10430342	10437960	ENSBTAG00000024611		29	37693387	37703026	ENSOARG00000008931		21	38457894	38462891				NA	NA
ENSSSCG00000013090		2	10430342	10437960	ENSBTAG00000024611		29	37693387	37703026	ENSOARG00000016286		21	36714148	36726784				NA	NA
ENSSSCG00000013090		2	10430342	10437960	ENSBTAG00000024611		29	37693387	37703026	ENSOARG00000010613		21	38643695	38652347				NA	NA
ENSSSCG00000013090		2	10430342	10437960	ENSBTAG00000024611		29	37693387	37703026	ENSOARG00000018895		JH921744.1	42881	76993				NA	NA
ENSSSCG00000013090		2	10430342	10437960	ENSBTAG00000024611		29	37693387	37703026	ENSOARG00000007433		21	38035748	38045306				NA	NA
ENSSSCG00000013090		2	10430342	10437960	ENSBTAG00000024611		29	37693387	37703026	ENSOARG00000007722		21	38175628	38185249				NA	NA
ENSSSCG00000013090		2	10430342	10437960	ENSBTAG00000024611		29	37693387	37703026	ENSOARG00000005398		21	37793650	37800916				NA	NA
ENSSSCG00000013090		2	10430342	10437960	ENSBTAG00000050440	PAG20	29	38428593	38437767	ENSOARG00000011295		21	38797731	38806693				NA	NA
ENSSSCG00000013090		2	10430342	10437960	ENSBTAG00000050440	PAG20	29	38428593	38437767	ENSOARG00000004557		21	37520229	37528684				NA	NA
ENSSSCG00000013090		2	10430342	10437960	ENSBTAG00000050440	PAG20	29	38428593	38437767	ENSOARG00000005052		21	37656137	37664935				NA	NA
ENSSSCG00000013090		2	10430342	10437960	ENSBTAG00000050440	PAG20	29	38428593	38437767	ENSOARG00000001993		21	36957652	36966698				NA	NA
ENSSSCG00000013090		2	10430342	10437960	ENSBTAG00000050440	PAG20	29	38428593	38437767	ENSOARG00000008805		21	38410652	38422196				NA	NA
ENSSSCG00000013090		2	10430342	10437960	ENSBTAG00000050440	PAG20	29	38428593	38437767	ENSOARG00000012150		21	39139051	39148260				NA	NA
ENSSSCG00000013090		2	10430342	10437960	ENSBTAG00000050440	PAG20	29	38428593	38437767	ENSOARG00000009820		21	38555478	38700649				NA	NA
ENSSSCG00000013090		2	10430342	10437960	ENSBTAG00000050440	PAG20	29	38428593	38437767	ENSOARG00000007519		21	38078701	38087445				NA	NA
ENSSSCG00000013090		2	10430342	10437960	ENSBTAG00000050440	PAG20	29	38428593	38437767	ENSOARG00000002478		JH922131.1	1043	10229				NA	NA
ENSSSCG00000013090		2	10430342	10437960	ENSBTAG00000050440	PAG20	29	38428593	38437767	ENSOARG00000000525		21	36811330	36819081				NA	NA
ENSSSCG00000013090		2	10430342	10437960	ENSBTAG00000050440	PAG20	29	38428593	38437767	ENSOARG00000005407		21	37831060	37839504				NA	NA
ENSSSCG00000013090		2	10430342	10437960	ENSBTAG00000050440	PAG20	29	38428593	38437767	ENSOARG00000000554		21	36832900	36841666				NA	NA
ENSSSCG00000013090		2	10430342	10437960	ENSBTAG00000050440	PAG20	29	38428593	38437767	ENSOARG00000019069		AMGL01126674.1	21	1358				NA	NA
ENSSSCG00000013090		2	10430342	10437960	ENSBTAG00000050440	PAG20	29	38428593	38437767	ENSOARG00000016454		21	36773591	36782898				NA	NA
ENSSSCG00000013090		2	10430342	10437960	ENSBTAG00000050440	PAG20	29	38428593	38437767	ENSOARG00000001096		21	36898869	36907568				NA	NA
ENSSSCG00000013090		2	10430342	10437960	ENSBTAG00000050440	PAG20	29	38428593	38437767	ENSOARG00000007135		21	37988416	37998752				NA	NA
ENSSSCG00000013090		2	10430342	10437960	ENSBTAG00000050440	PAG20	29	38428593	38437767	ENSOARG00000000350		21	36795200	36804316				NA	NA
ENSSSCG00000013090		2	10430342	10437960	ENSBTAG00000050440	PAG20	29	38428593	38437767	ENSOARG00000002825		21	37023641	37033404				NA	NA
ENSSSCG00000013090		2	10430342	10437960	ENSBTAG00000050440	PAG20	29	38428593	38437767	ENSOARG00000008590		21	38338031	38347048				NA	NA
ENSSSCG00000013090		2	10430342	10437960	ENSBTAG00000050440	PAG20	29	38428593	38437767	ENSOARG00000004098		21	37359746	37368491				NA	NA
ENSSSCG00000013090		2	10430342	10437960	ENSBTAG00000050440	PAG20	29	38428593	38437767	ENSOARG00000006110		21	37857129	38232441				NA	NA
ENSSSCG00000013090		2	10430342	10437960	ENSBTAG00000050440	PAG20	29	38428593	38437767	ENSOARG00000003295		21	37107927	37116861				NA	NA
ENSSSCG00000013090		2	10430342	10437960	ENSBTAG00000050440	PAG20	29	38428593	38437767	ENSOARG00000000700		21	36869117	36878095				NA	NA
ENSSSCG00000013090		2	10430342	10437960	ENSBTAG00000050440	PAG20	29	38428593	38437767	ENSOARG00000003462		21	37177858	37186081				NA	NA
ENSSSCG00000013090		2	10430342	10437960	ENSBTAG00000050440	PAG20	29	38428593	38437767	ENSOARG00000004722		21	37556107	37564986				NA	NA
ENSSSCG00000013090		2	10430342	10437960	ENSBTAG00000050440	PAG20	29	38428593	38437767	ENSOARG00000003671		21	37205659	37214599				NA	NA
ENSSSCG00000013090		2	10430342	10437960	ENSBTAG00000050440	PAG20	29	38428593	38437767	ENSOARG00000011496		21	38841008	38860906				NA	NA
ENSSSCG00000013090		2	10430342	10437960	ENSBTAG00000050440	PAG20	29	38428593	38437767	ENSOARG00000005244		21	37748194	37760092				NA	NA
ENSSSCG00000013090		2	10430342	10437960	ENSBTAG00000050440	PAG20	29	38428593	38437767	ENSOARG00000002184		JH922958.1	3654	8660				NA	NA
ENSSSCG00000013090		2	10430342	10437960	ENSBTAG00000050440	PAG20	29	38428593	38437767	ENSOARG00000011423		21	38817666	38828095				NA	NA
ENSSSCG00000013090		2	10430342	10437960	ENSBTAG00000050440	PAG20	29	38428593	38437767	ENSOARG00000011556		21	38944974	38954376				NA	NA
ENSSSCG00000013090		2	10430342	10437960	ENSBTAG00000050440	PAG20	29	38428593	38437767	ENSOARG00000010340		21	38621009	38629150				NA	NA
ENSSSCG00000013090		2	10430342	10437960	ENSBTAG00000050440	PAG20	29	38428593	38437767	ENSOARG00000001484		21	36923278	36933214				NA	NA
ENSSSCG00000013090		2	10430342	10437960	ENSBTAG00000050440	PAG20	29	38428593	38437767	ENSOARG00000009227		21	38539103	38547817				NA	NA
ENSSSCG00000013090		2	10430342	10437960	ENSBTAG00000050440	PAG20	29	38428593	38437767	ENSOARG00000003195		21	37065966	37074935				NA	NA
ENSSSCG00000013090		2	10430342	10437960	ENSBTAG00000050440	PAG20	29	38428593	38437767	ENSOARG00000018843		JH921744.1	25	6366				NA	NA
ENSSSCG00000013090		2	10430342	10437960	ENSBTAG00000050440	PAG20	29	38428593	38437767	ENSOARG00000008256	PAG10	21	38239035	38247934				NA	NA
ENSSSCG00000013090		2	10430342	10437960	ENSBTAG00000050440	PAG20	29	38428593	38437767	ENSOARG00000011031		JH921731.1	3431	11645				NA	NA
ENSSSCG00000013090		2	10430342	10437960	ENSBTAG00000050440	PAG20	29	38428593	38437767	ENSOARG00000011070		21	38719482	38729150				NA	NA
ENSSSCG00000013090		2	10430342	10437960	ENSBTAG00000050440	PAG20	29	38428593	38437767	ENSOARG00000008931		21	38457894	38462891				NA	NA
ENSSSCG00000013090		2	10430342	10437960	ENSBTAG00000050440	PAG20	29	38428593	38437767	ENSOARG00000016286		21	36714148	36726784				NA	NA
ENSSSCG00000013090		2	10430342	10437960	ENSBTAG00000050440	PAG20	29	38428593	38437767	ENSOARG00000010613		21	38643695	38652347				NA	NA
ENSSSCG00000013090		2	10430342	10437960	ENSBTAG00000050440	PAG20	29	38428593	38437767	ENSOARG00000018895		JH921744.1	42881	76993				NA	NA
ENSSSCG00000013090		2	10430342	10437960	ENSBTAG00000050440	PAG20	29	38428593	38437767	ENSOARG00000007433		21	38035748	38045306				NA	NA
ENSSSCG00000013090		2	10430342	10437960	ENSBTAG00000050440	PAG20	29	38428593	38437767	ENSOARG00000007722		21	38175628	38185249				NA	NA
ENSSSCG00000013090		2	10430342	10437960	ENSBTAG00000050440	PAG20	29	38428593	38437767	ENSOARG00000005398		21	37793650	37800916				NA	NA
ENSSSCG00000013090		2	10430342	10437960	ENSBTAG00000047141	PAG7	29	37942844	38048511	ENSOARG00000011295		21	38797731	38806693				NA	NA
ENSSSCG00000013090		2	10430342	10437960	ENSBTAG00000047141	PAG7	29	37942844	38048511	ENSOARG00000004557		21	37520229	37528684				NA	NA
ENSSSCG00000013090		2	10430342	10437960	ENSBTAG00000047141	PAG7	29	37942844	38048511	ENSOARG00000005052		21	37656137	37664935				NA	NA
ENSSSCG00000013090		2	10430342	10437960	ENSBTAG00000047141	PAG7	29	37942844	38048511	ENSOARG00000001993		21	36957652	36966698				NA	NA
ENSSSCG00000013090		2	10430342	10437960	ENSBTAG00000047141	PAG7	29	37942844	38048511	ENSOARG00000008805		21	38410652	38422196				NA	NA
ENSSSCG00000013090		2	10430342	10437960	ENSBTAG00000047141	PAG7	29	37942844	38048511	ENSOARG00000012150		21	39139051	39148260				NA	NA
ENSSSCG00000013090		2	10430342	10437960	ENSBTAG00000047141	PAG7	29	37942844	38048511	ENSOARG00000009820		21	38555478	38700649				NA	NA
ENSSSCG00000013090		2	10430342	10437960	ENSBTAG00000047141	PAG7	29	37942844	38048511	ENSOARG00000007519		21	38078701	38087445				NA	NA
ENSSSCG00000013090		2	10430342	10437960	ENSBTAG00000047141	PAG7	29	37942844	38048511	ENSOARG00000002478		JH922131.1	1043	10229				NA	NA
ENSSSCG00000013090		2	10430342	10437960	ENSBTAG00000047141	PAG7	29	37942844	38048511	ENSOARG00000000525		21	36811330	36819081				NA	NA
ENSSSCG00000013090		2	10430342	10437960	ENSBTAG00000047141	PAG7	29	37942844	38048511	ENSOARG00000005407		21	37831060	37839504				NA	NA
ENSSSCG00000013090		2	10430342	10437960	ENSBTAG00000047141	PAG7	29	37942844	38048511	ENSOARG00000000554		21	36832900	36841666				NA	NA
ENSSSCG00000013090		2	10430342	10437960	ENSBTAG00000047141	PAG7	29	37942844	38048511	ENSOARG00000019069		AMGL01126674.1	21	1358				NA	NA
ENSSSCG00000013090		2	10430342	10437960	ENSBTAG00000047141	PAG7	29	37942844	38048511	ENSOARG00000016454		21	36773591	36782898				NA	NA
ENSSSCG00000013090		2	10430342	10437960	ENSBTAG00000047141	PAG7	29	37942844	38048511	ENSOARG00000001096		21	36898869	36907568				NA	NA
ENSSSCG00000013090		2	10430342	10437960	ENSBTAG00000047141	PAG7	29	37942844	38048511	ENSOARG00000007135		21	37988416	37998752				NA	NA
ENSSSCG00000013090		2	10430342	10437960	ENSBTAG00000047141	PAG7	29	37942844	38048511	ENSOARG00000000350		21	36795200	36804316				NA	NA
ENSSSCG00000013090		2	10430342	10437960	ENSBTAG00000047141	PAG7	29	37942844	38048511	ENSOARG00000002825		21	37023641	37033404				NA	NA
ENSSSCG00000013090		2	10430342	10437960	ENSBTAG00000047141	PAG7	29	37942844	38048511	ENSOARG00000008590		21	38338031	38347048				NA	NA
ENSSSCG00000013090		2	10430342	10437960	ENSBTAG00000047141	PAG7	29	37942844	38048511	ENSOARG00000004098		21	37359746	37368491				NA	NA
ENSSSCG00000013090		2	10430342	10437960	ENSBTAG00000047141	PAG7	29	37942844	38048511	ENSOARG00000006110		21	37857129	38232441				NA	NA
ENSSSCG00000013090		2	10430342	10437960	ENSBTAG00000047141	PAG7	29	37942844	38048511	ENSOARG00000003295		21	37107927	37116861				NA	NA
ENSSSCG00000013090		2	10430342	10437960	ENSBTAG00000047141	PAG7	29	37942844	38048511	ENSOARG00000000700		21	36869117	36878095				NA	NA
ENSSSCG00000013090		2	10430342	10437960	ENSBTAG00000047141	PAG7	29	37942844	38048511	ENSOARG00000003462		21	37177858	37186081				NA	NA
ENSSSCG00000013090		2	10430342	10437960	ENSBTAG00000047141	PAG7	29	37942844	38048511	ENSOARG00000004722		21	37556107	37564986				NA	NA
ENSSSCG00000013090		2	10430342	10437960	ENSBTAG00000047141	PAG7	29	37942844	38048511	ENSOARG00000003671		21	37205659	37214599				NA	NA
ENSSSCG00000013090		2	10430342	10437960	ENSBTAG00000047141	PAG7	29	37942844	38048511	ENSOARG00000011496		21	38841008	38860906				NA	NA
ENSSSCG00000013090		2	10430342	10437960	ENSBTAG00000047141	PAG7	29	37942844	38048511	ENSOARG00000005244		21	37748194	37760092				NA	NA
ENSSSCG00000013090		2	10430342	10437960	ENSBTAG00000047141	PAG7	29	37942844	38048511	ENSOARG00000002184		JH922958.1	3654	8660				NA	NA
ENSSSCG00000013090		2	10430342	10437960	ENSBTAG00000047141	PAG7	29	37942844	38048511	ENSOARG00000011423		21	38817666	38828095				NA	NA
ENSSSCG00000013090		2	10430342	10437960	ENSBTAG00000047141	PAG7	29	37942844	38048511	ENSOARG00000011556		21	38944974	38954376				NA	NA
ENSSSCG00000013090		2	10430342	10437960	ENSBTAG00000047141	PAG7	29	37942844	38048511	ENSOARG00000010340		21	38621009	38629150				NA	NA
ENSSSCG00000013090		2	10430342	10437960	ENSBTAG00000047141	PAG7	29	37942844	38048511	ENSOARG00000001484		21	36923278	36933214				NA	NA
ENSSSCG00000013090		2	10430342	10437960	ENSBTAG00000047141	PAG7	29	37942844	38048511	ENSOARG00000009227		21	38539103	38547817				NA	NA
ENSSSCG00000013090		2	10430342	10437960	ENSBTAG00000047141	PAG7	29	37942844	38048511	ENSOARG00000003195		21	37065966	37074935				NA	NA
ENSSSCG00000013090		2	10430342	10437960	ENSBTAG00000047141	PAG7	29	37942844	38048511	ENSOARG00000018843		JH921744.1	25	6366				NA	NA
ENSSSCG00000013090		2	10430342	10437960	ENSBTAG00000047141	PAG7	29	37942844	38048511	ENSOARG00000008256	PAG10	21	38239035	38247934				NA	NA
ENSSSCG00000013090		2	10430342	10437960	ENSBTAG00000047141	PAG7	29	37942844	38048511	ENSOARG00000011031		JH921731.1	3431	11645				NA	NA
ENSSSCG00000013090		2	10430342	10437960	ENSBTAG00000047141	PAG7	29	37942844	38048511	ENSOARG00000011070		21	38719482	38729150				NA	NA
ENSSSCG00000013090		2	10430342	10437960	ENSBTAG00000047141	PAG7	29	37942844	38048511	ENSOARG00000008931		21	38457894	38462891				NA	NA
ENSSSCG00000013090		2	10430342	10437960	ENSBTAG00000047141	PAG7	29	37942844	38048511	ENSOARG00000016286		21	36714148	36726784				NA	NA
ENSSSCG00000013090		2	10430342	10437960	ENSBTAG00000047141	PAG7	29	37942844	38048511	ENSOARG00000010613		21	38643695	38652347				NA	NA
ENSSSCG00000013090		2	10430342	10437960	ENSBTAG00000047141	PAG7	29	37942844	38048511	ENSOARG00000018895		JH921744.1	42881	76993				NA	NA
ENSSSCG00000013090		2	10430342	10437960	ENSBTAG00000047141	PAG7	29	37942844	38048511	ENSOARG00000007433		21	38035748	38045306				NA	NA
ENSSSCG00000013090		2	10430342	10437960	ENSBTAG00000047141	PAG7	29	37942844	38048511	ENSOARG00000007722		21	38175628	38185249				NA	NA
ENSSSCG00000013090		2	10430342	10437960	ENSBTAG00000047141	PAG7	29	37942844	38048511	ENSOARG00000005398		21	37793650	37800916				NA	NA
ENSSSCG00000013090		2	10430342	10437960	ENSBTAG00000054663	PAG5	29	37788685	37797590	ENSOARG00000011295		21	38797731	38806693				NA	NA
ENSSSCG00000013090		2	10430342	10437960	ENSBTAG00000054663	PAG5	29	37788685	37797590	ENSOARG00000004557		21	37520229	37528684				NA	NA
ENSSSCG00000013090		2	10430342	10437960	ENSBTAG00000054663	PAG5	29	37788685	37797590	ENSOARG00000005052		21	37656137	37664935				NA	NA
ENSSSCG00000013090		2	10430342	10437960	ENSBTAG00000054663	PAG5	29	37788685	37797590	ENSOARG00000001993		21	36957652	36966698				NA	NA
ENSSSCG00000013090		2	10430342	10437960	ENSBTAG00000054663	PAG5	29	37788685	37797590	ENSOARG00000008805		21	38410652	38422196				NA	NA
ENSSSCG00000013090		2	10430342	10437960	ENSBTAG00000054663	PAG5	29	37788685	37797590	ENSOARG00000012150		21	39139051	39148260				NA	NA
ENSSSCG00000013090		2	10430342	10437960	ENSBTAG00000054663	PAG5	29	37788685	37797590	ENSOARG00000009820		21	38555478	38700649				NA	NA
ENSSSCG00000013090		2	10430342	10437960	ENSBTAG00000054663	PAG5	29	37788685	37797590	ENSOARG00000007519		21	38078701	38087445				NA	NA
ENSSSCG00000013090		2	10430342	10437960	ENSBTAG00000054663	PAG5	29	37788685	37797590	ENSOARG00000002478		JH922131.1	1043	10229				NA	NA
ENSSSCG00000013090		2	10430342	10437960	ENSBTAG00000054663	PAG5	29	37788685	37797590	ENSOARG00000000525		21	36811330	36819081				NA	NA
ENSSSCG00000013090		2	10430342	10437960	ENSBTAG00000054663	PAG5	29	37788685	37797590	ENSOARG00000005407		21	37831060	37839504				NA	NA
ENSSSCG00000013090		2	10430342	10437960	ENSBTAG00000054663	PAG5	29	37788685	37797590	ENSOARG00000000554		21	36832900	36841666				NA	NA
ENSSSCG00000013090		2	10430342	10437960	ENSBTAG00000054663	PAG5	29	37788685	37797590	ENSOARG00000019069		AMGL01126674.1	21	1358				NA	NA
ENSSSCG00000013090		2	10430342	10437960	ENSBTAG00000054663	PAG5	29	37788685	37797590	ENSOARG00000016454		21	36773591	36782898				NA	NA
ENSSSCG00000013090		2	10430342	10437960	ENSBTAG00000054663	PAG5	29	37788685	37797590	ENSOARG00000001096		21	36898869	36907568				NA	NA
ENSSSCG00000013090		2	10430342	10437960	ENSBTAG00000054663	PAG5	29	37788685	37797590	ENSOARG00000007135		21	37988416	37998752				NA	NA
ENSSSCG00000013090		2	10430342	10437960	ENSBTAG00000054663	PAG5	29	37788685	37797590	ENSOARG00000000350		21	36795200	36804316				NA	NA
ENSSSCG00000013090		2	10430342	10437960	ENSBTAG00000054663	PAG5	29	37788685	37797590	ENSOARG00000002825		21	37023641	37033404				NA	NA
ENSSSCG00000013090		2	10430342	10437960	ENSBTAG00000054663	PAG5	29	37788685	37797590	ENSOARG00000008590		21	38338031	38347048				NA	NA
ENSSSCG00000013090		2	10430342	10437960	ENSBTAG00000054663	PAG5	29	37788685	37797590	ENSOARG00000004098		21	37359746	37368491				NA	NA
ENSSSCG00000013090		2	10430342	10437960	ENSBTAG00000054663	PAG5	29	37788685	37797590	ENSOARG00000006110		21	37857129	38232441				NA	NA
ENSSSCG00000013090		2	10430342	10437960	ENSBTAG00000054663	PAG5	29	37788685	37797590	ENSOARG00000003295		21	37107927	37116861				NA	NA
ENSSSCG00000013090		2	10430342	10437960	ENSBTAG00000054663	PAG5	29	37788685	37797590	ENSOARG00000000700		21	36869117	36878095				NA	NA
ENSSSCG00000013090		2	10430342	10437960	ENSBTAG00000054663	PAG5	29	37788685	37797590	ENSOARG00000003462		21	37177858	37186081				NA	NA
ENSSSCG00000013090		2	10430342	10437960	ENSBTAG00000054663	PAG5	29	37788685	37797590	ENSOARG00000004722		21	37556107	37564986				NA	NA
ENSSSCG00000013090		2	10430342	10437960	ENSBTAG00000054663	PAG5	29	37788685	37797590	ENSOARG00000003671		21	37205659	37214599				NA	NA
ENSSSCG00000013090		2	10430342	10437960	ENSBTAG00000054663	PAG5	29	37788685	37797590	ENSOARG00000011496		21	38841008	38860906				NA	NA
ENSSSCG00000013090		2	10430342	10437960	ENSBTAG00000054663	PAG5	29	37788685	37797590	ENSOARG00000005244		21	37748194	37760092				NA	NA
ENSSSCG00000013090		2	10430342	10437960	ENSBTAG00000054663	PAG5	29	37788685	37797590	ENSOARG00000002184		JH922958.1	3654	8660				NA	NA
ENSSSCG00000013090		2	10430342	10437960	ENSBTAG00000054663	PAG5	29	37788685	37797590	ENSOARG00000011423		21	38817666	38828095				NA	NA
ENSSSCG00000013090		2	10430342	10437960	ENSBTAG00000054663	PAG5	29	37788685	37797590	ENSOARG00000011556		21	38944974	38954376				NA	NA
ENSSSCG00000013090		2	10430342	10437960	ENSBTAG00000054663	PAG5	29	37788685	37797590	ENSOARG00000010340		21	38621009	38629150				NA	NA
ENSSSCG00000013090		2	10430342	10437960	ENSBTAG00000054663	PAG5	29	37788685	37797590	ENSOARG00000001484		21	36923278	36933214				NA	NA
ENSSSCG00000013090		2	10430342	10437960	ENSBTAG00000054663	PAG5	29	37788685	37797590	ENSOARG00000009227		21	38539103	38547817				NA	NA
ENSSSCG00000013090		2	10430342	10437960	ENSBTAG00000054663	PAG5	29	37788685	37797590	ENSOARG00000003195		21	37065966	37074935				NA	NA
ENSSSCG00000013090		2	10430342	10437960	ENSBTAG00000054663	PAG5	29	37788685	37797590	ENSOARG00000018843		JH921744.1	25	6366				NA	NA
ENSSSCG00000013090		2	10430342	10437960	ENSBTAG00000054663	PAG5	29	37788685	37797590	ENSOARG00000008256	PAG10	21	38239035	38247934				NA	NA
ENSSSCG00000013090		2	10430342	10437960	ENSBTAG00000054663	PAG5	29	37788685	37797590	ENSOARG00000011031		JH921731.1	3431	11645				NA	NA
ENSSSCG00000013090		2	10430342	10437960	ENSBTAG00000054663	PAG5	29	37788685	37797590	ENSOARG00000011070		21	38719482	38729150				NA	NA
ENSSSCG00000013090		2	10430342	10437960	ENSBTAG00000054663	PAG5	29	37788685	37797590	ENSOARG00000008931		21	38457894	38462891				NA	NA
ENSSSCG00000013090		2	10430342	10437960	ENSBTAG00000054663	PAG5	29	37788685	37797590	ENSOARG00000016286		21	36714148	36726784				NA	NA
ENSSSCG00000013090		2	10430342	10437960	ENSBTAG00000054663	PAG5	29	37788685	37797590	ENSOARG00000010613		21	38643695	38652347				NA	NA
ENSSSCG00000013090		2	10430342	10437960	ENSBTAG00000054663	PAG5	29	37788685	37797590	ENSOARG00000018895		JH921744.1	42881	76993				NA	NA
ENSSSCG00000013090		2	10430342	10437960	ENSBTAG00000054663	PAG5	29	37788685	37797590	ENSOARG00000007433		21	38035748	38045306				NA	NA
ENSSSCG00000013090		2	10430342	10437960	ENSBTAG00000054663	PAG5	29	37788685	37797590	ENSOARG00000007722		21	38175628	38185249				NA	NA
ENSSSCG00000013090		2	10430342	10437960	ENSBTAG00000054663	PAG5	29	37788685	37797590	ENSOARG00000005398		21	37793650	37800916				NA	NA
ENSSSCG00000013090		2	10430342	10437960	ENSBTAG00000019173	PAG12	29	37655999	37666176	ENSOARG00000011295		21	38797731	38806693				NA	NA
ENSSSCG00000013090		2	10430342	10437960	ENSBTAG00000019173	PAG12	29	37655999	37666176	ENSOARG00000004557		21	37520229	37528684				NA	NA
ENSSSCG00000013090		2	10430342	10437960	ENSBTAG00000019173	PAG12	29	37655999	37666176	ENSOARG00000005052		21	37656137	37664935				NA	NA
ENSSSCG00000013090		2	10430342	10437960	ENSBTAG00000019173	PAG12	29	37655999	37666176	ENSOARG00000001993		21	36957652	36966698				NA	NA
ENSSSCG00000013090		2	10430342	10437960	ENSBTAG00000019173	PAG12	29	37655999	37666176	ENSOARG00000008805		21	38410652	38422196				NA	NA
ENSSSCG00000013090		2	10430342	10437960	ENSBTAG00000019173	PAG12	29	37655999	37666176	ENSOARG00000012150		21	39139051	39148260				NA	NA
ENSSSCG00000013090		2	10430342	10437960	ENSBTAG00000019173	PAG12	29	37655999	37666176	ENSOARG00000009820		21	38555478	38700649				NA	NA
ENSSSCG00000013090		2	10430342	10437960	ENSBTAG00000019173	PAG12	29	37655999	37666176	ENSOARG00000007519		21	38078701	38087445				NA	NA
ENSSSCG00000013090		2	10430342	10437960	ENSBTAG00000019173	PAG12	29	37655999	37666176	ENSOARG00000002478		JH922131.1	1043	10229				NA	NA
ENSSSCG00000013090		2	10430342	10437960	ENSBTAG00000019173	PAG12	29	37655999	37666176	ENSOARG00000000525		21	36811330	36819081				NA	NA
ENSSSCG00000013090		2	10430342	10437960	ENSBTAG00000019173	PAG12	29	37655999	37666176	ENSOARG00000005407		21	37831060	37839504				NA	NA
ENSSSCG00000013090		2	10430342	10437960	ENSBTAG00000019173	PAG12	29	37655999	37666176	ENSOARG00000000554		21	36832900	36841666				NA	NA
ENSSSCG00000013090		2	10430342	10437960	ENSBTAG00000019173	PAG12	29	37655999	37666176	ENSOARG00000019069		AMGL01126674.1	21	1358				NA	NA
ENSSSCG00000013090		2	10430342	10437960	ENSBTAG00000019173	PAG12	29	37655999	37666176	ENSOARG00000016454		21	36773591	36782898				NA	NA
ENSSSCG00000013090		2	10430342	10437960	ENSBTAG00000019173	PAG12	29	37655999	37666176	ENSOARG00000001096		21	36898869	36907568				NA	NA
ENSSSCG00000013090		2	10430342	10437960	ENSBTAG00000019173	PAG12	29	37655999	37666176	ENSOARG00000007135		21	37988416	37998752				NA	NA
ENSSSCG00000013090		2	10430342	10437960	ENSBTAG00000019173	PAG12	29	37655999	37666176	ENSOARG00000000350		21	36795200	36804316				NA	NA
ENSSSCG00000013090		2	10430342	10437960	ENSBTAG00000019173	PAG12	29	37655999	37666176	ENSOARG00000002825		21	37023641	37033404				NA	NA
ENSSSCG00000013090		2	10430342	10437960	ENSBTAG00000019173	PAG12	29	37655999	37666176	ENSOARG00000008590		21	38338031	38347048				NA	NA
ENSSSCG00000013090		2	10430342	10437960	ENSBTAG00000019173	PAG12	29	37655999	37666176	ENSOARG00000004098		21	37359746	37368491				NA	NA
ENSSSCG00000013090		2	10430342	10437960	ENSBTAG00000019173	PAG12	29	37655999	37666176	ENSOARG00000006110		21	37857129	38232441				NA	NA
ENSSSCG00000013090		2	10430342	10437960	ENSBTAG00000019173	PAG12	29	37655999	37666176	ENSOARG00000003295		21	37107927	37116861				NA	NA
ENSSSCG00000013090		2	10430342	10437960	ENSBTAG00000019173	PAG12	29	37655999	37666176	ENSOARG00000000700		21	36869117	36878095				NA	NA
ENSSSCG00000013090		2	10430342	10437960	ENSBTAG00000019173	PAG12	29	37655999	37666176	ENSOARG00000003462		21	37177858	37186081				NA	NA
ENSSSCG00000013090		2	10430342	10437960	ENSBTAG00000019173	PAG12	29	37655999	37666176	ENSOARG00000004722		21	37556107	37564986				NA	NA
ENSSSCG00000013090		2	10430342	10437960	ENSBTAG00000019173	PAG12	29	37655999	37666176	ENSOARG00000003671		21	37205659	37214599				NA	NA
ENSSSCG00000013090		2	10430342	10437960	ENSBTAG00000019173	PAG12	29	37655999	37666176	ENSOARG00000011496		21	38841008	38860906				NA	NA
ENSSSCG00000013090		2	10430342	10437960	ENSBTAG00000019173	PAG12	29	37655999	37666176	ENSOARG00000005244		21	37748194	37760092				NA	NA
ENSSSCG00000013090		2	10430342	10437960	ENSBTAG00000019173	PAG12	29	37655999	37666176	ENSOARG00000002184		JH922958.1	3654	8660				NA	NA
ENSSSCG00000013090		2	10430342	10437960	ENSBTAG00000019173	PAG12	29	37655999	37666176	ENSOARG00000011423		21	38817666	38828095				NA	NA
ENSSSCG00000013090		2	10430342	10437960	ENSBTAG00000019173	PAG12	29	37655999	37666176	ENSOARG00000011556		21	38944974	38954376				NA	NA
ENSSSCG00000013090		2	10430342	10437960	ENSBTAG00000019173	PAG12	29	37655999	37666176	ENSOARG00000010340		21	38621009	38629150				NA	NA
ENSSSCG00000013090		2	10430342	10437960	ENSBTAG00000019173	PAG12	29	37655999	37666176	ENSOARG00000001484		21	36923278	36933214				NA	NA
ENSSSCG00000013090		2	10430342	10437960	ENSBTAG00000019173	PAG12	29	37655999	37666176	ENSOARG00000009227		21	38539103	38547817				NA	NA
ENSSSCG00000013090		2	10430342	10437960	ENSBTAG00000019173	PAG12	29	37655999	37666176	ENSOARG00000003195		21	37065966	37074935				NA	NA
ENSSSCG00000013090		2	10430342	10437960	ENSBTAG00000019173	PAG12	29	37655999	37666176	ENSOARG00000018843		JH921744.1	25	6366				NA	NA
ENSSSCG00000013090		2	10430342	10437960	ENSBTAG00000019173	PAG12	29	37655999	37666176	ENSOARG00000008256	PAG10	21	38239035	38247934				NA	NA
ENSSSCG00000013090		2	10430342	10437960	ENSBTAG00000019173	PAG12	29	37655999	37666176	ENSOARG00000011031		JH921731.1	3431	11645				NA	NA
ENSSSCG00000013090		2	10430342	10437960	ENSBTAG00000019173	PAG12	29	37655999	37666176	ENSOARG00000011070		21	38719482	38729150				NA	NA
ENSSSCG00000013090		2	10430342	10437960	ENSBTAG00000019173	PAG12	29	37655999	37666176	ENSOARG00000008931		21	38457894	38462891				NA	NA
ENSSSCG00000013090		2	10430342	10437960	ENSBTAG00000019173	PAG12	29	37655999	37666176	ENSOARG00000016286		21	36714148	36726784				NA	NA
ENSSSCG00000013090		2	10430342	10437960	ENSBTAG00000019173	PAG12	29	37655999	37666176	ENSOARG00000010613		21	38643695	38652347				NA	NA
ENSSSCG00000013090		2	10430342	10437960	ENSBTAG00000019173	PAG12	29	37655999	37666176	ENSOARG00000018895		JH921744.1	42881	76993				NA	NA
ENSSSCG00000013090		2	10430342	10437960	ENSBTAG00000019173	PAG12	29	37655999	37666176	ENSOARG00000007433		21	38035748	38045306				NA	NA
ENSSSCG00000013090		2	10430342	10437960	ENSBTAG00000019173	PAG12	29	37655999	37666176	ENSOARG00000007722		21	38175628	38185249				NA	NA
ENSSSCG00000013090		2	10430342	10437960	ENSBTAG00000019173	PAG12	29	37655999	37666176	ENSOARG00000005398		21	37793650	37800916				NA	NA
ENSSSCG00000013090		2	10430342	10437960	ENSBTAG00000051501		29	39664239	39673788	ENSOARG00000011295		21	38797731	38806693				NA	NA
ENSSSCG00000013090		2	10430342	10437960	ENSBTAG00000051501		29	39664239	39673788	ENSOARG00000004557		21	37520229	37528684				NA	NA
ENSSSCG00000013090		2	10430342	10437960	ENSBTAG00000051501		29	39664239	39673788	ENSOARG00000005052		21	37656137	37664935				NA	NA
ENSSSCG00000013090		2	10430342	10437960	ENSBTAG00000051501		29	39664239	39673788	ENSOARG00000001993		21	36957652	36966698				NA	NA
ENSSSCG00000013090		2	10430342	10437960	ENSBTAG00000051501		29	39664239	39673788	ENSOARG00000008805		21	38410652	38422196				NA	NA
ENSSSCG00000013090		2	10430342	10437960	ENSBTAG00000051501		29	39664239	39673788	ENSOARG00000012150		21	39139051	39148260				NA	NA
ENSSSCG00000013090		2	10430342	10437960	ENSBTAG00000051501		29	39664239	39673788	ENSOARG00000009820		21	38555478	38700649				NA	NA
ENSSSCG00000013090		2	10430342	10437960	ENSBTAG00000051501		29	39664239	39673788	ENSOARG00000007519		21	38078701	38087445				NA	NA
ENSSSCG00000013090		2	10430342	10437960	ENSBTAG00000051501		29	39664239	39673788	ENSOARG00000002478		JH922131.1	1043	10229				NA	NA
ENSSSCG00000013090		2	10430342	10437960	ENSBTAG00000051501		29	39664239	39673788	ENSOARG00000000525		21	36811330	36819081				NA	NA
ENSSSCG00000013090		2	10430342	10437960	ENSBTAG00000051501		29	39664239	39673788	ENSOARG00000005407		21	37831060	37839504				NA	NA
ENSSSCG00000013090		2	10430342	10437960	ENSBTAG00000051501		29	39664239	39673788	ENSOARG00000000554		21	36832900	36841666				NA	NA
ENSSSCG00000013090		2	10430342	10437960	ENSBTAG00000051501		29	39664239	39673788	ENSOARG00000019069		AMGL01126674.1	21	1358				NA	NA
ENSSSCG00000013090		2	10430342	10437960	ENSBTAG00000051501		29	39664239	39673788	ENSOARG00000016454		21	36773591	36782898				NA	NA
ENSSSCG00000013090		2	10430342	10437960	ENSBTAG00000051501		29	39664239	39673788	ENSOARG00000001096		21	36898869	36907568				NA	NA
ENSSSCG00000013090		2	10430342	10437960	ENSBTAG00000051501		29	39664239	39673788	ENSOARG00000007135		21	37988416	37998752				NA	NA
ENSSSCG00000013090		2	10430342	10437960	ENSBTAG00000051501		29	39664239	39673788	ENSOARG00000000350		21	36795200	36804316				NA	NA
ENSSSCG00000013090		2	10430342	10437960	ENSBTAG00000051501		29	39664239	39673788	ENSOARG00000002825		21	37023641	37033404				NA	NA
ENSSSCG00000013090		2	10430342	10437960	ENSBTAG00000051501		29	39664239	39673788	ENSOARG00000008590		21	38338031	38347048				NA	NA
ENSSSCG00000013090		2	10430342	10437960	ENSBTAG00000051501		29	39664239	39673788	ENSOARG00000004098		21	37359746	37368491				NA	NA
ENSSSCG00000013090		2	10430342	10437960	ENSBTAG00000051501		29	39664239	39673788	ENSOARG00000006110		21	37857129	38232441				NA	NA
ENSSSCG00000013090		2	10430342	10437960	ENSBTAG00000051501		29	39664239	39673788	ENSOARG00000003295		21	37107927	37116861				NA	NA
ENSSSCG00000013090		2	10430342	10437960	ENSBTAG00000051501		29	39664239	39673788	ENSOARG00000000700		21	36869117	36878095				NA	NA
ENSSSCG00000013090		2	10430342	10437960	ENSBTAG00000051501		29	39664239	39673788	ENSOARG00000003462		21	37177858	37186081				NA	NA
ENSSSCG00000013090		2	10430342	10437960	ENSBTAG00000051501		29	39664239	39673788	ENSOARG00000004722		21	37556107	37564986				NA	NA
ENSSSCG00000013090		2	10430342	10437960	ENSBTAG00000051501		29	39664239	39673788	ENSOARG00000003671		21	37205659	37214599				NA	NA
ENSSSCG00000013090		2	10430342	10437960	ENSBTAG00000051501		29	39664239	39673788	ENSOARG00000011496		21	38841008	38860906				NA	NA
ENSSSCG00000013090		2	10430342	10437960	ENSBTAG00000051501		29	39664239	39673788	ENSOARG00000005244		21	37748194	37760092				NA	NA
ENSSSCG00000013090		2	10430342	10437960	ENSBTAG00000051501		29	39664239	39673788	ENSOARG00000002184		JH922958.1	3654	8660				NA	NA
ENSSSCG00000013090		2	10430342	10437960	ENSBTAG00000051501		29	39664239	39673788	ENSOARG00000011423		21	38817666	38828095				NA	NA
ENSSSCG00000013090		2	10430342	10437960	ENSBTAG00000051501		29	39664239	39673788	ENSOARG00000011556		21	38944974	38954376				NA	NA
ENSSSCG00000013090		2	10430342	10437960	ENSBTAG00000051501		29	39664239	39673788	ENSOARG00000010340		21	38621009	38629150				NA	NA
ENSSSCG00000013090		2	10430342	10437960	ENSBTAG00000051501		29	39664239	39673788	ENSOARG00000001484		21	36923278	36933214				NA	NA
ENSSSCG00000013090		2	10430342	10437960	ENSBTAG00000051501		29	39664239	39673788	ENSOARG00000009227		21	38539103	38547817				NA	NA
ENSSSCG00000013090		2	10430342	10437960	ENSBTAG00000051501		29	39664239	39673788	ENSOARG00000003195		21	37065966	37074935				NA	NA
ENSSSCG00000013090		2	10430342	10437960	ENSBTAG00000051501		29	39664239	39673788	ENSOARG00000018843		JH921744.1	25	6366				NA	NA
ENSSSCG00000013090		2	10430342	10437960	ENSBTAG00000051501		29	39664239	39673788	ENSOARG00000008256	PAG10	21	38239035	38247934				NA	NA
ENSSSCG00000013090		2	10430342	10437960	ENSBTAG00000051501		29	39664239	39673788	ENSOARG00000011031		JH921731.1	3431	11645				NA	NA
ENSSSCG00000013090		2	10430342	10437960	ENSBTAG00000051501		29	39664239	39673788	ENSOARG00000011070		21	38719482	38729150				NA	NA
ENSSSCG00000013090		2	10430342	10437960	ENSBTAG00000051501		29	39664239	39673788	ENSOARG00000008931		21	38457894	38462891				NA	NA
ENSSSCG00000013090		2	10430342	10437960	ENSBTAG00000051501		29	39664239	39673788	ENSOARG00000016286		21	36714148	36726784				NA	NA
ENSSSCG00000013090		2	10430342	10437960	ENSBTAG00000051501		29	39664239	39673788	ENSOARG00000010613		21	38643695	38652347				NA	NA
ENSSSCG00000013090		2	10430342	10437960	ENSBTAG00000051501		29	39664239	39673788	ENSOARG00000018895		JH921744.1	42881	76993				NA	NA
ENSSSCG00000013090		2	10430342	10437960	ENSBTAG00000051501		29	39664239	39673788	ENSOARG00000007433		21	38035748	38045306				NA	NA
ENSSSCG00000013090		2	10430342	10437960	ENSBTAG00000051501		29	39664239	39673788	ENSOARG00000007722		21	38175628	38185249				NA	NA
ENSSSCG00000013090		2	10430342	10437960	ENSBTAG00000051501		29	39664239	39673788	ENSOARG00000005398		21	37793650	37800916				NA	NA
ENSSSCG00000013090		2	10430342	10437960	ENSBTAG00000022759	PAG11	29	39438824	39456485	ENSOARG00000011295		21	38797731	38806693				NA	NA
ENSSSCG00000013090		2	10430342	10437960	ENSBTAG00000022759	PAG11	29	39438824	39456485	ENSOARG00000004557		21	37520229	37528684				NA	NA
ENSSSCG00000013090		2	10430342	10437960	ENSBTAG00000022759	PAG11	29	39438824	39456485	ENSOARG00000005052		21	37656137	37664935				NA	NA
ENSSSCG00000013090		2	10430342	10437960	ENSBTAG00000022759	PAG11	29	39438824	39456485	ENSOARG00000001993		21	36957652	36966698				NA	NA
ENSSSCG00000013090		2	10430342	10437960	ENSBTAG00000022759	PAG11	29	39438824	39456485	ENSOARG00000008805		21	38410652	38422196				NA	NA
ENSSSCG00000013090		2	10430342	10437960	ENSBTAG00000022759	PAG11	29	39438824	39456485	ENSOARG00000012150		21	39139051	39148260				NA	NA
ENSSSCG00000013090		2	10430342	10437960	ENSBTAG00000022759	PAG11	29	39438824	39456485	ENSOARG00000009820		21	38555478	38700649				NA	NA
ENSSSCG00000013090		2	10430342	10437960	ENSBTAG00000022759	PAG11	29	39438824	39456485	ENSOARG00000007519		21	38078701	38087445				NA	NA
ENSSSCG00000013090		2	10430342	10437960	ENSBTAG00000022759	PAG11	29	39438824	39456485	ENSOARG00000002478		JH922131.1	1043	10229				NA	NA
ENSSSCG00000013090		2	10430342	10437960	ENSBTAG00000022759	PAG11	29	39438824	39456485	ENSOARG00000000525		21	36811330	36819081				NA	NA
ENSSSCG00000013090		2	10430342	10437960	ENSBTAG00000022759	PAG11	29	39438824	39456485	ENSOARG00000005407		21	37831060	37839504				NA	NA
ENSSSCG00000013090		2	10430342	10437960	ENSBTAG00000022759	PAG11	29	39438824	39456485	ENSOARG00000000554		21	36832900	36841666				NA	NA
ENSSSCG00000013090		2	10430342	10437960	ENSBTAG00000022759	PAG11	29	39438824	39456485	ENSOARG00000019069		AMGL01126674.1	21	1358				NA	NA
ENSSSCG00000013090		2	10430342	10437960	ENSBTAG00000022759	PAG11	29	39438824	39456485	ENSOARG00000016454		21	36773591	36782898				NA	NA
ENSSSCG00000013090		2	10430342	10437960	ENSBTAG00000022759	PAG11	29	39438824	39456485	ENSOARG00000001096		21	36898869	36907568				NA	NA
ENSSSCG00000013090		2	10430342	10437960	ENSBTAG00000022759	PAG11	29	39438824	39456485	ENSOARG00000007135		21	37988416	37998752				NA	NA
ENSSSCG00000013090		2	10430342	10437960	ENSBTAG00000022759	PAG11	29	39438824	39456485	ENSOARG00000000350		21	36795200	36804316				NA	NA
ENSSSCG00000013090		2	10430342	10437960	ENSBTAG00000022759	PAG11	29	39438824	39456485	ENSOARG00000002825		21	37023641	37033404				NA	NA
ENSSSCG00000013090		2	10430342	10437960	ENSBTAG00000022759	PAG11	29	39438824	39456485	ENSOARG00000008590		21	38338031	38347048				NA	NA
ENSSSCG00000013090		2	10430342	10437960	ENSBTAG00000022759	PAG11	29	39438824	39456485	ENSOARG00000004098		21	37359746	37368491				NA	NA
ENSSSCG00000013090		2	10430342	10437960	ENSBTAG00000022759	PAG11	29	39438824	39456485	ENSOARG00000006110		21	37857129	38232441				NA	NA
ENSSSCG00000013090		2	10430342	10437960	ENSBTAG00000022759	PAG11	29	39438824	39456485	ENSOARG00000003295		21	37107927	37116861				NA	NA
ENSSSCG00000013090		2	10430342	10437960	ENSBTAG00000022759	PAG11	29	39438824	39456485	ENSOARG00000000700		21	36869117	36878095				NA	NA
ENSSSCG00000013090		2	10430342	10437960	ENSBTAG00000022759	PAG11	29	39438824	39456485	ENSOARG00000003462		21	37177858	37186081				NA	NA
ENSSSCG00000013090		2	10430342	10437960	ENSBTAG00000022759	PAG11	29	39438824	39456485	ENSOARG00000004722		21	37556107	37564986				NA	NA
ENSSSCG00000013090		2	10430342	10437960	ENSBTAG00000022759	PAG11	29	39438824	39456485	ENSOARG00000003671		21	37205659	37214599				NA	NA
ENSSSCG00000013090		2	10430342	10437960	ENSBTAG00000022759	PAG11	29	39438824	39456485	ENSOARG00000011496		21	38841008	38860906				NA	NA
ENSSSCG00000013090		2	10430342	10437960	ENSBTAG00000022759	PAG11	29	39438824	39456485	ENSOARG00000005244		21	37748194	37760092				NA	NA
ENSSSCG00000013090		2	10430342	10437960	ENSBTAG00000022759	PAG11	29	39438824	39456485	ENSOARG00000002184		JH922958.1	3654	8660				NA	NA
ENSSSCG00000013090		2	10430342	10437960	ENSBTAG00000022759	PAG11	29	39438824	39456485	ENSOARG00000011423		21	38817666	38828095				NA	NA
ENSSSCG00000013090		2	10430342	10437960	ENSBTAG00000022759	PAG11	29	39438824	39456485	ENSOARG00000011556		21	38944974	38954376				NA	NA
ENSSSCG00000013090		2	10430342	10437960	ENSBTAG00000022759	PAG11	29	39438824	39456485	ENSOARG00000010340		21	38621009	38629150				NA	NA
ENSSSCG00000013090		2	10430342	10437960	ENSBTAG00000022759	PAG11	29	39438824	39456485	ENSOARG00000001484		21	36923278	36933214				NA	NA
ENSSSCG00000013090		2	10430342	10437960	ENSBTAG00000022759	PAG11	29	39438824	39456485	ENSOARG00000009227		21	38539103	38547817				NA	NA
ENSSSCG00000013090		2	10430342	10437960	ENSBTAG00000022759	PAG11	29	39438824	39456485	ENSOARG00000003195		21	37065966	37074935				NA	NA
ENSSSCG00000013090		2	10430342	10437960	ENSBTAG00000022759	PAG11	29	39438824	39456485	ENSOARG00000018843		JH921744.1	25	6366				NA	NA
ENSSSCG00000013090		2	10430342	10437960	ENSBTAG00000022759	PAG11	29	39438824	39456485	ENSOARG00000008256	PAG10	21	38239035	38247934				NA	NA
ENSSSCG00000013090		2	10430342	10437960	ENSBTAG00000022759	PAG11	29	39438824	39456485	ENSOARG00000011031		JH921731.1	3431	11645				NA	NA
ENSSSCG00000013090		2	10430342	10437960	ENSBTAG00000022759	PAG11	29	39438824	39456485	ENSOARG00000011070		21	38719482	38729150				NA	NA
ENSSSCG00000013090		2	10430342	10437960	ENSBTAG00000022759	PAG11	29	39438824	39456485	ENSOARG00000008931		21	38457894	38462891				NA	NA
ENSSSCG00000013090		2	10430342	10437960	ENSBTAG00000022759	PAG11	29	39438824	39456485	ENSOARG00000016286		21	36714148	36726784				NA	NA
ENSSSCG00000013090		2	10430342	10437960	ENSBTAG00000022759	PAG11	29	39438824	39456485	ENSOARG00000010613		21	38643695	38652347				NA	NA
ENSSSCG00000013090		2	10430342	10437960	ENSBTAG00000022759	PAG11	29	39438824	39456485	ENSOARG00000018895		JH921744.1	42881	76993				NA	NA
ENSSSCG00000013090		2	10430342	10437960	ENSBTAG00000022759	PAG11	29	39438824	39456485	ENSOARG00000007433		21	38035748	38045306				NA	NA
ENSSSCG00000013090		2	10430342	10437960	ENSBTAG00000022759	PAG11	29	39438824	39456485	ENSOARG00000007722		21	38175628	38185249				NA	NA
ENSSSCG00000013090		2	10430342	10437960	ENSBTAG00000022759	PAG11	29	39438824	39456485	ENSOARG00000005398		21	37793650	37800916				NA	NA
ENSSSCG00000013090		2	10430342	10437960	ENSBTAG00000054803	PAG19	29	38684887	38693885	ENSOARG00000011295		21	38797731	38806693				NA	NA
ENSSSCG00000013090		2	10430342	10437960	ENSBTAG00000054803	PAG19	29	38684887	38693885	ENSOARG00000004557		21	37520229	37528684				NA	NA
ENSSSCG00000013090		2	10430342	10437960	ENSBTAG00000054803	PAG19	29	38684887	38693885	ENSOARG00000005052		21	37656137	37664935				NA	NA
ENSSSCG00000013090		2	10430342	10437960	ENSBTAG00000054803	PAG19	29	38684887	38693885	ENSOARG00000001993		21	36957652	36966698				NA	NA
ENSSSCG00000013090		2	10430342	10437960	ENSBTAG00000054803	PAG19	29	38684887	38693885	ENSOARG00000008805		21	38410652	38422196				NA	NA
ENSSSCG00000013090		2	10430342	10437960	ENSBTAG00000054803	PAG19	29	38684887	38693885	ENSOARG00000012150		21	39139051	39148260				NA	NA
ENSSSCG00000013090		2	10430342	10437960	ENSBTAG00000054803	PAG19	29	38684887	38693885	ENSOARG00000009820		21	38555478	38700649				NA	NA
ENSSSCG00000013090		2	10430342	10437960	ENSBTAG00000054803	PAG19	29	38684887	38693885	ENSOARG00000007519		21	38078701	38087445				NA	NA
ENSSSCG00000013090		2	10430342	10437960	ENSBTAG00000054803	PAG19	29	38684887	38693885	ENSOARG00000002478		JH922131.1	1043	10229				NA	NA
ENSSSCG00000013090		2	10430342	10437960	ENSBTAG00000054803	PAG19	29	38684887	38693885	ENSOARG00000000525		21	36811330	36819081				NA	NA
ENSSSCG00000013090		2	10430342	10437960	ENSBTAG00000054803	PAG19	29	38684887	38693885	ENSOARG00000005407		21	37831060	37839504				NA	NA
ENSSSCG00000013090		2	10430342	10437960	ENSBTAG00000054803	PAG19	29	38684887	38693885	ENSOARG00000000554		21	36832900	36841666				NA	NA
ENSSSCG00000013090		2	10430342	10437960	ENSBTAG00000054803	PAG19	29	38684887	38693885	ENSOARG00000019069		AMGL01126674.1	21	1358				NA	NA
ENSSSCG00000013090		2	10430342	10437960	ENSBTAG00000054803	PAG19	29	38684887	38693885	ENSOARG00000016454		21	36773591	36782898				NA	NA
ENSSSCG00000013090		2	10430342	10437960	ENSBTAG00000054803	PAG19	29	38684887	38693885	ENSOARG00000001096		21	36898869	36907568				NA	NA
ENSSSCG00000013090		2	10430342	10437960	ENSBTAG00000054803	PAG19	29	38684887	38693885	ENSOARG00000007135		21	37988416	37998752				NA	NA
ENSSSCG00000013090		2	10430342	10437960	ENSBTAG00000054803	PAG19	29	38684887	38693885	ENSOARG00000000350		21	36795200	36804316				NA	NA
ENSSSCG00000013090		2	10430342	10437960	ENSBTAG00000054803	PAG19	29	38684887	38693885	ENSOARG00000002825		21	37023641	37033404				NA	NA
ENSSSCG00000013090		2	10430342	10437960	ENSBTAG00000054803	PAG19	29	38684887	38693885	ENSOARG00000008590		21	38338031	38347048				NA	NA
ENSSSCG00000013090		2	10430342	10437960	ENSBTAG00000054803	PAG19	29	38684887	38693885	ENSOARG00000004098		21	37359746	37368491				NA	NA
ENSSSCG00000013090		2	10430342	10437960	ENSBTAG00000054803	PAG19	29	38684887	38693885	ENSOARG00000006110		21	37857129	38232441				NA	NA
ENSSSCG00000013090		2	10430342	10437960	ENSBTAG00000054803	PAG19	29	38684887	38693885	ENSOARG00000003295		21	37107927	37116861				NA	NA
ENSSSCG00000013090		2	10430342	10437960	ENSBTAG00000054803	PAG19	29	38684887	38693885	ENSOARG00000000700		21	36869117	36878095				NA	NA
ENSSSCG00000013090		2	10430342	10437960	ENSBTAG00000054803	PAG19	29	38684887	38693885	ENSOARG00000003462		21	37177858	37186081				NA	NA
ENSSSCG00000013090		2	10430342	10437960	ENSBTAG00000054803	PAG19	29	38684887	38693885	ENSOARG00000004722		21	37556107	37564986				NA	NA
ENSSSCG00000013090		2	10430342	10437960	ENSBTAG00000054803	PAG19	29	38684887	38693885	ENSOARG00000003671		21	37205659	37214599				NA	NA
ENSSSCG00000013090		2	10430342	10437960	ENSBTAG00000054803	PAG19	29	38684887	38693885	ENSOARG00000011496		21	38841008	38860906				NA	NA
ENSSSCG00000013090		2	10430342	10437960	ENSBTAG00000054803	PAG19	29	38684887	38693885	ENSOARG00000005244		21	37748194	37760092				NA	NA
ENSSSCG00000013090		2	10430342	10437960	ENSBTAG00000054803	PAG19	29	38684887	38693885	ENSOARG00000002184		JH922958.1	3654	8660				NA	NA
ENSSSCG00000013090		2	10430342	10437960	ENSBTAG00000054803	PAG19	29	38684887	38693885	ENSOARG00000011423		21	38817666	38828095				NA	NA
ENSSSCG00000013090		2	10430342	10437960	ENSBTAG00000054803	PAG19	29	38684887	38693885	ENSOARG00000011556		21	38944974	38954376				NA	NA
ENSSSCG00000013090		2	10430342	10437960	ENSBTAG00000054803	PAG19	29	38684887	38693885	ENSOARG00000010340		21	38621009	38629150				NA	NA
ENSSSCG00000013090		2	10430342	10437960	ENSBTAG00000054803	PAG19	29	38684887	38693885	ENSOARG00000001484		21	36923278	36933214				NA	NA
ENSSSCG00000013090		2	10430342	10437960	ENSBTAG00000054803	PAG19	29	38684887	38693885	ENSOARG00000009227		21	38539103	38547817				NA	NA
ENSSSCG00000013090		2	10430342	10437960	ENSBTAG00000054803	PAG19	29	38684887	38693885	ENSOARG00000003195		21	37065966	37074935				NA	NA
ENSSSCG00000013090		2	10430342	10437960	ENSBTAG00000054803	PAG19	29	38684887	38693885	ENSOARG00000018843		JH921744.1	25	6366				NA	NA
ENSSSCG00000013090		2	10430342	10437960	ENSBTAG00000054803	PAG19	29	38684887	38693885	ENSOARG00000008256	PAG10	21	38239035	38247934				NA	NA
ENSSSCG00000013090		2	10430342	10437960	ENSBTAG00000054803	PAG19	29	38684887	38693885	ENSOARG00000011031		JH921731.1	3431	11645				NA	NA
ENSSSCG00000013090		2	10430342	10437960	ENSBTAG00000054803	PAG19	29	38684887	38693885	ENSOARG00000011070		21	38719482	38729150				NA	NA
ENSSSCG00000013090		2	10430342	10437960	ENSBTAG00000054803	PAG19	29	38684887	38693885	ENSOARG00000008931		21	38457894	38462891				NA	NA
ENSSSCG00000013090		2	10430342	10437960	ENSBTAG00000054803	PAG19	29	38684887	38693885	ENSOARG00000016286		21	36714148	36726784				NA	NA
ENSSSCG00000013090		2	10430342	10437960	ENSBTAG00000054803	PAG19	29	38684887	38693885	ENSOARG00000010613		21	38643695	38652347				NA	NA
ENSSSCG00000013090		2	10430342	10437960	ENSBTAG00000054803	PAG19	29	38684887	38693885	ENSOARG00000018895		JH921744.1	42881	76993				NA	NA
ENSSSCG00000013090		2	10430342	10437960	ENSBTAG00000054803	PAG19	29	38684887	38693885	ENSOARG00000007433		21	38035748	38045306				NA	NA
ENSSSCG00000013090		2	10430342	10437960	ENSBTAG00000054803	PAG19	29	38684887	38693885	ENSOARG00000007722		21	38175628	38185249				NA	NA
ENSSSCG00000013090		2	10430342	10437960	ENSBTAG00000054803	PAG19	29	38684887	38693885	ENSOARG00000005398		21	37793650	37800916				NA	NA
ENSSSCG00000013090		2	10430342	10437960	ENSBTAG00000038506		29	39176960	39184179	ENSOARG00000011295		21	38797731	38806693				NA	NA
ENSSSCG00000013090		2	10430342	10437960	ENSBTAG00000038506		29	39176960	39184179	ENSOARG00000004557		21	37520229	37528684				NA	NA
ENSSSCG00000013090		2	10430342	10437960	ENSBTAG00000038506		29	39176960	39184179	ENSOARG00000005052		21	37656137	37664935				NA	NA
ENSSSCG00000013090		2	10430342	10437960	ENSBTAG00000038506		29	39176960	39184179	ENSOARG00000001993		21	36957652	36966698				NA	NA
ENSSSCG00000013090		2	10430342	10437960	ENSBTAG00000038506		29	39176960	39184179	ENSOARG00000008805		21	38410652	38422196				NA	NA
ENSSSCG00000013090		2	10430342	10437960	ENSBTAG00000038506		29	39176960	39184179	ENSOARG00000012150		21	39139051	39148260				NA	NA
ENSSSCG00000013090		2	10430342	10437960	ENSBTAG00000038506		29	39176960	39184179	ENSOARG00000009820		21	38555478	38700649				NA	NA
ENSSSCG00000013090		2	10430342	10437960	ENSBTAG00000038506		29	39176960	39184179	ENSOARG00000007519		21	38078701	38087445				NA	NA
ENSSSCG00000013090		2	10430342	10437960	ENSBTAG00000038506		29	39176960	39184179	ENSOARG00000002478		JH922131.1	1043	10229				NA	NA
ENSSSCG00000013090		2	10430342	10437960	ENSBTAG00000038506		29	39176960	39184179	ENSOARG00000000525		21	36811330	36819081				NA	NA
ENSSSCG00000013090		2	10430342	10437960	ENSBTAG00000038506		29	39176960	39184179	ENSOARG00000005407		21	37831060	37839504				NA	NA
ENSSSCG00000013090		2	10430342	10437960	ENSBTAG00000038506		29	39176960	39184179	ENSOARG00000000554		21	36832900	36841666				NA	NA
ENSSSCG00000013090		2	10430342	10437960	ENSBTAG00000038506		29	39176960	39184179	ENSOARG00000019069		AMGL01126674.1	21	1358				NA	NA
ENSSSCG00000013090		2	10430342	10437960	ENSBTAG00000038506		29	39176960	39184179	ENSOARG00000016454		21	36773591	36782898				NA	NA
ENSSSCG00000013090		2	10430342	10437960	ENSBTAG00000038506		29	39176960	39184179	ENSOARG00000001096		21	36898869	36907568				NA	NA
ENSSSCG00000013090		2	10430342	10437960	ENSBTAG00000038506		29	39176960	39184179	ENSOARG00000007135		21	37988416	37998752				NA	NA
ENSSSCG00000013090		2	10430342	10437960	ENSBTAG00000038506		29	39176960	39184179	ENSOARG00000000350		21	36795200	36804316				NA	NA
ENSSSCG00000013090		2	10430342	10437960	ENSBTAG00000038506		29	39176960	39184179	ENSOARG00000002825		21	37023641	37033404				NA	NA
ENSSSCG00000013090		2	10430342	10437960	ENSBTAG00000038506		29	39176960	39184179	ENSOARG00000008590		21	38338031	38347048				NA	NA
ENSSSCG00000013090		2	10430342	10437960	ENSBTAG00000038506		29	39176960	39184179	ENSOARG00000004098		21	37359746	37368491				NA	NA
ENSSSCG00000013090		2	10430342	10437960	ENSBTAG00000038506		29	39176960	39184179	ENSOARG00000006110		21	37857129	38232441				NA	NA
ENSSSCG00000013090		2	10430342	10437960	ENSBTAG00000038506		29	39176960	39184179	ENSOARG00000003295		21	37107927	37116861				NA	NA
ENSSSCG00000013090		2	10430342	10437960	ENSBTAG00000038506		29	39176960	39184179	ENSOARG00000000700		21	36869117	36878095				NA	NA
ENSSSCG00000013090		2	10430342	10437960	ENSBTAG00000038506		29	39176960	39184179	ENSOARG00000003462		21	37177858	37186081				NA	NA
ENSSSCG00000013090		2	10430342	10437960	ENSBTAG00000038506		29	39176960	39184179	ENSOARG00000004722		21	37556107	37564986				NA	NA
ENSSSCG00000013090		2	10430342	10437960	ENSBTAG00000038506		29	39176960	39184179	ENSOARG00000003671		21	37205659	37214599				NA	NA
ENSSSCG00000013090		2	10430342	10437960	ENSBTAG00000038506		29	39176960	39184179	ENSOARG00000011496		21	38841008	38860906				NA	NA
ENSSSCG00000013090		2	10430342	10437960	ENSBTAG00000038506		29	39176960	39184179	ENSOARG00000005244		21	37748194	37760092				NA	NA
ENSSSCG00000013090		2	10430342	10437960	ENSBTAG00000038506		29	39176960	39184179	ENSOARG00000002184		JH922958.1	3654	8660				NA	NA
ENSSSCG00000013090		2	10430342	10437960	ENSBTAG00000038506		29	39176960	39184179	ENSOARG00000011423		21	38817666	38828095				NA	NA
ENSSSCG00000013090		2	10430342	10437960	ENSBTAG00000038506		29	39176960	39184179	ENSOARG00000011556		21	38944974	38954376				NA	NA
ENSSSCG00000013090		2	10430342	10437960	ENSBTAG00000038506		29	39176960	39184179	ENSOARG00000010340		21	38621009	38629150				NA	NA
ENSSSCG00000013090		2	10430342	10437960	ENSBTAG00000038506		29	39176960	39184179	ENSOARG00000001484		21	36923278	36933214				NA	NA
ENSSSCG00000013090		2	10430342	10437960	ENSBTAG00000038506		29	39176960	39184179	ENSOARG00000009227		21	38539103	38547817				NA	NA
ENSSSCG00000013090		2	10430342	10437960	ENSBTAG00000038506		29	39176960	39184179	ENSOARG00000003195		21	37065966	37074935				NA	NA
ENSSSCG00000013090		2	10430342	10437960	ENSBTAG00000038506		29	39176960	39184179	ENSOARG00000018843		JH921744.1	25	6366				NA	NA
ENSSSCG00000013090		2	10430342	10437960	ENSBTAG00000038506		29	39176960	39184179	ENSOARG00000008256	PAG10	21	38239035	38247934				NA	NA
ENSSSCG00000013090		2	10430342	10437960	ENSBTAG00000038506		29	39176960	39184179	ENSOARG00000011031		JH921731.1	3431	11645				NA	NA
ENSSSCG00000013090		2	10430342	10437960	ENSBTAG00000038506		29	39176960	39184179	ENSOARG00000011070		21	38719482	38729150				NA	NA
ENSSSCG00000013090		2	10430342	10437960	ENSBTAG00000038506		29	39176960	39184179	ENSOARG00000008931		21	38457894	38462891				NA	NA
ENSSSCG00000013090		2	10430342	10437960	ENSBTAG00000038506		29	39176960	39184179	ENSOARG00000016286		21	36714148	36726784				NA	NA
ENSSSCG00000013090		2	10430342	10437960	ENSBTAG00000038506		29	39176960	39184179	ENSOARG00000010613		21	38643695	38652347				NA	NA
ENSSSCG00000013090		2	10430342	10437960	ENSBTAG00000038506		29	39176960	39184179	ENSOARG00000018895		JH921744.1	42881	76993				NA	NA
ENSSSCG00000013090		2	10430342	10437960	ENSBTAG00000038506		29	39176960	39184179	ENSOARG00000007433		21	38035748	38045306				NA	NA
ENSSSCG00000013090		2	10430342	10437960	ENSBTAG00000038506		29	39176960	39184179	ENSOARG00000007722		21	38175628	38185249				NA	NA
ENSSSCG00000013090		2	10430342	10437960	ENSBTAG00000038506		29	39176960	39184179	ENSOARG00000005398		21	37793650	37800916				NA	NA
ENSSSCG00000013090		2	10430342	10437960	ENSBTAG00000039036	PAG18	29	37853933	37862937	ENSOARG00000011295		21	38797731	38806693				NA	NA
ENSSSCG00000013090		2	10430342	10437960	ENSBTAG00000039036	PAG18	29	37853933	37862937	ENSOARG00000004557		21	37520229	37528684				NA	NA
ENSSSCG00000013090		2	10430342	10437960	ENSBTAG00000039036	PAG18	29	37853933	37862937	ENSOARG00000005052		21	37656137	37664935				NA	NA
ENSSSCG00000013090		2	10430342	10437960	ENSBTAG00000039036	PAG18	29	37853933	37862937	ENSOARG00000001993		21	36957652	36966698				NA	NA
ENSSSCG00000013090		2	10430342	10437960	ENSBTAG00000039036	PAG18	29	37853933	37862937	ENSOARG00000008805		21	38410652	38422196				NA	NA
ENSSSCG00000013090		2	10430342	10437960	ENSBTAG00000039036	PAG18	29	37853933	37862937	ENSOARG00000012150		21	39139051	39148260				NA	NA
ENSSSCG00000013090		2	10430342	10437960	ENSBTAG00000039036	PAG18	29	37853933	37862937	ENSOARG00000009820		21	38555478	38700649				NA	NA
ENSSSCG00000013090		2	10430342	10437960	ENSBTAG00000039036	PAG18	29	37853933	37862937	ENSOARG00000007519		21	38078701	38087445				NA	NA
ENSSSCG00000013090		2	10430342	10437960	ENSBTAG00000039036	PAG18	29	37853933	37862937	ENSOARG00000002478		JH922131.1	1043	10229				NA	NA
ENSSSCG00000013090		2	10430342	10437960	ENSBTAG00000039036	PAG18	29	37853933	37862937	ENSOARG00000000525		21	36811330	36819081				NA	NA
ENSSSCG00000013090		2	10430342	10437960	ENSBTAG00000039036	PAG18	29	37853933	37862937	ENSOARG00000005407		21	37831060	37839504				NA	NA
ENSSSCG00000013090		2	10430342	10437960	ENSBTAG00000039036	PAG18	29	37853933	37862937	ENSOARG00000000554		21	36832900	36841666				NA	NA
ENSSSCG00000013090		2	10430342	10437960	ENSBTAG00000039036	PAG18	29	37853933	37862937	ENSOARG00000019069		AMGL01126674.1	21	1358				NA	NA
ENSSSCG00000013090		2	10430342	10437960	ENSBTAG00000039036	PAG18	29	37853933	37862937	ENSOARG00000016454		21	36773591	36782898				NA	NA
ENSSSCG00000013090		2	10430342	10437960	ENSBTAG00000039036	PAG18	29	37853933	37862937	ENSOARG00000001096		21	36898869	36907568				NA	NA
ENSSSCG00000013090		2	10430342	10437960	ENSBTAG00000039036	PAG18	29	37853933	37862937	ENSOARG00000007135		21	37988416	37998752				NA	NA
ENSSSCG00000013090		2	10430342	10437960	ENSBTAG00000039036	PAG18	29	37853933	37862937	ENSOARG00000000350		21	36795200	36804316				NA	NA
ENSSSCG00000013090		2	10430342	10437960	ENSBTAG00000039036	PAG18	29	37853933	37862937	ENSOARG00000002825		21	37023641	37033404				NA	NA
ENSSSCG00000013090		2	10430342	10437960	ENSBTAG00000039036	PAG18	29	37853933	37862937	ENSOARG00000008590		21	38338031	38347048				NA	NA
ENSSSCG00000013090		2	10430342	10437960	ENSBTAG00000039036	PAG18	29	37853933	37862937	ENSOARG00000004098		21	37359746	37368491				NA	NA
ENSSSCG00000013090		2	10430342	10437960	ENSBTAG00000039036	PAG18	29	37853933	37862937	ENSOARG00000006110		21	37857129	38232441				NA	NA
ENSSSCG00000013090		2	10430342	10437960	ENSBTAG00000039036	PAG18	29	37853933	37862937	ENSOARG00000003295		21	37107927	37116861				NA	NA
ENSSSCG00000013090		2	10430342	10437960	ENSBTAG00000039036	PAG18	29	37853933	37862937	ENSOARG00000000700		21	36869117	36878095				NA	NA
ENSSSCG00000013090		2	10430342	10437960	ENSBTAG00000039036	PAG18	29	37853933	37862937	ENSOARG00000003462		21	37177858	37186081				NA	NA
ENSSSCG00000013090		2	10430342	10437960	ENSBTAG00000039036	PAG18	29	37853933	37862937	ENSOARG00000004722		21	37556107	37564986				NA	NA
ENSSSCG00000013090		2	10430342	10437960	ENSBTAG00000039036	PAG18	29	37853933	37862937	ENSOARG00000003671		21	37205659	37214599				NA	NA
ENSSSCG00000013090		2	10430342	10437960	ENSBTAG00000039036	PAG18	29	37853933	37862937	ENSOARG00000011496		21	38841008	38860906				NA	NA
ENSSSCG00000013090		2	10430342	10437960	ENSBTAG00000039036	PAG18	29	37853933	37862937	ENSOARG00000005244		21	37748194	37760092				NA	NA
ENSSSCG00000013090		2	10430342	10437960	ENSBTAG00000039036	PAG18	29	37853933	37862937	ENSOARG00000002184		JH922958.1	3654	8660				NA	NA
ENSSSCG00000013090		2	10430342	10437960	ENSBTAG00000039036	PAG18	29	37853933	37862937	ENSOARG00000011423		21	38817666	38828095				NA	NA
ENSSSCG00000013090		2	10430342	10437960	ENSBTAG00000039036	PAG18	29	37853933	37862937	ENSOARG00000011556		21	38944974	38954376				NA	NA
ENSSSCG00000013090		2	10430342	10437960	ENSBTAG00000039036	PAG18	29	37853933	37862937	ENSOARG00000010340		21	38621009	38629150				NA	NA
ENSSSCG00000013090		2	10430342	10437960	ENSBTAG00000039036	PAG18	29	37853933	37862937	ENSOARG00000001484		21	36923278	36933214				NA	NA
ENSSSCG00000013090		2	10430342	10437960	ENSBTAG00000039036	PAG18	29	37853933	37862937	ENSOARG00000009227		21	38539103	38547817				NA	NA
ENSSSCG00000013090		2	10430342	10437960	ENSBTAG00000039036	PAG18	29	37853933	37862937	ENSOARG00000003195		21	37065966	37074935				NA	NA
ENSSSCG00000013090		2	10430342	10437960	ENSBTAG00000039036	PAG18	29	37853933	37862937	ENSOARG00000018843		JH921744.1	25	6366				NA	NA
ENSSSCG00000013090		2	10430342	10437960	ENSBTAG00000039036	PAG18	29	37853933	37862937	ENSOARG00000008256	PAG10	21	38239035	38247934				NA	NA
ENSSSCG00000013090		2	10430342	10437960	ENSBTAG00000039036	PAG18	29	37853933	37862937	ENSOARG00000011031		JH921731.1	3431	11645				NA	NA
ENSSSCG00000013090		2	10430342	10437960	ENSBTAG00000039036	PAG18	29	37853933	37862937	ENSOARG00000011070		21	38719482	38729150				NA	NA
ENSSSCG00000013090		2	10430342	10437960	ENSBTAG00000039036	PAG18	29	37853933	37862937	ENSOARG00000008931		21	38457894	38462891				NA	NA
ENSSSCG00000013090		2	10430342	10437960	ENSBTAG00000039036	PAG18	29	37853933	37862937	ENSOARG00000016286		21	36714148	36726784				NA	NA
ENSSSCG00000013090		2	10430342	10437960	ENSBTAG00000039036	PAG18	29	37853933	37862937	ENSOARG00000010613		21	38643695	38652347				NA	NA
ENSSSCG00000013090		2	10430342	10437960	ENSBTAG00000039036	PAG18	29	37853933	37862937	ENSOARG00000018895		JH921744.1	42881	76993				NA	NA
ENSSSCG00000013090		2	10430342	10437960	ENSBTAG00000039036	PAG18	29	37853933	37862937	ENSOARG00000007433		21	38035748	38045306				NA	NA
ENSSSCG00000013090		2	10430342	10437960	ENSBTAG00000039036	PAG18	29	37853933	37862937	ENSOARG00000007722		21	38175628	38185249				NA	NA
ENSSSCG00000013090		2	10430342	10437960	ENSBTAG00000039036	PAG18	29	37853933	37862937	ENSOARG00000005398		21	37793650	37800916				NA	NA
ENSSSCG00000013090		2	10430342	10437960	ENSBTAG00000019226	PAG8	29	39726286	39736545	ENSOARG00000011295		21	38797731	38806693				NA	NA
ENSSSCG00000013090		2	10430342	10437960	ENSBTAG00000019226	PAG8	29	39726286	39736545	ENSOARG00000004557		21	37520229	37528684				NA	NA
ENSSSCG00000013090		2	10430342	10437960	ENSBTAG00000019226	PAG8	29	39726286	39736545	ENSOARG00000005052		21	37656137	37664935				NA	NA
ENSSSCG00000013090		2	10430342	10437960	ENSBTAG00000019226	PAG8	29	39726286	39736545	ENSOARG00000001993		21	36957652	36966698				NA	NA
ENSSSCG00000013090		2	10430342	10437960	ENSBTAG00000019226	PAG8	29	39726286	39736545	ENSOARG00000008805		21	38410652	38422196				NA	NA
ENSSSCG00000013090		2	10430342	10437960	ENSBTAG00000019226	PAG8	29	39726286	39736545	ENSOARG00000012150		21	39139051	39148260				NA	NA
ENSSSCG00000013090		2	10430342	10437960	ENSBTAG00000019226	PAG8	29	39726286	39736545	ENSOARG00000009820		21	38555478	38700649				NA	NA
ENSSSCG00000013090		2	10430342	10437960	ENSBTAG00000019226	PAG8	29	39726286	39736545	ENSOARG00000007519		21	38078701	38087445				NA	NA
ENSSSCG00000013090		2	10430342	10437960	ENSBTAG00000019226	PAG8	29	39726286	39736545	ENSOARG00000002478		JH922131.1	1043	10229				NA	NA
ENSSSCG00000013090		2	10430342	10437960	ENSBTAG00000019226	PAG8	29	39726286	39736545	ENSOARG00000000525		21	36811330	36819081				NA	NA
ENSSSCG00000013090		2	10430342	10437960	ENSBTAG00000019226	PAG8	29	39726286	39736545	ENSOARG00000005407		21	37831060	37839504				NA	NA
ENSSSCG00000013090		2	10430342	10437960	ENSBTAG00000019226	PAG8	29	39726286	39736545	ENSOARG00000000554		21	36832900	36841666				NA	NA
ENSSSCG00000013090		2	10430342	10437960	ENSBTAG00000019226	PAG8	29	39726286	39736545	ENSOARG00000019069		AMGL01126674.1	21	1358				NA	NA
ENSSSCG00000013090		2	10430342	10437960	ENSBTAG00000019226	PAG8	29	39726286	39736545	ENSOARG00000016454		21	36773591	36782898				NA	NA
ENSSSCG00000013090		2	10430342	10437960	ENSBTAG00000019226	PAG8	29	39726286	39736545	ENSOARG00000001096		21	36898869	36907568				NA	NA
ENSSSCG00000013090		2	10430342	10437960	ENSBTAG00000019226	PAG8	29	39726286	39736545	ENSOARG00000007135		21	37988416	37998752				NA	NA
ENSSSCG00000013090		2	10430342	10437960	ENSBTAG00000019226	PAG8	29	39726286	39736545	ENSOARG00000000350		21	36795200	36804316				NA	NA
ENSSSCG00000013090		2	10430342	10437960	ENSBTAG00000019226	PAG8	29	39726286	39736545	ENSOARG00000002825		21	37023641	37033404				NA	NA
ENSSSCG00000013090		2	10430342	10437960	ENSBTAG00000019226	PAG8	29	39726286	39736545	ENSOARG00000008590		21	38338031	38347048				NA	NA
ENSSSCG00000013090		2	10430342	10437960	ENSBTAG00000019226	PAG8	29	39726286	39736545	ENSOARG00000004098		21	37359746	37368491				NA	NA
ENSSSCG00000013090		2	10430342	10437960	ENSBTAG00000019226	PAG8	29	39726286	39736545	ENSOARG00000006110		21	37857129	38232441				NA	NA
ENSSSCG00000013090		2	10430342	10437960	ENSBTAG00000019226	PAG8	29	39726286	39736545	ENSOARG00000003295		21	37107927	37116861				NA	NA
ENSSSCG00000013090		2	10430342	10437960	ENSBTAG00000019226	PAG8	29	39726286	39736545	ENSOARG00000000700		21	36869117	36878095				NA	NA
ENSSSCG00000013090		2	10430342	10437960	ENSBTAG00000019226	PAG8	29	39726286	39736545	ENSOARG00000003462		21	37177858	37186081				NA	NA
ENSSSCG00000013090		2	10430342	10437960	ENSBTAG00000019226	PAG8	29	39726286	39736545	ENSOARG00000004722		21	37556107	37564986				NA	NA
ENSSSCG00000013090		2	10430342	10437960	ENSBTAG00000019226	PAG8	29	39726286	39736545	ENSOARG00000003671		21	37205659	37214599				NA	NA
ENSSSCG00000013090		2	10430342	10437960	ENSBTAG00000019226	PAG8	29	39726286	39736545	ENSOARG00000011496		21	38841008	38860906				NA	NA
ENSSSCG00000013090		2	10430342	10437960	ENSBTAG00000019226	PAG8	29	39726286	39736545	ENSOARG00000005244		21	37748194	37760092				NA	NA
ENSSSCG00000013090		2	10430342	10437960	ENSBTAG00000019226	PAG8	29	39726286	39736545	ENSOARG00000002184		JH922958.1	3654	8660				NA	NA
ENSSSCG00000013090		2	10430342	10437960	ENSBTAG00000019226	PAG8	29	39726286	39736545	ENSOARG00000011423		21	38817666	38828095				NA	NA
ENSSSCG00000013090		2	10430342	10437960	ENSBTAG00000019226	PAG8	29	39726286	39736545	ENSOARG00000011556		21	38944974	38954376				NA	NA
ENSSSCG00000013090		2	10430342	10437960	ENSBTAG00000019226	PAG8	29	39726286	39736545	ENSOARG00000010340		21	38621009	38629150				NA	NA
ENSSSCG00000013090		2	10430342	10437960	ENSBTAG00000019226	PAG8	29	39726286	39736545	ENSOARG00000001484		21	36923278	36933214				NA	NA
ENSSSCG00000013090		2	10430342	10437960	ENSBTAG00000019226	PAG8	29	39726286	39736545	ENSOARG00000009227		21	38539103	38547817				NA	NA
ENSSSCG00000013090		2	10430342	10437960	ENSBTAG00000019226	PAG8	29	39726286	39736545	ENSOARG00000003195		21	37065966	37074935				NA	NA
ENSSSCG00000013090		2	10430342	10437960	ENSBTAG00000019226	PAG8	29	39726286	39736545	ENSOARG00000018843		JH921744.1	25	6366				NA	NA
ENSSSCG00000013090		2	10430342	10437960	ENSBTAG00000019226	PAG8	29	39726286	39736545	ENSOARG00000008256	PAG10	21	38239035	38247934				NA	NA
ENSSSCG00000013090		2	10430342	10437960	ENSBTAG00000019226	PAG8	29	39726286	39736545	ENSOARG00000011031		JH921731.1	3431	11645				NA	NA
ENSSSCG00000013090		2	10430342	10437960	ENSBTAG00000019226	PAG8	29	39726286	39736545	ENSOARG00000011070		21	38719482	38729150				NA	NA
ENSSSCG00000013090		2	10430342	10437960	ENSBTAG00000019226	PAG8	29	39726286	39736545	ENSOARG00000008931		21	38457894	38462891				NA	NA
ENSSSCG00000013090		2	10430342	10437960	ENSBTAG00000019226	PAG8	29	39726286	39736545	ENSOARG00000016286		21	36714148	36726784				NA	NA
ENSSSCG00000013090		2	10430342	10437960	ENSBTAG00000019226	PAG8	29	39726286	39736545	ENSOARG00000010613		21	38643695	38652347				NA	NA
ENSSSCG00000013090		2	10430342	10437960	ENSBTAG00000019226	PAG8	29	39726286	39736545	ENSOARG00000018895		JH921744.1	42881	76993				NA	NA
ENSSSCG00000013090		2	10430342	10437960	ENSBTAG00000019226	PAG8	29	39726286	39736545	ENSOARG00000007433		21	38035748	38045306				NA	NA
ENSSSCG00000013090		2	10430342	10437960	ENSBTAG00000019226	PAG8	29	39726286	39736545	ENSOARG00000007722		21	38175628	38185249				NA	NA
ENSSSCG00000013090		2	10430342	10437960	ENSBTAG00000019226	PAG8	29	39726286	39736545	ENSOARG00000005398		21	37793650	37800916				NA	NA
ENSSSCG00000013093	VWCE	2	10206012	10240175	ENSBTAG00000021568	VWCE	29	39779732	39810386	ENSOARG00000012485	VWCE	21	39191066	39215308	ENSG00000167992	VWCE	11	61258286	61295316
ENSSSCG00000013094	DDB1	2	10171499	10201602	ENSBTAG00000021569	DDB1	29	39814479	39843236	ENSOARG00000011716	DDB1	21	39083210	39251073	ENSG00000167986	DDB1	11	61299451	61342596
ENSSSCG00000013095	PAG6	2	10379084	10386868				NA	NA				NA	NA				NA	NA
ENSSSCG00000013096	PPAG3	2	10474866	10482984	ENSBTAG00000033096	PAG2	29	37571936	37581505	ENSOARG00000011295		21	38797731	38806693				NA	NA
ENSSSCG00000013096	PPAG3	2	10474866	10482984	ENSBTAG00000033096	PAG2	29	37571936	37581505	ENSOARG00000004557		21	37520229	37528684				NA	NA
ENSSSCG00000013096	PPAG3	2	10474866	10482984	ENSBTAG00000033096	PAG2	29	37571936	37581505	ENSOARG00000005052		21	37656137	37664935				NA	NA
ENSSSCG00000013096	PPAG3	2	10474866	10482984	ENSBTAG00000033096	PAG2	29	37571936	37581505	ENSOARG00000001993		21	36957652	36966698				NA	NA
ENSSSCG00000013096	PPAG3	2	10474866	10482984	ENSBTAG00000033096	PAG2	29	37571936	37581505	ENSOARG00000008805		21	38410652	38422196				NA	NA
ENSSSCG00000013096	PPAG3	2	10474866	10482984	ENSBTAG00000033096	PAG2	29	37571936	37581505	ENSOARG00000012150		21	39139051	39148260				NA	NA
ENSSSCG00000013096	PPAG3	2	10474866	10482984	ENSBTAG00000033096	PAG2	29	37571936	37581505	ENSOARG00000009820		21	38555478	38700649				NA	NA
ENSSSCG00000013096	PPAG3	2	10474866	10482984	ENSBTAG00000033096	PAG2	29	37571936	37581505	ENSOARG00000007519		21	38078701	38087445				NA	NA
ENSSSCG00000013096	PPAG3	2	10474866	10482984	ENSBTAG00000033096	PAG2	29	37571936	37581505	ENSOARG00000002478		JH922131.1	1043	10229				NA	NA
ENSSSCG00000013096	PPAG3	2	10474866	10482984	ENSBTAG00000033096	PAG2	29	37571936	37581505	ENSOARG00000000525		21	36811330	36819081				NA	NA
ENSSSCG00000013096	PPAG3	2	10474866	10482984	ENSBTAG00000033096	PAG2	29	37571936	37581505	ENSOARG00000005407		21	37831060	37839504				NA	NA
ENSSSCG00000013096	PPAG3	2	10474866	10482984	ENSBTAG00000033096	PAG2	29	37571936	37581505	ENSOARG00000000554		21	36832900	36841666				NA	NA
ENSSSCG00000013096	PPAG3	2	10474866	10482984	ENSBTAG00000033096	PAG2	29	37571936	37581505	ENSOARG00000019069		AMGL01126674.1	21	1358				NA	NA
ENSSSCG00000013096	PPAG3	2	10474866	10482984	ENSBTAG00000033096	PAG2	29	37571936	37581505	ENSOARG00000016454		21	36773591	36782898				NA	NA
ENSSSCG00000013096	PPAG3	2	10474866	10482984	ENSBTAG00000033096	PAG2	29	37571936	37581505	ENSOARG00000001096		21	36898869	36907568				NA	NA
ENSSSCG00000013096	PPAG3	2	10474866	10482984	ENSBTAG00000033096	PAG2	29	37571936	37581505	ENSOARG00000007135		21	37988416	37998752				NA	NA
ENSSSCG00000013096	PPAG3	2	10474866	10482984	ENSBTAG00000033096	PAG2	29	37571936	37581505	ENSOARG00000000350		21	36795200	36804316				NA	NA
ENSSSCG00000013096	PPAG3	2	10474866	10482984	ENSBTAG00000033096	PAG2	29	37571936	37581505	ENSOARG00000002825		21	37023641	37033404				NA	NA
ENSSSCG00000013096	PPAG3	2	10474866	10482984	ENSBTAG00000033096	PAG2	29	37571936	37581505	ENSOARG00000008590		21	38338031	38347048				NA	NA
ENSSSCG00000013096	PPAG3	2	10474866	10482984	ENSBTAG00000033096	PAG2	29	37571936	37581505	ENSOARG00000004098		21	37359746	37368491				NA	NA
ENSSSCG00000013096	PPAG3	2	10474866	10482984	ENSBTAG00000033096	PAG2	29	37571936	37581505	ENSOARG00000006110		21	37857129	38232441				NA	NA
ENSSSCG00000013096	PPAG3	2	10474866	10482984	ENSBTAG00000033096	PAG2	29	37571936	37581505	ENSOARG00000003295		21	37107927	37116861				NA	NA
ENSSSCG00000013096	PPAG3	2	10474866	10482984	ENSBTAG00000033096	PAG2	29	37571936	37581505	ENSOARG00000000700		21	36869117	36878095				NA	NA
ENSSSCG00000013096	PPAG3	2	10474866	10482984	ENSBTAG00000033096	PAG2	29	37571936	37581505	ENSOARG00000003462		21	37177858	37186081				NA	NA
ENSSSCG00000013096	PPAG3	2	10474866	10482984	ENSBTAG00000033096	PAG2	29	37571936	37581505	ENSOARG00000004722		21	37556107	37564986				NA	NA
ENSSSCG00000013096	PPAG3	2	10474866	10482984	ENSBTAG00000033096	PAG2	29	37571936	37581505	ENSOARG00000003671		21	37205659	37214599				NA	NA
ENSSSCG00000013096	PPAG3	2	10474866	10482984	ENSBTAG00000033096	PAG2	29	37571936	37581505	ENSOARG00000011496		21	38841008	38860906				NA	NA
ENSSSCG00000013096	PPAG3	2	10474866	10482984	ENSBTAG00000033096	PAG2	29	37571936	37581505	ENSOARG00000005244		21	37748194	37760092				NA	NA
ENSSSCG00000013096	PPAG3	2	10474866	10482984	ENSBTAG00000033096	PAG2	29	37571936	37581505	ENSOARG00000002184		JH922958.1	3654	8660				NA	NA
ENSSSCG00000013096	PPAG3	2	10474866	10482984	ENSBTAG00000033096	PAG2	29	37571936	37581505	ENSOARG00000011423		21	38817666	38828095				NA	NA
ENSSSCG00000013096	PPAG3	2	10474866	10482984	ENSBTAG00000033096	PAG2	29	37571936	37581505	ENSOARG00000011556		21	38944974	38954376				NA	NA
ENSSSCG00000013096	PPAG3	2	10474866	10482984	ENSBTAG00000033096	PAG2	29	37571936	37581505	ENSOARG00000010340		21	38621009	38629150				NA	NA
ENSSSCG00000013096	PPAG3	2	10474866	10482984	ENSBTAG00000033096	PAG2	29	37571936	37581505	ENSOARG00000001484		21	36923278	36933214				NA	NA
ENSSSCG00000013096	PPAG3	2	10474866	10482984	ENSBTAG00000033096	PAG2	29	37571936	37581505	ENSOARG00000009227		21	38539103	38547817				NA	NA
ENSSSCG00000013096	PPAG3	2	10474866	10482984	ENSBTAG00000033096	PAG2	29	37571936	37581505	ENSOARG00000003195		21	37065966	37074935				NA	NA
ENSSSCG00000013096	PPAG3	2	10474866	10482984	ENSBTAG00000033096	PAG2	29	37571936	37581505	ENSOARG00000018843		JH921744.1	25	6366				NA	NA
ENSSSCG00000013096	PPAG3	2	10474866	10482984	ENSBTAG00000033096	PAG2	29	37571936	37581505	ENSOARG00000008256	PAG10	21	38239035	38247934				NA	NA
ENSSSCG00000013096	PPAG3	2	10474866	10482984	ENSBTAG00000033096	PAG2	29	37571936	37581505	ENSOARG00000011031		JH921731.1	3431	11645				NA	NA
ENSSSCG00000013096	PPAG3	2	10474866	10482984	ENSBTAG00000033096	PAG2	29	37571936	37581505	ENSOARG00000011070		21	38719482	38729150				NA	NA
ENSSSCG00000013096	PPAG3	2	10474866	10482984	ENSBTAG00000033096	PAG2	29	37571936	37581505	ENSOARG00000008931		21	38457894	38462891				NA	NA
ENSSSCG00000013096	PPAG3	2	10474866	10482984	ENSBTAG00000033096	PAG2	29	37571936	37581505	ENSOARG00000016286		21	36714148	36726784				NA	NA
ENSSSCG00000013096	PPAG3	2	10474866	10482984	ENSBTAG00000033096	PAG2	29	37571936	37581505	ENSOARG00000010613		21	38643695	38652347				NA	NA
ENSSSCG00000013096	PPAG3	2	10474866	10482984	ENSBTAG00000033096	PAG2	29	37571936	37581505	ENSOARG00000018895		JH921744.1	42881	76993				NA	NA
ENSSSCG00000013096	PPAG3	2	10474866	10482984	ENSBTAG00000033096	PAG2	29	37571936	37581505	ENSOARG00000007433		21	38035748	38045306				NA	NA
ENSSSCG00000013096	PPAG3	2	10474866	10482984	ENSBTAG00000033096	PAG2	29	37571936	37581505	ENSOARG00000007722		21	38175628	38185249				NA	NA
ENSSSCG00000013096	PPAG3	2	10474866	10482984	ENSBTAG00000033096	PAG2	29	37571936	37581505	ENSOARG00000005398		21	37793650	37800916				NA	NA
ENSSSCG00000013096	PPAG3	2	10474866	10482984	ENSBTAG00000051196		29	38750721	38759895	ENSOARG00000011295		21	38797731	38806693				NA	NA
ENSSSCG00000013096	PPAG3	2	10474866	10482984	ENSBTAG00000051196		29	38750721	38759895	ENSOARG00000004557		21	37520229	37528684				NA	NA
ENSSSCG00000013096	PPAG3	2	10474866	10482984	ENSBTAG00000051196		29	38750721	38759895	ENSOARG00000005052		21	37656137	37664935				NA	NA
ENSSSCG00000013096	PPAG3	2	10474866	10482984	ENSBTAG00000051196		29	38750721	38759895	ENSOARG00000001993		21	36957652	36966698				NA	NA
ENSSSCG00000013096	PPAG3	2	10474866	10482984	ENSBTAG00000051196		29	38750721	38759895	ENSOARG00000008805		21	38410652	38422196				NA	NA
ENSSSCG00000013096	PPAG3	2	10474866	10482984	ENSBTAG00000051196		29	38750721	38759895	ENSOARG00000012150		21	39139051	39148260				NA	NA
ENSSSCG00000013096	PPAG3	2	10474866	10482984	ENSBTAG00000051196		29	38750721	38759895	ENSOARG00000009820		21	38555478	38700649				NA	NA
ENSSSCG00000013096	PPAG3	2	10474866	10482984	ENSBTAG00000051196		29	38750721	38759895	ENSOARG00000007519		21	38078701	38087445				NA	NA
ENSSSCG00000013096	PPAG3	2	10474866	10482984	ENSBTAG00000051196		29	38750721	38759895	ENSOARG00000002478		JH922131.1	1043	10229				NA	NA
ENSSSCG00000013096	PPAG3	2	10474866	10482984	ENSBTAG00000051196		29	38750721	38759895	ENSOARG00000000525		21	36811330	36819081				NA	NA
ENSSSCG00000013096	PPAG3	2	10474866	10482984	ENSBTAG00000051196		29	38750721	38759895	ENSOARG00000005407		21	37831060	37839504				NA	NA
ENSSSCG00000013096	PPAG3	2	10474866	10482984	ENSBTAG00000051196		29	38750721	38759895	ENSOARG00000000554		21	36832900	36841666				NA	NA
ENSSSCG00000013096	PPAG3	2	10474866	10482984	ENSBTAG00000051196		29	38750721	38759895	ENSOARG00000019069		AMGL01126674.1	21	1358				NA	NA
ENSSSCG00000013096	PPAG3	2	10474866	10482984	ENSBTAG00000051196		29	38750721	38759895	ENSOARG00000016454		21	36773591	36782898				NA	NA
ENSSSCG00000013096	PPAG3	2	10474866	10482984	ENSBTAG00000051196		29	38750721	38759895	ENSOARG00000001096		21	36898869	36907568				NA	NA
ENSSSCG00000013096	PPAG3	2	10474866	10482984	ENSBTAG00000051196		29	38750721	38759895	ENSOARG00000007135		21	37988416	37998752				NA	NA
ENSSSCG00000013096	PPAG3	2	10474866	10482984	ENSBTAG00000051196		29	38750721	38759895	ENSOARG00000000350		21	36795200	36804316				NA	NA
ENSSSCG00000013096	PPAG3	2	10474866	10482984	ENSBTAG00000051196		29	38750721	38759895	ENSOARG00000002825		21	37023641	37033404				NA	NA
ENSSSCG00000013096	PPAG3	2	10474866	10482984	ENSBTAG00000051196		29	38750721	38759895	ENSOARG00000008590		21	38338031	38347048				NA	NA
ENSSSCG00000013096	PPAG3	2	10474866	10482984	ENSBTAG00000051196		29	38750721	38759895	ENSOARG00000004098		21	37359746	37368491				NA	NA
ENSSSCG00000013096	PPAG3	2	10474866	10482984	ENSBTAG00000051196		29	38750721	38759895	ENSOARG00000006110		21	37857129	38232441				NA	NA
ENSSSCG00000013096	PPAG3	2	10474866	10482984	ENSBTAG00000051196		29	38750721	38759895	ENSOARG00000003295		21	37107927	37116861				NA	NA
ENSSSCG00000013096	PPAG3	2	10474866	10482984	ENSBTAG00000051196		29	38750721	38759895	ENSOARG00000000700		21	36869117	36878095				NA	NA
ENSSSCG00000013096	PPAG3	2	10474866	10482984	ENSBTAG00000051196		29	38750721	38759895	ENSOARG00000003462		21	37177858	37186081				NA	NA
ENSSSCG00000013096	PPAG3	2	10474866	10482984	ENSBTAG00000051196		29	38750721	38759895	ENSOARG00000004722		21	37556107	37564986				NA	NA
ENSSSCG00000013096	PPAG3	2	10474866	10482984	ENSBTAG00000051196		29	38750721	38759895	ENSOARG00000003671		21	37205659	37214599				NA	NA
ENSSSCG00000013096	PPAG3	2	10474866	10482984	ENSBTAG00000051196		29	38750721	38759895	ENSOARG00000011496		21	38841008	38860906				NA	NA
ENSSSCG00000013096	PPAG3	2	10474866	10482984	ENSBTAG00000051196		29	38750721	38759895	ENSOARG00000005244		21	37748194	37760092				NA	NA
ENSSSCG00000013096	PPAG3	2	10474866	10482984	ENSBTAG00000051196		29	38750721	38759895	ENSOARG00000002184		JH922958.1	3654	8660				NA	NA
ENSSSCG00000013096	PPAG3	2	10474866	10482984	ENSBTAG00000051196		29	38750721	38759895	ENSOARG00000011423		21	38817666	38828095				NA	NA
ENSSSCG00000013096	PPAG3	2	10474866	10482984	ENSBTAG00000051196		29	38750721	38759895	ENSOARG00000011556		21	38944974	38954376				NA	NA
[truncated: 8,386 more rows]

## Sheet: S2C
Table S2. Candidate genes identified in farmed mammals. The letter (worksheet) indicates the species: (A) beef and dairy cattle (genome assembly ARS-UCD1.2), (B) pigs (genome assembly Sscrofa11.1), and (C) sheep (genome assembly OAR 3.0). The Ensembl gene identification, external gene name, and genome coordinate (i.e., chromosome, start and end position) are presented. Additionally, homologous ge…
Ovine gene identification (OAR 3.0)					Swine homologous gene (Sscrofa11.1)					Bovine homologous genes (ARS-UCD1.2)					Human homologous genes (GRCh38.p13)
Ensembl gene id	External gene name	Chromosome	Start position	End position	Sscrofa homolog. ensembl gene	Sscrofa homolog. gene name	Sscrofa homolog. chromosome	Sscrofa homolog. start position	Sscrofa homolog. end position	Btaurus homolog. ensembl gene	Btaurus homolog. gene name	Btaurus homolog. chromosome	Btaurus homolog. start position	Btaurus homolog. end position	Hsapiens homolog. ensembl gene	Hsapiens homolog. gene name	Hsapiens homolog. chromosome	Hsapiens homolog. start position	Hsapiens homolog. end position
ENSOARG00000001332	VTA1	8	66565201	66637042	ENSSSCG00000004140	VTA1	1	22859390	22923839	ENSBTAG00000005851	VTA1	9	79629539	79700323	ENSG00000009844	VTA1	6	142147162	142224685
ENSOARG00000008496	ZNF646	24	27180106	27185904	ENSSSCG00000026817	ZNF646	3	17384088	17406624	ENSBTAG00000051572	ZNF646	25	27184092	27193576	ENSG00000167395	ZNF646	16	31074422	31084196
ENSOARG00000011340	MMP16	9	86978756	87360859	ENSSSCG00000006132	MMP16	4	48556967	48862986	ENSBTAG00000006877	MMP16	14	74381958	74776968	ENSG00000156103	MMP16	8	88032011	88328025
ENSOARG00000011340	MMP16	9	86978756	87360859	ENSSSCG00000006132	MMP16	4	48556967	48862986	ENSBTAG00000006877	MMP16	14	74381958	74776968	ENSG00000156103	MMP16	8	88032011	88328025
ENSOARG00000011340	MMP16	9	86978756	87360859	ENSSSCG00000006132	MMP16	4	48556967	48862986	ENSBTAG00000006877	MMP16	14	74381958	74776968	ENSG00000156103	MMP16	8	88032011	88328025
ENSOARG00000013137	APAF1	3	167841409	167919427	ENSSSCG00000000884	APAF1	5	85166628	85258364	ENSBTAG00000021661	APAF1	5	62784906	62888247	ENSG00000120868	APAF1	12	98645290	98735433
ENSOARG00000013981	SNAPC3	2	83346854	83383884	ENSSSCG00000005184	SNAPC3	1	207215738	207252396	ENSBTAG00000004592	SNAPC3	8	28835713	28874310	ENSG00000164975	SNAPC3	9	15422704	15465953
ENSOARG00000014032	CCDC171	2	83456449	83799094	ENSSSCG00000005182	CCDC171	1	206791661	207143553	ENSBTAG00000015788	CCDC171	8	28433124	28755648	ENSG00000164989	CCDC171	9	15553043	16061663
ENSOARG00000014032	CCDC171	2	83456449	83799094	ENSSSCG00000005182	CCDC171	1	206791661	207143553	ENSBTAG00000015788	CCDC171	8	28433124	28755648	ENSG00000164989	CCDC171	9	15553043	16061663
ENSOARG00000014540	PCBD2	5	43733044	43772761	ENSSSCG00000026229		2	137082367	137135174	ENSBTAG00000050621		7	46376971	46418526	ENSG00000132570	PCBD2	5	134905120	135007959
ENSOARG00000015472	C12orf29	3	124227630	124238082	ENSSSCG00000000925	C12orf29	5	94473172	94489661	ENSBTAG00000018743	C5H12orf29	5	17826548	17837426	ENSG00000133641	C12orf29	12	88033846	88050160
ENSOARG00000016684	SCEL	10	53167649	53287211	ENSSSCG00000009474	SCEL	11	49651673	49775448	ENSBTAG00000032821	SCEL	12	52683429	52808583	ENSG00000136155	SCEL	13	77535674	77645263
ENSOARG00000016684	SCEL	10	53167649	53287211	ENSSSCG00000009474	SCEL	11	49651673	49775448	ENSBTAG00000032821	SCEL	12	52683429	52808583	ENSG00000136155	SCEL	13	77535674	77645263
ENSOARG00000016684	SCEL	10	53167649	53287211	ENSSSCG00000009474	SCEL	11	49651673	49775448	ENSBTAG00000032821	SCEL	12	52683429	52808583	ENSG00000136155	SCEL	13	77535674	77645263
ENSOARG00000016684	SCEL	10	53167649	53287211	ENSSSCG00000009474	SCEL	11	49651673	49775448	ENSBTAG00000032821	SCEL	12	52683429	52808583	ENSG00000136155	SCEL	13	77535674	77645263
ENSOARG00000016947	S100Z	7	7867040	7869159	ENSSSCG00000014092	S100Z	2	85767614	85770957	ENSBTAG00000020201	S100Z	10	8059019	8062052	ENSG00000171643	S100Z	5	76850001	76921650
ENSOARG00000017899	CMSS1	1	162819453	162955140	ENSSSCG00000011970	CMSS1	13	158796652	159192107	ENSBTAG00000013663	CMSS1	1	44086074	44481342	ENSG00000184220	CMSS1	3	99817837	100181732
ENSOARG00000017958	ANKIB1	4	9494682	9624386	ENSSSCG00000015314	ANKIB1	9	72184818	72328763	ENSBTAG00000034936	ANKIB1	4	9624288	9725826	ENSG00000001629	ANKIB1	7	92245974	92401383
ENSOARG00000017958	ANKIB1	4	9494682	9624386	ENSSSCG00000015314	ANKIB1	9	72184818	72328763	ENSBTAG00000034936	ANKIB1	4	9624288	9725826	ENSG00000001629	ANKIB1	7	92245974	92401383
ENSOARG00000017958	ANKIB1	4	9494682	9624386	ENSSSCG00000015314	ANKIB1	9	72184818	72328763	ENSBTAG00000034936	ANKIB1	4	9624288	9725826	ENSG00000001629	ANKIB1	7	92245974	92401383
ENSOARG00000018765	LRRC49	7	17549882	17700850	ENSSSCG00000004976	LRRC49	1	168544421	168736644	ENSBTAG00000010944	LRRC49	10	17737186	17895044	ENSG00000137821	LRRC49	15	70853239	71053657
ENSOARG00000018765	LRRC49	7	17549882	17700850	ENSSSCG00000004976	LRRC49	1	168544421	168736644	ENSBTAG00000010944	LRRC49	10	17737186	17895044	ENSG00000137821	LRRC49	15	70853239	71053657
ENSOARG00000018765	LRRC49	7	17549882	17700850	ENSSSCG00000004976	LRRC49	1	168544421	168736644	ENSBTAG00000010944	LRRC49	10	17737186	17895044	ENSG00000137821	LRRC49	15	70853239	71053657
ENSOARG00000018765	LRRC49	7	17549882	17700850	ENSSSCG00000004976	LRRC49	1	168544421	168736644	ENSBTAG00000010944	LRRC49	10	17737186	17895044	ENSG00000137821	LRRC49	15	70853239	71053657
ENSOARG00000018765	LRRC49	7	17549882	17700850	ENSSSCG00000004976	LRRC49	1	168544421	168736644	ENSBTAG00000010944	LRRC49	10	17737186	17895044	ENSG00000137821	LRRC49	15	70853239	71053657
ENSOARG00000018765	LRRC49	7	17549882	17700850	ENSSSCG00000004976	LRRC49	1	168544421	168736644	ENSBTAG00000010944	LRRC49	10	17737186	17895044	ENSG00000137821	LRRC49	15	70853239	71053657
ENSOARG00000018765	LRRC49	7	17549882	17700850	ENSSSCG00000004976	LRRC49	1	168544421	168736644	ENSBTAG00000010944	LRRC49	10	17737186	17895044	ENSG00000137821	LRRC49	15	70853239	71053657
ENSOARG00000018765	LRRC49	7	17549882	17700850	ENSSSCG00000004976	LRRC49	1	168544421	168736644	ENSBTAG00000010944	LRRC49	10	17737186	17895044	ENSG00000137821	LRRC49	15	70853239	71053657
ENSOARG00000025951	NA	3	3564482	3676554			NA	NA	NA			NA	NA	NA			NA	NA	NA
ENSOARG00000026066	NA	3	220536741	220562808			NA	NA	NA			NA	NA	NA			NA	NA	NA
