# Supplementary material for: A Systematic Review of Genomic Regions and Candidate Genes Underlying Behavioral Traits in Farmed Mammals and Their Link with Human Disorders
Source: Animals (Basel). 2021 Mar 6;11(3):715. doi: 10.3390/ani11030715 (PMC7999279; doi:10.3390/ani11030715)
Supplement: Supplementary file 1 [file animals-11-00715-s001.zip › 2.SupplementaryMaterial/TableS5.xlsx]

## Sheet: S5A
Table S5. Significantly different polymorphisms within exon regions of cattle candidate genes using contrasting temperament breeds and whole-genome sequence. The letters indicate the subset of loci and genes. (A) All significantly different loci by contrasting more docile and more aggressive breed groups. (B) Significant differed loci considering a power of Fisher’s exact test higher than 80% (XL…
Chromsome	Position	Gene name	Reference allele	Alternative allele	FDR test	% of Significant loci	Average allele frequency for more aggressive breeds	Average allele frequency for more docile breeds	Statistical power of Fisher's exact test (0 to 1)
1	125277733	SLC9A9	G	A	0.0160712	29	0.465773	0.283644	0.552
1	125443333	SLC9A9	C	T	0.00376948	29	0.0777556	0	0.669
1	125705939	SLC9A9	G	T	0.00821217	29	0.0641795	0	0.459
1	125706288	SLC9A9	C	A	0.0102954	29	0.0581628	0	0.5
1	125706412	SLC9A9	C	T	0.0248239	29	0.0444222	0	0.323
1	41414234	EPHA6	G	A	0.019682	24	0.0220889	0.126084	0.495
1	41447821	EPHA6	T	C	0.0102954	24	0.0555556	0	0.439
1	41448008	EPHA6	C	T	0.00144104	24	0.644356	0.373874	0.855
1	41448674	EPHA6	C	T	0.00394082	24	0.0666667	0	0.597
1	41992326	EPHA6	C	T	0.0248239	24	0.0444667	0	0.33
1	41994791	EPHA6	A	G	0.00394082	24	0.0666667	0	0.582
1	41995450	EPHA6	T	C	0.0248239	24	0.0444444	0	0.347
1	41996170	EPHA6	G	A	0.0248239	24	0.0445556	0	0.299
1	41996976	EPHA6	G	A	0.00394082	24	0.0667778	0	0.581
1	52400165	BBX	A	G	0.0102954	30	0.0555556	0	0.474
1	52400231	BBX	T	C	0.00394082	30	0.0667556	0	0.556
1	52425720	BBX	A	G	0.0248239	30	0.0445556	0	0.301
1	52998509	HHLA2	G	A	0.0248239	14	0.0444444	0	0.294
1	53013805	HHLA2	A	G	0.00394082	14	0.0666667	0	0.576
1	53082309	HHLA2	C	A	0.00394082	14	0.0666	0	0.633
1	53104718	HHLA2	C	A	0.00394082	14	0.0667333	0	0.599
1	53111600	HHLA2	A	G	0.0248239	14	0.0455682	0	0.337
1	9442590	ADAMTS5	C	T	0.00394082	36	0.0770256	0	0.574
1	9442802	ADAMTS5	G	T	0.0253215	36	0.0666222	0.189767	0.483
1	9455436	ADAMTS5	C	T	0.0102954	36	0.0556222	0	0.472
1	9477893	ADAMTS5	C	T	0.028046	36	0.0665556	0.0084661	0.429
1	9491261	ADAMTS5	G	A	0.00376948	36	0.0833333	0	0.676
10	20903465	TGM1	C	T	0.00268052	33	0.0697674	0	0.572
10	20904566	TGM1	T	C	0.00702454	33	0.0581395	0	0.468
10	20911454	TGM1	C	T	0.00268052	33	0.952333	0.786385	0.744
10	20916688	TGM1	C	T	0.00268052	33	0.0666444	0	0.603
10	44057742	TMX1	C	T	0.0033663	40	0	0.101627	0.661
10	44060661	TMX1	T	C	0.021586	40	0.0445111	0	0.329
10	44066499	TMX1	C	T	4.47555e-05	40	0.0112	0.19321	0.953
10	44069456	TMX1	G	A	1.58428e-05	40	0	0.180756	0.997
10	44069517	TMX1	A	T	1.58428e-05	40	0	0.180756	0.997
10	44070392	TMX1	T	A	0.00268052	40	0.0667333	0	0.584
10	44553342	FRMD6	G	C	0.021586	19	0.0454091	0	0.354
10	44562607	FRMD6	G	A	0.000646265	19	0.699911	0.445513	0.784
10	44562978	FRMD6	C	T	0.021586	19	0.0445333	0	0.326
10	90685898	NRXN3	C	T	0.021586	43	0.0465116	0	0.332
10	90928689	NRXN3	G	A	0.00268052	43	0.0697442	0	0.585
10	90928929	NRXN3	T	C	0.0192479	43	0.329614	0.172269	0.544
11	1590382	BUB1	C	T	0.00519961	67	0.0568182	0	0.43
11	1593868	BUB1	C	T	0.00447201	67	0.0668889	0.21858	0.629
11	1593940	BUB1	A	T	2.91742e-05	67	0.389067	0.680849	0.924
11	1595350	BUB1	G	A	7.94979e-06	67	0.388956	0.703559	0.942
11	1597577	BUB1	T	C	2.91742e-05	67	0.395465	0.695051	0.913
11	1597708	BUB1	C	T	6.30751e-05	67	0.404905	0.694121	0.908
11	1599880	BUB1	T	A	9.86263e-06	67	0.388956	0.701815	0.959
11	1604088	BUB1	G	C	7.94979e-06	67	0.377844	0.699356	0.963
11	1604203	BUB1	C	T	9.86263e-06	67	0.377778	0.689143	0.949
11	1615691	BUB1	A	G	0.0201533	67	0.299956	0.462269	0.414
11	1618079	BUB1	C	T	0.0377451	67	0.0333111	0	0.207
11	1618537	BUB1	C	T	0.00519961	67	0.0555556	0	0.465
11	1707202	NPHP1	G	A	0.000645396	50	0.0777556	0	0.685
11	1715608	NPHP1	C	G	0.00519961	50	0.0555556	0	0.465
11	1715660	NPHP1	C	T	0.000180965	50	0.0334222	0.218782	0.886
11	1722807	NPHP1	A	G	0.0131914	50	0.0445556	0	0.321
11	1722983	NPHP1	C	G	0.0474208	50	0.1444	0.0626807	0.356
11	1762065	NPHP1	G	A	0.0131914	50	0.0445333	0	0.32
11	1762106	NPHP1	A	G	0.0131914	50	0.0445333	0	0.337
11	1762280	NPHP1	C	G	0.0131914	50	0.0445333	0	0.332
11	1775005	MALL	A	G	0.0128208	77	0.0488049	0	0.299
11	1798086	MALL	G	A	0.0377451	77	0.0334222	0	0.208
11	1802965	MALL	C	T	0.0131914	77	0.0445333	0	0.33
11	1803040	MALL	G	A	0.00140607	77	0.0731707	0	0.588
11	1806053	MALL	G	A	0.0377451	77	0.0334222	0	0.208
11	1806263	MALL	C	T	0.00174587	77	0.0666444	0	0.586
11	1806774	MALL	C	T	0.0377451	77	0.0340682	0	0.189
11	1806860	MALL	T	A	0.0377451	77	0.0341591	0	0.178
11	1806867	MALL	T	C	0.0377451	77	0.0341591	0	0.197
11	1806881	MALL	G	A	0.0377451	77	0.0341591	0	0.196
11	1848787	MAL	C	T	0.0131914	67	0.0475714	0	0.321
11	1868635	MAL	C	T	0.00155595	67	0.0697442	0	0.591
11	21962980	TMEM178A	T	C	0.00492715	50	0.0595238	0	0.475
11	21963220	TMEM178A	C	A	0.0131914	50	0.0129231	0.115256	0.488
11	22019968	TMEM178A	G	C	0.00908912	50	0	0.0796723	0.345
11	24470477	PKDCC	G	A	0.0377451	29	0.0349767	0	0.181
11	24474522	PKDCC	G	A	0.0377451	29	0.0349767	0	0.17
11	24693272	EML4	A	G	0.000645396	36	0.0777778	0	0.728
11	24702741	EML4	A	G	0.000186457	36	0.0888889	0	0.773
11	24737408	EML4	C	T	0.0131914	36	0.0445333	0	0.325
11	24738769	EML4	A	C	0.00155595	36	0.0697442	0	0.606
11	67421794	ANTXR1	G	A	0.0009081	38	0.0911364	0.00416807	0.685
11	67439276	ANTXR1	A	T	0.0128182	38	0.0667111	0.193395	0.494
11	67512821	ANTXR1	C	T	0.0377451	38	0.0357143	0	0.184
11	74124216	POMC	T	C	0.000185504	67	0.387625	0.149573	0.856
11	74124726	POMC	C	T	7.94979e-06	67	0.431705	0.148297	0.933
11	74124859	POMC	T	C	3.31787e-05	67	0.406953	0.151286	0.893
11	74124935	POMC	T	A	0.00519961	67	0.0555111	0	0.456
13	10565144	SNRPB2	A	C	0.030239	100	0.0333333	0	0.202
13	26673835	GAD2	C	T	0.00282711	64	0.0666667	0	0.58
13	26673910	GAD2	T	C	0.0161895	64	0.166533	0.327563	0.495
13	26703981	GAD2	G	A	0.00282711	64	0.0666444	0	0.592
13	26704002	GAD2	C	T	0.0161895	64	0.0443111	0	0.313
13	26705679	GAD2	C	T	0.0161895	64	0.0443111	0	0.314
13	26716939	GAD2	T	C	0.030239	64	0.0348837	0	0.172
13	26716978	GAD2	G	C	0.030239	64	0.0333333	0	0.188
13	26717003	GAD2	T	C	0.030239	64	0.0340909	0	0.2
13	26727496	GAD2	A	G	0.030239	64	0.0333333	0	0.193
14	10526619	ASAP1	C	T	0.00705521	25	0.0114545	0.121639	0.613
14	10526643	ASAP1	A	G	0.00552652	25	0.590955	0.785605	0.657
14	10566699	ASAP1	A	T	0.0356947	25	0.0667333	0.184739	0.415
14	10566711	ASAP1	C	T	0.000815623	25	0.0223111	0.18058	0.831
14	10568493	ASAP1	A	G	0.0231473	25	0.0444667	0	0.334
14	10571858	ASAP1	C	G	0.000823156	25	0	0.132538	0.92
14	27997045	NKAIN3	C	T	0.0231473	10	0.0444444	0	0.325
14	2888276	PTK2	G	A	0.000682686	41	0.0891111	0.300712	0.845
14	2996027	PTK2	T	C	0.0488837	41	0.0220889	0.105126	0.332
14	3000090	PTK2	G	A	0.00201519	41	0.0465581	0.215839	0.804
14	3013308	PTK2	C	T	0.0356947	41	0.116186	0.254339	0.419
14	3031688	PTK2	C	T	0.0231473	41	0.0231163	0.121882	0.46
14	3033158	PTK2	T	G	0.00201519	41	0	0.113445	0.817
14	3036067	PTK2	C	T	0.0231473	41	0.0463488	0	0.313
14	3137679	AGO2	T	C	0.0231473	20	0.0455455	0	0.321
14	3206057	TRAPPC9	G	A	0.0231473	41	0.0445333	0	0.317
14	3218382	TRAPPC9	C	T	0.00288683	41	0.0697907	0	0.562
14	3221338	TRAPPC9	G	A	0.000478361	41	0.155489	0.021	0.838
14	3252571	TRAPPC9	G	A	0.000478361	41	0.0909318	0	0.778
14	3284409	TRAPPC9	G	A	0.00576864	41	0.136455	0.0292437	0.657
14	3305458	TRAPPC9	C	T	0.0231473	41	0.0445333	0	0.307
14	3427699	TRAPPC9	C	T	0.00270375	41	0.071381	0	0.588
14	3443294	TRAPPC9	C	T	0.00262621	41	0.0731951	0	0.573
14	3443322	TRAPPC9	G	C	0.00953825	41	0.0556222	0	0.461
14	3586251	TRAPPC9	C	T	0.000469998	41	0.097561	0	0.786
14	3586278	TRAPPC9	G	A	0.0231473	41	0.0454318	0	0.319
14	3586942	TRAPPC9	C	T	0.0085301	41	0.0580698	0	0.462
14	3587146	TRAPPC9	G	A	0.0024529	41	0.074925	0	0.578
14	3587576	TRAPPC9	G	A	0.00705521	41	0.0624	0	0.458
14	4611437	FAM135B	A	G	0.000478857	7	0.0888222	0	0.801
14	69061087	C14H8orf37	T	C	0.0231473	18	0.0445333	0	0.321
14	69081083	C14H8orf37	A	C	0.0159682	18	0.0112	0.104966	0.477
14	7169751	ZFAT	C	T	0.00875233	26	0.0568182	0	0.45
14	7174983	ZFAT	C	T	0.0231473	26	0.0476429	0	0.341
14	7197662	ZFAT	T	C	0.0121985	26	0.215886	0.0839748	0.559
14	7254344	ZFAT	A	G	0.000217751	26	0.0332889	0.239714	0.954
14	7265565	ZFAT	C	T	0.00176181	26	0.6945	0.434713	0.764
14	7265584	ZFAT	G	A	0.00175883	26	0.694389	0.42957	0.764
14	7266074	ZFAT	C	T	0.000823156	26	0	0.130084	0.912
14	7266167	ZFAT	A	G	0.0356947	26	0.883837	0.749907	0.391
14	7266263	ZFAT	C	G	0.000469998	26	0.0952143	0	0.772
14	7936987	ST3GAL1	C	T	0.0231473	50	0.0454545	0	0.342
14	7943747	ST3GAL1	G	A	0.0231473	50	0.0465116	0	0.344
14	7943756	ST3GAL1	G	A	0.0231473	50	0.0454773	0	0.324
14	7944972	ST3GAL1	G	A	6.27429e-06	50	0.144467	0	0.973
14	7944993	ST3GAL1	T	C	0.0085301	50	0.0581395	0	0.443
14	9002812	KCNQ3	A	G	0.00307777	17	0.0681591	0	0.594
14	9029935	KCNQ3	G	A	0.0085301	17	0.0582093	0	0.454
14	9066245	HHLA1	G	A	0.0231473	17	0.0454545	0	0.321
14	9066386	HHLA1	G	A	0.000164571	17	0.0349767	0.250144	0.941
14	9076141	HHLA1	A	C	0.0231473	17	0.0455455	0	0.321
14	9076357	HHLA1	G	C	0.0231473	17	0.124909	0.0335714	0.534
14	9755064	ADCY8	C	G	0.000131045	32	0.116279	0	0.881
14	9871523	ADCY8	G	A	0.000478361	32	0.0908864	0	0.753
14	9871658	ADCY8	C	T	0.00327655	32	0.0666	0	0.573
14	9925889	ADCY8	C	T	0.0356947	32	0.211022	0.0972542	0.456
14	9951782	ADCY8	C	T	0.0231473	32	0.0444	0	0.304
14	9979106	ADCY8	G	T	0.000245414	32	0.102159	0	0.839
14	9979354	ADCY8	G	A	0.000245414	32	0.0999778	0	0.864
15	16513420	GUCY1A2	C	T	0.00340868	57	0.0778667	0.00423529	0.616
15	16513510	GUCY1A2	C	T	0.00986489	57	0.0444889	0.163824	0.517
15	16768896	GUCY1A2	G	T	0.0498769	57	0.318091	0.457891	0.336
15	16845341	GUCY1A2	C	T	0.0147018	57	0.0445111	0	0.348
15	28044453	CEP164	G	C	0.0428705	71	0.0348837	0	0.198
15	28044518	CEP164	T	G	0.0434833	71	0.0333333	0	0.179
15	28053155	CEP164	C	T	0.0428705	71	0.0348837	0	0.187
15	28053287	CEP164	C	T	0.0428705	71	0.0340909	0	0.189
15	28055887	CEP164	T	C	0.00501341	71	0.0567273	0	0.479
15	28055955	CEP164	G	C	0.00501341	71	0.0580465	0	0.486
15	28055966	CEP164	T	C	0.00501341	71	0.0567273	0	0.461
15	28055986	CEP164	A	G	0.00501341	71	0.0567273	0	0.451
15	28055996	CEP164	T	C	0.00501341	71	0.0567273	0	0.462
15	28062819	CEP164	G	A	0.0134061	71	0.047619	0	0.322
15	28064549	CEP164	C	G	0.00501341	71	0.0580698	0	0.486
15	28064555	CEP164	C	T	0.00501341	71	0.0580698	0	0.457
15	28065033	CEP164	C	T	0.00501341	71	0.0594286	0	0.445
15	28067424	CEP164	C	T	0.00501341	71	0.0580465	0	0.467
15	28067932	CEP164	C	T	0.00506456	71	0.0556444	0	0.461
15	28068866	CEP164	A	G	0.00501341	71	0.0567273	0	0.446
15	28068877	CEP164	A	G	0.00501341	71	0.0580465	0	0.452
15	28068981	CEP164	A	C	0.00501341	71	0.0609024	0	0.471
15	28068993	CEP164	G	A	0.00501341	71	0.0594524	0	0.475
15	28070738	CEP164	C	T	0.00501341	71	0.897682	0.735111	0.609
15	28071273	CEP164	G	A	0.000974164	71	0.905351	0.688711	0.792
15	28071511	CEP164	G	A	0.00501341	71	0.0580465	0	0.457
15	28073081	CEP164	A	G	0.00501341	71	0.0569091	0	0.445
15	28073325	CEP164	T	C	0.00501341	71	0.0580465	0	0.46
15	28073388	CEP164	G	A	0.00501341	71	0.0569091	0	0.483
15	28073445	CEP164	G	A	0.00501341	71	0.0569091	0	0.445
15	28073519	CEP164	G	A	0.0134061	71	0.047619	0	0.324
15	28073535	CEP164	T	C	0.0138719	71	0.0465116	0	0.34
15	28073607	CEP164	A	G	0.0143724	71	0.0454545	0	0.324
15	28073819	CEP164	C	G	0.0428705	71	0.0340909	0	0.173
15	28073886	CEP164	A	C	0.00518852	71	0.0556444	0	0.487
15	28074168	CEP164	C	T	0.0143724	71	0.0453636	0	0.348
15	28074183	CEP164	G	A	0.00501341	71	0.0567273	0	0.42
15	28074584	CEP164	G	A	0.00501341	71	0.0556444	0	0.464
15	4439872	PDGFD	C	A	0.0143724	65	0.0454545	0	0.317
15	4445248	PDGFD	A	G	0.0147018	65	0.0444444	0	0.336
15	4524954	PDGFD	G	C	0.0147018	65	0.0445556	0	0.326
15	4535325	PDGFD	G	A	0.00506456	65	0.0556	0	0.469
15	4535387	PDGFD	A	C	0.00501341	65	0.0567273	0	0.462
15	4535525	PDGFD	A	C	0.0428705	65	0.0340682	0	0.183
15	4535647	PDGFD	A	G	0.0412981	65	0.0365366	0	0.174
15	4535667	PDGFD	T	G	0.0428705	65	0.0348372	0	0.194
15	4535763	PDGFD	T	C	0.000829633	65	0.0795227	0	0.702
15	4536029	PDGFD	G	A	0.00501341	65	0.0556	0	0.441
15	4536073	PDGFD	T	C	0.0428705	65	0.0333111	0	0.188
15	46422382	DCHS1	G	A	0.00496192	42	0.062575	0	0.464
15	46422916	DCHS1	C	G	0.00209349	42	0.0714048	0	0.57
15	46422988	DCHS1	C	T	0.0126737	42	0.0487317	0	0.331
15	46423393	DCHS1	T	A	0.0408111	42	0.0365122	0	0.197
15	46423488	DCHS1	G	A	0.00501341	42	0.0581395	0	0.466
15	46423513	DCHS1	C	T	0.0021625	42	0.0698837	0	0.567
15	46423683	DCHS1	T	C	0.0211665	42	0.743854	0.577009	0.433
15	46430502	DCHS1	G	A	0.0227053	42	0.738214	0.572906	0.434
15	46431232	DCHS1	G	A	0.0021625	42	0.0114545	0.134471	0.742
15	46431615	DCHS1	G	A	0.000126885	42	0.119119	0.00423529	0.85
15	46432460	DCHS1	C	T	0.0303281	42	0.261341	0.135627	0.415
15	46433796	DCHS1	G	A	6.56991e-05	42	0.131474	0.00427119	0.887
15	46438107	DCHS1	C	T	0.00506456	42	0.0556222	0	0.452
15	46438489	DCHS1	A	G	0.0211665	42	0.593163	0.423703	0.467
15	46439841	DCHS1	G	A	0.00915686	42	0.238591	0.41894	0.598
15	46440278	DCHS1	C	T	0.00323605	42	0.0114545	0.127161	0.673
15	46441276	DCHS1	C	T	0.00501341	42	0.057907	0	0.442
15	46441334	DCHS1	G	A	0.0163207	42	0.261952	0.436653	0.497
15	46441839	DCHS1	C	T	0.00563052	42	0.238048	0.432672	0.589
15	46442902	DCHS1	G	A	0.00501341	42	0.0581395	0	0.442
15	46443774	DCHS1	T	C	0.00501341	42	0.0609756	0	0.474
15	46443875	DCHS1	G	A	0.0126737	42	0.0487073	0	0.323
15	46443902	DCHS1	C	T	0.0258564	42	0.279023	0.441311	0.464
15	46443975	DCHS1	C	T	0.0138719	42	0.0466047	0	0.321
15	46444058	DCHS1	G	A	0.00501341	42	0.0578837	0	0.49
15	46447510	TPP1	G	A	0.0138719	43	0.0462791	0	0.337
15	46449188	TPP1	G	A	0.0138719	43	0	0.0756723	0.293
15	46450600	TPP1	G	C	0.0138719	43	0	0.0756723	0.316
15	46453828	TAF10	C	T	0.0376164	50	0.046875	0	0.197
15	46463993	RRP8	C	T	0.000745252	55	0.0831429	0	0.686
15	46464218	RRP8	G	A	0.00645226	55	0.333244	0.525769	0.519
15	46465474	RRP8	A	G	0.0163207	55	0.261952	0.436356	0.505
15	46465936	RRP8	G	A	0.0021625	55	0.0697674	0	0.561
15	46466029	RRP8	T	C	0.00643206	55	0.244233	0.432714	0.552
15	46466142	RRP8	A	G	0.00501341	55	0.0555556	0	0.45
15	46571301	ARFIP2	G	A	0.0428705	22	0.0348837	0	0.2
15	46571822	ARFIP2	G	A	6.04163e-07	22	0.174326	0.00423529	0.978
15	46599579	TRIM3	C	T	0.00171052	8	0.077	0	0.579
15	46606882	HPX	C	T	2.07872e-06	73	0.159023	0.00427119	0.951
15	46609894	HPX	T	C	3.82088e-07	73	0.159023	0	0.979
15	46609901	HPX	A	C	3.82088e-07	73	0.159023	0	0.981
15	46609912	HPX	A	G	6.11755e-07	73	0.170318	0.00427119	0.983
15	46609918	HPX	T	C	6.04163e-07	73	0.170318	0.00423529	0.967
15	46609933	HPX	G	A	6.04163e-07	73	0.170318	0.00423529	0.979
15	46609947	HPX	G	A	6.04163e-07	73	0.170318	0.00423529	0.978
15	46610429	HPX	A	G	3.61672e-08	73	0.204386	0.00423529	0.992
15	46633591	APBB1	A	G	0.000272559	20	0	0.147336	0.973
15	46647993	APBB1	C	T	0.000637005	20	0	0.132692	0.929
15	46814456	FAM160A2	C	T	0.000818089	25	0.093875	0	0.809
15	46815610	FAM160A2	G	A	0.0189206	25	0.0111111	0.0923697	0.371
15	46821299	FAM160A2	G	A	0.0298381	25	0.0113636	0.0889746	0.304
15	46862838	OR52B2	A	C	0.0021625	46	0.0697907	0	0.57
15	46863391	OR52B2	T	C	0.00223508	46	0.0667778	0	0.601
15	46863421	OR52B2	C	G	8.39054e-06	46	0.122178	0	0.941
15	46863571	OR52B2	G	A	1.63995e-05	46	0.136364	0.00423529	0.93
15	46864358	OR52B2	T	C	0.00501341	46	0.0556667	0	0.463
15	46864448	OR52B2	G	A	0.00223508	46	0.0666667	0	0.558
15	46864458	OR52B2	A	G	0.0428705	46	0.0340227	0	0.206
15	46864690	OR52B2	T	G	0.0021625	46	0.0682955	0	0.571
15	46865033	OR52B2	A	G	0.000181282	46	0.113773	0.00427119	0.805
15	46865078	OR52B2	G	A	0.000495183	46	0.102318	0.00423529	0.758
15	46865492	OR52B2	C	T	0.00666136	46	0.0667333	0.00423529	0.501
15	46866026	OR52B2	G	A	6.47377e-05	46	0.122333	0.00423529	0.88
15	46866228	OR52B2	A	T	0.000854491	46	0.0777778	0	0.701
15	46981245	OR56A1	G	A	8.39054e-06	17	0.122067	0	0.926
15	50301784	OR51E2	T	G	8.39054e-06	93	0.122222	0	0.926
15	50318189	OR51E2	G	C	2.48442e-06	93	0.136318	0	0.947
15	50318285	OR51E2	C	T	0.00340868	93	0.0779333	0.00423529	0.583
15	50318336	OR51E2	A	C	8.39054e-06	93	0.124886	0	0.939
15	50318466	OR51E2	T	G	5.7209e-06	93	0.131071	0	0.91
15	50318480	OR51E2	C	T	0.00501341	93	0.0580465	0	0.472
15	50318727	OR51E2	G	A	8.76627e-08	93	0.174558	0	0.984
15	50318765	OR51E2	C	T	1.30083e-08	93	0.215932	0.00423529	0.998
15	50318814	OR51E2	G	A	2.90419e-06	93	0.133422	0	0.954
15	50318834	OR51E2	T	C	3.94271e-07	93	0.155622	0	0.98
15	50318872	OR51E2	C	T	0.0204332	93	0.0445333	0.148153	0.421
15	50319317	OR51E2	A	G	2.11863e-06	93	0.139465	0	0.956
15	50319450	OR51E2	G	A	0.00130023	93	0.091	0.00423529	0.663
15	50319466	OR51E2	A	G	4.57326e-08	93	0.177844	0	0.988
15	62331793	ELP4	G	T	0.0428705	100	0.0333333	0	0.199
15	62402590	ELP4	C	T	0.000829633	100	0.0796591	0	0.705
15	62553660	ELP4	G	A	0.0499024	100	1	0.945546	0.05
15	62854518	RCN1	C	G	0.0126737	57	0.0541081	0	0.31
15	62854589	RCN1	G	C	0.01034	57	0.0556111	0	0.353
15	62854623	RCN1	G	A	0.00186196	57	0.0788947	0	0.586
15	62860973	RCN1	T	G	0.000854491	57	0.0777778	0	0.711
15	62865427	RCN1	C	T	0.00226597	57	0.0667333	0	0.591
15	62866951	RCN1	C	T	0.0147018	57	0.0445333	0	0.319
15	62867406	RCN1	G	T	0.0021625	57	0.0681818	0	0.603
15	62867506	RCN1	A	G	0.0428705	57	0.0556444	0.00854237	0.318
15	63529868	PRRG4	G	T	0.00586491	60	0.211156	0.394076	0.571
15	63529884	PRRG4	C	T	0.0211665	60	0.232372	0.397385	0.485
15	63530154	PRRG4	C	G	0.00226597	60	0.0666444	0	0.554
15	63594315	QSER1	A	G	0.000854491	56	0.0778222	0	0.679
15	63594715	QSER1	C	T	0.000854491	56	0.0777778	0	0.71
15	63595269	QSER1	T	C	0.000414457	56	0.9444	0.751773	0.848
15	63596172	QSER1	A	C	0.000654567	56	0.0556	0.239756	0.837
15	63612892	QSER1	C	T	0.0428705	56	0.0332	0	0.179
15	63613963	QSER1	G	A	0.000654567	56	0.0556	0.243731	0.849
15	63616237	QSER1	A	G	0.00209349	56	0.0556889	0.222807	0.744
15	63616311	QSER1	A	G	0.00501341	56	0.0555556	0	0.435
15	63634156	QSER1	C	A	0.0021625	56	0.0681818	0	0.601
15	63680272	DEPDC7	A	C	0.0428705	60	0.0334444	0	0.171
15	63681135	DEPDC7	T	C	0.00501341	60	0.0556889	0.201639	0.636
15	63682109	DEPDC7	G	A	0.00501341	60	0.0556889	0.197471	0.596
15	63961046	HIPK3	A	G	0.0428705	67	0.0333111	0	0.169
15	63961522	HIPK3	G	A	0.0021625	67	0.0681591	0	0.606
15	64183924	KIAA1549L	G	A	0.00501341	48	0.0365366	0.171171	0.636
15	64184351	KIAA1549L	G	A	0.0134813	48	0.0117209	0.105076	0.515
15	64184475	KIAA1549L	C	A	0.00836536	48	0.0112	0.109277	0.529
15	64184945	KIAA1549L	C	G	0.00223508	48	0.0666667	0	0.561
15	64185939	KIAA1549L	T	C	0.00501341	48	0.0556444	0	0.444
15	64186501	KIAA1549L	G	A	0.00223508	48	0.0666444	0	0.568
15	64186651	KIAA1549L	A	G	0.0140721	48	0.0464186	0	0.326
15	64213017	KIAA1549L	C	T	0.0138719	48	0.0466047	0	0.309
15	64223643	KIAA1549L	C	T	0.00501341	48	0.0580698	0	0.45
15	64223760	KIAA1549L	G	A	0.00160593	48	0.897932	0.991458	0.709
15	64229998	KIAA1549L	G	A	0.0422683	48	0.035619	0	0.177
15	64230017	KIAA1549L	G	A	0.0021625	48	0.0696977	0	0.606
15	64246782	KIAA1549L	G	A	0.0021625	48	0.0680909	0	0.613
15	64255468	KIAA1549L	C	T	0.0428705	48	0.034	0	0.19
15	64283265	KIAA1549L	G	A	0.0376753	48	0.0384615	0	0.178
15	64307871	KIAA1549L	A	G	0.00501341	48	0.0555556	0	0.447
15	64308040	KIAA1549L	T	G	0.0147018	48	0.0444444	0	0.316
15	64308474	KIAA1549L	A	G	0.00501341	48	0.0555556	0	0.461
15	64308490	KIAA1549L	T	G	0.00666136	48	0.0334222	0.15558	0.597
15	64308959	KIAA1549L	T	C	0.0147018	48	0.0444222	0	0.31
15	64309257	KIAA1549L	C	T	0.0428705	48	0.0333111	0	0.185
15	64309739	KIAA1549L	G	A	0.000854491	48	0.0778667	0	0.697
15	64309865	KIAA1549L	C	T	0.00501341	48	0.0555556	0	0.462
15	64696304	CAPRIN1	T	C	6.21569e-05	20	0.9888	0.809559	0.96
15	64713310	NAT10	A	G	5.7209e-06	48	0.0444	0.289899	0.969
15	64718701	NAT10	C	T	0.00223508	48	0.0666444	0	0.564
15	64724389	NAT10	C	T	0.000402774	48	0.0340455	0.213427	0.88
15	64724430	NAT10	C	T	0.000126885	48	0.1499	0.012678	0.87
15	64725356	NAT10	T	C	0.00501341	48	0.0555333	0	0.465
15	64732247	NAT10	C	T	0.0428705	48	0.0341818	0	0.192
15	64732274	NAT10	G	A	0.0428705	48	0.0341591	0	0.196
15	64732425	NAT10	C	T	0.0343527	48	0.0681136	0.012605	0.354
15	64736142	NAT10	T	A	0.00173638	48	0.111156	0.012605	0.752
15	64736204	NAT10	G	C	0.00501341	48	0.0569091	0	0.462
15	64740324	NAT10	C	T	0.0147018	48	0.0443111	0	0.302
15	64975333	CAT	T	C	0.0387758	33	0.03755	0	0.205
15	64975394	CAT	C	A	0.000829633	33	0.0813256	0	0.697
15	73434223	API5	A	G	0.0343527	75	0	0.0589916	0.106
15	73437380	API5	C	T	1.06821e-11	75	0.699911	0.234855	1
15	73437542	API5	A	G	0.00028628	75	0.199956	0.041958	0.84
15	73445648	API5	T	G	0.0147018	75	0.0444444	0	0.338
15	73449970	API5	C	G	0.000402774	75	0	0.130109	0.931
15	73450487	API5	A	T	0.000166053	75	0.755533	0.487521	0.868
15	73499652	TTC17	G	C	4.72383e-05	20	0.420364	0.159706	0.913
15	73507295	TTC17	C	T	0.0428705	20	0.0333111	0	0.19
15	73508889	TTC17	G	A	0.0021625	20	0.0681818	0	0.571
15	73586978	TTC17	C	T	0.0428705	20	0.0341818	0	0.184
15	73781535	HSD17B12	C	T	0.0422683	46	0.0357381	0	0.214
15	73956444	HSD17B12	G	A	0.000402774	46	0.715682	0.45384	0.83
15	73956479	HSD17B12	G	T	5.7246e-05	46	0.738477	0.449639	0.911
15	73956880	HSD17B12	C	T	0.00028628	46	0.710978	0.445513	0.846
15	73957314	HSD17B12	T	A	0.00501341	46	0.0555556	0	0.47
15	73957347	HSD17B12	C	T	0.0428705	46	0.0334222	0	0.17
15	73977421	ALKBH3	A	C	0.0143724	36	0.0454773	0	0.325
15	73989797	ALKBH3	G	C	0.00501341	36	0.0555556	0	0.479
15	73998760	ALKBH3	T	C	0.00685126	36	0.0778222	0.00836975	0.52
15	73998920	ALKBH3	C	A	0.0412981	36	0.0567045	0.00836975	0.304
15	74044682	C15H11orf96	C	T	0.00205936	60	0.0731707	0	0.574
15	74044693	C15H11orf96	G	C	0.00501341	60	0.0609756	0	0.43
15	74044728	C15H11orf96	C	T	0.00501341	60	0.0609756	0	0.477
15	80805432	SMTNL1	C	T	0.0428705	88	0.0348837	0	0.2
15	80805558	SMTNL1	C	T	0.0358484	88	0.0394737	0	0.173
15	80805892	SMTNL1	G	A	0.00501341	88	0.0595476	0	0.461
15	80805975	SMTNL1	G	C	0.0021625	88	0.069907	0	0.601
15	80805976	SMTNL1	G	A	0.0021625	88	0.069907	0	0.577
15	80806356	SMTNL1	G	C	0.034217	88	0.0405946	0	0.195
15	80813846	SMTNL1	G	A	0.000818089	88	0.919054	0.700009	0.822
15	80856636	SERPING1	G	A	0.0428705	17	0.0347907	0	0.211
15	80903705	CLP1	C	T	0.00501341	100	0.0555111	0	0.477
15	80929295	ZDHHC5	C	T	0.00484785	33	0.0641282	0	0.497
15	80930848	ZDHHC5	C	T	0.00666136	33	0.0488293	0.186254	0.554
15	80930952	ZDHHC5	G	A	0.0428705	33	0.0342045	0	0.194
15	80949649	TMX2	A	G	0.0209611	33	0	0.0670756	0.176
15	80967436	CTNND1	A	G	0.00501341	60	0.0556444	0	0.49
15	80995594	CTNND1	C	T	0.0387758	60	0.0375	0	0.199
15	81009890	CTNND1	G	C	7.31683e-07	60	0.195171	0.546168	0.991
15	81009913	CTNND1	T	G	5.7209e-06	60	0.218	0.55037	0.972
15	81011074	CTNND1	G	C	0.00028628	60	0.0908864	0	0.776
15	81012531	CTNND1	C	T	0.00501341	60	0.0555333	0	0.441
15	81371415	OR9Q2	C	T	0.0428705	33	0.0333333	0	0.204
15	81371524	OR9Q2	G	A	0.00459679	33	0.0640769	0	0.474
15	81371644	OR9Q2	G	A	0.0428705	33	0.0333111	0	0.171
15	81372038	OR9Q2	C	T	0.00501341	33	0.0610244	0	0.467
15	81372096	OR9Q2	C	T	0.0428705	33	0.0348837	0	0.21
16	3040565	TMCC2	G	A	0.0399589	60	0.034907	0	0.203
16	3041023	TMCC2	C	T	4.9988e-05	60	0.0242439	0.254491	0.979
16	3043796	TMCC2	C	T	0.00876372	60	0.0595238	0	0.46
16	3044000	TMCC2	G	A	0.00510944	60	0.0697907	0	0.575
16	3044002	TMCC2	C	T	0.00510944	60	0.0697907	0	0.602
16	3044076	TMCC2	G	A	0.00489884	60	0.0117209	0.147076	0.81
16	35142943	CHML	A	G	0.00586257	36	0	0.100983	0.649
16	35143324	CHML	C	T	0.0399589	36	0.0340909	0	0.181
16	35143601	CHML	G	A	0.00327781	36	0.0778667	0	0.682
16	35145529	CHML	G	A	0.00895252	36	0.233289	0.424193	0.574
16	35146053	CHML	G	A	0.00586257	36	0.222089	0.428361	0.698
16	35285088	FH	C	T	0.00895252	33	0.0556667	0	0.452
16	35287876	FH	T	G	0.00538497	33	0.0666667	0	0.59
16	35814141	RGS7	A	G	0.00876372	33	0.0114545	0.125874	0.667
16	35882545	RGS7	T	C	0.00895252	33	0.0555333	0	0.463
16	49484975	MEGF6	G	C	0.0386375	52	0.0365854	0	0.188
16	49485061	MEGF6	G	T	0.0397636	52	0.035619	0	0.201
16	49497695	MEGF6	C	T	0.0142013	52	0.0526842	0	0.317
16	49513114	MEGF6	T	C	0.0142013	52	0.0488293	0	0.317
16	49513144	MEGF6	C	T	0.00876372	52	0.0595714	0	0.469
16	49519706	MEGF6	C	T	0.0386375	52	0.0365854	0	0.192
16	49526932	MEGF6	G	A	0.0142013	52	0.0487073	0	0.31
16	49527147	MEGF6	A	G	0.0142013	52	0.0475476	0	0.313
16	49527371	MEGF6	C	T	0.0142013	52	0.0475238	0	0.337
16	49527422	MEGF6	G	A	0.0142013	52	0	0.086319	0.307
16	49528048	MEGF6	C	T	0.0142013	52	0.0512308	0	0.334
16	49528267	MEGF6	C	T	0.0372144	52	0.0384615	0	0.174
16	49528310	MEGF6	T	G	0.0142013	52	0.049925	0	0.344
16	49529085	MEGF6	A	G	0.0142013	52	0.0487073	0	0.338
16	49529471	MEGF6	C	T	0.0019306	52	0.190571	0.0381356	0.768
16	49529775	MEGF6	T	C	0.0142013	52	0.0525526	0	0.312
16	49529839	MEGF6	G	A	0.0372144	52	0.0384615	0	0.175
16	49529851	MEGF6	C	G	0.0101279	52	0	0.0940855	0.424
16	49530059	MEGF6	G	A	0.0142013	52	0.0512821	0	0.335
16	49532442	MEGF6	T	C	0.0142013	52	0.0475238	0	0.324
16	49532535	MEGF6	C	T	0.0142013	52	0.0475476	0	0.307
16	49533202	MEGF6	C	A	0.0391373	52	0.0356429	0	0.17
16	49533404	MEGF6	C	T	0.0386375	52	0.0365366	0	0.189
16	49534119	MEGF6	G	A	0.0142013	52	0.0486829	0	0.319
16	49534164	MEGF6	C	T	0.0386375	52	0.0365854	0	0.178
16	49536114	MEGF6	G	A	0.0142013	52	0.0487073	0	0.33
16	49536344	MEGF6	T	G	0.0142013	52	0.0455455	0	0.34
16	49536467	MEGF6	T	G	0.0142013	52	0.0445333	0	0.32
16	49536482	MEGF6	C	G	0.0142013	52	0.0445333	0	0.319
16	49536485	MEGF6	T	C	0.0142013	52	0.0445333	0	0.332
16	49536944	MEGF6	C	T	0.0142013	52	0.0455455	0	0.326
16	49536953	MEGF6	C	T	0.0142013	52	0.0455455	0	0.343
16	49537013	MEGF6	A	G	0.00876372	52	0.0595238	0	0.453
17	17559520	MAML3	C	T	0.00022708	74	0.0890667	0	0.794
17	17559879	MAML3	G	T	6.83134e-05	74	0.829409	0.550328	0.927
17	17560043	MAML3	G	A	0.00553428	74	0.0555333	0	0.451
17	17560449	MAML3	G	A	0.00758544	74	0.05005	0.190576	0.553
17	17560541	MAML3	G	T	0.000188272	74	0.777889	0.486445	0.852
17	17561362	MAML3	C	T	0.000182189	74	0.807795	0.53006	0.875
17	17561624	MAML3	A	C	6.83134e-05	74	0.828895	0.533822	0.909
17	17838609	MAML3	T	C	0.0143344	74	0.0453636	0	0.313
17	18017910	MAML3	G	A	0.000521343	74	0.368952	0.621739	0.802
17	18017929	MAML3	A	T	0.0415199	74	0.0341818	0	0.191
17	18018232	MAML3	G	A	0.0415199	74	0.0340909	0	0.19
17	18018541	MAML3	C	T	0.0143344	74	0.0465116	0	0.317
17	18018712	MAML3	G	A	0.0415199	74	0.0340909	0	0.193
17	18018825	MAML3	G	A	6.83134e-05	74	0.109829	0	0.852
17	18018879	MAML3	C	T	6.83134e-05	74	0.107333	0	0.846
17	18019199	MAML3	C	G	0.000764379	74	0.988279	0.844328	0.856
17	18019412	MAML3	C	T	7.89507e-05	74	0.102182	0	0.856
17	18019483	MAML3	G	A	0.0143344	74	0.0444	0	0.324
17	18019594	MAML3	C	T	0.0012326	74	0.988279	0.857034	0.802
17	18019639	MAML3	G	A	6.83134e-05	74	0.111111	0	0.9
17	18019665	MAML3	A	G	0.0143344	74	0.0445333	0	0.337
17	18019733	MAML3	C	T	0.00022708	74	0.089	0	0.774
17	18020461	MAML3	C	T	0.0143344	74	0.0444222	0	0.301
17	54069454	IFT81	C	T	0.0143344	60	0.0334222	0.142849	0.475
17	54125108	IFT81	A	G	0.00553428	60	0.0555111	0	0.465
17	54125126	IFT81	T	C	0.000521343	60	0.111356	0.319345	0.803
17	573638	CPE	G	A	0.0368243	18	0.0394211	0	0.17
17	58827455	MED13L	T	C	0.00188474	40	0.0667778	0	0.595
17	58841052	MED13L	C	G	0.0143344	40	0.0455682	0	0.33
17	58860714	MED13L	G	A	0.00553428	40	0.0556667	0	0.456
17	58865639	MED13L	C	G	0.00188474	40	0.0666444	0	0.57
17	58871076	MED13L	G	A	0.00553428	40	0.0568409	0	0.478
17	58884690	MED13L	C	T	0.0415199	40	0.034907	0	0.189
17	720225	CPE	T	G	0.0143344	18	0.0445556	0	0.341
17	720728	CPE	A	T	0.0143344	18	0.0444667	0	0.343
17	720995	CPE	C	G	0.00188474	18	0.0666222	0	0.593
17	9589929	NR3C2	G	A	0.0415199	42	0.0340909	0	0.193
17	9590360	NR3C2	G	A	0.027142	42	0.131048	0.267025	0.392
17	9590460	NR3C2	A	C	0.0299698	42	0.0117209	0.0880672	0.326
17	9590981	NR3C2	G	A	0.0460025	42	0.215886	0.352739	0.369
17	9926194	NR3C2	G	A	0.00523005	42	0.0610732	0	0.469
18	23606130	IRX6	A	T	0.00394531	11	0.0474762	0.213607	0.746
18	23786449	LPCAT2	A	G	0.0119019	25	0.207122	0.0687414	0.612
18	23850379	LPCAT2	C	A	0.00222384	25	0.0778444	0	0.683
18	26118763	CCDC113	C	T	0.00222384	33	0.0443111	0.214319	0.788
18	26198195	GINS3	A	G	0.0479094	25	0.589667	0.749784	0.44
18	26203598	GINS3	G	A	0.0277072	25	0.0454091	0	0.311
18	26204240	GINS3	G	A	0.0284142	25	0.0444	0	0.334
18	26293456	NDRG4	C	T	0.0264923	20	0.048878	0	0.349
18	26296985	NDRG4	C	A	0.0264923	20	0.0112	0.103733	0.483
18	26297427	NDRG4	C	T	0.00394531	20	0.0890889	0.269126	0.723
18	26297997	NDRG4	T	C	0.0119213	20	0.0556	0	0.459
18	26303647	SETD6	T	A	0.0119019	13	0.0668889	0.214454	0.578
18	26303724	SETD6	T	C	0.0198377	13	0.0112	0.105244	0.489
18	5240575	WWOX	C	A	0.00290773	45	0.0811351	0	0.578
18	5506708	WWOX	G	A	0.0119019	45	0.0594762	0	0.465
18	56098112	CPT1C	C	T	0.0119213	12	0.0556444	0	0.464
18	56104715	CPT1C	G	T	0.000119441	12	0.113659	0	0.883
18	56151327	AP2A1	C	T	0.0277072	33	0.0454773	0	0.315
18	56151441	AP2A1	A	G	0.0277072	33	0.0465349	0	0.32
18	56161427	AP2A1	C	T	0.0263311	33	0.05	0	0.306
18	56165493	AP2A1	G	A	0.0224744	33	0.0540541	0	0.324
18	56272657	ATF5	C	G	0.0186671	25	0.0713929	0	0.612
18	56332982	ZNF473	A	G	0.0179865	19	0.392929	0.588898	0.594
18	56333057	ZNF473	C	T	0.000275073	19	0.109707	0	0.832
18	56336300	ZNF473	A	G	0.0284142	19	0.0444444	0	0.321
18	56431731	MYH14	G	C	0.0119019	24	0.058186	0	0.448
18	56431776	MYH14	G	C	0.0277072	24	0.0464651	0	0.346
18	56445291	MYH14	A	G	0.00394531	24	0.0730976	0	0.588
18	56453412	MYH14	C	T	0.0119213	24	0.0567955	0	0.43
18	56459774	MYH14	G	A	0.00290773	24	0.071381	0.258407	0.75
18	56474304	MYH14	G	C	0.00394531	24	0.0714286	0	0.582
18	56474505	MYH14	G	A	0.0119213	24	0.0555333	0	0.438
18	56478563	MYH14	G	A	0.0039203	24	0.074925	0	0.558
18	56480544	MYH14	A	C	0.000370811	24	0.594486	0.296475	0.89
18	56542225	NR1H2	G	C	0.0277072	33	0.0454545	0	0.348
18	56542715	NR1H2	C	T	0.00915936	33	0.0228182	0.152661	0.699
18	56560304	POLD1	G	A	0.00130797	17	0.0366098	0.228105	0.852
18	56616075	EMC10	C	T	0.0263311	16	0.05	0	0.337
18	56619201	EMC10	G	A	0.0263311	16	0.05	0	0.345
18	56619243	EMC10	C	A	0.0276439	16	0.047619	0	0.339
18	56736156	C18H19orf81	G	A	0.0119019	100	0.0581628	0	0.43
18	56747438	C18H19orf81	G	T	0.00168493	100	0.587575	0.82065	0.795
18	6170156	WWOX	C	T	0.0112487	45	0.0625	0	0.479
18	6170407	WWOX	C	T	0.0119019	45	0.718781	0.893676	0.621
18	6170622	WWOX	C	T	0.0263311	45	0.749853	0.89998	0.523
18	6170869	WWOX	G	A	0.00168493	45	0.341415	0.598385	0.804
18	6170896	WWOX	G	A	0.00130797	45	0.333286	0.598462	0.849
18	6171049	WWOX	G	A	3.90904e-05	45	0.232419	0.555085	0.971
18	6171097	WWOX	G	A	3.90904e-05	45	0.545477	0.837462	0.952
18	6171174	WWOX	C	T	0.00130797	45	0.681841	0.886731	0.813
19	13726577	TADA2A	G	C	0.00559284	29	0.0806452	0	0.466
19	13751391	TADA2A	C	T	0.00060089	29	0.0908182	0	0.773
19	13771987	TADA2A	C	T	0.00308671	29	0.0666	0	0.586
19	13772099	TADA2A	G	A	0.000610232	29	0.0888222	0	0.799
19	24711138	CYB5D2	C	A	0.0272656	48	0.0236667	0.117798	0.415
19	24713690	CYB5D2	G	A	0.00690737	48	0.0556667	0	0.455
19	24717314	CYB5D2	T	G	6.69736e-05	48	0.113614	0	0.893
19	24717330	CYB5D2	G	C	1.67021e-05	48	0.267605	0.0463193	0.957
19	24717731	CYB5D2	C	T	0.00308671	48	0.0667778	0	0.595
19	24718187	CYB5D2	C	T	0.0467677	48	0.113864	0.0377059	0.399
19	24718703	CYB5D2	T	G	1.68631e-05	48	0.2668	0.0503782	0.948
19	24718828	CYB5D2	A	G	0.00314368	48	0.0667778	0	0.583
19	24718948	CYB5D2	C	T	0.00690737	48	0.0569318	0	0.449
19	24719377	CYB5D2	G	A	0.00704493	48	0.0555333	0	0.483
19	24719671	CYB5D2	C	T	0.0181119	48	0.0118333	0.105151	0.436
19	24719829	CYB5D2	G	A	0.00690737	48	0.0556667	0	0.457
19	24936630	SPNS2	C	T	1.76145e-06	42	0.297405	0.0467712	0.982
19	24949574	SPNS2	T	A	0.0182975	42	0.0453636	0	0.334
19	24969608	SPNS2	G	A	0.000514677	42	0.0952857	0	0.79
19	24976128	SPNS2	G	A	0.000489376	42	0.10005	0	0.774
19	24977506	SPNS2	C	A	0.00109306	42	0.716324	0.446805	0.77
19	24977602	SPNS2	C	T	0.00690737	42	0.0567955	0	0.468
19	25016429	SPNS2	C	T	0.0171443	42	0.048878	0	0.327
19	25016812	SPNS2	C	T	0.0185148	42	0.190452	0.0721271	0.519
19	25189300	SLC13A5	T	C	0.00308671	44	0.0732439	0	0.591
19	25189309	SLC13A5	C	T	0.0171443	44	0.048878	0	0.326
19	25189315	SLC13A5	C	T	0.00137668	44	0.0238095	0.184874	0.843
19	25190477	SLC13A5	C	T	0.000514677	44	0.0953095	0	0.802
19	25242795	KIAA0753	A	G	0.00137668	36	0.0777333	0	0.68
19	25250892	KIAA0753	G	A	0.00308671	36	0.0697209	0	0.589
19	25252757	KIAA0753	G	A	0.00308671	36	0.0697674	0	0.572
19	25257458	KIAA0753	C	A	0.0182975	36	0.0445333	0	0.309
19	25266212	KIAA0753	G	C	0.00308671	36	0.0680909	0	0.586
19	25270589	KIAA0753	G	A	0.0182975	36	0.0444222	0	0.304
19	25274952	KIAA0753	G	A	0.00308671	36	0.0666667	0	0.566
19	25287147	KIAA0753	G	A	0.00690737	36	0.0581163	0	0.469
19	25296572	KIAA0753	G	A	0.00138528	36	0.0332889	0.197538	0.829
19	25296584	KIAA0753	G	A	0.00690737	36	0.0555556	0	0.476
19	25296759	KIAA0753	C	T	0.00308671	36	0.0682955	0	0.592
19	25296895	KIAA0753	C	T	0.00308671	36	0.0666222	0	0.569
19	25367585	PITPNM3	G	A	0.0179562	15	0.851405	0.680991	0.476
19	25397491	PITPNM3	C	T	1.68631e-05	15	0.083381	0.36872	0.971
19	25408607	PITPNM3	A	C	0.0182975	15	0.0443111	0	0.325
19	25409362	PITPNM3	T	C	6.69736e-05	15	0.907116	0.642379	0.953
19	25409363	PITPNM3	T	C	6.69736e-05	15	0.907116	0.642379	0.947
19	25410958	PITPNM3	C	T	0.000702542	15	0.0682727	0.275712	0.864
19	48619269	MILR1	T	C	0.0182975	38	0.0444222	0	0.325
19	48655305	MILR1	A	G	0.00690737	38	0.0555556	0	0.446
19	48655424	MILR1	G	A	0.0182975	38	0.0454545	0	0.329
19	48709132	CEP95	C	A	0.00308671	22	0.0666222	0	0.597
19	48711722	CEP95	T	C	0.0182975	22	0	0.0757059	0.28
19	48715503	CEP95	A	C	0.000610232	22	0.0888222	0	0.777
19	48718115	CEP95	A	C	0.0182975	22	0.0454545	0	0.337
19	50953269	MYADML2	G	A	0.0182975	50	0.0454545	0	0.329
19	50954462	MYADML2	A	C	0.0249779	50	0.0778222	0.199008	0.442
19	50955347	MYADML2	T	A	0.0149766	50	0.0526316	0	0.321
19	50967471	MAFG	G	A	0.0417581	100	0.046875	0	0.195
19	51027577	ARHGDIA	G	A	0.00308671	20	0.071381	0	0.57
19	51037719	P4HB	T	C	0.00690737	14	0.0568182	0	0.475
19	51050192	PPP1R27	C	T	0.000610232	20	0.0888444	0	0.78
19	51155542	OXLD1	C	T	6.69736e-05	57	0.116395	0	0.877
19	51155978	OXLD1	G	A	0.00690737	57	0.0556444	0	0.48
19	51156150	OXLD1	C	T	0.0197149	57	0.375159	0.550814	0.444
19	51156293	OXLD1	G	A	0.00690737	57	0.05675	0	0.465
19	51158909	PDE6G	G	A	0.0182975	14	0.325628	0.504436	0.513
19	51214552	NPLOC4	C	T	0.00767471	20	0.0112	0.117445	0.612
19	53399705	CANT1	G	A	0.0171443	17	0.0540811	0	0.341
19	53400122	CANT1	G	A	0.00683349	17	0.0609756	0	0.472
19	53406902	CANT1	C	A	0.00690737	17	0.0555333	0	0.451
19	53407576	CANT1	G	A	0.00690737	17	0.0555333	0	0.452
19	53420286	LGALS3BP	G	A	0.0129002	36	0.0122927	0.113529	0.466
19	53426072	LGALS3BP	G	T	0.000574724	36	0.0341818	0.220254	0.886
19	53426223	LGALS3BP	G	A	3.60155e-09	36	0.122222	0.521385	1
19	53426549	LGALS3BP	G	C	0.00137668	36	0.0777778	0	0.698
19	53500919	TIMP2	G	A	0.0182975	50	0.0463953	0	0.337
19	53510751	TIMP2	C	T	0.00690737	50	0.0582093	0	0.463
19	53529507	USP36	C	T	0.00848516	37	0	0.097322	0.491
19	53532784	USP36	C	T	0.0182975	37	0.0465349	0	0.344
19	53536299	USP36	G	A	0.00690737	37	0.0595238	0	0.464
19	53536803	USP36	A	G	0.0253215	37	0.0117209	0.100739	0.456
19	53543248	USP36	T	C	0.044082	37	0	0.0587395	0.076
19	53545728	USP36	A	G	0.00308671	37	0.0697907	0	0.599
19	53545794	USP36	C	T	0.00690737	37	0.0581628	0	0.456
19	53546986	USP36	A	G	0.00661588	37	0.062525	0	0.468
19	53549009	USP36	G	A	0.00661588	37	0.062525	0	0.457
19	53549063	USP36	C	T	0.00683349	37	0.061	0	0.451
19	53549144	USP36	C	T	0.0160616	37	0.0512821	0	0.311
19	53553337	USP36	A	G	0.0171443	37	0.0487805	0	0.32
19	53553400	USP36	G	A	0.0149766	37	0.0526316	0	0.304
19	53554888	USP36	G	A	0.00308671	37	0.0667556	0	0.583
19	53554949	USP36	A	C	0.00308671	37	0.0681591	0	0.579
19	53565860	CYTH1	C	G	0.0435443	38	0.0441176	0	0.165
19	53603524	CYTH1	G	A	0.0171443	38	0.0488293	0	0.322
19	53644430	CYTH1	G	A	0.0372746	38	0.0116279	0.0906466	0.289
19	53691603	DNAH17	G	T	0.00690737	42	0.0251	0.152271	0.623
19	53696756	DNAH17	T	G	0.00308671	42	0.0697907	0	0.593
19	53696779	DNAH17	G	A	0.00690737	42	0.0567955	0	0.456
19	53696789	DNAH17	G	A	0.00137668	42	0.0796591	0	0.691
19	53697729	DNAH17	G	A	0.0171443	42	0.0487805	0	0.322
19	53697744	DNAH17	T	C	0.0182975	42	0.0465349	0	0.331
19	53697819	DNAH17	C	T	0.00690737	42	0.0581163	0	0.459
19	53697861	DNAH17	C	T	0.00308671	42	0.0697674	0	0.599
19	53698470	DNAH17	C	T	0.00308671	42	0.0697209	0	0.567
19	53698725	DNAH17	G	C	0.00664174	42	0	0.0974153	0.481
19	53701616	DNAH17	G	A	0.0182975	42	0.0465581	0	0.336
19	53707072	DNAH17	A	G	0.00158469	42	0.333179	0.127186	0.784
19	53707737	DNAH17	G	A	0.000335653	42	0.329659	0.109286	0.845
19	53718879	DNAH17	C	T	0.00690737	42	0.947316	0.796513	0.616
19	53723315	DNAH17	G	A	0.00661588	42	0.062525	0	0.443
19	53723991	DNAH17	T	C	0.0171443	42	0.392786	0.22641	0.506
19	53724030	DNAH17	A	G	0.00476728	42	0.418581	0.21794	0.705
19	53726893	DNAH17	T	C	0.0182975	42	0.11245	0.262983	0.503
19	53742057	DNAH17	T	C	0.00495385	42	0.0714286	0	0.47
19	53742710	DNAH17	G	A	0.0171443	42	0.05	0	0.317
19	53745826	DNAH17	T	C	0.00133929	42	0.0833095	0	0.697
19	53745892	DNAH17	G	A	0.00641214	42	0.0640769	0	0.477
19	53749579	DNAH17	C	G	0.00137668	42	0.0814186	0	0.68
19	53749696	DNAH17	A	C	0.00137668	42	0.0813953	0	0.7
19	53751063	DNAH17	G	A	0.00690737	42	0.058093	0	0.449
19	53751090	DNAH17	G	A	0.0068282	42	0.0609756	0	0.462
19	53751102	DNAH17	C	T	0.00661588	42	0.062525	0	0.417
19	53753870	DNAH17	T	C	0.00690737	42	0.0568182	0	0.474
19	53754036	DNAH17	G	A	0.00308671	42	0.0697674	0	0.561
19	53754189	DNAH17	A	G	0.00690737	42	0.0582093	0	0.461
19	53754400	DNAH17	G	A	0.000155147	42	0.0332	0.239197	0.938
19	53754451	DNAH17	C	T	0.00690737	42	0.0568409	0	0.462
19	53754482	DNAH17	G	A	0.00107539	42	0.08755	0	0.695
19	53754558	DNAH17	C	T	0.0182975	42	0.0444444	0	0.326
19	53754585	DNAH17	G	A	0.0182975	42	0.0454545	0	0.317
19	53755532	DNAH17	C	G	0.00308671	42	0.0713095	0	0.59
19	53755577	DNAH17	C	T	0.00690737	42	0.0594524	0	0.467
19	53759023	DNAH17	A	G	0.0182975	42	0.0464651	0	0.332
19	53760223	DNAH17	A	G	0.00137668	42	0.0778222	0	0.67
19	53760241	DNAH17	A	G	0.0182975	42	0.0444667	0	0.329
19	53760452	DNAH17	A	G	0.00308671	42	0.0682045	0	0.609
19	53760506	DNAH17	C	A	0.00137668	42	0.0795	0	0.694
19	53767172	DNAH17	G	A	0.0182975	42	0.0714286	0.00854701	0.422
19	53787730	DNAH17	T	C	0.0417581	42	0.142976	0.0503697	0.44
19	53990807	TK1	T	C	0.0171443	25	0.0487805	0	0.319
19	53991097	TK1	A	G	0.0257855	25	0	0.0673613	0.159
2	135225066	RCC2	T	C	0.0418019	42	0.0348837	0	0.183
2	135228817	RCC2	C	T	0.00518554	42	0.0581628	0	0.444
2	135235524	RCC2	G	A	0.00178831	42	0.0681818	0	0.581
2	135235611	RCC2	T	C	0.00178684	42	0.0696744	0	0.584
2	135235679	RCC2	A	G	0.0137648	42	0.048878	0	0.309
2	135235785	RCC2	T	G	0.00061371	42	0.0794318	0	0.675
2	135236254	RCC2	A	G	0.0144853	42	0.0444667	0	0.322
2	135236571	RCC2	G	A	0.0144853	42	0.0445111	0	0.307
2	27962628	STK39	A	G	0.000102242	33	0.897773	0.651412	0.923
2	27962844	STK39	G	A	0.00288681	33	0.211156	0.0713529	0.663
2	30007064	SCN9A	C	T	0.041767	27	0.766533	0.626025	0.36
2	30034761	SCN9A	A	G	0.044805	27	0.0779556	0.021042	0.369
2	30071403	SCN9A	T	C	0.0418019	27	0.0340909	0	0.193
2	30251024	SCN1A	G	A	0.0419643	38	0.0333111	0	0.204
2	30273621	SCN1A	G	A	0.0141833	38	0.355511	0.534085	0.453
2	30273732	SCN1A	C	T	3.54158e-05	38	0.113818	0	0.893
2	30315719	SCN1A	T	C	3.64212e-05	38	0.533222	0.247832	0.91
2	30317872	SCN1A	T	C	2.47865e-07	38	0.159045	0	0.977
2	30318082	SCN1A	A	G	0.000246996	38	0.0890444	0	0.784
2	30318085	SCN1A	C	T	0.000246996	38	0.0890444	0	0.773
2	30318184	SCN1A	C	T	0.0013608	38	0.802233	0.580254	0.741
2	30318481	SCN1A	G	A	0.000246996	38	0.091	0	0.789
2	30318508	SCN1A	G	A	0.000246996	38	0.091	0	0.794
2	30318601	SCN1A	G	A	0.00025989	38	0.511227	0.256235	0.81
2	30346545	TTC21B	G	A	0.00622354	43	0.211156	0.395109	0.578
2	30346565	TTC21B	G	A	0.0331063	43	0	0.0588571	0.083
2	30353644	TTC21B	C	T	0.0331063	43	0	0.0587479	0.082
2	30375084	TTC21B	G	T	0.00574883	43	0.544467	0.34884	0.602
2	30375114	TTC21B	C	T	0.0331063	43	0	0.0588235	0.084
2	30377217	TTC21B	C	T	0.0239081	43	0.0888667	0.214412	0.413
2	30380240	TTC21B	C	G	0.0418019	43	0.0340909	0	0.188
2	30386436	TTC21B	T	C	0.000647103	43	0.0779111	0	0.658
2	30389310	TTC21B	A	G	3.54158e-05	43	0.113818	0	0.878
2	30389370	TTC21B	C	T	0.0331063	43	0	0.0588235	0.092
2	30409675	TTC21B	C	T	0.000102242	43	0.100111	0	0.86
2	30409689	TTC21B	C	T	0.0213269	43	0.866756	0.726581	0.473
2	30551756	GALNT3	A	T	0.000175002	62	0.0443111	0.239588	0.884
2	30556700	GALNT3	C	A	0.00178831	62	0.0667556	0	0.564
2	30568438	GALNT3	C	T	0.0215268	62	0.1668	0.310866	0.434
2	30569419	GALNT3	G	A	0.0419643	62	0.0333333	0	0.187
2	30569573	GALNT3	A	C	7.01217e-05	62	0.0334222	0.235387	0.924
2	4454270	SAP130	A	C	0.000247723	65	0.0889111	0	0.773
2	4454299	SAP130	G	A	0.0144853	65	0.0444444	0	0.332
2	4454305	SAP130	T	G	0.00178831	65	0.06825	0	0.586
2	4454323	SAP130	T	C	0.00061371	65	0.0795227	0	0.696
2	4454338	SAP130	A	G	0.00178831	65	0.06825	0	0.593
2	4454495	SAP130	C	T	0.000485118	65	0.3668	0.617664	0.813
2	4454537	SAP130	A	G	3.54158e-05	65	0.144644	0.424378	0.937
2	4454673	SAP130	C	T	0.0054113	65	0.0556444	0	0.451
2	4454674	SAP130	A	G	0.0054113	65	0.0556444	0	0.493
2	4454760	SAP130	A	G	0.000149606	65	0.177867	0.436983	0.881
2	4454981	SAP130	G	A	0.0144853	65	0.0444444	0	0.313
2	4510358	SAP130	G	A	0.041767	65	0.0348837	0	0.189
2	4510460	SAP130	T	C	0.00537223	65	0.0567955	0	0.446
2	4510515	SAP130	A	G	0.0144853	65	0.0444444	0	0.348
2	4528457	SAP130	G	A	0.0054113	65	0.0555333	0	0.458
2	4530243	SAP130	G	A	0.0153983	65	0.0445556	0	0.292
2	4530283	SAP130	T	C	0.00574883	65	0.0555333	0	0.466
2	4617738	AMMECR1L	G	T	0.000284534	50	0.149933	0.446667	0.844
2	4617843	AMMECR1L	G	A	0.0418019	50	0.0340682	0	0.157
2	4768086	WDR33	A	G	0.00178831	33	0.0666444	0	0.599
2	4782801	WDR33	C	T	0.000651147	33	0.0332889	0.197529	0.782
2	4868773	LIMS2	C	T	0.0412966	58	0.0357619	0	0.191
2	4884567	LIMS2	C	T	0.00352804	58	0.0676216	0	0.453
2	4885605	LIMS2	G	A	0.00178684	58	0.0697674	0	0.585
2	4885839	LIMS2	C	T	0.0334373	58	0	0.0641624	0.114
2	4885874	LIMS2	T	C	0.00862518	58	0.0698372	0.213718	0.577
2	4885898	LIMS2	A	T	0.00178831	58	0.0697442	0	0.597
2	4886210	LIMS2	C	T	0.0418019	58	0.0117209	0.0812308	0.227
2	5012276	IWS1	G	T	0.000246996	50	0.670659	0.395034	0.874
2	5012408	IWS1	G	A	0.00410225	50	0.06245	0	0.455
2	5031728	IWS1	C	G	0.0419643	50	0.0334222	0	0.187
2	5032368	IWS1	G	A	0.035259	50	0.0667111	0.0126387	0.355
2	5032437	IWS1	C	T	5.91625e-05	50	0.644422	0.351398	0.917
2	62513397	TMEM163	C	T	3.54158e-05	50	0.15	0	0.846
2	62735477	TMEM163	G	A	0.000425116	50	0.0223111	0.184723	0.873
2	62779810	TMEM163	C	T	0.0144853	50	0.0797273	0.0126387	0.476
2	62781464	TMEM163	C	T	0.0144853	50	0.0814651	0.0128547	0.491
2	63838722	NCKAP5	A	T	0.000246996	59	0.0889778	0	0.789
2	63838781	NCKAP5	C	A	0.0144853	59	0.0444222	0	0.34
2	64718490	NCKAP5	A	C	0.0144853	59	0.0444222	0	0.323
2	64732290	NCKAP5	G	A	0.0096276	59	0.0556889	0.185076	0.533
2	64732587	NCKAP5	C	T	0.0144853	59	0.0464884	0	0.316
2	64732875	NCKAP5	C	T	0.0419643	59	0.0332889	0	0.173
2	64733967	NCKAP5	G	A	0.047131	59	0	0.0555128	0.064
2	64734741	NCKAP5	C	T	0.00644402	59	0.0556889	0.189193	0.571
2	64792430	NCKAP5	A	T	0.0136424	59	0.0487317	0	0.346
2	64796585	NCKAP5	A	G	0.00178831	59	0.0667333	0	0.613
2	64796653	NCKAP5	A	G	3.35485e-11	59	0.255467	0.00415966	1
2	64796683	NCKAP5	G	A	0.000647103	59	0.0776444	0	0.722
2	64872119	NCKAP5	G	A	0.0054113	59	0.0556222	0	0.463
2	64872347	NCKAP5	A	G	0.00061371	59	0.0796136	0	0.695
2	64872455	NCKAP5	C	A	0.0144853	59	0.0445333	0	0.358
2	64872551	NCKAP5	G	T	0.00518554	59	0.0580233	0	0.465
2	64872611	NCKAP5	T	C	3.35485e-11	59	0.322133	0.0251933	1
2	64872659	NCKAP5	A	C	0.0144853	59	0.0445111	0	0.332
2	64872736	NCKAP5	G	A	0.00178831	59	0.0666222	0	0.579
2	64872767	NCKAP5	A	C	0.0144853	59	0.0445111	0	0.319
2	64873021	NCKAP5	C	T	0.00200678	59	0.133533	0.0254068	0.712
2	64873067	NCKAP5	T	A	3.35485e-11	59	0.322133	0.0251933	0.998
20	61214574	CTNND2	C	A	0.035656	44	0.0404865	0	0.191
20	61214726	CTNND2	A	G	0.0407892	44	0.0356429	0	0.193
20	61404827	CTNND2	G	A	0.00596835	44	0.0556	0	0.477
20	61404857	CTNND2	C	T	0.016864	44	0.0444444	0	0.323
20	61588853	CTNND2	C	T	0.035656	44	0.976744	0.8895	0.359
20	61838912	CTNND2	C	T	0.00589598	44	0	0.0972881	0.581
20	61883509	CTNND2	G	A	0.0048852	44	0	0.104874	0.603
20	62262092	CTNND2	C	T	0.00471185	44	0.0697442	0	0.557
20	62262116	CTNND2	C	T	0.0156746	44	0.0475714	0	0.327
20	62301152	CTNND2	C	T	0.00471185	44	0.0667333	0	0.593
20	62301197	CTNND2	C	T	0.00596835	44	0.0567955	0	0.484
21	19492422	MRPS11	T	C	0.00576932	12	0.0608537	0	0.474
21	20409326	ACAN	C	T	0.005997	39	0.0223111	0.140846	0.611
21	20412218	ACAN	C	G	0.000509511	39	0.092907	0	0.784
21	20414163	ACAN	C	T	0.00193136	39	0.0751	0	0.578
21	20414234	ACAN	G	A	0.0446749	39	0.0333333	0	0.208
21	20414387	ACAN	A	G	2.00452e-06	39	0.154881	0	0.971
21	20414516	ACAN	A	G	0.000393292	39	0.100025	0	0.788
21	20425212	ACAN	G	A	0.00623289	39	0.0568182	0	0.47
21	20428540	ACAN	G	A	7.45351e-05	39	0.113614	0	0.896
21	20428814	ACAN	C	T	0.00576932	39	0.061	0	0.453
21	20650117	ABHD2	C	T	0.0418318	22	0.0366098	0	0.189
21	20684189	ABHD2	A	G	0.0446749	22	0.0333556	0	0.186
21	45322511	SRP54	A	G	0.000509511	50	0.091	0	0.764
21	45353050	FAM177A1	C	G	0.0160896	50	0.0475714	0	0.317
21	45359132	FAM177A1	C	T	0.000770313	50	0	0.125933	0.895
21	45366617	FAM177A1	C	T	0.000633388	50	0.0339545	0.214403	0.891
21	45368802	FAM177A1	G	A	0.000989489	50	0.0777778	0	0.705
21	47398481	MIPOL1	T	C	0.00623289	38	0.0555333	0	0.458
21	47504069	MIPOL1	C	G	0.0160896	38	0.0444444	0	0.308
21	47535886	MIPOL1	C	T	0.0160896	38	0.0445111	0	0.317
21	47810545	TTC6	C	A	0.015205	50	0.0513333	0	0.332
21	47877334	TTC6	C	T	0.00623289	50	0.0555333	0	0.432
21	47877369	TTC6	A	G	0.00288994	50	0.0667556	0	0.597
21	47877397	TTC6	C	T	0.0446749	50	0.0334222	0	0.178
21	47922014	TTC6	A	C	0.0160896	50	0.0445333	0.155336	0.455
21	47924540	TTC6	G	A	0.0160896	50	0.0444444	0	0.303
21	47924649	TTC6	G	A	0.0160896	50	0.0444444	0	0.328
21	47924660	TTC6	A	G	0.0160896	50	0.0444444	0	0.303
21	47924828	TTC6	T	C	0.0160896	50	0.0444444	0	0.308
21	47945172	TTC6	G	A	0.00345878	50	0.0334222	0.176403	0.735
21	47997995	TTC6	A	G	0.0446749	50	0.0334	0	0.199
21	47998132	TTC6	G	A	0.0446749	50	0.0332889	0	0.191
21	48348596	SSTR1	G	C	0.0418318	57	0.0365122	0	0.206
21	48348769	SSTR1	A	G	0.0160896	57	0.0454545	0	0.313
21	48349117	SSTR1	C	T	0.0293179	57	0.1625	0.0619381	0.403
21	48349498	SSTR1	C	G	0.00576932	57	0.0641538	0	0.496
21	48349656	SSTR1	G	A	7.22858e-05	57	0.131684	0.434783	0.958
21	48350105	SSTR1	C	T	0.00576932	57	0.0610732	0	0.436
21	48350267	SSTR1	C	T	0.000770313	57	0.0853902	0	0.663
21	48350690	SSTR1	G	T	0.0160896	57	0.0486829	0	0.301
21	48351546	SSTR1	G	A	0.0443047	57	0.0357143	0	0.222
21	48351742	SSTR1	G	A	0.00274071	57	0.0681591	0	0.57
21	48351844	SSTR1	G	C	0.0446749	57	0.0333333	0	0.165
21	48352062	SSTR1	C	T	0.0160896	57	0.0465349	0	0.327
21	48352297	SSTR1	A	G	0.00623289	57	0.0557333	0	0.475
21	48352309	SSTR1	C	T	0.00623289	57	0.0557333	0	0.454
21	48352328	SSTR1	G	A	0.0160896	57	0.0446222	0	0.33
21	48352692	SSTR1	C	T	0.0161901	57	0.0446222	0	0.315
21	48353014	SSTR1	A	G	0.000262245	57	0.100089	0	0.852
21	48378878	SSTR1	C	T	0.0160896	57	0.0445333	0	0.334
21	48378885	SSTR1	C	T	0.0246676	57	0.444267	0.609319	0.433
21	48379007	SSTR1	C	A	0.0160896	57	0.0445333	0	0.339
21	48379209	SSTR1	T	C	0.0446749	57	0.0341591	0	0.184
21	58523383	FAM181A	A	G	0.015205	25	0.0512821	0	0.295
21	58525389	FAM181A	C	T	0.000770313	25	0.960658	0.767702	0.817
21	58651506	OTUB2	G	A	0.0333829	25	0.0332889	0.122754	0.309
21	58656926	OTUB2	C	T	0.0446749	25	0.0332889	0.117571	0.302
21	58657343	OTUB2	A	C	0.0320156	25	0.833422	0.694966	0.397
21	58736566	IFI27	A	G	0.00623289	67	0.416524	0.62289	0.623
21	58736576	IFI27	G	A	0.000770313	67	0.0832619	0	0.718
21	58740824	IFI27	T	C	0.0160896	67	0.0445556	0	0.32
21	58740835	IFI27	A	G	0.000770313	67	0.215886	0.453647	0.792
21	59288338	SERPINA5	G	A	0.0446749	43	0.0340909	0	0.188
21	59290300	SERPINA5	C	T	0.00576932	43	0	0.0968067	0.64
21	59435734	SERPINA3-1	T	C	0.00576932	100	0.4251	0.642155	0.664
21	59435899	SERPINA3-1	G	A	0.0446749	100	0.0349767	0	0.211
21	59437042	SERPINA3-1	T	C	0.0333829	100	0.0416111	0	0.195
21	59438380	SERPINA3-1	C	T	0.00110865	100	0.170805	0.0342735	0.736
21	59438431	SERPINA3-1	C	T	0.00110865	100	0.109585	0.00857627	0.722
21	59441001	SERPINA3-1	G	A	0.0208996	100	0.0111111	0.0968067	0.406
21	59441217	SERPINA3-1	C	T	0.000555464	100	0.188733	0.0378571	0.828
21	59441483	SERPINA3-1	C	A	0.00576932	100	0.151302	0.038178	0.628
21	59441505	SERPINA3-1	G	A	0.000770313	100	0.952333	0.767017	0.827
21	59460884	SERPINA5	C	T	0.00623289	43	0.0555778	0	0.431
22	58853217	IQSEC1	A	C	0.00469955	45	0.059619	0	0.447
22	58859490	IQSEC1	C	T	0.0362028	45	0.03745	0	0.168
22	58863898	IQSEC1	C	T	0.0169217	45	0.047619	0	0.333
22	58874988	IQSEC1	C	T	0.000709133	45	0.916667	0.623506	0.844
22	58875046	IQSEC1	G	A	0.000113902	45	0.200114	0.0229174	0.877
22	58875141	IQSEC1	C	T	0.000709133	45	0.0945946	0	0.703
22	58876557	IQSEC1	C	T	0.00111447	45	0.9405	0.760622	0.748
22	58876688	IQSEC1	C	G	0.00469955	45	0.06255	0	0.487
22	58877204	IQSEC1	C	T	0.00135375	45	0.0732683	0	0.57
22	58877212	IQSEC1	C	G	0.00111447	45	0.190476	0.0462185	0.721
22	58877959	IQSEC1	C	T	0.0362028	45	0.102227	0.0294454	0.411
22	58878078	IQSEC1	C	T	0.0170078	45	0.0444222	0	0.325
22	58878158	IQSEC1	G	A	0.0331788	45	0.0225909	0.109336	0.366
22	58878218	IQSEC1	C	T	0.0331788	45	0.0220889	0.109395	0.357
22	58878524	IQSEC1	C	T	0.0170078	45	0.0444222	0	0.298
23	15688256	BYSL	T	C	0.00709539	12	0.0594524	0	0.434
23	30336883	ZSCAN12	A	G	0.0403235	38	0.488568	0.336319	0.397
23	30336935	ZSCAN12	C	T	0.0173243	38	0.0453636	0	0.318
23	30342987	ZSCAN12	G	A	0.0173243	38	0.0445333	0	0.312
23	30344841	ZSCAN12	T	C	0.00276862	38	0.0667333	0	0.579
23	30344990	ZSCAN12	C	T	0.00276862	38	0.0667333	0	0.598
23	30345040	ZSCAN12	G	A	0.0173243	38	0.0332	0.138639	0.459
23	30345420	ZSCAN12	C	T	0.0313198	38	0.2666	0.420134	0.447
23	30345462	ZSCAN12	A	T	0.0173243	38	0	0.0715966	0.227
23	30345749	ZSCAN12	G	A	0.0173243	38	0.0445333	0	0.314
23	30345887	ZSCAN12	G	A	0.0173243	38	0.0444	0	0.338
23	30346192	ZSCAN12	T	G	0.00709539	38	0.688756	0.48321	0.625
23	30346212	ZSCAN12	C	T	0.0173243	38	0.0445333	0	0.313
23	30346321	ZSCAN12	G	A	0.00276862	38	0.0667333	0	0.588
23	30346449	ZSCAN12	T	C	0.0165949	38	0.311089	0.49158	0.485
23	30346614	ZSCAN12	C	T	0.00899279	38	0.155467	0.0462521	0.592
23	30346905	ZSCAN12	A	G	0.000416595	38	0.0889556	0	0.764
23	30346918	ZSCAN12	G	A	0.00921821	38	0.322244	0.15979	0.597
23	30346971	ZSCAN12	C	T	0.000124234	38	0.611222	0.327983	0.885
23	30347354	ZSCAN12	T	C	0.000416595	38	0.0889333	0	0.761
23	30347389	ZSCAN12	G	A	0.0022136	38	0.3975	0.193555	0.713
23	30371132	ZSCAN31	G	A	0.00109351	19	0.193045	0.0461429	0.754
23	30371192	ZSCAN31	G	A	0.0173243	19	0.0464884	0	0.307
23	30379116	ZSCAN31	A	G	0.00175464	19	0.111022	0.306681	0.77
23	30379999	ZSCAN31	C	G	0.0399529	19	0	0.0628571	0.134
23	30380080	ZSCAN31	C	T	0.00418231	19	0.0779333	0.00416807	0.598
23	30380119	ZSCAN31	G	A	0.0127753	19	0.133156	0.0336134	0.603
23	30380134	ZSCAN31	C	A	0.0204166	19	0.0556444	0.00420168	0.357
23	30855573	OR2B6	G	A	0.000501252	39	0	0.130168	0.931
23	30855613	OR2B6	A	T	0.0277748	39	0.399978	0.563134	0.413
23	30855862	OR2B6	C	T	0.00709539	39	0.0581163	0	0.452
23	30855896	OR2B6	C	T	0.0195278	39	0.377756	0.550763	0.433
23	30855897	OR2B6	G	A	0.000124234	39	0.162907	0.0170169	0.875
23	30855934	OR2B6	C	T	0.0136094	39	0.0231163	0.130294	0.559
23	30855983	OR2B6	A	T	0.0173243	39	0.674535	0.495672	0.519
23	30856016	OR2B6	C	T	0.0173243	39	0.0776889	0.0126387	0.47
23	30856139	OR2B6	G	T	0.0173243	39	0.0889556	0.0168067	0.507
23	30856149	OR2B6	C	A	0.0173243	39	0.0889556	0.0168067	0.508
23	30856280	OR2B6	A	G	5.66239e-05	39	0.181727	0.0209748	0.922
23	30856323	OR2B6	G	A	0.000856411	39	0.144244	0.021042	0.784
23	31182610	ZNF184	A	G	0.00709539	58	0.0555778	0	0.46
23	31182955	ZNF184	G	A	0.00109351	58	0.0777778	0	0.684
23	31183064	ZNF184	A	G	0.0173243	58	0.0444667	0	0.326
23	31183253	ZNF184	A	G	0.00709539	58	0.0555778	0	0.44
23	31183829	ZNF184	C	G	0.00709539	58	0.0555778	0	0.505
23	31183961	ZNF184	C	T	0.00418231	58	0.0778222	0.00416807	0.584
23	31184072	ZNF184	A	G	0.0105099	58	0.122356	0.0295593	0.532
23	31184081	ZNF184	G	T	0.0044052	58	0.0889556	0.00833613	0.635
23	31184701	ZNF184	A	T	0.00709539	58	0.0555778	0	0.451
23	31184825	ZNF184	A	G	0.00709539	58	0.0555778	0	0.475
23	31184902	ZNF184	G	A	0.00709539	58	0.0555778	0	0.471
23	47371610	EEF1E1	G	A	0.000416595	24	0.0889778	0	0.798
23	47382265	EEF1E1	A	C	0.00110209	24	0.0111111	0.151353	0.833
23	47382386	EEF1E1	T	C	0.00110209	24	0.0111111	0.151353	0.863
23	47382534	EEF1E1	T	C	0.0044052	24	0.0888889	0.00836975	0.628
23	48772418	F13A1	C	T	0.00212979	43	0.619071	0.824821	0.714
23	48816785	F13A1	G	A	0.0173243	43	0.0444222	0	0.335
23	48816791	F13A1	G	A	0.0173243	43	0.0444222	0	0.331
23	48832254	F13A1	C	T	0.00109351	43	0.0778667	0	0.695
23	48850711	F13A1	T	C	0.00109351	43	0.0778444	0	0.707
23	48895604	F13A1	C	T	0.0117242	43	0.069907	0.207669	0.513
23	48895615	F13A1	G	A	0.0300933	43	0.12786	0.265043	0.432
23	48907078	F13A1	T	C	0.0022136	43	0.4222	0.214244	0.712
23	48912310	F13A1	A	G	4.59265e-06	43	0.232558	0.029395	0.961
23	48912447	F13A1	G	C	3.09052e-09	43	0.300044	0.0293529	0.998
23	48912671	F13A1	G	A	0.000295365	43	0.222311	0.0505798	0.872
23	48912747	F13A1	C	T	0.0165949	43	0.144244	0.0463445	0.489
23	48912991	F13A1	C	T	4.27323e-08	43	0.211022	0.00847059	0.992
23	48913422	F13A1	C	T	0.0173243	43	0.852295	0.698856	0.468
23	48913467	F13A1	C	G	0.000416595	43	0.0888444	0	0.768
23	48913488	F13A1	G	A	0.0122453	43	0.277822	0.130017	0.541
23	48913630	F13A1	C	T	0.00709539	43	0.0556667	0	0.466
23	48913789	F13A1	T	C	0.0228553	43	0.900067	0.769101	0.446
23	48990450	NRN1	G	A	0.000944873	50	0.083381	0	0.675
23	48993923	NRN1	C	A	2.12722e-10	50	0.174349	0.615513	0.999
23	48994625	NRN1	G	A	1.31489e-05	50	0.711267	0.39505	0.948
25	10752011	SNX29	C	T	0.00513355	27	0.0910909	0.00854237	0.63
25	10757188	SNX29	T	C	0.00150902	27	0.087625	0	0.689
25	10974126	SNX29	G	A	0.00327945	27	0.0341818	0.180824	0.74
25	11647625	SHISA9	C	A	0.00327945	50	0.0681818	0	0.581
25	20857015	SCNN1G	G	T	0.00672247	33	0.0113636	0.126286	0.678
25	20857075	SCNN1G	T	C	0.00747714	33	0.0556444	0	0.477
25	20878638	SCNN1G	G	A	0.0177618	33	0.0853659	0.0127458	0.485
25	20882813	SCNN1G	C	T	0.00327945	33	0.0715	0	0.598
25	21019109	SCNN1B	T	C	0.0189443	43	0.0475238	0	0.306
25	21022410	SCNN1B	A	T	0.00189754	43	0.0795227	0	0.698
25	21042582	SCNN1B	G	A	0.00327945	43	0.0731707	0	0.598
25	21230621	UBFD1	T	C	0.00327945	40	0.0666	0	0.593
25	21240580	UBFD1	G	A	0.00327945	40	0.0666444	0	0.561
25	21322017	DCTN5	C	T	0.0225552	17	0.0444	0	0.307
25	21402849	CHP2	C	T	0.0323803	38	0.0769744	0.206193	0.416
25	21405105	CHP2	G	A	0.00327945	38	0.197907	0.410333	0.711
25	21405439	CHP2	G	A	0.00110029	38	0.166667	0.411639	0.847
25	21405459	CHP2	C	T	0.00110029	38	0.177756	0.424445	0.851
25	21405769	CHP2	G	C	0.00747714	38	0.233511	0.423898	0.591
25	21786615	PRKCB	C	T	0.00687488	20	0.372326	0.580042	0.63
25	21842379	PRKCB	C	T	0.00747714	20	0.0568182	0	0.489
25	26781257	PRR14	G	A	0.0351382	20	0.0909545	0.218378	0.423
25	26787110	FBRS	C	T	0.0175522	27	0.0555556	0	0.339
25	26789144	FBRS	C	T	0.0189443	27	0.0475476	0	0.336
25	26794160	FBRS	T	G	0.00747714	27	0.0581395	0	0.445
25	26878156	PHKG2	C	T	0.00747714	100	0.0568182	0	0.449
25	26887700	RNF40	G	A	0.00702869	30	0.0595238	0	0.473
25	26887808	RNF40	C	T	0.00110029	30	0.107286	0.337393	0.854
25	26890380	RNF40	C	T	0.00747714	30	0.0567273	0	0.461
25	26975501	CTF1	G	A	0.0064157	100	0.0735294	0	0.483
25	26975650	CTF1	C	A	0.00169944	100	0.0853902	0	0.711
25	27096409	SETD1A	T	C	0.00368499	30	0.941721	0.777821	0.695
25	27101278	SETD1A	C	T	0.000702115	30	0.107143	0	0.848
25	27101344	SETD1A	C	T	0.049796	30	0	0.0639316	0.134
25	27101441	SETD1A	G	A	0.0142183	30	0	0.0847034	0.434
25	27101500	SETD1A	C	T	0.00110029	30	0.0945405	0	0.695
25	27106423	SETD1A	A	G	0.00831823	30	0.931773	0.788178	0.588
25	27115896	SETD1A	C	T	0.0265337	30	0.0555556	0.00416807	0.38
25	27122015	HSD3B7	C	T	0.00201039	67	0.058	0.2415	0.815
25	27122204	HSD3B7	C	T	0.00327945	67	0.0697674	0	0.566
25	27156860	STX4	G	T	0.00687488	67	0.0609024	0	0.448
25	27156897	STX4	C	A	0.00327945	67	0.0696744	0	0.591
25	27216128	BCKDK	G	A	0.00666697	50	0.0626	0	0.477
25	27216352	BCKDK	C	T	0.0189443	50	0.047619	0	0.311
25	27270256	FUS	G	A	0.00747714	20	0.0555333	0	0.475
25	27300132	TRIM72	C	T	0.0189443	31	0.0476429	0	0.345
25	27300137	TRIM72	C	G	0.00620374	31	0.0365366	0.177712	0.647
25	27304479	TRIM72	G	A	0.0296678	31	0.0488293	0.166667	0.458
25	27304587	TRIM72	G	T	0.00327945	31	0.074975	0	0.593
25	27304588	TRIM72	A	T	0.00327945	31	0.074975	0	0.599
25	27304600	TRIM72	G	A	0.00327945	31	0.0714762	0	0.557
25	27304632	TRIM72	A	G	0.00582242	31	0.302465	0.128496	0.653
25	27304753	TRIM72	G	C	0.00110029	31	0.57495	0.826122	0.847
25	27305975	TRIM72	A	G	0.0489132	31	0.704591	0.831899	0.41
25	27378306	ITGAM	A	G	0.049796	7	0	0.0589916	0.095
25	27462475	ITGAD	A	G	0.00110029	29	0.122267	0.00840336	0.844
25	27462855	ITGAD	G	A	0.0227562	29	0.133356	0.277906	0.471
25	27464973	ITGAD	T	A	0.00327945	29	0.0681591	0	0.565
25	27464980	ITGAD	G	C	0.0219744	29	0.0454545	0	0.307
25	27471718	ITGAD	T	C	0.00327945	29	0.0680909	0	0.59
25	27477205	ITGAD	T	C	0.00182993	29	0.0812791	0	0.69
25	27478971	ITGAD	A	G	0.0306524	29	0.0220889	0.113361	0.404
25	27496871	ARMC5	G	A	0.0064157	29	0.0640256	0	0.466
25	27498618	ARMC5	C	A	0.0189443	29	0.0571429	0	0.328
25	27499921	ARMC5	C	T	0.0189443	29	0.0487317	0	0.322
25	27499939	ARMC5	C	T	0.00327945	29	0.0697907	0	0.589
25	27514707	SLC5A2	C	T	0.00327945	33	0.07505	0	0.609
25	27523153	SLC5A2	C	T	0.0189443	33	0.0475476	0	0.338
25	27523577	SLC5A2	T	G	0.000702115	33	0.297524	0.0838992	0.884
25	27543827	AHSP	G	A	0.00747714	40	0.0568409	0	0.466
25	27543842	AHSP	C	T	0.0189443	40	0.047619	0	0.337
25	27622230	ZNF713	G	C	0.00747714	8	0.0555556	0	0.456
25	27653298	MRPS17	G	T	0.00327945	40	0.0696977	0	0.594
25	27657077	MRPS17	C	T	0.049796	40	0	0.059178	0.085
26	15899126	TBC1D12	C	A	0.0166664	31	0.0487317	0	0.305
26	15995026	TBC1D12	G	A	0.0199527	31	0.0909091	0.222756	0.457
26	15996392	TBC1D12	G	A	0.00239579	31	0.0667778	0	0.612
26	15996418	TBC1D12	A	T	0.00350893	31	0.0779111	0.00423529	0.61
26	37563355	SLC18A2	C	T	0.0166664	67	0.047619	0	0.333
26	37565104	SLC18A2	G	A	0.0209728	67	0.337093	0.188908	0.458
26	37565223	SLC18A2	C	T	0.0445599	67	0.104558	0.224568	0.41
26	37565240	SLC18A2	A	G	0.00239579	67	0.0696977	0	0.597
26	37565310	SLC18A2	T	C	0.00239579	67	0.069814	0	0.584
26	37601662	SLC18A2	A	C	0.00239579	67	0.0666444	0	0.578
26	45254401	EDRF1	C	T	0.000510408	20	0	0.134462	0.943
26	45254487	EDRF1	C	A	0.0176286	20	0.0444667	0	0.326
26	45324777	BCCIP	G	A	0.0166664	25	0	0.0725299	0.24
26	45337881	BCCIP	G	C	0.00239579	25	0.0666667	0	0.569
26	45483974	FANK1	C	T	0.0063807	67	0.0556667	0	0.459
26	45488610	FANK1	C	T	0.0166664	67	0.0465814	0	0.348
26	45501358	FANK1	A	G	0.00239579	67	0.0666667	0	0.593
26	45501394	FANK1	T	C	0.0063807	67	0.0567955	0	0.486
26	46455659	DOCK1	C	G	0.00049835	35	0.0890444	0	0.795
26	46470013	DOCK1	T	C	7.70162e-07	35	0.0112	0.256269	0.998
26	46470016	DOCK1	T	C	4.17644e-06	35	0.0223111	0.256269	0.98
26	46470079	DOCK1	T	C	0.000302367	35	0.0557333	0.264639	0.909
26	46470091	DOCK1	C	T	7.47953e-05	35	0.0445333	0.264639	0.94
26	46475775	DOCK1	G	A	0.00239579	35	0.200022	0.0548571	0.766
26	46495875	DOCK1	C	T	0.0166664	35	0.0487073	0	0.308
26	46495878	DOCK1	G	A	0.00466546	35	0.0641026	0	0.453
26	46501960	DOCK1	C	T	0.00239579	35	0.0680909	0	0.58
26	46916859	DOCK1	C	T	0.0251264	35	0	0.0712269	0.224
26	46922426	DOCK1	C	T	0.00622734	35	0.0581395	0	0.471
26	46931133	DOCK1	G	A	0.0166664	35	0.0475952	0	0.337
26	46935261	DOCK1	G	A	0.0063807	35	0.0556444	0	0.458
26	46942082	DOCK1	G	A	0.0445599	35	0.0365854	0	0.184
26	46947676	DOCK1	G	A	0.0176286	35	0.0445111	0	0.309
26	46947683	DOCK1	T	G	0.00239579	35	0.06825	0	0.602
26	46948574	DOCK1	G	A	0.0340776	35	0.309595	0.172143	0.419
26	46948700	DOCK1	A	G	0.00239579	35	0.0667778	0	0.59
27	15109015	PRIMPOL	A	T	0.0128916	12	0.0554222	0	0.431
27	15388830	HELT	C	T	0.000437581	14	0.0976098	0	0.763
27	15492014	SLC25A4	T	C	7.30601e-06	100	0.290791	0.0593051	0.952
27	15675423	C27H4orf47	G	A	0.0128916	17	0.0581628	0	0.44
27	15688600	C27H4orf47	A	G	0.0128916	17	0.1112	0.020958	0.588
28	23366612	LRRTM3	G	A	0.00360443	33	0.910867	0.739521	0.7
28	24907524	TET1	C	G	0.0156379	6	0.0526316	0	0.333
28	25167317	STOX1	C	T	0.0211075	25	0.0455	0.159538	0.454
28	25242952	DDX21	A	G	0.00193413	20	0.0332889	0.189025	0.79
28	25490133	SRGN	A	G	0.00732117	33	0.0555556	0	0.456
28	25490202	SRGN	A	T	0.00732117	33	0.0556	0	0.491
28	25539693	VPS26A	C	T	0.00732117	50	0.0555333	0	0.444
28	25550310	VPS26A	T	G	0.00732117	50	0.0556	0	0.45
28	25550759	VPS26A	T	C	0.00732117	50	0.0556	0	0.465
28	25551057	VPS26A	A	T	0.00315266	50	0.0666	0	0.587
28	25551695	VPS26A	A	G	0.0211075	50	0.0454318	0	0.334
28	25580524	SUPV3L1	G	T	0.00129239	25	0.0777333	0	0.692
28	25617561	HKDC1	C	T	0.00278572	40	0	0.104882	0.736
28	25620100	HKDC1	G	A	0.0010011	40	0.261227	0.0763475	0.821
28	25630166	HKDC1	G	A	0.0010011	40	0.087525	0	0.651
28	25630247	HKDC1	G	A	0.00278572	40	0.0714286	0	0.592
28	25737287	HK1	G	A	0.0271166	33	0.0567727	0.17372	0.454
28	25765603	HK1	T	C	0.0128218	33	0.0117209	0.110331	0.549
28	25767941	HK1	T	C	0.00104143	33	0.0833333	0	0.713
28	25803183	TSPAN15	C	G	3.18314e-09	50	0.337811	0.770009	0.995
28	25854552	TSPAN15	G	C	0.00732117	50	0.0609756	0	0.476
28	25854603	TSPAN15	G	C	0.0010011	50	0.08755	0	0.696
28	28874767	MCU	C	T	1.31577e-05	33	0.220791	0.0295378	0.927
29	42645401	CCDC88B	T	G	0.0470511	8	0.987179	0.898958	0.384
29	42645664	CCDC88B	C	T	0.0201659	8	0.9875	0.888795	0.407
29	44522915	DPP3	G	A	0.0040573	45	0.0713333	0	0.542
29	44531459	DPP3	C	T	7.09788e-06	45	0.162814	0.00854237	0.944
29	44537677	DPP3	T	C	8.28617e-08	45	0.200067	0.00847059	0.989
29	44540885	DPP3	A	C	0.00924551	45	0.0568182	0	0.452
29	44552700	DPP3	G	A	0.0125471	45	0.0778444	0.00847059	0.519
29	6120617	NOX4	T	A	0.00869164	48	0.0641026	0	0.456
29	6275818	NOX4	G	A	0.0201659	48	0.844556	0.68905	0.503
29	6301415	NOX4	A	G	0.0201659	48	0.0444667	0	0.294
29	6301567	NOX4	C	G	0.00446055	48	0.0666444	0	0.579
29	6301911	NOX4	T	C	0.00924551	48	0.0568182	0	0.462
29	6302031	NOX4	C	T	0.0201659	48	0.210956	0.0881933	0.502
29	6302051	NOX4	A	T	0.0201659	48	0.0444	0	0.302
29	6302546	NOX4	T	A	0.0201659	48	0.0444667	0	0.323
29	6302592	NOX4	A	G	0.0201659	48	0.0444444	0	0.321
29	6302890	NOX4	G	A	7.78617e-09	48	0	0.268992	1
29	7085807	GRM5	A	G	0.0018683	23	0.0443111	0.211771	0.806
29	7085834	GRM5	T	C	0.00924551	23	0.0555333	0	0.474
29	7123918	GRM5	C	T	0.00924551	23	0.0581395	0	0.468
3	102572907	HYI	C	T	0.0357642	57	0.0122927	0.0949052	0.303
3	102572953	HYI	C	A	0.000796847	57	0.08765	0	0.687
3	102573100	HYI	A	C	0.0157207	57	0.05	0	0.339
3	102573215	HYI	G	T	0.000294096	57	0.0977073	0	0.77
3	102650219	ELOVL1	C	T	0.00520659	33	0	0.100036	0.552
3	102654779	ELOVL1	C	T	0.00552549	33	0	0.0976271	0.591
3	102744084	C3H1orf210	G	C	0.0446929	50	0.0341591	0	0.184
3	102744191	C3H1orf210	C	G	0.0450976	50	0.0334222	0	0.182
3	102839316	EBNA1BP2	G	C	0.00211334	29	0.0715238	0	0.589
3	102839342	EBNA1BP2	C	A	5.43967e-05	29	0.121707	0	0.906
3	103320850	SLC2A1	C	T	0.000105053	33	0	0.160873	0.989
3	103337210	SLC2A1	G	A	0.0446929	33	0.0333333	0	0.177
3	103503563	CLDN19	T	A	0.0446929	11	0.0117209	0.0848305	0.238
3	103734432	ZMYND12	C	G	0.00686969	33	0.0555111	0	0.459
3	103987590	FOXJ3	G	A	0.0286374	38	0.0890667	0.0209748	0.405
3	103989942	FOXJ3	A	G	0.0122095	38	0.0976585	0.0167395	0.519
3	103991478	FOXJ3	A	C	0.0161744	38	0.111022	0.256101	0.527
3	104002603	FOXJ3	C	T	0.0147136	38	0.100178	0.0209748	0.534
3	104002667	FOXJ3	G	C	0.0147136	38	0.100178	0.0209748	0.529
3	104015583	GUCA2A	C	T	0.00686969	100	0.0556	0	0.435
3	104017438	GUCA2A	C	A	0.0310267	100	0.0814884	0.0169153	0.37
3	107966542	FHL3	G	C	0.0286374	20	0.0831905	0.0168644	0.415
3	107971424	SF3A3	A	G	0.0446929	71	0.0348837	0	0.196
3	107971459	SF3A3	G	A	0.00617783	71	0.0594762	0	0.476
3	107973214	SF3A3	C	T	0.0415841	71	0.0667556	0.012521	0.347
3	107986029	SF3A3	C	T	0.0446929	71	0.0340909	0	0.2
3	107997606	SF3A3	C	G	0.0122095	71	0	0.0798992	0.354
3	108017229	INPP5B	G	A	0.0404447	27	0	0.0674865	0.072
3	108040641	INPP5B	C	T	0.0122095	27	0.90693	0.756126	0.546
3	108054681	INPP5B	C	T	0.0446929	27	0.0333333	0	0.184
3	108061256	INPP5B	C	G	0.0446929	27	0.0340909	0	0.197
3	108061396	INPP5B	T	C	0.000130965	27	0.102364	0	0.858
3	108061688	INPP5B	T	C	0.000796847	27	0.322089	0.126873	0.766
3	108102230	MTF1	A	G	2.12294e-05	71	0.136364	0	0.952
3	108102491	MTF1	A	G	0.0446929	71	0.0333556	0	0.178
3	108102635	MTF1	T	A	0.0446929	71	0.0333333	0	0.197
3	108102869	MTF1	G	A	0.0446929	71	0.0348837	0	0.183
3	108103329	MTF1	C	A	0.0016584	71	0.0767179	0	0.544
3	108111569	YRDC	C	T	0.000117588	100	0.107143	0	0.836
3	108112216	YRDC	C	G	0.0280817	100	0	0.071395	0.239
3	108112600	YRDC	A	G	5.43967e-05	100	0.113795	0	0.894
3	108112623	YRDC	C	T	5.43967e-05	100	0.113795	0	0.893
3	108187395	EPHA10	G	T	0.00520659	33	0.0640769	0	0.495
3	108188419	EPHA10	A	G	0.0415396	33	0	0.064	0.071
3	108189243	EPHA10	G	A	0.037564	33	0.0406486	0	0.194
3	108190048	EPHA10	C	T	0.00617783	33	0.059619	0	0.443
3	108190070	EPHA10	C	T	0.0141547	33	0.0526842	0	0.346
3	108190249	EPHA10	A	T	0.0276079	33	0	0.0673277	0.175
3	108190269	EPHA10	G	A	0.0064483	33	0.0582326	0	0.464
3	108190302	EPHA10	C	T	0.000117588	33	0.107262	0	0.857
3	108213558	C3H1orf109	C	G	0.000796847	61	0.0814186	0	0.686
3	108218823	C3H1orf109	G	A	0.0446929	61	0.0334222	0	0.183
3	108218878	C3H1orf109	C	A	0.00202071	61	0.0714762	0	0.586
3	108219126	C3H1orf109	G	T	0.00235319	61	0.0682955	0	0.611
3	108219154	C3H1orf109	G	A	0.0350968	61	0.111311	0.0334118	0.442
3	108219650	C3H1orf109	A	G	0.000796847	61	0.0777778	0	0.713
3	108219730	C3H1orf109	C	T	0.0183794	61	0.0444222	0	0.339
3	108219743	C3H1orf109	A	G	0.000796847	61	0.0795455	0	0.678
3	108220103	C3H1orf109	C	T	4.89032e-05	61	0.1222	0	0.917
3	108220120	C3H1orf109	G	C	0.0350968	61	0.111311	0.0334118	0.414
3	108220604	C3H1orf109	A	G	0.000796847	61	0.0779778	0	0.694
3	108220720	C3H1orf109	C	T	0.0446929	61	0.0334222	0	0.191
3	108220838	C3H1orf109	G	T	0.000796847	61	0.0778889	0	0.706
3	108221218	C3H1orf109	G	T	0.0183794	61	0.0454545	0	0.318
3	108286282	RSPO1	G	A	0.0109886	62	0.134244	0.0343077	0.571
3	108287177	RSPO1	G	A	0.00297444	62	0.0657368	0.2415	0.674
3	108287484	RSPO1	A	T	0.00686969	62	0.0556222	0	0.486
3	108287542	RSPO1	G	A	0.0446929	62	0.0340909	0	0.173
3	108287555	RSPO1	A	C	5.43967e-05	62	0.119143	0	0.887
3	108287732	RSPO1	A	G	0.0446929	62	0.136523	0.260798	0.35
3	108287786	RSPO1	A	G	0.00353171	62	0.0814651	0.252109	0.675
3	108287847	RSPO1	A	G	0.000796847	62	0.0666222	0.260555	0.818
3	109014436	GRIK3	G	A	0.0446929	31	0.0356905	0	0.218
3	109014496	GRIK3	C	T	0.0446929	31	0.0348837	0	0.179
3	109058068	GRIK3	C	T	0.00686969	31	0.0555333	0	0.465
3	109069290	GRIK3	G	A	0.0140018	31	0.948769	0.814595	0.515
3	66975496	ZZZ3	A	G	0.00160564	17	0.82059	0.592462	0.729
3	77186530	WLS	C	T	0.0183084	33	0.0465116	0	0.341
3	88988592	DAB1	C	T	0.000796847	70	0.111067	0.00847059	0.781
3	88988635	DAB1	A	G	0.0183794	70	0.0444444	0	0.343
3	89101175	DAB1	C	T	0.037564	70	0.0228182	0.109269	0.37
3	89117742	DAB1	G	A	0.0321223	70	0.0974634	0.0251765	0.449
3	89117875	DAB1	G	A	0.0161744	70	0.0488293	0	0.33
3	89121760	DAB1	A	G	0.000796847	70	0.0795682	0	0.736
3	89135164	DAB1	G	A	0.0183794	70	0.0445333	0	0.334
3	89135511	DAB1	T	A	0.0183794	70	0.0445556	0	0.327
3	89136155	DAB1	C	T	0.0183794	70	0.0445556	0	0.337
3	89136391	DAB1	C	A	0.0446929	70	0.0334222	0	0.198
3	89136555	DAB1	C	T	0.00253094	70	0.0667333	0	0.572
3	89136634	DAB1	G	T	0.0183794	70	0.0445556	0	0.301
3	89136768	DAB1	C	T	0.000796847	70	0.0778889	0	0.71
3	89137105	DAB1	T	C	0.000796847	70	0.0778889	0	0.681
3	89137134	DAB1	G	A	0.000796847	70	0.0778889	0	0.674
3	89137160	DAB1	G	C	0.0164128	70	0.177889	0.340303	0.5
3	89137327	DAB1	G	A	0.0446929	70	0.0333556	0	0.191
3	89137361	DAB1	C	T	0.000796847	70	0.0778889	0	0.698
3	89137451	DAB1	G	A	0.0446929	70	0.0333556	0	0.2
3	89137765	DAB1	G	A	0.000796847	70	0.0777556	0	0.678
3	89138347	DAB1	A	G	0.000796847	70	0.0778889	0	0.717
3	89165721	C8B	A	G	0.0446929	50	0.034814	0	0.173
3	89165844	C8B	C	T	0.0446929	50	0.0334444	0	0.205
3	89178299	C8B	T	C	0.000139193	50	0.1	0	0.83
3	89184705	C8B	T	C	0.0197944	50	0.386386	0.562891	0.475
3	89189755	C8B	C	T	0.000420886	50	0.091	0	0.763
3	89189767	C8B	C	T	0.0064483	50	0.0581628	0	0.457
3	89191992	C8B	T	C	0.0446929	50	0.0333333	0	0.185
3	89192050	C8B	T	C	0.00686969	50	0.0568182	0	0.45
4	57409973	IMMP2L	G	A	0.01418	47	0.0112	0.104557	0.494
4	57409984	IMMP2L	C	T	0.00827693	47	0	0.0870435	0.422
4	57410032	IMMP2L	T	A	0.01418	47	0.0114545	0.104557	0.464
4	57410096	IMMP2L	A	G	0.01542	47	0.0456136	0	0.341
4	57722229	IMMP2L	C	T	0.00164902	47	0.0223111	0.172336	0.801
4	57722489	IMMP2L	T	C	0.00199971	47	0	0.113269	0.815
4	57722693	IMMP2L	C	A	0.00869755	47	0.0445333	0.172336	0.559
4	96963339	EXOC4	T	C	0.0268256	57	0.222244	0.105118	0.41
4	97005992	EXOC4	C	T	0.00827693	57	0.0556667	0	0.455
4	97026614	EXOC4	C	T	0.0364419	57	0.0340909	0	0.169
4	97675549	EXOC4	T	C	0.0320352	57	0	0.0587395	0.095
4	97684641	EXOC4	G	A	0.01542	57	0.0444444	0	0.313
4	97745171	EXOC4	A	C	0.00827693	57	0	0.0847881	0.412
4	97745256	EXOC4	T	C	0.0364419	57	0.0333333	0	0.18
4	97745449	EXOC4	G	A	0.00869755	57	0.0332889	0.155622	0.602
4	97745456	EXOC4	A	G	0.0268256	57	0.122222	0.256462	0.42
4	97745505	EXOC4	G	A	0.0364419	57	0.0333333	0	0.174
4	97745605	EXOC4	C	T	0.0364419	57	0.0340909	0	0.19
4	97745679	EXOC4	G	A	0.0364419	57	0.0333333	0	0.186
4	97745924	EXOC4	T	C	0.0364419	57	0.0333333	0	0.199
4	98573635	CALD1	G	A	0.00659856	67	0.277822	0.487319	0.659
4	98639415	CALD1	C	A	0.000306225	67	0.100044	0	0.848
4	98651717	CALD1	C	G	0.00827693	67	0.0443111	0.176479	0.607
4	98656509	CALD1	A	G	0.01542	67	0.0454318	0	0.336
4	98659244	CALD1	G	A	0.00164902	67	0.0444	0.212034	0.791
4	98669340	CALD1	C	T	0.0107751	67	0	0.0818966	0.359
5	64248696	SCYL2	G	A	0.0430066	69	0.0333333	0	0.171
5	64252853	SCYL2	A	G	1.52164e-08	69	0.111244	0.470169	0.994
5	64273100	SCYL2	T	C	0.0049111	69	0.0556222	0	0.49
5	64274678	SCYL2	A	G	0.0091533	69	0.388756	0.579731	0.533
5	64274894	SCYL2	C	T	0.00329322	69	0.375205	0.592403	0.63
5	64276554	SCYL2	A	G	0.0143907	69	0.9668	0.860288	0.464
5	64277096	SCYL2	G	C	0.0049111	69	0.0556444	0	0.434
5	64277200	SCYL2	C	T	0.0143907	69	0.0445111	0	0.34
5	64277240	SCYL2	G	T	0.0143907	69	0.0444444	0	0.302
5	64877015	ANO4	G	A	0.0020714	58	0.0681136	0	0.587
5	64936776	ANO4	G	A	0.0471957	58	0	0.054605	0.057
5	64972719	ANO4	C	T	0.0430066	58	0.0332	0	0.184
5	64982546	ANO4	C	T	0.0014473	58	0.0443111	0.206991	0.754
5	64983679	ANO4	G	A	0.00419693	58	0	0.0966218	0.595
5	65018752	ANO4	A	G	0.0143907	58	0.0445333	0	0.303
5	65018770	ANO4	C	T	0.0289348	58	0.772727	0.889627	0.424
5	68044942	CHST11	T	A	0.00118001	55	0.137325	0.369351	0.798
5	68169699	CHST11	G	A	0.0020714	55	0.0667556	0	0.554
5	68305710	CHST11	G	A	2.63269e-09	55	0	0.296449	1
5	68306100	CHST11	T	C	0.0049111	55	0.0581163	0	0.466
5	68306124	CHST11	C	T	0.0049111	55	0.0568636	0	0.466
5	68306223	CHST11	C	T	0.00419693	55	0.062425	0	0.48
5	70039127	RFX4	G	A	0.0160814	46	0.0568182	0.00423529	0.372
5	70040930	RFX4	C	T	0.0430066	46	0.0340909	0	0.196
5	70041011	RFX4	G	A	0.0430066	46	0.0454545	0.00423529	0.229
5	70049603	RFX4	C	T	0.00420281	46	0.0610244	0	0.461
5	70050026	RFX4	T	C	0.0020714	46	0.0667333	0	0.586
5	70050066	RFX4	C	T	0.00118001	46	0.0778667	0	0.709
5	71402625	TIMP3	C	G	0.044285	45	0.0129231	0.0938462	0.257
5	71458861	TIMP3	T	C	0.0020714	45	0.0667556	0	0.61
5	71458945	TIMP3	C	A	0.0020714	45	0	0.109412	0.744
5	71459113	TIMP3	A	G	0.0091533	45	0	0.0840756	0.442
5	71459669	TIMP3	C	T	0.0430066	45	0.0333333	0	0.186
5	76414384	SYT10	T	A	0.0143907	33	0.0445333	0	0.315
5	87691784	C2CD5	T	C	0.0430066	32	0.0356429	0	0.17
5	87708926	C2CD5	T	A	0.0020714	32	0.0666222	0	0.623
5	87729651	C2CD5	C	T	7.99115e-06	32	0.822222	0.520966	0.953
5	87781394	C2CD5	C	T	0.0143907	32	0.0463953	0	0.327
5	87782328	C2CD5	G	T	0.0430066	32	0.0334222	0	0.2
5	87782506	C2CD5	C	T	3.14784e-06	32	0.0111111	0.231252	0.996
5	94797649	RERG	C	T	0.00140989	50	0.465886	0.701731	0.766
5	94797742	RERG	A	G	0.00209341	50	0.477159	0.697563	0.71
5	94797784	RERG	C	T	0.00140989	50	0.465795	0.700974	0.765
5	94798280	RERG	T	A	0.0020714	50	0.499795	0.714395	0.705
5	94798368	RERG	T	C	0.00118001	50	0.477667	0.714395	0.782
5	94799112	RERG	A	T	0.0049111	50	0.0555333	0	0.458
5	94799434	RERG	G	A	0.00118001	50	0.466644	0.707534	0.787
6	113818764	SORCS2	G	A	0.0121754	16	0.0555333	0	0.43
6	113838142	SORCS2	C	T	0.00384487	16	0.0682727	0	0.6
6	113841582	SORCS2	G	A	0.0444097	16	0.723816	0.866388	0.499
6	113850862	SORCS2	G	A	0.00933692	16	0.0609268	0	0.462
6	113851395	SORCS2	G	A	0.00325952	16	0.073122	0	0.612
6	114106593	SORCS2	C	T	0.0336236	16	0.0476429	0	0.336
6	114106626	SORCS2	C	T	0.00325952	16	0.073122	0	0.589
6	114121398	SORCS2	C	G	0.00266277	16	0.091	0	0.612
6	114121557	SORCS2	G	A	0.00266277	16	0.107071	0	0.818
6	114121652	SORCS2	C	T	0.0252037	16	0.0540541	0	0.295
6	2440379	NPY1R	G	A	0.00384487	8	0.0666667	0	0.584
6	2441095	NPY1R	A	G	0.0482968	8	0.166489	0.0629496	0.455
6	37336176	NCAPG	G	A	0.00266277	75	0.602341	0.357353	0.77
6	37337744	NCAPG	G	A	0.0344027	75	0.0444444	0	0.338
6	37337795	NCAPG	C	T	0.0344027	75	0.0445333	0	0.327
6	37342705	NCAPG	A	G	0.00266277	75	0.6	0.361445	0.748
6	37343364	NCAPG	A	C	0.00266277	75	0.6	0.361479	0.764
6	37359765	NCAPG	C	T	1.90498e-09	75	0.777733	0.365613	0.997
7	2161716	ADAMTS2	C	T	0.0422359	24	0.0416667	0	0.201
7	2210959	ADAMTS2	G	A	0.0488567	24	0.0357619	0	0.192
7	2259625	ADAMTS2	G	A	0.0028169	24	0.073122	0	0.582
7	2260237	ADAMTS2	C	T	0.0193108	24	0.0445556	0	0.328
7	2260357	ADAMTS2	G	A	0.0488567	24	0.0342273	0	0.207
7	2260623	ADAMTS2	A	G	0.0488567	24	0.0334222	0	0.187
7	2411248	GRM6	A	G	0.0189128	29	0.238682	0.105034	0.531
7	2415066	GRM6	C	T	0.0231183	29	0.0556444	0.167933	0.443
7	2419831	GRM6	C	T	0.00819653	29	0.0569091	0	0.444
7	2420602	GRM6	C	A	0.00980226	29	0.340977	0.538119	0.603
7	2420946	GRM6	G	C	0.00298659	29	0.0666222	0	0.589
7	2420986	GRM6	G	A	0.00298659	29	0.0666222	0	0.586
7	2421181	GRM6	G	A	0.0193108	29	0.0444222	0	0.296
7	2421315	GRM6	T	C	0.0193108	29	0.0444222	0	0.354
7	2421851	GRM6	C	A	0.0488567	29	0.0340909	0	0.205
7	2574370	HIST3H2A	A	G	0.0193108	57	0.0445556	0	0.33
7	2574400	HIST3H2A	G	A	0.0488567	57	0.0334222	0	0.179
7	2574880	HIST3H2A	T	C	0.0193108	57	0.0445111	0	0.33
7	2575137	HIST3H2A	A	G	0.0488567	57	0.966578	1	0.204
7	2624095	TRIM17	G	T	0.00298659	64	0.0682955	0	0.575
7	2624121	TRIM17	T	C	0.00819653	64	0.0581395	0	0.435
7	2624155	TRIM17	T	C	0.0488567	64	0.0348837	0	0.198
7	2626455	TRIM17	G	A	0.00980226	64	0.0696047	0.00430769	0.49
7	2626492	TRIM17	T	C	0.00819653	64	0.0568409	0	0.485
7	2628747	TRIM17	G	A	0.00035994	64	0.093	0	0.745
7	2630271	TRIM17	T	C	0.0488567	64	0.0332	0	0.162
7	2630853	TRIM17	C	T	0.00298659	64	0.0697209	0	0.61
7	2631320	TRIM17	T	G	0.0193108	64	0.0332	0.14284	0.495
7	2638434	TRIM11	C	T	0.0193108	50	0.0487805	0	0.35
7	2639044	TRIM11	T	C	3.3175e-05	50	0.825674	0.534008	0.953
7	2639596	TRIM11	C	G	0.00758164	50	0.0595	0	0.468
7	2639751	TRIM11	G	T	0.0488567	50	0.0333556	0	0.169
7	2639884	TRIM11	G	A	0.00339983	50	0.215818	0.427958	0.707
7	2640128	TRIM11	C	T	2.09517e-05	50	0.155689	0.444805	0.958
7	2994255	MRPL55	G	T	0.00298659	43	0.0667333	0	0.563
7	2996532	MRPL55	A	T	0.00144692	43	0.0778667	0	0.67
7	2996914	MRPL55	C	A	0.00298659	43	0.0666444	0	0.59
7	3000025	C7H1orf35	C	A	4.12165e-12	100	0.963561	0.5465	1
7	3000026	C7H1orf35	A	G	4.12165e-12	100	0.963561	0.5465	1
7	96119746	CAST	C	T	0.000145956	21	0.533244	0.260429	0.889
7	96129932	CAST	G	A	0.0193108	21	0.0445333	0	0.317
7	96133195	CAST	G	A	0.0488567	21	0.0340682	0	0.221
7	96136213	CAST	G	A	0.00298659	21	0.0667778	0	0.582
7	96138436	CAST	C	A	0.00467634	21	0.100111	0.012479	0.679
7	96140316	CAST	T	C	1.51082e-05	21	0.395302	0.127076	0.948
7	96140325	CAST	C	T	1.32142e-05	21	0.404714	0.127076	0.938
7	96149428	CAST	G	A	0.0193108	21	0.0778889	0.012479	0.441
7	96165631	CAST	G	A	0.00298659	21	0.0667556	0	0.567
7	96166360	CAST	G	A	0.0488567	21	0.0332889	0	0.192
7	96306901	ERAP2	A	G	0.0488567	68	0.0333556	0	0.191
7	96306925	ERAP2	A	G	9.68618e-09	68	0.333333	0.729008	0.994
7	96307140	ERAP2	C	T	0.0193108	68	0.0444667	0	0.313
7	96315888	ERAP2	T	C	0.0189128	68	0.644489	0.80258	0.525
7	96315939	ERAP2	C	T	0.00819653	68	0.0555333	0	0.48
7	96324449	ERAP2	C	T	0.0028169	68	0.500156	0.722782	0.742
7	96324570	ERAP2	G	A	0.00441536	68	0.444578	0.659655	0.653
7	96327860	ERAP2	C	G	0.0125804	68	0.533489	0.718605	0.543
7	96330498	ERAP2	T	A	0.0212799	68	0.05675	0.00415966	0.368
7	96330526	ERAP2	A	T	0.0193108	68	0.0444667	0	0.341
7	96330579	ERAP2	G	A	0.00819653	68	0.0555778	0	0.449
7	96330592	ERAP2	C	T	0.0028169	68	0.433467	0.659647	0.719
7	96339153	ERAP2	G	A	0.0193108	68	0.0444667	0	0.344
7	96351300	ERAP2	G	A	0.0193108	68	0.0444667	0	0.345
7	96352002	ERAP2	G	A	0.0299621	68	0.0888222	0.021	0.444
7	96352010	ERAP2	C	A	0.0193108	68	0.0444667	0	0.334
7	96352026	ERAP2	A	G	0.0193108	68	0.0444667	0	0.342
7	96355415	ERAP2	G	A	0.0303952	68	0.829432	0.932748	0.432
7	96355790	ERAP2	G	T	0.0193108	68	0.0444667	0	0.31
7	96355862	ERAP2	T	C	0.0488567	68	0.0333333	0	0.194
7	96355902	ERAP2	A	T	0.0488567	68	0.034907	0	0.21
7	96355984	ERAP2	C	A	0.0193108	68	0.0444667	0	0.337
7	96356135	ERAP2	T	G	0.0488567	68	0.0333556	0	0.17
7	96414071	LNPEP	C	T	0.0488567	48	0.182805	0.327706	0.396
7	96414306	LNPEP	A	G	0.0028169	48	0.111222	0.0126387	0.72
7	96432510	LNPEP	G	C	1.00694e-05	48	0.0335111	0.272933	0.978
7	96462241	LNPEP	T	C	0.0488567	48	0.0333556	0	0.182
7	96462256	LNPEP	A	C	0.000402904	48	0.0889556	0	0.779
7	96464924	LNPEP	G	A	0.000195796	48	0.444444	0.193126	0.861
7	96467500	LNPEP	G	A	0.0488567	48	0.0333556	0	0.179
7	96467517	LNPEP	G	A	0.0488567	48	0.0334222	0	0.183
7	96467565	LNPEP	G	A	0.0488567	48	0.6778	0.802647	0.367
7	96467874	LNPEP	A	G	0.00819653	48	0.0556667	0	0.446
7	96468011	LNPEP	T	G	0.000402904	48	0.0889556	0	0.764
7	96468077	LNPEP	A	G	0.0193108	48	0.0444444	0	0.309
7	96468454	LNPEP	A	G	0.0488567	48	0.0333556	0	0.192
9	49117773	ASCC3	G	A	0.0474141	41	0	0.0629496	0.113
9	49119413	ASCC3	A	G	0.00201778	41	0.0667333	0	0.564
9	49136089	ASCC3	G	A	0.0188877	41	0.0456136	0	0.351
9	49136238	ASCC3	C	T	0.00201778	41	0.0667333	0	0.58
9	49237857	ASCC3	C	T	8.41205e-06	41	0.522111	0.823605	0.956
9	49293341	ASCC3	G	A	0.00610378	41	0.0582326	0	0.471
9	49419928	ASCC3	C	T	0.00201778	41	0.0683636	0	0.544
9	49422308	ASCC3	T	C	0.00201778	41	0.0667333	0	0.571
9	49428637	ASCC3	C	T	0.0188877	41	0.0454545	0	0.312
9	49429527	ASCC3	C	T	0.00068834	41	0.0779556	0	0.712
9	49429815	ASCC3	G	A	0.0188877	41	0.0444444	0	0.344
9	49553598	SIM1	G	A	0.000192814	60	0.0888667	0	0.767
9	49553601	SIM1	C	T	6.05601e-05	60	0.102273	0	0.835
9	49553928	SIM1	C	A	0.000192814	60	0.0910227	0	0.765
9	49554015	SIM1	T	C	6.05601e-05	60	0.102341	0	0.854
9	49554082	SIM1	G	A	6.05601e-05	60	0.102409	0	0.84
9	49554127	SIM1	C	T	3.01098e-05	60	0.113773	0	0.905
9	49913996	MCHR2	G	A	3.01098e-05	40	0.779233	0.474588	0.931
9	49914079	MCHR2	C	T	6.05601e-05	40	0.766733	0.491681	0.894
9	49924804	MCHR2	T	C	0.0188877	40	0.0445333	0	0.328
9	49936853	MCHR2	C	G	0.0188877	40	0.0454545	0	0.348
9	81794548	UTRN	G	T	0.0188877	14	0.0454773	0	0.323
9	81824677	UTRN	G	A	0.000192814	14	0.0889778	0	0.77
9	81862261	UTRN	G	T	0.0188877	14	0.0444667	0	0.331
9	81862287	UTRN	G	C	0.0188877	14	0.0444667	0	0.346
9	82206619	UTRN	A	G	3.01098e-05	14	0.111222	0	0.884
9	82208151	UTRN	T	C	1.8937e-05	14	0.122289	0	0.949

## Sheet: S5B
Table S5. Significantly different polymorphisms within exon regions of cattle candidate genes using contrasting temperament breeds and whole-genome sequence. The letters indicate the subset of loci and genes. (A) All significantly different loci by contrasting more docile and more aggressive breed groups. (B) Significant differed loci considering a power of Fisher’s exact test higher than 80% (XL…
Chromosome	Position	Gene name	Referent allele	Alternative allele	FDR	% Significant loci	Allele frequence aggressive breed group	Allele frequence docile breed group	Power of Fisher's exact test
1	41448008	EPHA6	C	T	0.00144104	24	0.644356	0.373874	0.855
10	44066499	TMX1	C	T	4.47555e-05	40	0.0112	0.19321	0.953
10	44069456	TMX1	G	A	1.58428e-05	40	0	0.180756	0.997
10	44069517	TMX1	A	T	1.58428e-05	40	0	0.180756	0.997
11	1593940	BUB1	A	T	2.91742e-05	67	0.389067	0.680849	0.924
11	1595350	BUB1	G	A	7.94979e-06	67	0.388956	0.703559	0.942
11	1597577	BUB1	T	C	2.91742e-05	67	0.395465	0.695051	0.913
11	1597708	BUB1	C	T	6.30751e-05	67	0.404905	0.694121	0.908
11	1599880	BUB1	T	A	9.86263e-06	67	0.388956	0.701815	0.959
11	1604088	BUB1	G	C	7.94979e-06	67	0.377844	0.699356	0.963
11	1604203	BUB1	C	T	9.86263e-06	67	0.377778	0.689143	0.949
11	1715660	NPHP1	C	T	0.000180965	50	0.0334222	0.218782	0.886
11	74124216	POMC	T	C	0.000185504	67	0.387625	0.149573	0.856
11	74124726	POMC	C	T	7.94979e-06	67	0.431705	0.148297	0.933
11	74124859	POMC	T	C	3.31787e-05	67	0.406953	0.151286	0.893
14	10566711	ASAP1	C	T	0.000815623	25	0.0223111	0.18058	0.831
14	10571858	ASAP1	C	G	0.000823156	25	0	0.132538	0.92
14	2888276	PTK2	G	A	0.000682686	41	0.0891111	0.300712	0.845
14	3000090	PTK2	G	A	0.00201519	41	0.0465581	0.215839	0.804
14	3033158	PTK2	T	G	0.00201519	41	0	0.113445	0.817
14	3221338	TRAPPC9	G	A	0.000478361	41	0.155489	0.021	0.838
14	4611437	FAM135B	A	G	0.000478857	7	0.0888222	0	0.801
14	7254344	ZFAT	A	G	0.000217751	26	0.0332889	0.239714	0.954
14	7266074	ZFAT	C	T	0.000823156	26	0	0.130084	0.912
14	7944972	ST3GAL1	G	A	6.27429e-06	50	0.144467	0	0.973
14	9066386	HHLA1	G	A	0.000164571	17	0.0349767	0.250144	0.941
14	9755064	ADCY8	C	G	0.000131045	32	0.116279	0	0.881
14	9979106	ADCY8	G	T	0.000245414	32	0.102159	0	0.839
14	9979354	ADCY8	G	A	0.000245414	32	0.0999778	0	0.864
15	46431615	DCHS1	G	A	0.000126885	42	0.119119	0.00423529	0.85
15	46433796	DCHS1	G	A	6.56991e-05	42	0.131474	0.00427119	0.887
15	46571822	ARFIP2	G	A	6.04163e-07	22	0.174326	0.00423529	0.978
15	46606882	HPX	C	T	2.07872e-06	73	0.159023	0.00427119	0.951
15	46609894	HPX	T	C	3.82088e-07	73	0.159023	0	0.979
15	46609901	HPX	A	C	3.82088e-07	73	0.159023	0	0.981
15	46609912	HPX	A	G	6.11755e-07	73	0.170318	0.00427119	0.983
15	46609918	HPX	T	C	6.04163e-07	73	0.170318	0.00423529	0.967
15	46609933	HPX	G	A	6.04163e-07	73	0.170318	0.00423529	0.979
15	46609947	HPX	G	A	6.04163e-07	73	0.170318	0.00423529	0.978
15	46610429	HPX	A	G	3.61672e-08	73	0.204386	0.00423529	0.992
15	46633591	APBB1	A	G	0.000272559	20	0	0.147336	0.973
15	46647993	APBB1	C	T	0.000637005	20	0	0.132692	0.929
15	46814456	FAM160A2	C	T	0.000818089	25	0.093875	0	0.809
15	46863421	OR52B2	C	G	8.39054e-06	46	0.122178	0	0.941
15	46863571	OR52B2	G	A	1.63995e-05	46	0.136364	0.00423529	0.93
15	46865033	OR52B2	A	G	0.000181282	46	0.113773	0.00427119	0.805
15	46866026	OR52B2	G	A	6.47377e-05	46	0.122333	0.00423529	0.88
15	46981245	OR56A1	G	A	8.39054e-06	17	0.122067	0	0.926
15	50301784	OR51E2	T	G	8.39054e-06	93	0.122222	0	0.926
15	50318189	OR51E2	G	C	2.48442e-06	93	0.136318	0	0.947
15	50318336	OR51E2	A	C	8.39054e-06	93	0.124886	0	0.939
15	50318466	OR51E2	T	G	5.7209e-06	93	0.131071	0	0.91
15	50318727	OR51E2	G	A	8.76627e-08	93	0.174558	0	0.984
15	50318765	OR51E2	C	T	1.30083e-08	93	0.215932	0.00423529	0.998
15	50318814	OR51E2	G	A	2.90419e-06	93	0.133422	0	0.954
15	50318834	OR51E2	T	C	3.94271e-07	93	0.155622	0	0.98
15	50319317	OR51E2	A	G	2.11863e-06	93	0.139465	0	0.956
15	50319466	OR51E2	A	G	4.57326e-08	93	0.177844	0	0.988
15	63595269	QSER1	T	C	0.000414457	56	0.9444	0.751773	0.848
15	63596172	QSER1	A	C	0.000654567	56	0.0556	0.239756	0.837
15	63613963	QSER1	G	A	0.000654567	56	0.0556	0.243731	0.849
15	64696304	CAPRIN1	T	C	6.21569e-05	20	0.9888	0.809559	0.96
15	64713310	NAT10	A	G	5.7209e-06	48	0.0444	0.289899	0.969
15	64724389	NAT10	C	T	0.000402774	48	0.0340455	0.213427	0.88
15	64724430	NAT10	C	T	0.000126885	48	0.1499	0.012678	0.87
15	73437380	API5	C	T	1.06821e-11	75	0.699911	0.234855	1
15	73437542	API5	A	G	0.00028628	75	0.199956	0.041958	0.84
15	73449970	API5	C	G	0.000402774	75	0	0.130109	0.931
15	73450487	API5	A	T	0.000166053	75	0.755533	0.487521	0.868
15	73499652	TTC17	G	C	4.72383e-05	20	0.420364	0.159706	0.913
15	73956444	HSD17B12	G	A	0.000402774	46	0.715682	0.45384	0.83
15	73956479	HSD17B12	G	T	5.7246e-05	46	0.738477	0.449639	0.911
15	73956880	HSD17B12	C	T	0.00028628	46	0.710978	0.445513	0.846
15	80813846	SMTNL1	G	A	0.000818089	88	0.919054	0.700009	0.822
15	81009890	CTNND1	G	C	7.31683e-07	60	0.195171	0.546168	0.991
15	81009913	CTNND1	T	G	5.7209e-06	60	0.218	0.55037	0.972
16	3041023	TMCC2	C	T	4.9988e-05	60	0.0242439	0.254491	0.979
16	3044076	TMCC2	G	A	0.00489884	60	0.0117209	0.147076	0.81
17	17559879	MAML3	G	T	6.83134e-05	74	0.829409	0.550328	0.927
17	17560541	MAML3	G	T	0.000188272	74	0.777889	0.486445	0.852
17	17561362	MAML3	C	T	0.000182189	74	0.807795	0.53006	0.875
17	17561624	MAML3	A	C	6.83134e-05	74	0.828895	0.533822	0.909
17	18017910	MAML3	G	A	0.000521343	74	0.368952	0.621739	0.802
17	18018825	MAML3	G	A	6.83134e-05	74	0.109829	0	0.852
17	18018879	MAML3	C	T	6.83134e-05	74	0.107333	0	0.846
17	18019199	MAML3	C	G	0.000764379	74	0.988279	0.844328	0.856
17	18019412	MAML3	C	T	7.89507e-05	74	0.102182	0	0.856
17	18019594	MAML3	C	T	0.0012326	74	0.988279	0.857034	0.802
17	18019639	MAML3	G	A	6.83134e-05	74	0.111111	0	0.9
17	54125126	IFT81	T	C	0.000521343	60	0.111356	0.319345	0.803
18	56104715	CPT1C	G	T	0.000119441	12	0.113659	0	0.883
18	56333057	ZNF473	C	T	0.000275073	19	0.109707	0	0.832
18	56480544	MYH14	A	C	0.000370811	24	0.594486	0.296475	0.89
18	56560304	POLD1	G	A	0.00130797	17	0.0366098	0.228105	0.852
18	6170869	WWOX	G	A	0.00168493	45	0.341415	0.598385	0.804
18	6170896	WWOX	G	A	0.00130797	45	0.333286	0.598462	0.849
18	6171049	WWOX	G	A	3.90904e-05	45	0.232419	0.555085	0.971
18	6171097	WWOX	G	A	3.90904e-05	45	0.545477	0.837462	0.952
18	6171174	WWOX	C	T	0.00130797	45	0.681841	0.886731	0.813
19	24717314	CYB5D2	T	G	6.69736e-05	48	0.113614	0	0.893
19	24717330	CYB5D2	G	C	1.67021e-05	48	0.267605	0.0463193	0.957
19	24718703	CYB5D2	T	G	1.68631e-05	48	0.2668	0.0503782	0.948
19	24936630	SPNS2	C	T	1.76145e-06	42	0.297405	0.0467712	0.982
19	25189315	SLC13A5	C	T	0.00137668	44	0.0238095	0.184874	0.843
19	25190477	SLC13A5	C	T	0.000514677	44	0.0953095	0	0.802
19	25296572	KIAA0753	G	A	0.00138528	36	0.0332889	0.197538	0.829
19	25397491	PITPNM3	C	T	1.68631e-05	15	0.083381	0.36872	0.971
19	25409362	PITPNM3	T	C	6.69736e-05	15	0.907116	0.642379	0.953
19	25409363	PITPNM3	T	C	6.69736e-05	15	0.907116	0.642379	0.947
19	25410958	PITPNM3	C	T	0.000702542	15	0.0682727	0.275712	0.864
19	51155542	OXLD1	C	T	6.69736e-05	57	0.116395	0	0.877
19	53426072	LGALS3BP	G	T	0.000574724	36	0.0341818	0.220254	0.886
19	53426223	LGALS3BP	G	A	3.60155e-09	36	0.122222	0.521385	1
19	53707737	DNAH17	G	A	0.000335653	42	0.329659	0.109286	0.845
19	53754400	DNAH17	G	A	0.000155147	42	0.0332	0.239197	0.938
2	27962628	STK39	A	G	0.000102242	33	0.897773	0.651412	0.923
2	30273732	SCN1A	C	T	3.54158e-05	38	0.113818	0	0.893
2	30315719	SCN1A	T	C	3.64212e-05	38	0.533222	0.247832	0.91
2	30317872	SCN1A	T	C	2.47865e-07	38	0.159045	0	0.977
2	30318601	SCN1A	G	A	0.00025989	38	0.511227	0.256235	0.81
2	30389310	TTC21B	A	G	3.54158e-05	43	0.113818	0	0.878
2	30409675	TTC21B	C	T	0.000102242	43	0.100111	0	0.86
2	30551756	GALNT3	A	T	0.000175002	62	0.0443111	0.239588	0.884
2	30569573	GALNT3	A	C	7.01217e-05	62	0.0334222	0.235387	0.924
2	4454495	SAP130	C	T	0.000485118	65	0.3668	0.617664	0.813
2	4454537	SAP130	A	G	3.54158e-05	65	0.144644	0.424378	0.937
2	4454760	SAP130	A	G	0.000149606	65	0.177867	0.436983	0.881
2	4617738	AMMECR1L	G	T	0.000284534	50	0.149933	0.446667	0.844
2	5012276	IWS1	G	T	0.000246996	50	0.670659	0.395034	0.874
2	5032437	IWS1	C	T	5.91625e-05	50	0.644422	0.351398	0.917
2	62513397	TMEM163	C	T	3.54158e-05	50	0.15	0	0.846
2	62735477	TMEM163	G	A	0.000425116	50	0.0223111	0.184723	0.873
2	64796653	NCKAP5	A	G	3.35485e-11	59	0.255467	0.00415966	1
2	64872611	NCKAP5	T	C	3.35485e-11	59	0.322133	0.0251933	1
2	64873067	NCKAP5	T	A	3.35485e-11	59	0.322133	0.0251933	0.998
21	20414387	ACAN	A	G	2.00452e-06	39	0.154881	0	0.971
21	20428540	ACAN	G	A	7.45351e-05	39	0.113614	0	0.896
21	45359132	FAM177A1	C	T	0.000770313	50	0	0.125933	0.895
21	45366617	FAM177A1	C	T	0.000633388	50	0.0339545	0.214403	0.891
21	48349656	SSTR1	G	A	7.22858e-05	57	0.131684	0.434783	0.958
21	48353014	SSTR1	A	G	0.000262245	57	0.100089	0	0.852
21	58525389	FAM181A	C	T	0.000770313	25	0.960658	0.767702	0.817
21	59441217	SERPINA3-1	C	T	0.000555464	100	0.188733	0.0378571	0.828
21	59441505	SERPINA3-1	G	A	0.000770313	100	0.952333	0.767017	0.827
22	58874988	IQSEC1	C	T	0.000709133	45	0.916667	0.623506	0.844
22	58875046	IQSEC1	G	A	0.000113902	45	0.200114	0.0229174	0.877
23	30346971	ZSCAN12	C	T	0.000124234	38	0.611222	0.327983	0.885
23	30855573	OR2B6	G	A	0.000501252	39	0	0.130168	0.931
23	30855897	OR2B6	G	A	0.000124234	39	0.162907	0.0170169	0.875
23	30856280	OR2B6	A	G	5.66239e-05	39	0.181727	0.0209748	0.922
23	47382265	EEF1E1	A	C	0.00110209	24	0.0111111	0.151353	0.833
23	47382386	EEF1E1	T	C	0.00110209	24	0.0111111	0.151353	0.863
23	48912310	F13A1	A	G	4.59265e-06	43	0.232558	0.029395	0.961
23	48912447	F13A1	G	C	3.09052e-09	43	0.300044	0.0293529	0.998
23	48912671	F13A1	G	A	0.000295365	43	0.222311	0.0505798	0.872
23	48912991	F13A1	C	T	4.27323e-08	43	0.211022	0.00847059	0.992
23	48993923	NRN1	C	A	2.12722e-10	50	0.174349	0.615513	0.999
23	48994625	NRN1	G	A	1.31489e-05	50	0.711267	0.39505	0.948
25	21405439	CHP2	G	A	0.00110029	38	0.166667	0.411639	0.847
25	21405459	CHP2	C	T	0.00110029	38	0.177756	0.424445	0.851
25	26887808	RNF40	C	T	0.00110029	30	0.107286	0.337393	0.854
25	27101278	SETD1A	C	T	0.000702115	30	0.107143	0	0.848
25	27122015	HSD3B7	C	T	0.00201039	67	0.058	0.2415	0.815
25	27304753	TRIM72	G	C	0.00110029	31	0.57495	0.826122	0.847
25	27462475	ITGAD	A	G	0.00110029	29	0.122267	0.00840336	0.844
25	27523577	SLC5A2	T	G	0.000702115	33	0.297524	0.0838992	0.884
26	45254401	EDRF1	C	T	0.000510408	20	0	0.134462	0.943
26	46470013	DOCK1	T	C	7.70162e-07	35	0.0112	0.256269	0.998
26	46470016	DOCK1	T	C	4.17644e-06	35	0.0223111	0.256269	0.98
26	46470079	DOCK1	T	C	0.000302367	35	0.0557333	0.264639	0.909
26	46470091	DOCK1	C	T	7.47953e-05	35	0.0445333	0.264639	0.94
27	15492014	SLC25A4	T	C	7.30601e-06	100	0.290791	0.0593051	0.952
28	25620100	HKDC1	G	A	0.0010011	40	0.261227	0.0763475	0.821
28	25803183	TSPAN15	C	G	3.18314e-09	50	0.337811	0.770009	0.995
28	28874767	MCU	C	T	1.31577e-05	33	0.220791	0.0295378	0.927
29	44531459	DPP3	C	T	7.09788e-06	45	0.162814	0.00854237	0.944
29	44537677	DPP3	T	C	8.28617e-08	45	0.200067	0.00847059	0.989
29	6302890	NOX4	G	A	7.78617e-09	48	0	0.268992	1
29	7085807	GRM5	A	G	0.0018683	23	0.0443111	0.211771	0.806
3	102839342	EBNA1BP2	C	A	5.43967e-05	29	0.121707	0	0.906
3	103320850	SLC2A1	C	T	0.000105053	33	0	0.160873	0.989
3	108061396	INPP5B	T	C	0.000130965	27	0.102364	0	0.858
3	108102230	MTF1	A	G	2.12294e-05	71	0.136364	0	0.952
3	108111569	YRDC	C	T	0.000117588	100	0.107143	0	0.836
3	108112600	YRDC	A	G	5.43967e-05	100	0.113795	0	0.894
3	108112623	YRDC	C	T	5.43967e-05	100	0.113795	0	0.893
3	108190302	EPHA10	C	T	0.000117588	33	0.107262	0	0.857
3	108220103	C3H1orf109	C	T	4.89032e-05	61	0.1222	0	0.917
3	108287555	RSPO1	A	C	5.43967e-05	62	0.119143	0	0.887
3	108287847	RSPO1	A	G	0.000796847	62	0.0666222	0.260555	0.818
3	89178299	C8B	T	C	0.000139193	50	0.1	0	0.83
4	57722229	IMMP2L	C	T	0.00164902	47	0.0223111	0.172336	0.801
4	57722489	IMMP2L	T	C	0.00199971	47	0	0.113269	0.815
4	98639415	CALD1	C	A	0.000306225	67	0.100044	0	0.848
5	64252853	SCYL2	A	G	1.52164e-08	69	0.111244	0.470169	0.994
5	68305710	CHST11	G	A	2.63269e-09	55	0	0.296449	1
5	87729651	C2CD5	C	T	7.99115e-06	32	0.822222	0.520966	0.953
5	87782506	C2CD5	C	T	3.14784e-06	32	0.0111111	0.231252	0.996
6	114121557	SORCS2	G	A	0.00266277	16	0.107071	0	0.818
6	37359765	NCAPG	C	T	1.90498e-09	75	0.777733	0.365613	0.997
7	2639044	TRIM11	T	C	3.3175e-05	50	0.825674	0.534008	0.953
7	2640128	TRIM11	C	T	2.09517e-05	50	0.155689	0.444805	0.958
7	3000025	C7H1orf35	C	A	4.12165e-12	100	0.963561	0.5465	1
7	3000026	C7H1orf35	A	G	4.12165e-12	100	0.963561	0.5465	1
7	96119746	CAST	C	T	0.000145956	21	0.533244	0.260429	0.889
7	96140316	CAST	T	C	1.51082e-05	21	0.395302	0.127076	0.948
7	96140325	CAST	C	T	1.32142e-05	21	0.404714	0.127076	0.938
7	96306925	ERAP2	A	G	9.68618e-09	68	0.333333	0.729008	0.994
7	96432510	LNPEP	G	C	1.00694e-05	48	0.0335111	0.272933	0.978
7	96464924	LNPEP	G	A	0.000195796	48	0.444444	0.193126	0.861
9	49237857	ASCC3	C	T	8.41205e-06	41	0.522111	0.823605	0.956
9	49553601	SIM1	C	T	6.05601e-05	60	0.102273	0	0.835
9	49554015	SIM1	T	C	6.05601e-05	60	0.102341	0	0.854
9	49554082	SIM1	G	A	6.05601e-05	60	0.102409	0	0.84
9	49554127	SIM1	C	T	3.01098e-05	60	0.113773	0	0.905
9	49913996	MCHR2	G	A	3.01098e-05	40	0.779233	0.474588	0.931
9	49914079	MCHR2	C	T	6.05601e-05	40	0.766733	0.491681	0.894
9	82206619	UTRN	A	G	3.01098e-05	14	0.111222	0	0.884
9	82208151	UTRN	T	C	1.8937e-05	14	0.122289	0	0.949
