# Supplementary material for: A Systematic Review of Genomic Regions and Candidate Genes Underlying Behavioral Traits in Farmed Mammals and Their Link with Human Disorders
Source: Animals (Basel). 2021 Mar 6;11(3):715. doi: 10.3390/ani11030715 (PMC7999279; doi:10.3390/ani11030715)
Supplement: Supplementary file 1 [file animals-11-00715-s001.zip › 2.SupplementaryMaterial/TableS9.xlsx]

## Sheet: S9
Table S9. Key candidate genes reported in causal association studies for human diseases (behavioral, mental, and neuronal disorders) (XLSX).
Gene	Gene_id	Disease	Disease_id	Score_gda	Association_Type	Original_DB	Sentence	PMID	PMID_Year
PPP3CA	5530	Autistic Disorder	C0004352	0.1	CausalMutation	CLINVAR	NA	NA	NA
SCN1A	6323	Autistic Disorder	C0004352	0.11	CausalMutation	CLINVAR	NA	NA	NA
SLC2A1	6513	Mental Retardation	C0025362	0.11	CausalMutation	CLINVAR	NA	NA	NA
MED13L	23389	Mental Retardation	C0025362	0.11	CausalMutation	CLINVAR	NA	NA	NA
SCN1A	6323	Mild Mental Retardation	C0026106	0.1	CausalMutation	CLINVAR	NA	NA	NA
MED13L	23389	Moderate intellectual disability	C0026351	0.12	CausalMutation	CLINVAR	NA	NA	NA
SCN1A	6323	Moderate intellectual disability	C0026351	0.1	CausalMutation	CLINVAR	NA	NA	NA
SLC2A1	6513	Moderate intellectual disability	C0026351	0.1	CausalMutation	CLINVAR	NA	NA	NA
PPP2R5D	5528	Moderate intellectual disability	C0026351	0.1	CausalMutation	CLINVAR	NA	NA	NA
TPP1	1200	Moderate intellectual disability	C0026351	0.1	CausalMutation	CLINVAR	NA	NA	NA
KCNQ3	3786	Moderate intellectual disability	C0026351	0.1	CausalMutation	CLINVAR	NA	NA	NA
ITPR1	3708	Moderate intellectual disability	C0026351	0.1	CausalMutation	CLINVAR	A novel splice site variant in ITPR1 gene underlying recessive Gillespie syndrome.	29663667	2018
ARID2	196528	Moderate intellectual disability	C0026351	0.1	CausalMutation	CLINVAR	NA	NA	NA
PPP3CA	5530	Moderate intellectual disability	C0026351	0.1	CausalMutation	CLINVAR	NA	NA	NA
SETD1A	9739	Schizophrenia	C0036341	0.65	CausalMutation	CLINVAR	Together, our observations indicate that LoF variants in <span class="gene" id="26974950-5-57-63">SETD1A</span> cause a range of neurodevelopmental disorders, including <span class="disease" id="26974950-5-121-134">schizophrenia</span>.	26974950	2016
HERC2	8924	Severe intellectual disability	C0036857	0.1	CausalMutation	CLINVAR	NA	NA	NA
ITPR1	3708	Severe intellectual disability	C0036857	0.1	CausalMutation	CLINVAR	NA	NA	NA
MED25	81857	Severe intellectual disability	C0036857	0.11	CausalMutation	CLINVAR	NA	NA	NA
WAC	51322	Sleep disturbances	C0037317	0.1	CausalMutation	CLINVAR	NA	NA	NA
PPP3CA	5530	Stereotypic Movement Disorder	C0038273	0.1	CausalMutation	CLINVAR	NA	NA	NA
ITPR1	3708	Cerebellar Hypoplasia	C0266470	0.13	CausalMutation	CLINVAR	NA	NA	NA
GNAS	2778	Impaired cognition	C0338656	0.1	CausalMutation	CLINVAR	NA	NA	NA
SCN9A	6335	Absence of pain sensation	C0344307	0.1	CausalMutation	CLINVAR	NA	NA	NA
ITPR1	3708	Gillespie syndrome	C0431401	0.78	CausalMutation	CLINVAR	De novo ITPR1 variants are a recurrent cause of early-onset ataxia, acting via loss of channel function.	29925855	2018
ITPR1	3708	Gillespie syndrome	C0431401	0.78	CausalMutation	CLINVAR	A novel splice site variant in ITPR1 gene underlying recessive Gillespie syndrome.	29663667	2018
ITPR1	3708	Gillespie syndrome	C0431401	0.78	CausalMutation	CLINVAR	Additional features of Gillespie syndrome in two Brazilian siblings with a novel ITPR1 homozygous pathogenic variant.	29169895	2018
SNCA	6622	Lewy Body Disease	C0752347	0.8	CausalMutation	CLINVAR	NA	NA	NA
MAOA	4128	Brunner Syndrome	C0796275	0.91	CausalMutation	CLINVAR	NA	NA	NA
MED13L	23389	Attention deficit hyperactivity disorder	C1263846	0.1	CausalMutation	CLINVAR	NA	NA	NA
SLC2A1	6513	Autism Spectrum Disorders	C1510586	0.1	CausalMutation	CLINVAR	NA	NA	NA
PPP2R5D	5528	Autism Spectrum Disorders	C1510586	0.11	CausalMutation	CLINVAR	NA	NA	NA
PPP3CA	5530	Developmental regression	C1836830	0.1	CausalMutation	CLINVAR	NA	NA	NA
TPP1	1200	Developmental regression	C1836830	0.1	CausalMutation	CLINVAR	NA	NA	NA
SLC2A1	6513	Cryohydrocytosis, Stomatin-Deficient, with Mental Retardation, Seizures, Cataracts, and Massive Hepatosplenomegaly	C1837206	0.7	CausalMutation	CLINVAR	Clinical utility of genetic testing in pediatric drug-resistant epilepsy: a pilot study.	25108116	2014
ZRANB3	84083	Warburg Sjo Fledelius syndrome	C1838625	0.11	CausalMutation	CLINVAR	NA	NA	NA
HERC2	8924	Motor delay	C1854301	0.1	CausalMutation	CLINVAR	NA	NA	NA
MED13L	23389	Motor delay	C1854301	0.1	CausalMutation	CLINVAR	NA	NA	NA
ZEB2	9839	Mowat-Wilson syndrome	C1856113	1	CausalMutation	CLINVAR	Nonsense and frameshift mutations in ZFHX1B, encoding Smad-interacting protein 1, cause a complex developmental disorder with a great variety of clinical features.	11592033	2001
ZEB2	9839	Mowat-Wilson syndrome	C1856113	1	CausalMutation	CLINVAR	ZFHX1B mutations in patients with Mowat-Wilson syndrome.	17203459	2007
ZEB2	9839	Mowat-Wilson syndrome	C1856113	1	CausalMutation	CLINVAR	<span class="disease" id="16053902-1-0-21">Mowat-Wilson Syndrome</span> is a recently delineated mental retardation syndrome usually associated with multiple malformations and a recognizable facial phenotype caused by defects of the transcriptional repressor <span class="gene" id="16053902-1-209-215">ZFHX1B</span>.	16053902	2005
ZEB2	9839	Mowat-Wilson syndrome	C1856113	1	CausalMutation	CLINVAR	Strongyloides stercoralis hyperinfection in an HIV positive patient.	2030158	1991
ZEB2	9839	Mowat-Wilson syndrome	C1856113	1	CausalMutation	CLINVAR	Recurrence of Mowat-Wilson syndrome in siblings with a novel mutation in the ZEB2 gene.	19006215	2008
NANS	54187	Spondyloepimetaphyseal dysplasia, Genevieve type	C1864872	0.7	CausalMutation	CLINVAR	NA	NA	NA
IRX5	10265	Hypertelorism, Severe, With Midface Prominence, Myopia, Mental Retardation, And Bone Fragility	C1970027	0.7	CausalMutation	CLINVAR	NA	NA	NA
TUSC3	7991	MENTAL RETARDATION, AUTOSOMAL RECESSIVE 7	C1970197	0.6	CausalMutation	CLINVAR	NA	NA	NA
KCNK9	51305	Birk-Barel Mental Retardation Dysmorphism Syndrome	C2676770	0.73	CausalMutation	CLINVAR	Maternally inherited <span class="disease" id="18678320-0-21-71">Birk Barel mental retardation dysmorphism syndrome</span> caused by a mutation in the genomically imprinted potassium channel <span class="gene" id="18678320-0-140-145">KCNK9</span>.	18678320	2008
FUS	2521	Amyotrophic Lateral Sclerosis 6, Autosomal Recessive	C2750729	0.4	CausalMutation	CLINVAR	NA	NA	NA
TRAPPC9	83696	MENTAL RETARDATION, AUTOSOMAL RECESSIVE 13	C2750791	0.6	CausalMutation	CLINVAR	NA	NA	NA
C9orf72	203228	Frontotemporal Dementia With Motor Neuron Disease	C3888102	0.8	CausalMutation	CLINVAR	NA	NA	NA
DCHS1	8642	VAN MALDERGEM SYNDROME 1	C4551950	0.6	CausalMutation	CLINVAR	NA	NA	NA
MPV17	4358	Anisocoria	C0003079	0.1	CausalMutation	CLINVAR	NA	NA	NA
SLC2A1	6513	Cerebellar Ataxia	C0007758	0.13	CausalMutation	CLINVAR	NA	NA	NA
MED13L	23389	Cerebral Palsy	C0007789	0.1	CausalMutation	CLINVAR	NA	NA	NA
KIF1B	23095	Charcot-Marie-Tooth Disease	C0007959	0.4	CausalMutation	CLINVAR	NA	NA	NA
MED25	81857	Charcot-Marie-Tooth Disease	C0007959	0.13	CausalMutation	CLINVAR	NA	NA	NA
ZRANB3	84083	Congenital cataract	C0009691	0.1	CausalMutation	CLINVAR	NA	NA	NA
SCN1A	6323	Febrile Convulsions	C0009952	0.7	CausalMutation	CLINVAR	NA	NA	NA
ITPR1	3708	Dandy-Walker Syndrome	C0010964	0.1	CausalMutation	CLINVAR	NA	NA	NA
SLC2A1	6513	Dystonia	C0013421	0.45	CausalMutation	CLINVAR	NA	NA	NA
PPP3CA	5530	Echolalia	C0013528	0.1	CausalMutation	CLINVAR	NA	NA	NA
SLC2A1	6513	Esotropia	C0014877	0.1	CausalMutation	CLINVAR	Unusual sensitivity to steroid treatment in intractable childhood epilepsy suggests GLUT1 deficiency syndrome.	22976442	2012
SLC2A1	6513	Esotropia	C0014877	0.1	CausalMutation	CLINVAR	Nationwide survey of glucose transporter-1 deficiency syndrome (GLUT-1DS) in Japan.	25487684	2015
SLC2A1	6513	Esotropia	C0014877	0.1	CausalMutation	CLINVAR	Glucose transporter 1 deficiency as a treatable cause of myoclonic astatic epilepsy.	21555602	2011
SRCAP	10847	Exotropia	C0015310	0.1	CausalMutation	CLINVAR	NA	NA	NA
PRKCB	5579	Sensorineural Hearing Loss (disorder)	C0018784	0.11	CausalMutation	CLINVAR	A novel missense variant in PRKCB segregates low-frequency hearing loss in an autosomal dominant family with Meniere's disease.	27329761	2016
COL4A2	1284	Hemiplegia	C0018991	0.1	CausalMutation	CLINVAR	NA	NA	NA
MPV17	4358	Hypesthesia	C0020580	0.1	CausalMutation	CLINVAR	NA	NA	NA
MED13L	23389	Hypesthesia	C0020580	0.1	CausalMutation	CLINVAR	NA	NA	NA
PPP3CA	5530	Language Disorders	C0023015	0.1	CausalMutation	CLINVAR	NA	NA	NA
SLC2A1	6513	Mental Retardation	C0025362	0.11	CausalMutation	CLINVAR	NA	NA	NA
MED13L	23389	Mental Retardation	C0025362	0.11	CausalMutation	CLINVAR	NA	NA	NA
SCN1A	6323	Mild Mental Retardation	C0026106	0.1	CausalMutation	CLINVAR	NA	NA	NA
COL4A2	1284	Miosis disorder	C0026205	0.1	CausalMutation	CLINVAR	NA	NA	NA
MED13L	23389	Moderate intellectual disability	C0026351	0.12	CausalMutation	CLINVAR	NA	NA	NA
SCN1A	6323	Moderate intellectual disability	C0026351	0.1	CausalMutation	CLINVAR	NA	NA	NA
SLC2A1	6513	Moderate intellectual disability	C0026351	0.1	CausalMutation	CLINVAR	NA	NA	NA
PPP2R5D	5528	Moderate intellectual disability	C0026351	0.1	CausalMutation	CLINVAR	NA	NA	NA
TPP1	1200	Moderate intellectual disability	C0026351	0.1	CausalMutation	CLINVAR	NA	NA	NA
KCNQ3	3786	Moderate intellectual disability	C0026351	0.1	CausalMutation	CLINVAR	NA	NA	NA
ITPR1	3708	Moderate intellectual disability	C0026351	0.1	CausalMutation	CLINVAR	A novel splice site variant in ITPR1 gene underlying recessive Gillespie syndrome.	29663667	2018
ARID2	196528	Moderate intellectual disability	C0026351	0.1	CausalMutation	CLINVAR	NA	NA	NA
PPP3CA	5530	Moderate intellectual disability	C0026351	0.1	CausalMutation	CLINVAR	NA	NA	NA
SLC2A1	6513	Movement Disorders	C0026650	0.2	CausalMutation	CLINVAR	The role of SLC2A1 in early onset and childhood absence epilepsies.	23306390	2013
ITPR1	3708	Movement Disorders	C0026650	0.1	CausalMutation	CLINVAR	Total deletion and a missense mutation of ITPR1 in Japanese SCA15 families.	18579805	2008
ITPR1	3708	Movement Disorders	C0026650	0.1	CausalMutation	CLINVAR	A Restricted Repertoire of De Novo Mutations in ITPR1 Cause Gillespie Syndrome with Evidence for Dominant-Negative Effect.	27108798	2016
SCN1A	6323	Movement Disorders	C0026650	0.41	CausalMutation	CLINVAR	The spectrum of SCN1A-related infantile epileptic encephalopathies.	17347258	2007
SCN1A	6323	Movement Disorders	C0026650	0.41	CausalMutation	CLINVAR	Dravet syndrome--from epileptic encephalopathy to channelopathy.	24836964	2014
MED13L	23389	Movement Disorders	C0026650	0.1	CausalMutation	CLINVAR	Genome sequencing identifies major causes of severe intellectual disability.	24896178	2014
MED13L	23389	Movement Disorders	C0026650	0.1	CausalMutation	CLINVAR	MED13L loss-of-function variants in two patients with syndromic Pierre Robin sequence.	29159987	2018
FUS	2521	Movement Disorders	C0026650	0.1	CausalMutation	CLINVAR	De novo FUS mutations are the most frequent genetic cause in early-onset German ALS patients.	26362943	2015
SCN1A	6323	Movement Disorders	C0026650	0.41	CausalMutation	CLINVAR	Cryptogenic epileptic syndromes related to SCN1A: twelve novel mutations identified.	18413471	2008
SLC2A1	6513	Movement Disorders	C0026650	0.2	CausalMutation	CLINVAR	Stomatin-deficient cryohydrocytosis results from mutations in SLC2A1: a novel form of GLUT1 deficiency syndrome.	21791420	2011
OFD1	8481	Movement Disorders	C0026650	0.1	CausalMutation	CLINVAR	Are the oral-facial-digital syndromes ciliopathies?	19396822	2009
SCN1A	6323	Movement Disorders	C0026650	0.41	CausalMutation	CLINVAR	Dravet syndrome and parent associations: the IDEA League experience with comorbid conditions, mortality, management, adaptation, and grief.	21463290	2011
SLC2A1	6513	Movement Disorders	C0026650	0.2	CausalMutation	CLINVAR	Paroxysmal dyskinesias revisited: a review of 500 genetically proven cases and a new classification.	24963779	2014
SLC2A1	6513	Movement Disorders	C0026650	0.2	CausalMutation	CLINVAR	Glucose transporter 1 deficiency as a treatable cause of myoclonic astatic epilepsy.	21555602	2011
FUS	2521	Movement Disorders	C0026650	0.1	CausalMutation	CLINVAR	Mutations in the FUS/TLS gene on chromosome 16 cause familial amyotrophic lateral sclerosis.	19251627	2009
SLC2A1	6513	Movement Disorders	C0026650	0.2	CausalMutation	CLINVAR	Defective glucose transport across the blood-brain barrier as a cause of persistent hypoglycorrhachia, seizures, and developmental delay.	1714544	1991
SCN1A	6323	Movement Disorders	C0026650	0.41	CausalMutation	CLINVAR	Prognostic, clinical and demographic features in SCN1A mutation-positive Dravet syndrome.	22719002	2012
OFD1	8481	Movement Disorders	C0026650	0.1	CausalMutation	CLINVAR	Simpson-Golabi-Behmel syndrome types I and II.	25238977	2014
FUS	2521	Movement Disorders	C0026650	0.1	CausalMutation	CLINVAR	Novel FUS/TLS mutations and pathology in familial and sporadic amyotrophic lateral sclerosis.	20385912	2010
OFD1	8481	Movement Disorders	C0026650	0.1	CausalMutation	CLINVAR	Evidence for a new locus for X-linked retinitis pigmentosa (RP23).	10892847	2000
SLC2A1	6513	Movement Disorders	C0026650	0.2	CausalMutation	CLINVAR	Glucose transporter-1 deficiency syndrome: the expanding clinical and genetic spectrum of a treatable disorder.	20129935	2010
ITPR1	3708	Movement Disorders	C0026650	0.1	CausalMutation	CLINVAR	Spinocerebellar ataxia type 15: diagnostic assessment, frequency, and phenotypic features.	21367767	2011
MED13L	23389	Movement Disorders	C0026650	0.1	CausalMutation	CLINVAR	Genotype-phenotype evaluation of MED13L defects in the light of a novel truncating and a recurrent missense mutation.	28645799	2017
FUS	2521	Movement Disorders	C0026650	0.1	CausalMutation	CLINVAR	Intranuclear aggregation of mutant FUS/TLS as a molecular pathomechanism of amyotrophic lateral sclerosis.	24280224	2014
SLC2A1	6513	Movement Disorders	C0026650	0.2	CausalMutation	CLINVAR	Phenotypic spectrum of glucose transporter type 1 deficiency syndrome (Glut1 DS).	23443458	2013
OFD1	8481	Movement Disorders	C0026650	0.1	CausalMutation	CLINVAR	OFD1 is a centrosomal/basal body protein expressed during mesenchymal-epithelial transition in human nephrogenesis.	15466260	2004
SLC2A1	6513	Movement Disorders	C0026650	0.2	CausalMutation	CLINVAR	Paroxysmal choreoathetosis/spasticity (DYT9) is caused by a GLUT1 defect.	21832227	2011
SLC2A1	6513	Movement Disorders	C0026650	0.2	CausalMutation	CLINVAR	An infant with pseudohyperkalemia, hemolysis, and seizures: cation-leaky GLUT1-deficiency syndrome due to a SLC2A1 mutation.	22492876	2012
MED13L	23389	Movement Disorders	C0026650	0.1	CausalMutation	CLINVAR	[Criteria in the evaluation of blood picture for the diagnosis of bovine leukosis].	5167861	1971
SCN1A	6323	Movement Disorders	C0026650	0.41	CausalMutation	CLINVAR	De novo mutations in the sodium-channel gene SCN1A cause severe myoclonic epilepsy of infancy.	11359211	2001
SLC2A1	6513	Movement Disorders	C0026650	0.2	CausalMutation	CLINVAR	Glut1 deficiency syndrome: Absence epilepsy and La Soupe du Jour.	26336901	2016
MED13L	23389	Movement Disorders	C0026650	0.1	CausalMutation	CLINVAR	Impaired development of neural-crest cell-derived organs and intellectual disability caused by MED13L haploinsufficiency.	25137640	2014
SLC2A1	6513	Movement Disorders	C0026650	0.2	CausalMutation	CLINVAR	A new family with paroxysmal exercise induced dystonia and migraine: a clinical and genetic study.	10766892	2000
FUS	2521	Movement Disorders	C0026650	0.1	CausalMutation	CLINVAR	Exome sequencing identifies FUS mutations as a cause of essential tremor.	22863194	2012
SLC2A1	6513	Movement Disorders	C0026650	0.2	CausalMutation	CLINVAR	Early-onset absence epilepsy caused by mutations in the glucose transporter GLUT1.	19798636	2009
SCN1A	6323	Movement Disorders	C0026650	0.41	CausalMutation	CLINVAR	Generalized epilepsy with febrile seizures plus. A genetic disorder with heterogeneous clinical phenotypes.	9126059	1997
SLC2A1	6513	Movement Disorders	C0026650	0.2	CausalMutation	CLINVAR	Autosomal recessive inheritance of GLUT1 deficiency syndrome.	20221955	2009
FUS	2521	Movement Disorders	C0026650	0.1	CausalMutation	CLINVAR	ALS mutant FUS disrupts nuclear localization and sequesters wild-type FUS within cytoplasmic stress granules.	23474818	2013
SLC2A1	6513	Movement Disorders	C0026650	0.2	CausalMutation	CLINVAR	Nationwide survey of glucose transporter-1 deficiency syndrome (GLUT-1DS) in Japan.	25487684	2015
SLC2A1	6513	Movement Disorders	C0026650	0.2	CausalMutation	CLINVAR	Mutational and functional analysis of Glucose transporter I deficiency syndrome.	26304067	2015
ITPR1	3708	Movement Disorders	C0026650	0.1	CausalMutation	CLINVAR	Missense mutations in ITPR1 cause autosomal dominant congenital nonprogressive spinocerebellar ataxia.	22986007	2012
SLC2A1	6513	Movement Disorders	C0026650	0.2	CausalMutation	CLINVAR	Glut1 deficiency: inheritance pattern determined by haploinsufficiency.	20687207	2010
MED13L	23389	Movement Disorders	C0026650	0.1	CausalMutation	CLINVAR	Efficient strategy for the molecular diagnosis of intellectual disability using targeted high-throughput sequencing.	25167861	2014
SLC2A1	6513	Movement Disorders	C0026650	0.2	CausalMutation	CLINVAR	Glucose transporter 1 deficiency in the idiopathic generalized epilepsies.	23280796	2012
OFD1	8481	Movement Disorders	C0026650	0.1	CausalMutation	CLINVAR	Mutational spectrum of the oral-facial-digital type I syndrome: a study on a large collection of patients.	18546297	2008
SLC2A1	6513	Movement Disorders	C0026650	0.2	CausalMutation	CLINVAR	Paroxysmal exercise-induced dyskinesia and epilepsy is due to mutations in SLC2A1, encoding the glucose transporter GLUT1.	18577546	2008
SLC2A1	6513	Movement Disorders	C0026650	0.2	CausalMutation	CLINVAR	The role of SLC2A1 mutations in myoclonic astatic epilepsy and absence epilepsy, and the estimated frequency of GLUT1 deficiency syndrome.	26537434	2015
SCN1A	6323	Movement Disorders	C0026650	0.41	CausalMutation	CLINVAR	Progressive gait deterioration in adolescents with Dravet syndrome.	22409937	2012
SCN1A	6323	Movement Disorders	C0026650	0.41	CausalMutation	CLINVAR	SCN1A mutations and epilepsy.	15880351	2005
SLC2A1	6513	Movement Disorders	C0026650	0.2	CausalMutation	CLINVAR	From splitting GLUT1 deficiency syndromes to overlapping phenotypes.	26193382	2015
MED13L	23389	Movement Disorders	C0026650	0.1	CausalMutation	CLINVAR	Redefining the MED13L syndrome.	25758992	2015
SCN1A	6323	Movement Disorders	C0026650	0.41	CausalMutation	CLINVAR	Spectrum of SCN1A gene mutations associated with Dravet syndrome: analysis of 333 patients.	18930999	2009
OFD1	8481	Movement Disorders	C0026650	0.1	CausalMutation	CLINVAR	Expanding the molecular basis and phenotypic spectrum of X-linked Joubert syndrome associated with OFD1 mutations.	22353940	2012
SLC2A1	6513	Movement Disorders	C0026650	0.2	CausalMutation	CLINVAR	The clinical and genetic heterogeneity of paroxysmal dyskinesias.	26598494	2015
OFD1	8481	Movement Disorders	C0026650	0.1	CausalMutation	CLINVAR	Exome sequencing identifies a mutation in OFD1 in a male with Joubert syndrome, orofaciodigital spectrum anomalies and complex polydactyly.	27081566	2016
OFD1	8481	Movement Disorders	C0026650	0.1	CausalMutation	CLINVAR	OFD1 is mutated in X-linked Joubert syndrome and interacts with LCA5-encoded lebercilin.	19800048	2009
SCN1A	6323	Movement Disorders	C0026650	0.41	CausalMutation	CLINVAR	Genotype-phenotype associations in SCN1A-related epilepsies.	21248271	2011
MED13L	23389	Movement Disorders	C0026650	0.1	CausalMutation	CLINVAR	De novo mutations in moderate or severe intellectual disability.	25356899	2014
OFD1	8481	Movement Disorders	C0026650	0.1	CausalMutation	CLINVAR	Deep intronic mutation in OFD1, identified by targeted genomic next-generation sequencing, causes a severe form of X-linked retinitis pigmentosa (RP23).	22619378	2012
MED13L	23389	Movement Disorders	C0026650	0.1	CausalMutation	CLINVAR	Coupling clinical exome sequencing with functional characterization studies to diagnose a patient with familial Mediterranean fever and <i>MED13L</i> haploinsufficiency syndromes.	28588821	2017
OFD1	8481	Movement Disorders	C0026650	0.1	CausalMutation	CLINVAR	Oral-facial-digital type I protein is required for primary cilia formation and left-right axis specification.	16311594	2006
OFD1	8481	Movement Disorders	C0026650	0.1	CausalMutation	CLINVAR	CNS involvement in OFD1 syndrome: a clinical, molecular, and neuroimaging study.	24884629	2014
OFD1	8481	Movement Disorders	C0026650	0.1	CausalMutation	CLINVAR	The molecular basis of oral-facial-digital syndrome, type 1.	19876934	2009
OFD1	8481	Movement Disorders	C0026650	0.1	CausalMutation	CLINVAR	Novel mutations including deletions of the entire OFD1 gene in 30 families with type 1 orofaciodigital syndrome: a study of the extensive clinical variability.	23033313	2013
MED13L	23389	Movement Disorders	C0026650	0.1	CausalMutation	CLINVAR	Coexpression networks implicate human midfetal deep cortical projection neurons in the pathogenesis of autism.	24267886	2013
OFD1	8481	Movement Disorders	C0026650	0.1	CausalMutation	CLINVAR	A novel X-linked recessive mental retardation syndrome comprising macrocephaly and ciliary dysfunction is allelic to oral-facial-digital type I syndrome.	16783569	2006
ITPR1	3708	Movement Disorders	C0026650	0.1	CausalMutation	CLINVAR	Deletion at ITPR1 underlies ataxia in mice and spinocerebellar ataxia 15 in humans.	17590087	2007
SCN1A	6323	Movement Disorders	C0026650	0.41	CausalMutation	CLINVAR	Timing of de novo mutagenesis--a twin study of sodium-channel mutations.	20879882	2010
MED13L	23389	Movement Disorders	C0026650	0.1	CausalMutation	CLINVAR	Dosage changes of MED13L further delineate its role in congenital heart defects and intellectual disability.	23403903	2013
ITPR1	3708	Movement Disorders	C0026650	0.1	CausalMutation	CLINVAR	Japanese SCA families with an unusual phenotype linked to a locus overlapping with SCA15 locus.	14981189	2004
ITPR1	3708	Movement Disorders	C0026650	0.1	CausalMutation	CLINVAR	Carbonic anhydrase-related protein is a novel binding protein for inositol 1,4,5-trisphosphate receptor type 1.	12611586	2003
MED13L	23389	Movement Disorders	C0026650	0.1	CausalMutation	CLINVAR	MED13L haploinsufficiency syndrome: A de novo frameshift and recurrent intragenic deletions due to parental mosaicism.	28371282	2017
SCN1A	6323	Movement Disorders	C0026650	0.41	CausalMutation	CLINVAR	SCN1A duplications and deletions detected in Dravet syndrome: implications for molecular diagnosis.	19400878	2009
SCN1A	6323	Movement Disorders	C0026650	0.41	CausalMutation	CLINVAR	Mutations of SCN1A, encoding a neuronal sodium channel, in two families with GEFS+2.	10742094	2000
SCN1A	6323	Movement Disorders	C0026650	0.41	CausalMutation	CLINVAR	Cognitive development in Dravet syndrome: a retrospective, multicenter study of 26 patients.	21269283	2011
ITPR1	3708	Movement Disorders	C0026650	0.1	CausalMutation	CLINVAR	ITPR1 gene p.Val1553Met mutation in Russian family with mild Spinocerebellar ataxia.	26770814	2016
ITPR1	3708	Movement Disorders	C0026650	0.1	CausalMutation	CLINVAR	A novel autosomal dominant spinocerebellar ataxia (SCA16) linked to chromosome 8q22.1-24.1.	11445634	2001
ITPR1	3708	Movement Disorders	C0026650	0.1	CausalMutation	CLINVAR	CODAS syndrome is associated with mutations of LONP1, encoding mitochondrial AAA+ Lon protease.	25574826	2015
ITPR1	3708	Movement Disorders	C0026650	0.1	CausalMutation	CLINVAR	A missense variant in ITPR1 provides evidence for autosomal recessive SCA29 with asymptomatic cerebellar hypoplasia in carriers.	28488678	2017
SCN1A	6323	Movement Disorders	C0026650	0.41	CausalMutation	CLINVAR	Somatic and germline mosaicisms in severe myoclonic epilepsy of infancy.	16430863	2006
MED13L	23389	Movement Disorders	C0026650	0.1	CausalMutation	CLINVAR	UniProt: the universal protein knowledgebase.	27899622	2017
ITPR1	3708	Movement Disorders	C0026650	0.1	CausalMutation	CLINVAR	Levetiracetam-responsive myoclonus in spinocerebellar ataxia type 15.	23495097	2013
SLC2A1	6513	Movement Disorders	C0026650	0.2	CausalMutation	CLINVAR	Unusual sensitivity to steroid treatment in intractable childhood epilepsy suggests GLUT1 deficiency syndrome.	22976442	2012
SLC2A1	6513	Movement Disorders	C0026650	0.2	CausalMutation	CLINVAR	Seizure characterization and electroencephalographic features in Glut-1 deficiency syndrome.	12752470	2003
SCN1A	6323	Movement Disorders	C0026650	0.41	CausalMutation	CLINVAR	Severe myoclonic epilepsy in infancy: Dravet syndrome.	15508915	2005
ITPR1	3708	Movement Disorders	C0026650	0.1	CausalMutation	CLINVAR	Sporadic infantile-onset spinocerebellar ataxia caused by missense mutations of the inositol 1,4,5-triphosphate receptor type 1 gene.	25794864	2015
ITPR1	3708	Movement Disorders	C0026650	0.1	CausalMutation	CLINVAR	The contactin 4 gene locus at 3p26 is a candidate gene of SCA16.	17030759	2006
FUS	2521	Movement Disorders	C0026650	0.1	CausalMutation	CLINVAR	SOD1, ANG, VAPB, TARDBP, and FUS mutations in familial amyotrophic lateral sclerosis: genotype-phenotype correlations.	20577002	2010
MED13L	23389	Movement Disorders	C0026650	0.1	CausalMutation	CLINVAR	Novel de novo heterozygous loss-of-function variants in MED13L and further delineation of the MED13L haploinsufficiency syndrome.	25712080	2015
SCN1A	6323	Movement Disorders	C0026650	0.41	CausalMutation	CLINVAR	Idiopathic epilepsies with seizures precipitated by fever and SCN1A abnormalities.	17561957	2007
MED13L	23389	Movement Disorders	C0026650	0.1	CausalMutation	CLINVAR	Missense mutations and gene interruption in PROSIT240, a novel TRAP240-like gene, in patients with congenital heart defect (transposition of the great arteries).	14638541	2003
SCN1A	6323	Movement Disorders	C0026650	0.41	CausalMutation	CLINVAR	Structure and function of voltage-gated sodium channels at atomic resolution.	24097157	2014
MED13L	23389	Movement Disorders	C0026650	0.1	CausalMutation	CLINVAR	Further confirmation of the MED13L haploinsufficiency syndrome.	24781760	2015
OFD1	8481	Muscle hypotonia	C0026827	0.1	CausalMutation	CLINVAR	Mutational spectrum of the oral-facial-digital type I syndrome: a study on a large collection of patients.	18546297	2008
OFD1	8481	Muscle hypotonia	C0026827	0.1	CausalMutation	CLINVAR	Novel mutations including deletions of the entire OFD1 gene in 30 families with type 1 orofaciodigital syndrome: a study of the extensive clinical variability.	23033313	2013
CPLANE1	65250	Muscle hypotonia	C0026827	0.1	CausalMutation	CLINVAR	Delineation and diagnostic criteria of Oral-Facial-Digital Syndrome type VI.	22236771	2012
SLC2A1	6513	Muscle hypotonia	C0026827	0.1	CausalMutation	CLINVAR	NA	NA	NA
WAC	51322	Muscle hypotonia	C0026827	0.1	CausalMutation	CLINVAR	De novo mutations in moderate or severe intellectual disability.	25356899	2014
ITPR1	3708	Muscle hypotonia	C0026827	0.1	CausalMutation	CLINVAR	Japanese SCA families with an unusual phenotype linked to a locus overlapping with SCA15 locus.	14981189	2004
ITPR1	3708	Muscle hypotonia	C0026827	0.1	CausalMutation	CLINVAR	Deletion at ITPR1 underlies ataxia in mice and spinocerebellar ataxia 15 in humans.	17590087	2007
ITPR1	3708	Muscle hypotonia	C0026827	0.1	CausalMutation	CLINVAR	Sporadic infantile-onset spinocerebellar ataxia caused by missense mutations of the inositol 1,4,5-triphosphate receptor type 1 gene.	25794864	2015
OFD1	8481	Muscle hypotonia	C0026827	0.1	CausalMutation	CLINVAR	The molecular basis of oral-facial-digital syndrome, type 1.	19876934	2009
OFD1	8481	Muscle hypotonia	C0026827	0.1	CausalMutation	CLINVAR	OFD1 is mutated in X-linked Joubert syndrome and interacts with LCA5-encoded lebercilin.	19800048	2009
CPLANE1	65250	Muscle hypotonia	C0026827	0.1	CausalMutation	CLINVAR	Exome sequencing identifies a homozygous C5orf42 variant in a Turkish kindred with oral-facial-digital syndrome type VI.	25846457	2015
SLC18A2	6571	Muscle hypotonia	C0026827	0.1	CausalMutation	CLINVAR	Genes that Affect Brain Structure and Function Identified by Rare Variant Analyses of Mendelian Neurologic Disease.	26539891	2015
SLC25A4	291	Muscle hypotonia	C0026827	0.1	CausalMutation	CLINVAR	Recurrent De Novo Dominant Mutations in SLC25A4 Cause Severe Early-Onset Mitochondrial Disease and Loss of Mitochondrial DNA Copy Number.	27693233	2016
SLC18A2	6571	Muscle hypotonia	C0026827	0.1	CausalMutation	CLINVAR	Brain dopamine-serotonin vesicular transport disease and its treatment.	23363473	2013
ZEB2	9839	Muscle hypotonia	C0026827	0.1	CausalMutation	CLINVAR	Neuroimaging findings in Mowat-Wilson syndrome: a study of 54 patients.	27831545	2017
OFD1	8481	Muscle hypotonia	C0026827	0.1	CausalMutation	CLINVAR	Exome sequencing identifies a mutation in OFD1 in a male with Joubert syndrome, orofaciodigital spectrum anomalies and complex polydactyly.	27081566	2016
PYCR1	5831	Muscle hypotonia	C0026827	0.1	CausalMutation	CLINVAR	NA	NA	NA
ZEB2	9839	Muscle hypotonia	C0026827	0.1	CausalMutation	CLINVAR	Early Infantile Epileptic Encephalopathy with a de novo variant in ZEB2 identified by exome sequencing.	26721324	2016
ZEB2	9839	Muscle hypotonia	C0026827	0.1	CausalMutation	CLINVAR	Comprehensive ZEB2 gene analysis for Mowat-Wilson syndrome in a North American cohort: a suggested approach to molecular diagnostics.	19842203	2009
MED13L	23389	Muscle hypotonia	C0026827	0.1	CausalMutation	CLINVAR	Coexpression networks implicate human midfetal deep cortical projection neurons in the pathogenesis of autism.	24267886	2013
OFD1	8481	Muscle hypotonia	C0026827	0.1	CausalMutation	CLINVAR	A novel X-linked recessive mental retardation syndrome comprising macrocephaly and ciliary dysfunction is allelic to oral-facial-digital type I syndrome.	16783569	2006
CPLANE1	65250	Muscle hypotonia	C0026827	0.1	CausalMutation	CLINVAR	Mutations in C5ORF42 cause Joubert syndrome in the French Canadian population.	22425360	2012
ZEB2	9839	Muscle hypotonia	C0026827	0.1	CausalMutation	CLINVAR	Mowat-Wilson syndrome.	17958891	2007
ZEB2	9839	Muscle hypotonia	C0026827	0.1	CausalMutation	CLINVAR	A Diagnosis to Consider in Intellectual Disability: Mowat-Wilson Syndrome.	26809768	2016
WAC	51322	Muscle hypotonia	C0026827	0.1	CausalMutation	CLINVAR	Diagnostic exome sequencing in persons with severe intellectual disability.	23033978	2012
SLC18A2	6571	Muscle hypotonia	C0026827	0.1	CausalMutation	CLINVAR	Spatial and temporal mapping of de novo mutations in schizophrenia to a fetal prefrontal cortical network.	23911319	2013
ZEB2	9839	Muscle hypotonia	C0026827	0.1	CausalMutation	CLINVAR	Mandibuloacral dysplasia type A in childhood.	19764019	2009
WAC	51322	Muscle hypotonia	C0026827	0.1	CausalMutation	CLINVAR	Molecular Diagnostic Yield of Chromosomal Microarray Analysis and Whole-Exome Sequencing in Children With Autism Spectrum Disorder.	26325558	2015
ITPR1	3708	Muscle hypotonia	C0026827	0.1	CausalMutation	CLINVAR	A Restricted Repertoire of De Novo Mutations in ITPR1 Cause Gillespie Syndrome with Evidence for Dominant-Negative Effect.	27108798	2016
ZEB2	9839	Muscle hypotonia	C0026827	0.1	CausalMutation	CLINVAR	Clinical utility gene card for: Mowat-Wilson syndrome.	21343952	2011
ZEB2	9839	Muscle hypotonia	C0026827	0.1	CausalMutation	CLINVAR	Clinical and mutational spectrum of Mowat-Wilson syndrome.	16053902	2005
OFD1	8481	Muscle hypotonia	C0026827	0.1	CausalMutation	CLINVAR	Expanding the molecular basis and phenotypic spectrum of X-linked Joubert syndrome associated with OFD1 mutations.	22353940	2012
ITPR1	3708	Muscle hypotonia	C0026827	0.1	CausalMutation	CLINVAR	Carbonic anhydrase-related protein is a novel binding protein for inositol 1,4,5-trisphosphate receptor type 1.	12611586	2003
CPLANE1	65250	Muscle hypotonia	C0026827	0.1	CausalMutation	CLINVAR	C5orf42 is the major gene responsible for OFD syndrome type VI.	24178751	2014
MED13L	23389	Muscle hypotonia	C0026827	0.1	CausalMutation	CLINVAR	Efficient strategy for the molecular diagnosis of intellectual disability using targeted high-throughput sequencing.	25167861	2014
ITPR1	3708	Muscle hypotonia	C0026827	0.1	CausalMutation	CLINVAR	Spinocerebellar ataxia type 15: diagnostic assessment, frequency, and phenotypic features.	21367767	2011
MED13L	23389	Muscle hypotonia	C0026827	0.1	CausalMutation	CLINVAR	De novo mutations in moderate or severe intellectual disability.	25356899	2014
SLC18A2	6571	Muscle hypotonia	C0026827	0.1	CausalMutation	CLINVAR	Brain dopamine-serotonin vesicular transport disease presenting as a severe infantile hypotonic parkinsonian disorder.	26497564	2016
MED13L	23389	Muscle hypotonia	C0026827	0.1	CausalMutation	CLINVAR	[Criteria in the evaluation of blood picture for the diagnosis of bovine leukosis].	5167861	1971
OFD1	8481	Muscle hypotonia	C0026827	0.1	CausalMutation	CLINVAR	OFD1 is a centrosomal/basal body protein expressed during mesenchymal-epithelial transition in human nephrogenesis.	15466260	2004
OFD1	8481	Muscle hypotonia	C0026827	0.1	CausalMutation	CLINVAR	Are the oral-facial-digital syndromes ciliopathies?	19396822	2009
ITPR1	3708	Muscle hypotonia	C0026827	0.1	CausalMutation	CLINVAR	Total deletion and a missense mutation of ITPR1 in Japanese SCA15 families.	18579805	2008
ITPR1	3708	Muscle hypotonia	C0026827	0.1	CausalMutation	CLINVAR	A novel autosomal dominant spinocerebellar ataxia (SCA16) linked to chromosome 8q22.1-24.1.	11445634	2001
MED13L	23389	Muscle hypotonia	C0026827	0.1	CausalMutation	CLINVAR	MED13L haploinsufficiency syndrome: A de novo frameshift and recurrent intragenic deletions due to parental mosaicism.	28371282	2017
ITPR1	3708	Muscle hypotonia	C0026827	0.1	CausalMutation	CLINVAR	Levetiracetam-responsive myoclonus in spinocerebellar ataxia type 15.	23495097	2013
OFD1	8481	Muscle hypotonia	C0026827	0.1	CausalMutation	CLINVAR	CNS involvement in OFD1 syndrome: a clinical, molecular, and neuroimaging study.	24884629	2014
MED13L	23389	Muscle hypotonia	C0026827	0.1	CausalMutation	CLINVAR	Genotype-phenotype evaluation of MED13L defects in the light of a novel truncating and a recurrent missense mutation.	28645799	2017
MED13L	23389	Muscle hypotonia	C0026827	0.1	CausalMutation	CLINVAR	Novel de novo heterozygous loss-of-function variants in MED13L and further delineation of the MED13L haploinsufficiency syndrome.	25712080	2015
OFD1	8481	Muscle hypotonia	C0026827	0.1	CausalMutation	CLINVAR	Oral-facial-digital type I protein is required for primary cilia formation and left-right axis specification.	16311594	2006
MED13L	23389	Muscle hypotonia	C0026827	0.1	CausalMutation	CLINVAR	MED13L loss-of-function variants in two patients with syndromic Pierre Robin sequence.	29159987	2018
MED13L	23389	Muscle hypotonia	C0026827	0.1	CausalMutation	CLINVAR	Impaired development of neural-crest cell-derived organs and intellectual disability caused by MED13L haploinsufficiency.	25137640	2014
ITPR1	3708	Muscle hypotonia	C0026827	0.1	CausalMutation	CLINVAR	A missense variant in ITPR1 provides evidence for autosomal recessive SCA29 with asymptomatic cerebellar hypoplasia in carriers.	28488678	2017
OFD1	8481	Muscle hypotonia	C0026827	0.1	CausalMutation	CLINVAR	Deep intronic mutation in OFD1, identified by targeted genomic next-generation sequencing, causes a severe form of X-linked retinitis pigmentosa (RP23).	22619378	2012
OFD1	8481	Muscle hypotonia	C0026827	0.1	CausalMutation	CLINVAR	Simpson-Golabi-Behmel syndrome types I and II.	25238977	2014
MED13L	23389	Muscle hypotonia	C0026827	0.1	CausalMutation	CLINVAR	Missense mutations and gene interruption in PROSIT240, a novel TRAP240-like gene, in patients with congenital heart defect (transposition of the great arteries).	14638541	2003
CPLANE1	65250	Muscle hypotonia	C0026827	0.1	CausalMutation	CLINVAR	Oral-facial-digital syndrome type VI: is C5orf42 really the major gene?	25407461	2015
CPLANE1	65250	Muscle hypotonia	C0026827	0.1	CausalMutation	CLINVAR	The ciliopathies in neuronal development: a clinical approach to investigation of Joubert syndrome and Joubert syndrome-related disorders.	21679365	2011
MED13L	23389	Muscle hypotonia	C0026827	0.1	CausalMutation	CLINVAR	Genome sequencing identifies major causes of severe intellectual disability.	24896178	2014
OFD1	8481	Muscle hypotonia	C0026827	0.1	CausalMutation	CLINVAR	Evidence for a new locus for X-linked retinitis pigmentosa (RP23).	10892847	2000
ITPR1	3708	Muscle hypotonia	C0026827	0.1	CausalMutation	CLINVAR	The contactin 4 gene locus at 3p26 is a candidate gene of SCA16.	17030759	2006
ITPR1	3708	Muscle hypotonia	C0026827	0.1	CausalMutation	CLINVAR	CODAS syndrome is associated with mutations of LONP1, encoding mitochondrial AAA+ Lon protease.	25574826	2015
ITPR1	3708	Muscle hypotonia	C0026827	0.1	CausalMutation	CLINVAR	ITPR1 gene p.Val1553Met mutation in Russian family with mild Spinocerebellar ataxia.	26770814	2016
ITPR1	3708	Muscle hypotonia	C0026827	0.1	CausalMutation	CLINVAR	Missense mutations in ITPR1 cause autosomal dominant congenital nonprogressive spinocerebellar ataxia.	22986007	2012
SRCAP	10847	Muscle hypotonia	C0026827	0.1	CausalMutation	CLINVAR	NA	NA	NA
WAC	51322	Muscle hypotonia	C0026827	0.1	CausalMutation	CLINVAR	Genomic and clinical characteristics of six patients with partially overlapping interstitial deletions at 10p12p11.	21522184	2011
WAC	51322	Muscle hypotonia	C0026827	0.1	CausalMutation	CLINVAR	WAC loss-of-function mutations cause a recognisable syndrome characterised by dysmorphic features, developmental delay and hypotonia and recapitulate 10p11.23 microdeletion syndrome.	26264232	2015
MED13L	23389	Muscle hypotonia	C0026827	0.1	CausalMutation	CLINVAR	Redefining the MED13L syndrome.	25758992	2015
MED13L	23389	Muscle hypotonia	C0026827	0.1	CausalMutation	CLINVAR	Coupling clinical exome sequencing with functional characterization studies to diagnose a patient with familial Mediterranean fever and <i>MED13L</i> haploinsufficiency syndromes.	28588821	2017
MED13L	23389	Muscle hypotonia	C0026827	0.1	CausalMutation	CLINVAR	UniProt: the universal protein knowledgebase.	27899622	2017
MED13L	23389	Muscle hypotonia	C0026827	0.1	CausalMutation	CLINVAR	Dosage changes of MED13L further delineate its role in congenital heart defects and intellectual disability.	23403903	2013
MED13L	23389	Muscle hypotonia	C0026827	0.1	CausalMutation	CLINVAR	Further confirmation of the MED13L haploinsufficiency syndrome.	24781760	2015
WAC	51322	Muscle hypotonia	C0026827	0.1	CausalMutation	CLINVAR	De novo loss-of-function mutations in WAC cause a recognizable intellectual disability syndrome and learning deficits in Drosophila.	26757981	2016
PPP2R5D	5528	Muscle hypotonia	C0026827	0.1	CausalMutation	CLINVAR	NA	NA	NA
ZEB2	9839	Muscle Spasticity	C0026838	0.1	CausalMutation	CLINVAR	NA	NA	NA
SLC2A1	6513	Myoclonus	C0027066	0.12	CausalMutation	CLINVAR	NA	NA	NA
TPP1	1200	Neuronal Ceroid-Lipofuscinoses	C0027877	0.7	CausalMutation	CLINVAR	Atypical CLN2 with later onset and prolonged course: a neuropathologic study showing different sensitivity of neuronal subpopulations to TPP1 deficiency.	18283468	2008
TPP1	1200	Neuronal Ceroid-Lipofuscinoses	C0027877	0.7	CausalMutation	CLINVAR	Autosomal recessive spinocerebellar ataxia 7 (SCAR7) is caused by variants in TPP1, the gene involved in classic late-infantile neuronal ceroid lipofuscinosis 2 disease (CLN2 disease).	23418007	2013
TPP1	1200	Neuronal Ceroid-Lipofuscinoses	C0027877	0.7	CausalMutation	CLINVAR	Late infantile neuronal ceroid lipofuscinosis: quantitative description of the clinical course in patients with CLN2 mutations.	12376936	2002
TPP1	1200	Neuronal Ceroid-Lipofuscinoses	C0027877	0.7	CausalMutation	CLINVAR	Diagnostic exome sequencing provides a molecular diagnosis for a significant proportion of patients with epilepsy.	26795593	2016
TPP1	1200	Neuronal Ceroid-Lipofuscinoses	C0027877	0.7	CausalMutation	CLINVAR	Two common mutations in the CLN2 gene underlie late infantile neuronal ceroid lipofuscinosis.	9788728	1998
TPP1	1200	Neuronal Ceroid-Lipofuscinoses	C0027877	0.7	CausalMutation	CLINVAR	Mutational analysis of the defective protease in classic late-infantile neuronal ceroid lipofuscinosis, a neurodegenerative lysosomal storage disorder.	10330339	1999
TPP1	1200	Neuronal Ceroid-Lipofuscinoses	C0027877	0.7	CausalMutation	CLINVAR	Late infantile neuronal ceroid lipofuscinosis is due to splicing mutations in the CLN2 gene.	10356316	1999
TPP1	1200	Neuronal Ceroid-Lipofuscinoses	C0027877	0.7	CausalMutation	CLINVAR	Lysoplex: An efficient toolkit to detect DNA sequence variations in the autophagy-lysosomal pathway.	26075876	2015
TPP1	1200	Neuronal Ceroid-Lipofuscinoses	C0027877	0.7	CausalMutation	CLINVAR	Update of the mutation spectrum and clinical correlations of over 360 mutations in eight genes that underlie the neuronal ceroid lipofuscinoses.	21990111	2012
TPP1	1200	Neuronal Ceroid-Lipofuscinoses	C0027877	0.7	CausalMutation	CLINVAR	Neuronal ceroid lipofuscinosis type CLN2: a new rationale for the construction of phenotypic subgroups based on a survey of 25 cases in South America.	23266810	2013
TPP1	1200	Neuronal Ceroid-Lipofuscinoses	C0027877	0.7	CausalMutation	CLINVAR	Mutations in classical late infantile neuronal ceroid lipofuscinosis disrupt transport of tripeptidyl-peptidase I to lysosomes.	15317752	2004
TPP1	1200	Neuronal Ceroid-Lipofuscinoses	C0027877	0.7	CausalMutation	CLINVAR	An integrated strategy for the diagnosis of neuronal ceroid lipofuscinosis types 1 (CLN1) and 2 (CLN2) in eleven Latin American patients.	19793312	2009
TPP1	1200	Neuronal Ceroid-Lipofuscinoses	C0027877	0.7	CausalMutation	CLINVAR	The role of nonsense-mediated decay in neuronal ceroid lipofuscinosis.	23539563	2013
TPP1	1200	Neuronal Ceroid-Lipofuscinoses	C0027877	0.7	CausalMutation	CLINVAR	Functional consequences and rescue potential of pathogenic missense mutations in tripeptidyl peptidase I.	20340139	2010
TPP1	1200	Neuronal Ceroid-Lipofuscinoses	C0027877	0.7	CausalMutation	CLINVAR	Late infantile neuronal ceroid lipofuscinosis: mutations in the CLN2 gene and clinical course in Spanish patients.	22832778	2013
TPP1	1200	Neuronal Ceroid-Lipofuscinoses	C0027877	0.7	CausalMutation	CLINVAR	Association of mutations in a lysosomal protein with classical late-infantile neuronal ceroid lipofuscinosis.	9295267	1997
SRCAP	10847	Nystagmus	C0028738	0.1	CausalMutation	CLINVAR	NA	NA	NA
NEFL	4747	Peripheral Neuropathy	C0031117	0.12	CausalMutation	CLINVAR	NA	NA	NA
GNAS	2778	Pituitary Adenoma	C0032000	0.42	CausalMutation	CGI	NA	NA	NA
SLC2A1	6513	Seizures	C0036572	0.7	CausalMutation	CLINVAR	Glucose transporter 1 deficiency as a treatable cause of myoclonic astatic epilepsy.	21555602	2011
TPP1	1200	Seizures	C0036572	0.13	CausalMutation	CLINVAR	NA	NA	NA
SLC2A1	6513	Seizures	C0036572	0.7	CausalMutation	CLINVAR	Unusual sensitivity to steroid treatment in intractable childhood epilepsy suggests GLUT1 deficiency syndrome.	22976442	2012
SPTAN1	6709	Seizures	C0036572	0.12	CausalMutation	CLINVAR	Progressive diffuse brain atrophy in West syndrome with marked hypomyelination due to SPTAN1 gene mutation.	22656320	2013
SPTAN1	6709	Seizures	C0036572	0.12	CausalMutation	CLINVAR	SPTAN1 encephalopathy: distinct phenotypes and genotypes.	25631096	2015
MED25	81857	Seizures	C0036572	0.1	CausalMutation	CLINVAR	NA	NA	NA
SLC2A1	6513	Seizures	C0036572	0.7	CausalMutation	CLINVAR	Nationwide survey of glucose transporter-1 deficiency syndrome (GLUT-1DS) in Japan.	25487684	2015
MED13L	23389	Seizures	C0036572	0.1	CausalMutation	CLINVAR	NA	NA	NA
SCN1A	6323	Seizures	C0036572	0.2	CausalMutation	CLINVAR	NA	NA	NA
POMP	51371	Seizures	C0036572	0.1	CausalMutation	CLINVAR	NA	NA	NA
SLC13A5	284111	Seizures	C0036572	0.12	CausalMutation	CLINVAR	NA	NA	NA
HERC2	8924	Severe intellectual disability	C0036857	0.1	CausalMutation	CLINVAR	NA	NA	NA
ITPR1	3708	Severe intellectual disability	C0036857	0.1	CausalMutation	CLINVAR	NA	NA	NA
MED25	81857	Severe intellectual disability	C0036857	0.11	CausalMutation	CLINVAR	NA	NA	NA
WAC	51322	Sleep disturbances	C0037317	0.1	CausalMutation	CLINVAR	NA	NA	NA
MPV17	4358	Spasm	C0037763	0.1	CausalMutation	CLINVAR	NA	NA	NA
EPHB1	2047	Paraparesis, Spastic	C0037771	0.1	CausalMutation	CLINVAR	Progressive hereditary spastic paraplegia caused by a homozygous KY mutation.	28488683	2017
EPHB1	2047	Spastic Paraplegia	C0037772	0.1	CausalMutation	CLINVAR	Progressive hereditary spastic paraplegia caused by a homozygous KY mutation.	28488683	2017
EPHB1	2047	Spastic Paraplegia, Hereditary	C0037773	0.1	CausalMutation	CLINVAR	Progressive hereditary spastic paraplegia caused by a homozygous KY mutation.	28488683	2017
PYCR1	5831	Strabismus	C0038379	0.1	CausalMutation	CLINVAR	NA	NA	NA
MED13L	23389	Strabismus	C0038379	0.1	CausalMutation	CLINVAR	NA	NA	NA
GNAS	2778	Tetany	C0039621	0.1	CausalMutation	CLINVAR	NA	NA	NA
MPV17	4358	Tinnitus	C0040264	0.1	CausalMutation	CLINVAR	NA	NA	NA
MPV17	4358	Photophobia	C0085636	0.1	CausalMutation	CLINVAR	NA	NA	NA
MPV17	4358	Sensory neuropathy	C0151313	0.1	CausalMutation	CLINVAR	NA	NA	NA
COL4A2	1284	Intracranial Hemorrhage	C0151699	0.1	CausalMutation	CLINVAR	NA	NA	NA
MPV17	4358	Muscle Weakness	C0151786	0.1	CausalMutation	CLINVAR	NA	NA	NA
PPP3CA	5530	Hyperreflexia	C0151889	0.1	CausalMutation	CLINVAR	NA	NA	NA
KCNQ3	3786	Angelman Syndrome	C0162635	0.1	CausalMutation	CLINVAR	NA	NA	NA
SLC25A4	291	Mitochondrial Myopathies	C0162670	0.42	CausalMutation	CLINVAR	NA	NA	NA
ELP4	26610	WAGR Syndrome	C0206115	0.11	CausalMutation	CLINVAR	NA	NA	NA
HERC2	8924	Paraparesis	C0221166	0.1	CausalMutation	CLINVAR	NA	NA	NA
MPV17	4358	Absent reflex	C0234146	0.1	CausalMutation	CLINVAR	NA	NA	NA
ARID2	196528	Slurred speech	C0234518	0.1	CausalMutation	CLINVAR	NA	NA	NA
PPP3CA	5530	Generalized seizures	C0234533	0.1	CausalMutation	CLINVAR	NA	NA	NA
MPV17	4358	Progressive muscle weakness	C0240421	0.1	CausalMutation	CLINVAR	NA	NA	NA
SLC2A1	6513	Speech Delay	C0241210	0.1	CausalMutation	CLINVAR	NA	NA	NA
SCN1A	6323	Speech Delay	C0241210	0.1	CausalMutation	CLINVAR	NA	NA	NA
PPP2R5D	5528	Speech Delay	C0241210	0.1	CausalMutation	CLINVAR	NA	NA	NA
TPP1	1200	Speech Delay	C0241210	0.1	CausalMutation	CLINVAR	NA	NA	NA
MPV17	4358	Difficulty standing	C0241237	0.1	CausalMutation	CLINVAR	NA	NA	NA
SCN1A	6323	Polymicrogyria	C0266464	0.1	CausalMutation	CLINVAR	NA	NA	NA
ITPR1	3708	Cerebellar Hypoplasia	C0266470	0.13	CausalMutation	CLINVAR	NA	NA	NA
EFHC1	114327	Juvenile Myoclonic Epilepsy	C0270853	1	CausalMutation	CLINVAR	NA	NA	NA
NEFL	4747	Charcot-Marie-Tooth disease, Type 1C	C0270913	0.1	CausalMutation	CLINVAR	NA	NA	NA
HERC2	8924	Hypoplasia of the optic nerve	C0338502	0.1	CausalMutation	CLINVAR	NA	NA	NA
FH	2271	Fumarase deficiency	C0342770	0.74	CausalMutation	CLINVAR	LOVD v.2.0: the next generation in gene variant databases.	21520333	2011
FH	2271	Fumarase deficiency	C0342770	0.74	CausalMutation	CLINVAR	Isolated cutaneous leiomyosarcoma revealing a novel germline mutation of the fumarate hydratase gene.	25913776	2016
FH	2271	Fumarase deficiency	C0342770	0.74	CausalMutation	CLINVAR	Germline FH mutations presenting with pheochromocytoma.	25004247	2014
FH	2271	Fumarase deficiency	C0342770	0.74	CausalMutation	CLINVAR	Structural basis of fumarate hydratase deficiency.	21445611	2011
FH	2271	Fumarase deficiency	C0342770	0.74	CausalMutation	CLINVAR	Fumarase deficiency is an autosomal recessive encephalopathy affecting both the mitochondrial and the cytosolic enzymes.	2314594	1990
FH	2271	Fumarase deficiency	C0342770	0.74	CausalMutation	CLINVAR	Fumarase deficiency caused by homozygous P131R mutation and paternal partial isodisomy of chromosome 1.	16575891	2006
FH	2271	Fumarase deficiency	C0342770	0.74	CausalMutation	CLINVAR	Inhibition of hypoxia-inducible factor (HIF) hydroxylases by citric acid cycle intermediates: possible links between cell metabolism and stabilization of HIF.	17182618	2007
FH	2271	Fumarase deficiency	C0342770	0.74	CausalMutation	CLINVAR	Inborn errors of the Krebs cycle: a group of unusual mitochondrial diseases in human.	9300800	1997
FH	2271	Fumarase deficiency	C0342770	0.74	CausalMutation	CLINVAR	Missense mutations in fumarate hydratase in multiple cutaneous and uterine leiomyomatosis and renal cell cancer.	16237213	2005
FH	2271	Fumarase deficiency	C0342770	0.74	CausalMutation	CLINVAR	An unusual case of sporadic hereditary leiomyomatosis and renal cell carcinoma syndrome.	25750977	2015
FH	2271	Fumarase deficiency	C0342770	0.74	CausalMutation	CLINVAR	Morphology and Immunohistochemistry for 2SC and FH Aid in Detection of Fumarate Hydratase Gene Aberrations in Uterine Leiomyomas From Young Patients.	26457356	2015
FH	2271	Fumarase deficiency	C0342770	0.74	CausalMutation	CLINVAR	Genetic and functional analyses of FH mutations in multiple cutaneous and uterine leiomyomatosis, hereditary leiomyomatosis and renal cancer, and fumarate hydratase deficiency.	12761039	2003
FH	2271	Fumarase deficiency	C0342770	0.74	CausalMutation	CLINVAR	Bilateral ovarian steroid cell tumours and massive macronodular adrenocortical disease in a patient with hereditary leiomyomatosis and renal cell cancer syndrome.	22565324	2012
FH	2271	Fumarase deficiency	C0342770	0.74	CausalMutation	CLINVAR	Hereditary leiomyomatosis and renal cell cancer: update on clinical and molecular characteristics.	21404119	2011
FH	2271	Fumarase deficiency	C0342770	0.74	CausalMutation	CLINVAR	Fumarase: a paradigm of dual targeting and dual localized functions.	21929734	2011
FH	2271	Fumarase deficiency	C0342770	0.74	CausalMutation	CLINVAR	Novel FH mutations in families with hereditary leiomyomatosis and renal cell cancer (HLRCC) and patients with isolated type 2 papillary renal cell carcinoma.	21398687	2011
FH	2271	Fumarase deficiency	C0342770	0.74	CausalMutation	CLINVAR	Cascade Fumarate Hydratase mutation screening allows early detection of kidney tumour: a case report.	28747166	2017
FH	2271	Fumarase deficiency	C0342770	0.74	CausalMutation	CLINVAR	Germline fumarate hydratase mutations and evidence for a founder mutation underlying multiple cutaneous and uterine leiomyomata.	15761418	2005
FH	2271	Fumarase deficiency	C0342770	0.74	CausalMutation	CLINVAR	Differential metabolic consequences of fumarate hydratase and respiratory chain defects.	18313410	2008
FH	2271	Fumarase deficiency	C0342770	0.74	CausalMutation	CLINVAR	Reassessing the clinical spectrum associated with hereditary leiomyomatosis and renal cell carcinoma syndrome in French FH mutation carriers.	28300276	2017
FH	2271	Fumarase deficiency	C0342770	0.74	CausalMutation	CLINVAR	The SDH mutation database: an online resource for succinate dehydrogenase sequence variants involved in pheochromocytoma, paraganglioma and mitochondrial complex II deficiency.	16288654	2005
FH	2271	Fumarase deficiency	C0342770	0.74	CausalMutation	CLINVAR	Familial renal cancer as an indicator of hereditary leiomyomatosis and renal cell cancer syndrome.	22127509	2012
FH	2271	Fumarase deficiency	C0342770	0.74	CausalMutation	CLINVAR	A cancer-predisposing "hot spot" mutation of the fumarase gene creates a dominant negative protein.	17960613	2008
FH	2271	Fumarase deficiency	C0342770	0.74	CausalMutation	CLINVAR	Fumaric aciduria: an overview and the first Brazilian case report.	20549362	2010
FH	2271	Fumarase deficiency	C0342770	0.74	CausalMutation	CLINVAR	Human Fumarate Hydratase Is Dual Localized by an Alternative Transcription Initiation Mechanism.	27037871	2016
FH	2271	Fumarase deficiency	C0342770	0.74	CausalMutation	CLINVAR	A novel mutation of the fumarase gene in a family with autosomal recessive fumarase deficiency.	15221078	2004
FH	2271	Fumarase deficiency	C0342770	0.74	CausalMutation	CLINVAR	Fumarate hydratase deficiency in monozygotic twins.	16876016	2006
FH	2271	Fumarase deficiency	C0342770	0.74	CausalMutation	CLINVAR	Abnormalities in succinylpurines in fumarase deficiency: possible role in pathogenesis of CNS impairment.	10896297	2000
FH	2271	Fumarase deficiency	C0342770	0.74	CausalMutation	CLINVAR	Germline mutations in FH predispose to dominantly inherited uterine fibroids, skin leiomyomata and papillary renal cell cancer.	11865300	2002
FH	2271	Fumarase deficiency	C0342770	0.74	CausalMutation	CLINVAR	Fumarate hydratase enzyme activity in lymphoblastoid cells and fibroblasts of individuals in families with hereditary leiomyomatosis and renal cell cancer.	16597677	2006
FH	2271	Fumarase deficiency	C0342770	0.74	CausalMutation	CLINVAR	Hereditary leiomyomatosis and renal cell carcinoma syndrome-associated renal cancer: recognition of the syndrome by pathologic features and the utility of detecting aberrant succination by immunohistochemistry.	24441663	2014
FH	2271	Fumarase deficiency	C0342770	0.74	CausalMutation	CLINVAR	Hereditary leiomyomatosis and renal cell cancer: an unusual and aggressive form of hereditary renal carcinoma.	17392716	2007
FH	2271	Fumarase deficiency	C0342770	0.74	CausalMutation	CLINVAR	Fumarate Hydratase Mutation in a Young Woman With Uterine Leiomyomas and a Family History of Renal Cell Cancer.	25923021	2015
FH	2271	Fumarase deficiency	C0342770	0.74	CausalMutation	CLINVAR	Hereditary leiomyomatosis and renal cell carcinoma: very early diagnosis of renal cancer in a paediatric patient.	19967458	2010
FH	2271	Fumarase deficiency	C0342770	0.74	CausalMutation	CLINVAR	Hereditary leiomyomatosis associated with renal cell carcinoma.	25477250	2015
FH	2271	Fumarase deficiency	C0342770	0.74	CausalMutation	CLINVAR	Fumarate hydratase immunohistochemical staining may help to identify patients with multiple cutaneous and uterine leiomyomatosis (MCUL) and hereditary leiomyomatosis and renal cell cancer (HLRCC) syndrome.	25292446	2014
FH	2271	Fumarase deficiency	C0342770	0.74	CausalMutation	CLINVAR	Molecular analysis and prenatal diagnosis of human fumarase deficiency.	9635293	1998
FH	2271	Fumarase deficiency	C0342770	0.74	CausalMutation	CLINVAR	Mutations in the fumarate hydratase gene cause hereditary leiomyomatosis and renal cell cancer in families in North America.	12772087	2003
FH	2271	Fumarase deficiency	C0342770	0.74	CausalMutation	CLINVAR	Germline fumarate hydratase mutations in families with multiple cutaneous and uterine leiomyomata.	14632190	2003
FH	2271	Fumarase deficiency	C0342770	0.74	CausalMutation	CLINVAR	JAAD Grand Rounds quiz. A 46-year-old man with agminated papules on the buttock. Reed syndrome.	22243733	2012
FH	2271	Fumarase deficiency	C0342770	0.74	CausalMutation	CLINVAR	Hereditary leiomyomatosis and renal cell cancer in families referred for fumarate hydratase germline mutation analysis.	20618355	2011
FH	2271	Fumarase deficiency	C0342770	0.74	CausalMutation	CLINVAR	Novel mutations in FH and expansion of the spectrum of phenotypes expressed in families with hereditary leiomyomatosis and renal cell cancer.	15937070	2006
FH	2271	Fumarase deficiency	C0342770	0.74	CausalMutation	CLINVAR	Mild fumarase deficiency and a trial of low protein diet.	22595425	2012
FH	2271	Fumarase deficiency	C0342770	0.74	CausalMutation	CLINVAR	Detection of a novel FH whole gene deletion in the propositus leading to subsequent prenatal diagnosis in a sibship with fumarase deficiency.	22069215	2012
MED25	81857	Hypoplasia of corpus callosum	C0344482	0.1	CausalMutation	CLINVAR	NA	NA	NA
HERC2	8924	Hypoplasia of corpus callosum	C0344482	0.1	CausalMutation	CLINVAR	NA	NA	NA
ZRANB3	84083	Hypoplasia of corpus callosum	C0344482	0.1	CausalMutation	CLINVAR	NA	NA	NA
SRCAP	10847	Persistent pupillary membranes	C0344541	0.1	CausalMutation	CLINVAR	NA	NA	NA
KCNQ3	3786	Epilepsy, Rolandic	C0376532	0.12	CausalMutation	CLINVAR	Exome-wide analysis of mutational burden in patients with typical and atypical Rolandic epilepsy.	29358611	2018
SCN1A	6323	Epilepsy, Rolandic	C0376532	0.11	CausalMutation	CLINVAR	Exome-wide analysis of mutational burden in patients with typical and atypical Rolandic epilepsy.	29358611	2018
SCN9A	6335	Epilepsy, Rolandic	C0376532	0.11	CausalMutation	CLINVAR	Exome-wide analysis of mutational burden in patients with typical and atypical Rolandic epilepsy.	29358611	2018
SLC2A1	6513	Epilepsy, Rolandic	C0376532	0.1	CausalMutation	CLINVAR	Exome-wide analysis of mutational burden in patients with typical and atypical Rolandic epilepsy.	29358611	2018
PLCB1	23236	Epilepsy, Rolandic	C0376532	0.1	CausalMutation	CLINVAR	Exome-wide analysis of mutational burden in patients with typical and atypical Rolandic epilepsy.	29358611	2018
SPTAN1	6709	Epilepsy, Rolandic	C0376532	0.1	CausalMutation	CLINVAR	Exome-wide analysis of mutational burden in patients with typical and atypical Rolandic epilepsy.	29358611	2018
ANTXR1	84168	Growth retardation, Alopecia, Pseudoanodontia and Optic atrophy	C0406723	0.77	CausalMutation	CLINVAR	NA	NA	NA
SELENON	57190	Eichsfeld type congenital muscular dystrophy	C0410180	1	CausalMutation	CLINVAR	SEPN1-related myopathies: clinical course in a large cohort of patients.	21670436	2011
SELENON	57190	Eichsfeld type congenital muscular dystrophy	C0410180	1	CausalMutation	CLINVAR	On the basis of clinical and morphological data, we suspected a relationship between classical MmD and the <span class="gene" id="12192640-6-107-122">selenoprotein N</span> gene (<span class="gene" id="12192640-6-129-134">SEPN1</span>), which is located on chromosome 1p36 (<span class="gene" id="12192640-6-174-179">RSMD1</span> locus) and is responsible for the congenital muscular dystrophy with …	12192640	2002
SELENON	57190	Eichsfeld type congenital muscular dystrophy	C0410180	1	CausalMutation	CLINVAR	The phenotype and long-term follow-up in 11 patients with juvenile selenoprotein N1-related myopathy.	17951086	2008
SELENON	57190	Eichsfeld type congenital muscular dystrophy	C0410180	1	CausalMutation	CLINVAR	SEPN1: associated with congenital fiber-type disproportion and insulin resistance.	16365872	2006
SELENON	57190	Eichsfeld type congenital muscular dystrophy	C0410180	1	CausalMutation	CLINVAR	Early onset myopathy with a novel mutation in the Selenoprotein N gene (SEPN1).	15792869	2005
SELENON	57190	Eichsfeld type congenital muscular dystrophy	C0410180	1	CausalMutation	CLINVAR	Congenital myopathies--clinical features and frequency of individual subtypes diagnosed over a 5-year period in the United Kingdom.	23394784	2013
SELENON	57190	Eichsfeld type congenital muscular dystrophy	C0410180	1	CausalMutation	CLINVAR	A mutation in the SEPN1 selenocysteine redefinition element (SRE) reduces selenocysteine incorporation and leads to SEPN1-related myopathy.	19067361	2009
SELENON	57190	Eichsfeld type congenital muscular dystrophy	C0410180	1	CausalMutation	CLINVAR	Muscular dystrophies and myopathies: the spectrum of mutated genes in the Czech Republic.	27447704	2017
SELENON	57190	Eichsfeld type congenital muscular dystrophy	C0410180	1	CausalMutation	CLINVAR	Molecular mechanism of rigid spine with muscular dystrophy type 1 caused by novel mutations of selenoprotein N gene.	16779558	2006
SELENON	57190	Eichsfeld type congenital muscular dystrophy	C0410180	1	CausalMutation	CLINVAR	Rigid spine muscular dystrophy due to SEPN1 mutation presenting as cor pulmonale.	15668457	2005
SELENON	57190	Eichsfeld type congenital muscular dystrophy	C0410180	1	CausalMutation	CLINVAR	Selenoprotein N is required for ryanodine receptor calcium release channel activity in human and zebrafish muscle.	18713863	2008
MED13L	23389	Sunken eyes	C0423224	0.1	CausalMutation	CLINVAR	NA	NA	NA
SRCAP	10847	Sunken eyes	C0423224	0.1	CausalMutation	CLINVAR	NA	NA	NA
ZRANB3	84083	Sunken eyes	C0423224	0.1	CausalMutation	CLINVAR	NA	NA	NA
ZEB2	9839	Sunken eyes	C0423224	0.1	CausalMutation	CLINVAR	NA	NA	NA
PPP3CA	5530	Hyperactive behavior	C0424295	0.1	CausalMutation	CLINVAR	NA	NA	NA
NEFL	4747	Distal muscle weakness	C0427065	0.1	CausalMutation	CLINVAR	NA	NA	NA
MPV17	4358	Gait, Drop Foot	C0427149	0.1	CausalMutation	CLINVAR	NA	NA	NA
SCN1A	6323	Hemimegalencephaly	C0431391	0.1	CausalMutation	CLINVAR	NA	NA	NA
ITPR1	3708	Gillespie syndrome	C0431401	0.78	CausalMutation	CLINVAR	De novo ITPR1 variants are a recurrent cause of early-onset ataxia, acting via loss of channel function.	29925855	2018
ITPR1	3708	Gillespie syndrome	C0431401	0.78	CausalMutation	CLINVAR	A novel splice site variant in ITPR1 gene underlying recessive Gillespie syndrome.	29663667	2018
ITPR1	3708	Gillespie syndrome	C0431401	0.78	CausalMutation	CLINVAR	Additional features of Gillespie syndrome in two Brazilian siblings with a novel ITPR1 homozygous pathogenic variant.	29169895	2018
PPP3CA	5530	Tonic - clonic seizures	C0494475	0.1	CausalMutation	CLINVAR	NA	NA	NA
SRCAP	10847	Sleep Apnea, Obstructive	C0520679	0.1	CausalMutation	CLINVAR	NA	NA	NA
PPP3CA	5530	Abnormal coordination	C0520966	0.1	CausalMutation	CLINVAR	NA	NA	NA
SPTAN1	6709	Epileptic encephalopathy	C0543888	0.13	CausalMutation	CLINVAR	NA	NA	NA
SCN1A	6323	Epileptic encephalopathy	C0543888	0.2	CausalMutation	CLINVAR	NA	NA	NA
PPP3CA	5530	Epileptic encephalopathy	C0543888	0.11	CausalMutation	CLINVAR	NA	NA	NA
SELENON	57190	Congenital Fiber Type Disproportion	C0546264	0.75	CausalMutation	CLINVAR	Mutations of the selenoprotein N gene, which is implicated in rigid spine muscular dystrophy, cause the classical phenotype of multiminicore disease: reassessing the nosology of early-onset myopathies.	12192640	2002
SELENON	57190	Congenital Fiber Type Disproportion	C0546264	0.75	CausalMutation	CLINVAR	Rigid spine muscular dystrophy due to SEPN1 mutation presenting as cor pulmonale.	15668457	2005
SELENON	57190	Congenital Fiber Type Disproportion	C0546264	0.75	CausalMutation	CLINVAR	The phenotype and long-term follow-up in 11 patients with juvenile selenoprotein N1-related myopathy.	17951086	2008
SELENON	57190	Congenital Fiber Type Disproportion	C0546264	0.75	CausalMutation	CLINVAR	Congenital myopathies--clinical features and frequency of individual subtypes diagnosed over a 5-year period in the United Kingdom.	23394784	2013
SELENON	57190	Congenital Fiber Type Disproportion	C0546264	0.75	CausalMutation	CLINVAR	<span class="disease" id="16365872-8-0-4">CFTD</span> is the fourth clinicopathological presentation that can be associated with mutations in <span class="gene" id="16365872-8-93-98">SEPN1</span>.	16365872	2006
NEFL	4747	Hereditary Motor and Sensory Neuropathy Type I	C0751036	0.1	CausalMutation	CLINVAR	NA	NA	NA
SLC2A1	6513	Gait Ataxia	C0751837	0.1	CausalMutation	CLINVAR	NA	NA	NA
SNCA	6622	Lewy Body Disease	C0752347	0.8	CausalMutation	CLINVAR	NA	NA	NA
MAOA	4128	Brunner Syndrome	C0796275	0.91	CausalMutation	CLINVAR	NA	NA	NA
NEFL	4747	Peripheral demyelination	C0878575	0.1	CausalMutation	CLINVAR	NA	NA	NA
MPV17	4358	Peripheral demyelination	C0878575	0.1	CausalMutation	CLINVAR	NA	NA	NA
MPV17	4358	Decreased vibratory sense	C1295585	0.1	CausalMutation	CLINVAR	NA	NA	NA
CIB2	10518	Usher Syndrome, Type I	C1568247	0.41	CausalMutation	CLINVAR	Alterations of the CIB2 calcium- and integrin-binding protein cause Usher syndrome type 1J and nonsyndromic deafness DFNB48.	23023331	2012
SLC2A1	6513	CHOREOATHETOSIS/SPASTICITY, EPISODIC	C1832855	0.71	CausalMutation	CLINVAR	Clinical utility of genetic testing in pediatric drug-resistant epilepsy: a pilot study.	25108116	2014
ABCC8	6833	DIABETES MELLITUS, PERMANENT NEONATAL, WITH NEUROLOGIC FEATURES	C1833102	0.1	CausalMutation	CLINVAR	NA	NA	NA
MYH14	79784	Deafness, Autosomal Dominant 4	C1833503	0.71	CausalMutation	CLINVAR	NA	NA	NA
ELP4	26610	Optic Nerve Hypoplasia, Bilateral	C1833797	0.1	CausalMutation	CLINVAR	NA	NA	NA
CIB2	10518	DEAFNESS, AUTOSOMAL RECESSIVE 48	C1836199	0.92	CausalMutation	CLINVAR	NA	NA	NA
SLC25A4	291	Progressive External Ophthalmoplegia with Mitochondrial DNA Deletions, Autosomal Dominant, 2	C1836460	0.7	CausalMutation	CLINVAR	NA	NA	NA
TPP1	1200	SPINOCEREBELLAR ATAXIA, AUTOSOMAL RECESSIVE 7	C1836474	0.71	CausalMutation	CLINVAR	NA	NA	NA
PPP3CA	5530	Generalized tonic seizures	C1836508	0.1	CausalMutation	CLINVAR	NA	NA	NA
MUSK	4593	MYASTHENIC SYNDROME, CONGENITAL, ASSOCIATED WITH ACETYLCHOLINE RECEPTOR DEFICIENCY	C1837091	0.1	CausalMutation	CLINVAR	NA	NA	NA
SLC2A1	6513	Cryohydrocytosis, Stomatin-Deficient, with Mental Retardation, Seizures, Cataracts, and Massive Hepatosplenomegaly	C1837206	0.7	CausalMutation	CLINVAR	Clinical utility of genetic testing in pediatric drug-resistant epilepsy: a pilot study.	25108116	2014
SCN1A	6323	Malformations of Cortical Development, Group II	C1837249	0.11	CausalMutation	CLINVAR	NA	NA	NA
AHI1	54806	JOUBERT SYNDROME 3	C1837713	0.9	CausalMutation	CLINVAR	Joubert syndrome: a model for untangling recessive disorders with extreme genetic heterogeneity.	26092869	2015
ZRANB3	84083	Warburg Sjo Fledelius syndrome	C1838625	0.11	CausalMutation	CLINVAR	NA	NA	NA
SLC2A1	6513	DYSTONIA 18 (disorder)	C1842534	0.75	CausalMutation	CLINVAR	Mutational analysis of GLUT1 (SLC2A1) in Glut-1 deficiency syndrome.	10980529	2000
SLC2A1	6513	DYSTONIA 18 (disorder)	C1842534	0.75	CausalMutation	CLINVAR	Clinical utility of genetic testing in pediatric drug-resistant epilepsy: a pilot study.	25108116	2014
ARFGEF2	10564	Heterotopia, Periventricular, Autosomal Recessive	C1842563	0.7	CausalMutation	CLINVAR	NA	NA	NA
NEFL	4747	Charcot-Marie-Tooth disease, demyelinating, Type 1F	C1843164	0.7	CausalMutation	CLINVAR	NA	NA	NA
NEFL	4747	CHARCOT-MARIE-TOOTH DISEASE, AXONAL, TYPE 2E (disorder)	C1843225	0.95	CausalMutation	CLINVAR	NEFL E396K mutation is associated with a novel dominant intermediate Charcot-Marie-Tooth disease phenotype.	25877835	2015
NEFL	4747	CHARCOT-MARIE-TOOTH DISEASE, AXONAL, TYPE 2E (disorder)	C1843225	0.95	CausalMutation	CLINVAR	The mutational spectrum in a cohort of Charcot-Marie-Tooth disease type 2 among the Han Chinese in Taiwan.	22206013	2011
NEFL	4747	CHARCOT-MARIE-TOOTH DISEASE, AXONAL, TYPE 2E (disorder)	C1843225	0.95	CausalMutation	CLINVAR	The novel neurofilament light (NEFL) mutation Glu397Lys is associated with a clinically and morphologically heterogeneous type of Charcot-Marie-Tooth neuropathy.	14733962	2004
NEFL	4747	CHARCOT-MARIE-TOOTH DISEASE, AXONAL, TYPE 2E (disorder)	C1843225	0.95	CausalMutation	CLINVAR	NEFL N98S mutation: another cause of dominant intermediate Charcot-Marie-Tooth disease with heterogeneous early-onset phenotype.	26645395	2016
NEFL	4747	CHARCOT-MARIE-TOOTH DISEASE, AXONAL, TYPE 2E (disorder)	C1843225	0.95	CausalMutation	CLINVAR	Charcot-Marie-Tooth disease type 2E, a disorder of the cytoskeleton.	17052987	2007
NEFL	4747	CHARCOT-MARIE-TOOTH DISEASE, AXONAL, TYPE 2E (disorder)	C1843225	0.95	CausalMutation	CLINVAR	Muscle pathology without severe nerve pathology in a new mouse model of Charcot-Marie-Tooth disease type 2E.	21493625	2011
NEFL	4747	CHARCOT-MARIE-TOOTH DISEASE, AXONAL, TYPE 2E (disorder)	C1843225	0.95	CausalMutation	CLINVAR	Neurofilament light chain polypeptide gene mutations in Charcot-Marie-Tooth disease: nonsense mutation probably causes a recessive phenotype.	19158810	2009
NEFL	4747	CHARCOT-MARIE-TOOTH DISEASE, AXONAL, TYPE 2E (disorder)	C1843225	0.95	CausalMutation	CLINVAR	Improving diagnosis of inherited peripheral neuropathies through gene panel analysis.	27549087	2016
NEFL	4747	CHARCOT-MARIE-TOOTH DISEASE, AXONAL, TYPE 2E (disorder)	C1843225	0.95	CausalMutation	CLINVAR	N98S mutation in NEFL gene is dominantly inherited with a phenotype of polyneuropathy and cerebellar atrophy.	27206872	2016
NEFL	4747	CHARCOT-MARIE-TOOTH DISEASE, AXONAL, TYPE 2E (disorder)	C1843225	0.95	CausalMutation	CLINVAR	Mutations in the neurofilament light chain gene (NEFL) cause early onset severe Charcot-Marie-Tooth disease.	12566280	2003
NEFL	4747	CHARCOT-MARIE-TOOTH DISEASE, AXONAL, TYPE 2E (disorder)	C1843225	0.95	CausalMutation	CLINVAR	Expressing hNF-LE397K results in abnormal gaiting in a transgenic model of CMT2E.	22288874	2012
NEFL	4747	CHARCOT-MARIE-TOOTH DISEASE, AXONAL, TYPE 2E (disorder)	C1843225	0.95	CausalMutation	CLINVAR	Reduced neurofilament expression in cutaneous nerve fibers of patients with CMT2E.	26109717	2015
NEFL	4747	CHARCOT-MARIE-TOOTH DISEASE, AXONAL, TYPE 2E (disorder)	C1843225	0.95	CausalMutation	CLINVAR	Identification of novel sequence variants in the neurofilament-light gene in a Japanese population: analysis of Charcot-Marie-Tooth disease patients and normal individuals.	12477167	2002
NEFL	4747	CHARCOT-MARIE-TOOTH DISEASE, AXONAL, TYPE 2E (disorder)	C1843225	0.95	CausalMutation	CLINVAR	Clinical and morphological variability of the E396K mutation in the neurofilament light chain gene in patients with Charcot-Marie- Tooth disease type 2E.	24887401	2014
NEFL	4747	CHARCOT-MARIE-TOOTH DISEASE, AXONAL, TYPE 2E (disorder)	C1843225	0.95	CausalMutation	CLINVAR	Genetic spectrum of hereditary neuropathies with onset in the first year of life.	21840889	2011
NEFL	4747	CHARCOT-MARIE-TOOTH DISEASE, AXONAL, TYPE 2E (disorder)	C1843225	0.95	CausalMutation	CLINVAR	Neurofilament light polypeptide gene N98S mutation in mice leads to neurofilament network abnormalities and a Charcot-Marie-Tooth Type 2E phenotype.	25552649	2015
NEFL	4747	CHARCOT-MARIE-TOOTH DISEASE, AXONAL, TYPE 2E (disorder)	C1843225	0.95	CausalMutation	CLINVAR	Axonal Charcot-Marie-Tooth disease patient-derived motor neurons demonstrate disease-specific phenotypes including abnormal electrophysiological properties.	25448007	2015
ITPR1	3708	Nonprogressive cerebellar ataxia	C1845029	0.1	CausalMutation	CLINVAR	A novel splice site variant in ITPR1 gene underlying recessive Gillespie syndrome.	29663667	2018
ITPR1	3708	SPINOCEREBELLAR ATAXIA 15	C1847725	0.74	CausalMutation	CLINVAR	Total deletion and a missense mutation of ITPR1 in Japanese SCA15 families.	18579805	2008
KLC4	89953	Miller-McKusick-Malvaux-Syndrome (3M Syndrome)	C1848862	0.1	CausalMutation	CLINVAR	NA	NA	NA
MPV17	4358	NAVAJO NEUROHEPATOPATHY	C1850406	0.76	CausalMutation	CLINVAR	A Comprehensive Genomic Analysis Reveals the Genetic Landscape of Mitochondrial Respiratory Chain Complex Deficiencies.	26741492	2016
MPV17	4358	NAVAJO NEUROHEPATOPATHY	C1850406	0.76	CausalMutation	CLINVAR	MPV17 mutations in patients with hepatocerebral mitochondrial DNA depletion syndrome.	27536553	2016
MPV17	4358	NAVAJO NEUROHEPATOPATHY	C1850406	0.76	CausalMutation	CLINVAR	Individual exome analysis in diagnosis and management of paediatric liver failure of indeterminate aetiology.	25016221	2014
MPV17	4358	NAVAJO NEUROHEPATOPATHY	C1850406	0.76	CausalMutation	CLINVAR	In 2006, pathogenic variants in <span class="gene" id="29282788-3-32-37">MPV17</span> were first reported to cause infantile-onset hepatocerebral mtDNA depletion syndrome and <span class="disease" id="29282788-3-127-150">Navajo neurohepatopathy</span>.	29282788	2018
MPV17	4358	NAVAJO NEUROHEPATOPATHY	C1850406	0.76	CausalMutation	CLINVAR	Mitochondrial DNA depletion syndrome causing liver failure.	25129007	2014
MPV17	4358	NAVAJO NEUROHEPATOPATHY	C1850406	0.76	CausalMutation	CLINVAR	MPV17 mutation causes neuropathy and leukoencephalopathy with multiple mtDNA deletions in muscle.	22508010	2012
MPV17	4358	NAVAJO NEUROHEPATOPATHY	C1850406	0.76	CausalMutation	CLINVAR	Clinical, biochemical, cellular and molecular characterization of mitochondrial DNA depletion syndrome due to novel mutations in the MPV17 gene.	23714749	2014
MPV17	4358	NAVAJO NEUROHEPATOPATHY	C1850406	0.76	CausalMutation	CLINVAR	The Human Mitochondrial DNA Depletion Syndrome Gene MPV17 Encodes a Non-selective Channel That Modulates Membrane Potential.	25861990	2015
MPV17	4358	NAVAJO NEUROHEPATOPATHY	C1850406	0.76	CausalMutation	CLINVAR	MPV17-associated hepatocerebral mitochondrial DNA depletion syndrome: new patients and novel mutations.	20074988	2010
MPV17	4358	NAVAJO NEUROHEPATOPATHY	C1850406	0.76	CausalMutation	CLINVAR	Adult-Onset Fatal Neurohepatopathy in a Woman Caused by MPV17 Mutation.	24190800	2014
KCNQ3	3786	EPILEPSY, BENIGN NEONATAL, 2	C1852581	0.8	CausalMutation	CLINVAR	NA	NA	NA
MED25	81857	Charcot-Marie-Tooth disease, Type 2B2	C1854150	0.71	CausalMutation	CLINVAR	NA	NA	NA
MED25	81857	Charcot-Marie-Tooth disease, Type 2B1	C1854154	0.1	CausalMutation	CLINVAR	NA	NA	NA
NEFL	4747	Charcot-Marie-Tooth disease, Type 2B1	C1854154	0.1	CausalMutation	CLINVAR	NA	NA	NA
HK1	3098	Neuropathy, hereditary motor and sensory, Russe type	C1854449	0.7	CausalMutation	CLINVAR	Founder mutations in NDRG1 and HK1 genes are common causes of inherited neuropathies among Roma/Gypsies in Slovakia.	23996628	2013
HK1	3098	Neuropathy, hereditary motor and sensory, Russe type	C1854449	0.7	CausalMutation	CLINVAR	Genetics of the Charcot-Marie-Tooth disease in the Spanish Gypsy population: the hereditary motor and sensory neuropathy-Russe in depth.	22978647	2013
HK1	3098	Neuropathy, hereditary motor and sensory, Russe type	C1854449	0.7	CausalMutation	CLINVAR	A novel locus for autosomal recessive peripheral neuropathy in the EGR2 region on 10q23.	10915613	2000
HK1	3098	Neuropathy, hereditary motor and sensory, Russe type	C1854449	0.7	CausalMutation	CLINVAR	Hereditary motor and sensory neuropathy-russe: new autosomal recessive neuropathy in Balkan Gypsies.	11601496	2001
WAC	51322	Absent speech	C1854882	0.1	CausalMutation	CLINVAR	NA	NA	NA
SCN9A	6335	Indifference to Pain, Congenital, Autosomal Recessive	C1855739	0.8	CausalMutation	CLINVAR	Loss-of-function mutations in the Nav1.7 gene underlie congenital indifference to pain in multiple human populations.	17470132	2007
SCN9A	6335	Indifference to Pain, Congenital, Autosomal Recessive	C1855739	0.8	CausalMutation	CLINVAR	An SCN9A channelopathy causes congenital inability to experience pain.	17167479	2006
CEP55	55165	Hydranencephaly with Renal Aplasia-Dysplasia	C1856053	0.62	CausalMutation	CLINVAR	A truncating mutation in <span class="gene" id="28264986-0-25-30">CEP55</span> is the likely cause of <span class="disease" id="28264986-0-54-59">MARCH</span>, a novel syndrome affecting neuronal mitosis.	28264986	2017
ZEB2	9839	Mowat-Wilson syndrome	C1856113	1	CausalMutation	CLINVAR	Nonsense and frameshift mutations in ZFHX1B, encoding Smad-interacting protein 1, cause a complex developmental disorder with a great variety of clinical features.	11592033	2001
ZEB2	9839	Mowat-Wilson syndrome	C1856113	1	CausalMutation	CLINVAR	ZFHX1B mutations in patients with Mowat-Wilson syndrome.	17203459	2007
ZEB2	9839	Mowat-Wilson syndrome	C1856113	1	CausalMutation	CLINVAR	<span class="disease" id="16053902-1-0-21">Mowat-Wilson Syndrome</span> is a recently delineated mental retardation syndrome usually associated with multiple malformations and a recognizable facial phenotype caused by defects of the transcriptional repressor <span class="gene" id="16053902-1-209-215">ZFHX1B</span>.	16053902	2005
ZEB2	9839	Mowat-Wilson syndrome	C1856113	1	CausalMutation	CLINVAR	Strongyloides stercoralis hyperinfection in an HIV positive patient.	2030158	1991
ZEB2	9839	Mowat-Wilson syndrome	C1856113	1	CausalMutation	CLINVAR	Recurrence of Mowat-Wilson syndrome in siblings with a novel mutation in the ZEB2 gene.	19006215	2008
MPV17	4358	Impaired proprioception	C1856691	0.1	CausalMutation	CLINVAR	NA	NA	NA
PPP3CA	5530	Generalized hypotonia	C1858120	0.1	CausalMutation	CLINVAR	NA	NA	NA
ITPR1	3708	Generalized hypotonia	C1858120	0.1	CausalMutation	CLINVAR	A novel splice site variant in ITPR1 gene underlying recessive Gillespie syndrome.	29663667	2018
KCNQ3	3786	Generalized hypotonia	C1858120	0.1	CausalMutation	CLINVAR	NA	NA	NA
SCN1A	6323	GENERALIZED EPILEPSY WITH FEBRILE SEIZURES PLUS, TYPE 2	C1858673	0.73	CausalMutation	CLINVAR	Parental mosaicism can cause recurrent transmission of SCN1A mutations associated with severe myoclonic epilepsy of infancy.	16541393	2006
SCN1A	6323	GENERALIZED EPILEPSY WITH FEBRILE SEIZURES PLUS, TYPE 2	C1858673	0.73	CausalMutation	CLINVAR	Identification of SCN1A and PCDH19 mutations in Chinese children with Dravet syndrome.	22848613	2012
SCN1A	6323	GENERALIZED EPILEPSY WITH FEBRILE SEIZURES PLUS, TYPE 2	C1858673	0.73	CausalMutation	CLINVAR	Clinical correlations of mutations in the SCN1A gene: from febrile seizures to severe myoclonic epilepsy in infancy.	15087100	2004
KIF1B	23095	Charcot-Marie-Tooth Disease, Axonal, Type 2a1	C1861678	0.9	CausalMutation	CLINVAR	NA	NA	NA
ITPR1	3708	SPINOCEREBELLAR ATAXIA 29	C1861732	0.76	CausalMutation	CLINVAR	Mutations in the IRBIT domain of ITPR1 are a frequent cause of autosomal dominant nonprogressive congenital ataxia.	27062503	2017
ITPR1	3708	SPINOCEREBELLAR ATAXIA 29	C1861732	0.76	CausalMutation	CLINVAR	De novo ITPR1 variants are a recurrent cause of early-onset ataxia, acting via loss of channel function.	29925855	2018
ITPR1	3708	SPINOCEREBELLAR ATAXIA 29	C1861732	0.76	CausalMutation	CLINVAR	Spinocerebellar ataxia type 29 due to mutations in ITPR1: a case series and review of this emerging congenital ataxia.	28659154	2017
NANS	54187	Spondyloepimetaphyseal dysplasia, Genevieve type	C1864872	0.7	CausalMutation	CLINVAR	NA	NA	NA
SCN1A	6323	Migraine, Familial Hemiplegic, 3	C1864987	0.7	CausalMutation	CLINVAR	NA	NA	NA
TPP1	1200	CEROID LIPOFUSCINOSIS, NEURONAL, 2	C1876161	1	CausalMutation	CLINVAR	Autosomal recessive spinocerebellar ataxia 7 (SCAR7) is caused by variants in TPP1, the gene involved in classic late-infantile neuronal ceroid lipofuscinosis 2 disease (CLN2 disease).	23418007	2013
TPP1	1200	CEROID LIPOFUSCINOSIS, NEURONAL, 2	C1876161	1	CausalMutation	CLINVAR	Late infantile neuronal ceroid lipofuscinosis is due to splicing mutations in the CLN2 gene.	10356316	1999
TPP1	1200	CEROID LIPOFUSCINOSIS, NEURONAL, 2	C1876161	1	CausalMutation	CLINVAR	Mutational analysis of the defective protease in classic late-infantile neuronal ceroid lipofuscinosis, a neurodegenerative lysosomal storage disorder.	10330339	1999
TPP1	1200	CEROID LIPOFUSCINOSIS, NEURONAL, 2	C1876161	1	CausalMutation	CLINVAR	Mutations in classical late infantile neuronal ceroid lipofuscinosis disrupt transport of tripeptidyl-peptidase I to lysosomes.	15317752	2004
TPP1	1200	CEROID LIPOFUSCINOSIS, NEURONAL, 2	C1876161	1	CausalMutation	CLINVAR	Clinical study in Chinese patients with late-infantile form neuronal ceroid lipofuscinoses.	22245569	2012
TPP1	1200	CEROID LIPOFUSCINOSIS, NEURONAL, 2	C1876161	1	CausalMutation	CLINVAR	Update of the mutation spectrum and clinical correlations of over 360 mutations in eight genes that underlie the neuronal ceroid lipofuscinoses.	21990111	2012
TPP1	1200	CEROID LIPOFUSCINOSIS, NEURONAL, 2	C1876161	1	CausalMutation	CLINVAR	A tailored mouse model of CLN2 disease: A nonsense mutant for testing personalized therapies.	28464005	2017
TPP1	1200	CEROID LIPOFUSCINOSIS, NEURONAL, 2	C1876161	1	CausalMutation	CLINVAR	A novel nonsense mutation (Q509X) in three Italian late-infantile neuronal ceroid-lipofuscinosis children.	10862088	2000
TPP1	1200	CEROID LIPOFUSCINOSIS, NEURONAL, 2	C1876161	1	CausalMutation	CLINVAR	Two common mutations in the CLN2 gene underlie late infantile neuronal ceroid lipofuscinosis.	9788728	1998
TPP1	1200	CEROID LIPOFUSCINOSIS, NEURONAL, 2	C1876161	1	CausalMutation	CLINVAR	Heterogeneity of late-infantile neuronal ceroid lipofuscinosis.	11339651	2001
TPP1	1200	CEROID LIPOFUSCINOSIS, NEURONAL, 2	C1876161	1	CausalMutation	CLINVAR	Neuronal ceroid lipofuscinosis type CLN2: a new rationale for the construction of phenotypic subgroups based on a survey of 25 cases in South America.	23266810	2013
TPP1	1200	CEROID LIPOFUSCINOSIS, NEURONAL, 2	C1876161	1	CausalMutation	CLINVAR	The clinical and genetic epidemiology of neuronal ceroid lipofuscinosis in Newfoundland.	18684116	2008
TPP1	1200	CEROID LIPOFUSCINOSIS, NEURONAL, 2	C1876161	1	CausalMutation	CLINVAR	Diagnostic exome sequencing provides a molecular diagnosis for a significant proportion of patients with epilepsy.	26795593	2016
TPP1	1200	CEROID LIPOFUSCINOSIS, NEURONAL, 2	C1876161	1	CausalMutation	CLINVAR	R208X mutation in CLN2 gene associated with reduced cerebrospinal fluid pterins in a girl with classic late infantile neuronal ceroid lipofuscinosis.	12950156	2003
TPP1	1200	CEROID LIPOFUSCINOSIS, NEURONAL, 2	C1876161	1	CausalMutation	CLINVAR	Identification of novel CLN2 mutations shows Canadian specific NCL2 alleles.	12414822	2002
TPP1	1200	CEROID LIPOFUSCINOSIS, NEURONAL, 2	C1876161	1	CausalMutation	CLINVAR	Association of mutations in a lysosomal protein with classical late-infantile neuronal ceroid lipofuscinosis.	9295267	1997
TPP1	1200	CEROID LIPOFUSCINOSIS, NEURONAL, 2	C1876161	1	CausalMutation	CLINVAR	There are 35 missense mutations among 68 different mutations in the <span class="gene" id="20340139-1-68-72">TPP1</span> gene, which encodes <span class="gene" id="20340139-1-93-116">tripeptidyl peptidase I</span> (<span class="gene" id="20340139-1-118-122">TPPI</span>), a lysosomal aminopeptidase associated with classic late-infantile neuronal ceroid lipofuscinosis (<span class="disease" id="203…	20340139	2010
TPP1	1200	CEROID LIPOFUSCINOSIS, NEURONAL, 2	C1876161	1	CausalMutation	CLINVAR	Structure of tripeptidyl-peptidase I provides insight into the molecular basis of late infantile neuronal ceroid lipofuscinosis.	19038966	2009
TPP1	1200	CEROID LIPOFUSCINOSIS, NEURONAL, 2	C1876161	1	CausalMutation	CLINVAR	Late infantile neuronal ceroid lipofuscinosis: quantitative description of the clinical course in patients with CLN2 mutations.	12376936	2002
TPP1	1200	CEROID LIPOFUSCINOSIS, NEURONAL, 2	C1876161	1	CausalMutation	CLINVAR	The role of nonsense-mediated decay in neuronal ceroid lipofuscinosis.	23539563	2013
TPP1	1200	CEROID LIPOFUSCINOSIS, NEURONAL, 2	C1876161	1	CausalMutation	CLINVAR	Tripeptidyl-peptidase I in neuronal ceroid lipofuscinoses and other lysosomal storage disorders.	11589013	2001
IRX5	10265	Hypertelorism, Severe, With Midface Prominence, Myopia, Mental Retardation, And Bone Fragility	C1970027	0.7	CausalMutation	CLINVAR	NA	NA	NA
TUSC3	7991	MENTAL RETARDATION, AUTOSOMAL RECESSIVE 7	C1970197	0.6	CausalMutation	CLINVAR	NA	NA	NA
HERC2	8924	Neonatal Hypotonia	C2267233	0.1	CausalMutation	CLINVAR	NA	NA	NA
COL4A2	1284	Angiopathy, Hereditary, With Nephropathy, Aneurysms, And Muscle Cramps	C2673195	0.1	CausalMutation	CLINVAR	NA	NA	NA
MED13L	23389	Abnormality of the periventricular white matter	C2673431	0.1	CausalMutation	CLINVAR	NA	NA	NA
KCNK9	51305	Birk-Barel Mental Retardation Dysmorphism Syndrome	C2676770	0.73	CausalMutation	CLINVAR	Maternally inherited <span class="disease" id="18678320-0-21-71">Birk Barel mental retardation dysmorphism syndrome</span> caused by a mutation in the genomically imprinted potassium channel <span class="gene" id="18678320-0-140-145">KCNK9</span>.	18678320	2008
OFD1	8481	JOUBERT SYNDROME 10 (disorder)	C2749019	0.72	CausalMutation	CLINVAR	CNS involvement in OFD1 syndrome: a clinical, molecular, and neuroimaging study.	24884629	2014
OFD1	8481	JOUBERT SYNDROME 10 (disorder)	C2749019	0.72	CausalMutation	CLINVAR	Joubert syndrome: a model for untangling recessive disorders with extreme genetic heterogeneity.	26092869	2015
OFD1	8481	JOUBERT SYNDROME 10 (disorder)	C2749019	0.72	CausalMutation	CLINVAR	Mutational spectrum of the oral-facial-digital type I syndrome: a study on a large collection of patients.	18546297	2008
FUS	2521	Amyotrophic Lateral Sclerosis 6, Autosomal Recessive	C2750729	0.4	CausalMutation	CLINVAR	NA	NA	NA
TRAPPC9	83696	MENTAL RETARDATION, AUTOSOMAL RECESSIVE 13	C2750791	0.6	CausalMutation	CLINVAR	NA	NA	NA
RAD50	10111	Nijmegen Breakage Syndrome-Like Disorder	C2751318	0.7	CausalMutation	CLINVAR	Multiple gene sequencing for risk assessment in patients with early-onset or familial breast cancer.	26824983	2016
RAD50	10111	Nijmegen Breakage Syndrome-Like Disorder	C2751318	0.7	CausalMutation	CLINVAR	Inherited mutations in 17 breast cancer susceptibility genes among a large triple-negative breast cancer cohort unselected for family history of breast cancer.	25452441	2015
RAD50	10111	Nijmegen Breakage Syndrome-Like Disorder	C2751318	0.7	CausalMutation	CLINVAR	Mutational analysis of thirty-two double-strand DNA break repair genes in breast and pancreatic cancers.	18281469	2008
SCN1A	6323	Febrile Convulsions, Familial, 3a	C2751756	0.1	CausalMutation	CLINVAR	NA	NA	NA
SCN9A	6335	Generalized Epilepsy With Febrile Seizures Plus, 7	C2751778	0.7	CausalMutation	CLINVAR	Loss-of-function mutations in the Nav1.7 gene underlie congenital indifference to pain in multiple human populations.	17470132	2007
SCN9A	6335	Generalized Epilepsy With Febrile Seizures Plus, 7	C2751778	0.7	CausalMutation	CLINVAR	Nav1.7 mutations associated with paroxysmal extreme pain disorder, but not erythromelalgia, enhance Navbeta4 peptide-mediated resurgent sodium currents.	21115638	2011
SCN9A	6335	Generalized Epilepsy With Febrile Seizures Plus, 7	C2751778	0.7	CausalMutation	CLINVAR	Two novel SCN9A mutations causing insensitivity to pain.	19304393	2009
SCN9A	6335	Generalized Epilepsy With Febrile Seizures Plus, 7	C2751778	0.7	CausalMutation	CLINVAR	Immunofluorescent and ultrastructural studies of polygonal microfilament networks in respreading non-muscle cells.	374104	1979
SCN9A	6335	Generalized Epilepsy With Febrile Seizures Plus, 7	C2751778	0.7	CausalMutation	CLINVAR	Null mutation in SCN9A in which noxious stimuli can be detected in the absence of pain.	25253744	2014
SCN9A	6335	Generalized Epilepsy With Febrile Seizures Plus, 7	C2751778	0.7	CausalMutation	CLINVAR	SCN9A mutations in paroxysmal extreme pain disorder: allelic variants underlie distinct channel defects and phenotypes.	17145499	2006
SCN9A	6335	Generalized Epilepsy With Febrile Seizures Plus, 7	C2751778	0.7	CausalMutation	CLINVAR	Paroxysmal extreme pain disorder mutations within the D3/S4-S5 linker of Nav1.7 cause moderate destabilization of fast inactivation.	18599537	2008
SCN9A	6335	Neuropathy, Hereditary Sensory And Autonomic, Type IIA	C2752089	0.4	CausalMutation	CLINVAR	Loss-of-function mutations in the Nav1.7 gene underlie congenital indifference to pain in multiple human populations.	17470132	2007
SCN9A	6335	Neuropathy, Hereditary Sensory And Autonomic, Type IIA	C2752089	0.4	CausalMutation	CLINVAR	Paroxysmal extreme pain disorder mutations within the D3/S4-S5 linker of Nav1.7 cause moderate destabilization of fast inactivation.	18599537	2008
SCN9A	6335	Neuropathy, Hereditary Sensory And Autonomic, Type IIA	C2752089	0.4	CausalMutation	CLINVAR	Nav1.7 mutations associated with paroxysmal extreme pain disorder, but not erythromelalgia, enhance Navbeta4 peptide-mediated resurgent sodium currents.	21115638	2011
SCN9A	6335	Neuropathy, Hereditary Sensory And Autonomic, Type IIA	C2752089	0.4	CausalMutation	CLINVAR	Immunofluorescent and ultrastructural studies of polygonal microfilament networks in respreading non-muscle cells.	374104	1979
SCN9A	6335	Neuropathy, Hereditary Sensory And Autonomic, Type IIA	C2752089	0.4	CausalMutation	CLINVAR	SCN9A mutations in paroxysmal extreme pain disorder: allelic variants underlie distinct channel defects and phenotypes.	17145499	2006
SCN9A	6335	Neuropathy, Hereditary Sensory And Autonomic, Type IIA	C2752089	0.4	CausalMutation	CLINVAR	Two novel SCN9A mutations causing insensitivity to pain.	19304393	2009
SCN9A	6335	Neuropathy, Hereditary Sensory And Autonomic, Type IIA	C2752089	0.4	CausalMutation	CLINVAR	Null mutation in SCN9A in which noxious stimuli can be detected in the absence of pain.	25253744	2014
SCN9A	6335	Small Fiber Neuropathy	C3276706	0.2	CausalMutation	CLINVAR	NA	NA	NA
WWOX	51741	EPILEPTIC ENCEPHALOPATHY, EARLY INFANTILE, 1	C3463992	0.1	CausalMutation	CLINVAR	The supposed tumor suppressor gene WWOX is mutated in an early lethal microcephaly syndrome with epilepsy, growth retardation and retinal degeneration.	24456803	2014
C9orf72	203228	Frontotemporal Dementia With Motor Neuron Disease	C3888102	0.8	CausalMutation	CLINVAR	NA	NA	NA
PPP3CA	5530	Generalized myoclonic seizures	C4021759	0.1	CausalMutation	CLINVAR	NA	NA	NA
SLC2A1	6513	Absence Seizures	C4316903	0.42	CausalMutation	CLINVAR	NA	NA	NA
P4HB	5034	COLE-CARPENTER SYNDROME 1	C4317154	0.61	CausalMutation	CLINVAR	NA	NA	NA
SCN1A	6323	Early Infantile Epileptic Encephalopathy 6	C4551549	0.8	CausalMutation	CLINVAR	Mechanisms for variable expressivity of inherited SCN1A mutations causing Dravet syndrome.	20522430	2010
SCN1A	6323	Early Infantile Epileptic Encephalopathy 6	C4551549	0.8	CausalMutation	CLINVAR	Spectrum of SCN1A mutations in severe myoclonic epilepsy of infancy.	12821740	2003
SCN1A	6323	Early Infantile Epileptic Encephalopathy 6	C4551549	0.8	CausalMutation	CLINVAR	Nontruncating SCN1A mutations associated with severe myoclonic epilepsy of infancy impair cell surface expression.	23086956	2012
SCN1A	6323	Early Infantile Epileptic Encephalopathy 6	C4551549	0.8	CausalMutation	CLINVAR	Significant correlation of the SCN1A mutations and severe myoclonic epilepsy in infancy.	12083760	2002
SCN1A	6323	Early Infantile Epileptic Encephalopathy 6	C4551549	0.8	CausalMutation	CLINVAR	Prevalence of SCN1A mutations in children with suspected Dravet syndrome and intractable childhood epilepsy.	23195492	2012
SCN1A	6323	Early Infantile Epileptic Encephalopathy 6	C4551549	0.8	CausalMutation	CLINVAR	Analysis of SCN1A mutation and parental origin in patients with Dravet syndrome.	20431604	2010
SCN1A	6323	Early Infantile Epileptic Encephalopathy 6	C4551549	0.8	CausalMutation	CLINVAR	De novo SCN1A mutations are a major cause of severe myoclonic epilepsy of infancy.	12754708	2003
SCN1A	6323	Early Infantile Epileptic Encephalopathy 6	C4551549	0.8	CausalMutation	CLINVAR	Severe myoclonic epilepsy in infancy: clinical analysis and relation to SCN1A mutations in a Japanese cohort.	15508916	2005
SCN1A	6323	Early Infantile Epileptic Encephalopathy 6	C4551549	0.8	CausalMutation	CLINVAR	Parental SCN1A mutation mosaicism in familial Dravet syndrome.	19673951	2009
SCN1A	6323	Early Infantile Epileptic Encephalopathy 6	C4551549	0.8	CausalMutation	CLINVAR	[Clinical, electroencephalographic and genomic characteristics of patients with epilepsy with febrile seizures plus].	21425109	2011
SCN1A	6323	Early Infantile Epileptic Encephalopathy 6	C4551549	0.8	CausalMutation	CLINVAR	Timing of de novo mutagenesis--a twin study of sodium-channel mutations.	20879882	2010
SCN1A	6323	Early Infantile Epileptic Encephalopathy 6	C4551549	0.8	CausalMutation	CLINVAR	Pure haploinsufficiency for Dravet syndrome Na(V)1.1 (SCN1A) sodium channel truncating mutations.	22150645	2012
SCN1A	6323	Early Infantile Epileptic Encephalopathy 6	C4551549	0.8	CausalMutation	CLINVAR	Mosaic SCN1A mutations in familial partial epilepsy with antecedent febrile seizures.	22151702	2012
SCN1A	6323	Early Infantile Epileptic Encephalopathy 6	C4551549	0.8	CausalMutation	CLINVAR	Genotype-phenotype associations in SCN1A-related epilepsies.	21248271	2011
SCN1A	6323	Early Infantile Epileptic Encephalopathy 6	C4551549	0.8	CausalMutation	CLINVAR	Dravet syndrome as epileptic encephalopathy: evidence from long-term course and neuropathology.	21719429	2011
SCN1A	6323	Early Infantile Epileptic Encephalopathy 6	C4551549	0.8	CausalMutation	CLINVAR	Frequent mutations of SCN1A in severe myoclonic epilepsy in infancy.	11940708	2002
SCN1A	6323	Early Infantile Epileptic Encephalopathy 6	C4551549	0.8	CausalMutation	CLINVAR	Spectrum of SCN1A gene mutations associated with Dravet syndrome: analysis of 333 patients.	18930999	2009
SCN1A	6323	Early Infantile Epileptic Encephalopathy 6	C4551549	0.8	CausalMutation	CLINVAR	The SCN1A gene variants and epileptic encephalopathies.	23884151	2013
SCN1A	6323	Early Infantile Epileptic Encephalopathy 6	C4551549	0.8	CausalMutation	CLINVAR	Nonfunctional SCN1A is common in severe myoclonic epilepsy of infancy.	17054685	2006
SCN1A	6323	Early Infantile Epileptic Encephalopathy 6	C4551549	0.8	CausalMutation	CLINVAR	Acute encephalopathy with a truncation mutation in the SCN1A gene: a case report.	20491869	2010
SCN1A	6323	Early Infantile Epileptic Encephalopathy 6	C4551549	0.8	CausalMutation	CLINVAR	Noninactivating voltage-gated sodium channels in severe myoclonic epilepsy of infancy.	15263074	2004
SCN1A	6323	Early Infantile Epileptic Encephalopathy 6	C4551549	0.8	CausalMutation	CLINVAR	Mutational analysis of the SCN1A, SCN1B and GABRG2 genes in 150 Italian patients with idiopathic childhood epilepsies.	19522081	2009
SCN1A	6323	Early Infantile Epileptic Encephalopathy 6	C4551549	0.8	CausalMutation	CLINVAR	Demystifying vaccination-associated encephalopathy.	16713913	2006
SCN1A	6323	Early Infantile Epileptic Encephalopathy 6	C4551549	0.8	CausalMutation	CLINVAR	De novo mutations in the sodium-channel gene SCN1A cause severe myoclonic epilepsy of infancy.	11359211	2001
SCN1A	6323	Early Infantile Epileptic Encephalopathy 6	C4551549	0.8	CausalMutation	CLINVAR	Early clinical features in Dravet syndrome patients with and without SCN1A mutations.	22071555	2012
SCN1A	6323	Early Infantile Epileptic Encephalopathy 6	C4551549	0.8	CausalMutation	CLINVAR	Epilepsy: clinical observations and novel mechanisms.	17166794	2007
SCN1A	6323	Early Infantile Epileptic Encephalopathy 6	C4551549	0.8	CausalMutation	CLINVAR	Idiopathic epilepsies with seizures precipitated by fever and SCN1A abnormalities.	17561957	2007
SCN1A	6323	Early Infantile Epileptic Encephalopathy 6	C4551549	0.8	CausalMutation	CLINVAR	Familial occurrence of febrile seizures and epilepsy in severe myoclonic epilepsy of infancy (SMEI) patients with SCN1A mutations.	17054684	2006
SCN1A	6323	Early Infantile Epileptic Encephalopathy 6	C4551549	0.8	CausalMutation	CLINVAR	Targeted next generation sequencing as a diagnostic tool in epileptic disorders.	22612257	2012
SCN1A	6323	Early Infantile Epileptic Encephalopathy 6	C4551549	0.8	CausalMutation	CLINVAR	Mutations of sodium channel alpha subunit type 1 (SCN1A) in intractable childhood epilepsies with frequent generalized tonic-clonic seizures.	12566275	2003
SCN1A	6323	Early Infantile Epileptic Encephalopathy 6	C4551549	0.8	CausalMutation	CLINVAR	Mutations of neuronal voltage-gated Na+ channel alpha 1 subunit gene SCN1A in core severe myoclonic epilepsy in infancy (SMEI) and in borderline SMEI (SMEB).	14738421	2004
SCN1A	6323	Early Infantile Epileptic Encephalopathy 6	C4551549	0.8	CausalMutation	CLINVAR	The spectrum of SCN1A-related infantile epileptic encephalopathies.	17347258	2007
SCN1A	6323	Early Infantile Epileptic Encephalopathy 6	C4551549	0.8	CausalMutation	CLINVAR	De-novo mutations of the sodium channel gene SCN1A in alleged vaccine encephalopathy: a retrospective study.	16713920	2006
SCN1A	6323	Early Infantile Epileptic Encephalopathy 6	C4551549	0.8	CausalMutation	CLINVAR	Dravet syndrome: new potential genetic modifiers, imaging abnormalities, and ictal findings.	23808377	2013
SCN1A	6323	Early Infantile Epileptic Encephalopathy 6	C4551549	0.8	CausalMutation	CLINVAR	Nav 1.1 dysfunction in genetic epilepsy with febrile seizures-plus or Dravet syndrome.	21864321	2011
SCN1A	6323	Early Infantile Epileptic Encephalopathy 6	C4551549	0.8	CausalMutation	CLINVAR	Adults with a history of possible Dravet syndrome: an illustration of the importance of analysis of the SCN1A gene.	21371021	2011
SCN1A	6323	Early Infantile Epileptic Encephalopathy 6	C4551549	0.8	CausalMutation	CLINVAR	Effect of localization of missense mutations in SCN1A on epilepsy phenotype severity.	15277629	2004
SCN1A	6323	Early Infantile Epileptic Encephalopathy 6	C4551549	0.8	CausalMutation	CLINVAR	Progressive gait deterioration in adolescents with Dravet syndrome.	22409937	2012
SCN1A	6323	Early Infantile Epileptic Encephalopathy 6	C4551549	0.8	CausalMutation	CLINVAR	Amplicon Resequencing Identified Parental Mosaicism for Approximately 10% of "de novo" SCN1A Mutations in Children with Dravet Syndrome.	26096185	2015
SCN1A	6323	Early Infantile Epileptic Encephalopathy 6	C4551549	0.8	CausalMutation	CLINVAR	Recurrent de novo mutations of SCN1A in severe myoclonic epilepsy of infancy.	16458823	2006
SCN1A	6323	Early Infantile Epileptic Encephalopathy 6	C4551549	0.8	CausalMutation	CLINVAR	Early clinical features and diagnosis of Dravet syndrome in 138 Chinese patients with SCN1A mutations.	24168886	2014
SCN1A	6323	Early Infantile Epileptic Encephalopathy 6	C4551549	0.8	CausalMutation	CLINVAR	Exome sequencing of ion channel genes reveals complex profiles confounding personal risk assessment in epilepsy.	21703448	2011
SCN1A	6323	Early Infantile Epileptic Encephalopathy 6	C4551549	0.8	CausalMutation	CLINVAR	Partial epilepsy with antecedent febrile seizures and seizure aggravation by antiepileptic drugs: associated with loss of function of Na(v) 1.1.	20550552	2010
SCN1A	6323	Early Infantile Epileptic Encephalopathy 6	C4551549	0.8	CausalMutation	CLINVAR	Dravet syndrome: seizure control and gait in adults with different SCN1A mutations.	22780858	2012
SCN1A	6323	Early Infantile Epileptic Encephalopathy 6	C4551549	0.8	CausalMutation	CLINVAR	De novo SCN1A mutations in Dravet syndrome and related epileptic encephalopathies are largely of paternal origin.	19589774	2010
TTC21B	79809	Senior-Loken Syndrome 1	C4551559	0.1	CausalMutation	CLINVAR	NA	NA	NA
DCHS1	8642	VAN MALDERGEM SYNDROME 1	C4551950	0.6	CausalMutation	CLINVAR	NA	NA	NA
SCN1A	6323	X-linked infantile spasms	C4552072	0.42	CausalMutation	CLINVAR	De novo SCN1A mutations are a major cause of severe myoclonic epilepsy of infancy.	12754708	2003
SCN1A	6323	X-linked infantile spasms	C4552072	0.42	CausalMutation	CLINVAR	A screening test for the prediction of Dravet syndrome before one year of age.	18076640	2008
SCN1A	6323	X-linked infantile spasms	C4552072	0.42	CausalMutation	CLINVAR	Long-term course of Dravet syndrome: a study from an epilepsy center in Japan.	24502503	2014
SCN1A	6323	X-linked infantile spasms	C4552072	0.42	CausalMutation	CLINVAR	Familial occurrence of febrile seizures and epilepsy in severe myoclonic epilepsy of infancy (SMEI) patients with SCN1A mutations.	17054684	2006
SCN1A	6323	X-linked infantile spasms	C4552072	0.42	CausalMutation	CLINVAR	Prevalence of SCN1A-related dravet syndrome among children reported with seizures following vaccination: a population-based ten-year cohort study.	23762420	2013
SCN1A	6323	X-linked infantile spasms	C4552072	0.42	CausalMutation	CLINVAR	Lamotrigine can be beneficial in patients with Dravet syndrome.	25243660	2015
SCN1A	6323	X-linked infantile spasms	C4552072	0.42	CausalMutation	CLINVAR	Spectrum of SCN1A gene mutations associated with Dravet syndrome: analysis of 333 patients.	18930999	2009
SCN1A	6323	X-linked infantile spasms	C4552072	0.42	CausalMutation	CLINVAR	Mosaicism of a missense SCN1A mutation and Dravet syndrome in a Roma/Gypsy family.	20562086	2010
SCN1A	6323	X-linked infantile spasms	C4552072	0.42	CausalMutation	CLINVAR	Mutations of neuronal voltage-gated Na+ channel alpha 1 subunit gene SCN1A in core severe myoclonic epilepsy in infancy (SMEI) and in borderline SMEI (SMEB).	14738421	2004
SCN1A	6323	X-linked infantile spasms	C4552072	0.42	CausalMutation	CLINVAR	Dravet syndrome patient-derived neurons suggest a novel epilepsy mechanism.	23821540	2013
SCN1A	6323	X-linked infantile spasms	C4552072	0.42	CausalMutation	CLINVAR	UniProt: a hub for protein information.	25348405	2015
SCN1A	6323	X-linked infantile spasms	C4552072	0.42	CausalMutation	CLINVAR	Gene Panel Testing in Epileptic Encephalopathies and Familial Epilepsies.	27781031	2016
SCN1A	6323	X-linked infantile spasms	C4552072	0.42	CausalMutation	CLINVAR	Prevalence of SCN1A mutations in children with suspected Dravet syndrome and intractable childhood epilepsy.	23195492	2012
SCN1A	6323	X-linked infantile spasms	C4552072	0.42	CausalMutation	CLINVAR	Identification of SCN1A and PCDH19 mutations in Chinese children with Dravet syndrome.	22848613	2012
SCN1A	6323	X-linked infantile spasms	C4552072	0.42	CausalMutation	CLINVAR	Diagnostic yield of genetic testing in epileptic encephalopathy in childhood.	25818041	2015
SCN1A	6323	X-linked infantile spasms	C4552072	0.42	CausalMutation	CLINVAR	SCN1A mutational analysis in Korean patients with Dravet syndrome.	21868258	2011
SCN1A	6323	X-linked infantile spasms	C4552072	0.42	CausalMutation	CLINVAR	Frequent mutations of SCN1A in severe myoclonic epilepsy in infancy.	11940708	2002
SCN1A	6323	X-linked infantile spasms	C4552072	0.42	CausalMutation	CLINVAR	A catalog of SCN1A variants.	18804930	2009
SCN1A	6323	X-linked infantile spasms	C4552072	0.42	CausalMutation	CLINVAR	Audit of use of stiripentol in adults with Dravet syndrome.	27231140	2017
SCN1A	6323	X-linked infantile spasms	C4552072	0.42	CausalMutation	CLINVAR	Parental mosaicism can cause recurrent transmission of SCN1A mutations associated with severe myoclonic epilepsy of infancy.	16541393	2006
SCN1A	6323	X-linked infantile spasms	C4552072	0.42	CausalMutation	CLINVAR	Role of the sodium channel SCN9A in genetic epilepsy with febrile seizures plus and Dravet syndrome.	23895530	2013
SCN1A	6323	X-linked infantile spasms	C4552072	0.42	CausalMutation	CLINVAR	A recurrent de novo mutation in KCNC1 causes progressive myoclonus epilepsy.	25401298	2015
SCN1A	6323	X-linked infantile spasms	C4552072	0.42	CausalMutation	CLINVAR	The spectrum of SCN1A-related infantile epileptic encephalopathies.	17347258	2007
SCN1A	6323	X-linked infantile spasms	C4552072	0.42	CausalMutation	CLINVAR	De novo mutations in epileptic encephalopathies.	23934111	2013
SCN1A	6323	X-linked infantile spasms	C4552072	0.42	CausalMutation	CLINVAR	Dravet syndrome: seizure control and gait in adults with different SCN1A mutations.	22780858	2012
SCN1A	6323	X-linked infantile spasms	C4552072	0.42	CausalMutation	CLINVAR	Pitfalls in genetic testing: the story of missed SCN1A mutations.	27465585	2016
SCN1A	6323	X-linked infantile spasms	C4552072	0.42	CausalMutation	CLINVAR	Mechanisms for variable expressivity of inherited SCN1A mutations causing Dravet syndrome.	20522430	2010
SCN1A	6323	X-linked infantile spasms	C4552072	0.42	CausalMutation	CLINVAR	SCN1A Gene Mutation and Adaptive Functioning in 18 Vietnamese Children with Dravet Syndrome.	28079314	2017
SCN1A	6323	X-linked infantile spasms	C4552072	0.42	CausalMutation	CLINVAR	Amplicon Resequencing Identified Parental Mosaicism for Approximately 10% of "de novo" SCN1A Mutations in Children with Dravet Syndrome.	26096185	2015
SCN1A	6323	X-linked infantile spasms	C4552072	0.42	CausalMutation	CLINVAR	Significant correlation of the SCN1A mutations and severe myoclonic epilepsy in infancy.	12083760	2002
SCN1A	6323	X-linked infantile spasms	C4552072	0.42	CausalMutation	CLINVAR	Genotype-phenotype associations in SCN1A-related epilepsies.	21248271	2011
SLC2A1	6513	Mental Retardation	C0025362	0.11	CausalMutation	CLINVAR	NA	NA	NA
MED13L	23389	Mental Retardation	C0025362	0.11	CausalMutation	CLINVAR	NA	NA	NA
SCN1A	6323	Mild Mental Retardation	C0026106	0.1	CausalMutation	CLINVAR	NA	NA	NA
MED13L	23389	Moderate intellectual disability	C0026351	0.12	CausalMutation	CLINVAR	NA	NA	NA
SCN1A	6323	Moderate intellectual disability	C0026351	0.1	CausalMutation	CLINVAR	NA	NA	NA
SLC2A1	6513	Moderate intellectual disability	C0026351	0.1	CausalMutation	CLINVAR	NA	NA	NA
PPP2R5D	5528	Moderate intellectual disability	C0026351	0.1	CausalMutation	CLINVAR	NA	NA	NA
TPP1	1200	Moderate intellectual disability	C0026351	0.1	CausalMutation	CLINVAR	NA	NA	NA
KCNQ3	3786	Moderate intellectual disability	C0026351	0.1	CausalMutation	CLINVAR	NA	NA	NA
ITPR1	3708	Moderate intellectual disability	C0026351	0.1	CausalMutation	CLINVAR	A novel splice site variant in ITPR1 gene underlying recessive Gillespie syndrome.	29663667	2018
ARID2	196528	Moderate intellectual disability	C0026351	0.1	CausalMutation	CLINVAR	NA	NA	NA
PPP3CA	5530	Moderate intellectual disability	C0026351	0.1	CausalMutation	CLINVAR	NA	NA	NA
HERC2	8924	Severe intellectual disability	C0036857	0.1	CausalMutation	CLINVAR	NA	NA	NA
ITPR1	3708	Severe intellectual disability	C0036857	0.1	CausalMutation	CLINVAR	NA	NA	NA
MED25	81857	Severe intellectual disability	C0036857	0.11	CausalMutation	CLINVAR	NA	NA	NA
WAC	51322	Sleep disturbances	C0037317	0.1	CausalMutation	CLINVAR	NA	NA	NA
FH	2271	Fumarase deficiency	C0342770	0.74	CausalMutation	CLINVAR	LOVD v.2.0: the next generation in gene variant databases.	21520333	2011
FH	2271	Fumarase deficiency	C0342770	0.74	CausalMutation	CLINVAR	Isolated cutaneous leiomyosarcoma revealing a novel germline mutation of the fumarate hydratase gene.	25913776	2016
FH	2271	Fumarase deficiency	C0342770	0.74	CausalMutation	CLINVAR	Germline FH mutations presenting with pheochromocytoma.	25004247	2014
FH	2271	Fumarase deficiency	C0342770	0.74	CausalMutation	CLINVAR	Structural basis of fumarate hydratase deficiency.	21445611	2011
FH	2271	Fumarase deficiency	C0342770	0.74	CausalMutation	CLINVAR	Fumarase deficiency is an autosomal recessive encephalopathy affecting both the mitochondrial and the cytosolic enzymes.	2314594	1990
FH	2271	Fumarase deficiency	C0342770	0.74	CausalMutation	CLINVAR	Fumarase deficiency caused by homozygous P131R mutation and paternal partial isodisomy of chromosome 1.	16575891	2006
FH	2271	Fumarase deficiency	C0342770	0.74	CausalMutation	CLINVAR	Inhibition of hypoxia-inducible factor (HIF) hydroxylases by citric acid cycle intermediates: possible links between cell metabolism and stabilization of HIF.	17182618	2007
FH	2271	Fumarase deficiency	C0342770	0.74	CausalMutation	CLINVAR	Inborn errors of the Krebs cycle: a group of unusual mitochondrial diseases in human.	9300800	1997
FH	2271	Fumarase deficiency	C0342770	0.74	CausalMutation	CLINVAR	Missense mutations in fumarate hydratase in multiple cutaneous and uterine leiomyomatosis and renal cell cancer.	16237213	2005
FH	2271	Fumarase deficiency	C0342770	0.74	CausalMutation	CLINVAR	An unusual case of sporadic hereditary leiomyomatosis and renal cell carcinoma syndrome.	25750977	2015
FH	2271	Fumarase deficiency	C0342770	0.74	CausalMutation	CLINVAR	Morphology and Immunohistochemistry for 2SC and FH Aid in Detection of Fumarate Hydratase Gene Aberrations in Uterine Leiomyomas From Young Patients.	26457356	2015
FH	2271	Fumarase deficiency	C0342770	0.74	CausalMutation	CLINVAR	Genetic and functional analyses of FH mutations in multiple cutaneous and uterine leiomyomatosis, hereditary leiomyomatosis and renal cancer, and fumarate hydratase deficiency.	12761039	2003
FH	2271	Fumarase deficiency	C0342770	0.74	CausalMutation	CLINVAR	Bilateral ovarian steroid cell tumours and massive macronodular adrenocortical disease in a patient with hereditary leiomyomatosis and renal cell cancer syndrome.	22565324	2012
FH	2271	Fumarase deficiency	C0342770	0.74	CausalMutation	CLINVAR	Hereditary leiomyomatosis and renal cell cancer: update on clinical and molecular characteristics.	21404119	2011
FH	2271	Fumarase deficiency	C0342770	0.74	CausalMutation	CLINVAR	Fumarase: a paradigm of dual targeting and dual localized functions.	21929734	2011
FH	2271	Fumarase deficiency	C0342770	0.74	CausalMutation	CLINVAR	Novel FH mutations in families with hereditary leiomyomatosis and renal cell cancer (HLRCC) and patients with isolated type 2 papillary renal cell carcinoma.	21398687	2011
FH	2271	Fumarase deficiency	C0342770	0.74	CausalMutation	CLINVAR	Cascade Fumarate Hydratase mutation screening allows early detection of kidney tumour: a case report.	28747166	2017
FH	2271	Fumarase deficiency	C0342770	0.74	CausalMutation	CLINVAR	Germline fumarate hydratase mutations and evidence for a founder mutation underlying multiple cutaneous and uterine leiomyomata.	15761418	2005
FH	2271	Fumarase deficiency	C0342770	0.74	CausalMutation	CLINVAR	Differential metabolic consequences of fumarate hydratase and respiratory chain defects.	18313410	2008
FH	2271	Fumarase deficiency	C0342770	0.74	CausalMutation	CLINVAR	Reassessing the clinical spectrum associated with hereditary leiomyomatosis and renal cell carcinoma syndrome in French FH mutation carriers.	28300276	2017
FH	2271	Fumarase deficiency	C0342770	0.74	CausalMutation	CLINVAR	The SDH mutation database: an online resource for succinate dehydrogenase sequence variants involved in pheochromocytoma, paraganglioma and mitochondrial complex II deficiency.	16288654	2005
FH	2271	Fumarase deficiency	C0342770	0.74	CausalMutation	CLINVAR	Familial renal cancer as an indicator of hereditary leiomyomatosis and renal cell cancer syndrome.	22127509	2012
FH	2271	Fumarase deficiency	C0342770	0.74	CausalMutation	CLINVAR	A cancer-predisposing "hot spot" mutation of the fumarase gene creates a dominant negative protein.	17960613	2008
FH	2271	Fumarase deficiency	C0342770	0.74	CausalMutation	CLINVAR	Fumaric aciduria: an overview and the first Brazilian case report.	20549362	2010
FH	2271	Fumarase deficiency	C0342770	0.74	CausalMutation	CLINVAR	Human Fumarate Hydratase Is Dual Localized by an Alternative Transcription Initiation Mechanism.	27037871	2016
FH	2271	Fumarase deficiency	C0342770	0.74	CausalMutation	CLINVAR	A novel mutation of the fumarase gene in a family with autosomal recessive fumarase deficiency.	15221078	2004
FH	2271	Fumarase deficiency	C0342770	0.74	CausalMutation	CLINVAR	Fumarate hydratase deficiency in monozygotic twins.	16876016	2006
FH	2271	Fumarase deficiency	C0342770	0.74	CausalMutation	CLINVAR	Abnormalities in succinylpurines in fumarase deficiency: possible role in pathogenesis of CNS impairment.	10896297	2000
FH	2271	Fumarase deficiency	C0342770	0.74	CausalMutation	CLINVAR	Germline mutations in FH predispose to dominantly inherited uterine fibroids, skin leiomyomata and papillary renal cell cancer.	11865300	2002
FH	2271	Fumarase deficiency	C0342770	0.74	CausalMutation	CLINVAR	Fumarate hydratase enzyme activity in lymphoblastoid cells and fibroblasts of individuals in families with hereditary leiomyomatosis and renal cell cancer.	16597677	2006
FH	2271	Fumarase deficiency	C0342770	0.74	CausalMutation	CLINVAR	Hereditary leiomyomatosis and renal cell carcinoma syndrome-associated renal cancer: recognition of the syndrome by pathologic features and the utility of detecting aberrant succination by immunohistochemistry.	24441663	2014
FH	2271	Fumarase deficiency	C0342770	0.74	CausalMutation	CLINVAR	Hereditary leiomyomatosis and renal cell cancer: an unusual and aggressive form of hereditary renal carcinoma.	17392716	2007
FH	2271	Fumarase deficiency	C0342770	0.74	CausalMutation	CLINVAR	Fumarate Hydratase Mutation in a Young Woman With Uterine Leiomyomas and a Family History of Renal Cell Cancer.	25923021	2015
FH	2271	Fumarase deficiency	C0342770	0.74	CausalMutation	CLINVAR	Hereditary leiomyomatosis and renal cell carcinoma: very early diagnosis of renal cancer in a paediatric patient.	19967458	2010
FH	2271	Fumarase deficiency	C0342770	0.74	CausalMutation	CLINVAR	Hereditary leiomyomatosis associated with renal cell carcinoma.	25477250	2015
FH	2271	Fumarase deficiency	C0342770	0.74	CausalMutation	CLINVAR	Fumarate hydratase immunohistochemical staining may help to identify patients with multiple cutaneous and uterine leiomyomatosis (MCUL) and hereditary leiomyomatosis and renal cell cancer (HLRCC) syndrome.	25292446	2014
FH	2271	Fumarase deficiency	C0342770	0.74	CausalMutation	CLINVAR	Molecular analysis and prenatal diagnosis of human fumarase deficiency.	9635293	1998
FH	2271	Fumarase deficiency	C0342770	0.74	CausalMutation	CLINVAR	Mutations in the fumarate hydratase gene cause hereditary leiomyomatosis and renal cell cancer in families in North America.	12772087	2003
FH	2271	Fumarase deficiency	C0342770	0.74	CausalMutation	CLINVAR	Germline fumarate hydratase mutations in families with multiple cutaneous and uterine leiomyomata.	14632190	2003
FH	2271	Fumarase deficiency	C0342770	0.74	CausalMutation	CLINVAR	JAAD Grand Rounds quiz. A 46-year-old man with agminated papules on the buttock. Reed syndrome.	22243733	2012
FH	2271	Fumarase deficiency	C0342770	0.74	CausalMutation	CLINVAR	Hereditary leiomyomatosis and renal cell cancer in families referred for fumarate hydratase germline mutation analysis.	20618355	2011
FH	2271	Fumarase deficiency	C0342770	0.74	CausalMutation	CLINVAR	Novel mutations in FH and expansion of the spectrum of phenotypes expressed in families with hereditary leiomyomatosis and renal cell cancer.	15937070	2006
FH	2271	Fumarase deficiency	C0342770	0.74	CausalMutation	CLINVAR	Mild fumarase deficiency and a trial of low protein diet.	22595425	2012
FH	2271	Fumarase deficiency	C0342770	0.74	CausalMutation	CLINVAR	Detection of a novel FH whole gene deletion in the propositus leading to subsequent prenatal diagnosis in a sibship with fumarase deficiency.	22069215	2012
ITPR1	3708	Gillespie syndrome	C0431401	0.78	CausalMutation	CLINVAR	De novo ITPR1 variants are a recurrent cause of early-onset ataxia, acting via loss of channel function.	29925855	2018
ITPR1	3708	Gillespie syndrome	C0431401	0.78	CausalMutation	CLINVAR	A novel splice site variant in ITPR1 gene underlying recessive Gillespie syndrome.	29663667	2018
ITPR1	3708	Gillespie syndrome	C0431401	0.78	CausalMutation	CLINVAR	Additional features of Gillespie syndrome in two Brazilian siblings with a novel ITPR1 homozygous pathogenic variant.	29169895	2018
MED13L	23389	Delayed speech and language development	C0454644	0.1	CausalMutation	CLINVAR	NA	NA	NA
ITPR1	3708	Delayed speech and language development	C0454644	0.1	CausalMutation	CLINVAR	NA	NA	NA
TPP1	1200	Delayed speech and language development	C0454644	0.1	CausalMutation	CLINVAR	NA	NA	NA
ARID2	196528	Delayed speech and language development	C0454644	0.1	CausalMutation	CLINVAR	NA	NA	NA
KCNQ3	3786	Delayed speech and language development	C0454644	0.1	CausalMutation	CLINVAR	NA	NA	NA
SCN1A	6323	Delayed speech and language development	C0454644	0.1	CausalMutation	CLINVAR	NA	NA	NA
MAOA	4128	Brunner Syndrome	C0796275	0.91	CausalMutation	CLINVAR	NA	NA	NA
SLC2A1	6513	Cryohydrocytosis, Stomatin-Deficient, with Mental Retardation, Seizures, Cataracts, and Massive Hepatosplenomegaly	C1837206	0.7	CausalMutation	CLINVAR	Clinical utility of genetic testing in pediatric drug-resistant epilepsy: a pilot study.	25108116	2014
ZRANB3	84083	Warburg Sjo Fledelius syndrome	C1838625	0.11	CausalMutation	CLINVAR	NA	NA	NA
ZEB2	9839	Mowat-Wilson syndrome	C1856113	1	CausalMutation	CLINVAR	Nonsense and frameshift mutations in ZFHX1B, encoding Smad-interacting protein 1, cause a complex developmental disorder with a great variety of clinical features.	11592033	2001
ZEB2	9839	Mowat-Wilson syndrome	C1856113	1	CausalMutation	CLINVAR	ZFHX1B mutations in patients with Mowat-Wilson syndrome.	17203459	2007
ZEB2	9839	Mowat-Wilson syndrome	C1856113	1	CausalMutation	CLINVAR	<span class="disease" id="16053902-1-0-21">Mowat-Wilson Syndrome</span> is a recently delineated mental retardation syndrome usually associated with multiple malformations and a recognizable facial phenotype caused by defects of the transcriptional repressor <span class="gene" id="16053902-1-209-215">ZFHX1B</span>.	16053902	2005
ZEB2	9839	Mowat-Wilson syndrome	C1856113	1	CausalMutation	CLINVAR	Strongyloides stercoralis hyperinfection in an HIV positive patient.	2030158	1991
ZEB2	9839	Mowat-Wilson syndrome	C1856113	1	CausalMutation	CLINVAR	Recurrence of Mowat-Wilson syndrome in siblings with a novel mutation in the ZEB2 gene.	19006215	2008
NANS	54187	Spondyloepimetaphyseal dysplasia, Genevieve type	C1864872	0.7	CausalMutation	CLINVAR	NA	NA	NA
IRX5	10265	Hypertelorism, Severe, With Midface Prominence, Myopia, Mental Retardation, And Bone Fragility	C1970027	0.7	CausalMutation	CLINVAR	NA	NA	NA
TUSC3	7991	MENTAL RETARDATION, AUTOSOMAL RECESSIVE 7	C1970197	0.6	CausalMutation	CLINVAR	NA	NA	NA
KCNK9	51305	Birk-Barel Mental Retardation Dysmorphism Syndrome	C2676770	0.73	CausalMutation	CLINVAR	Maternally inherited <span class="disease" id="18678320-0-21-71">Birk Barel mental retardation dysmorphism syndrome</span> caused by a mutation in the genomically imprinted potassium channel <span class="gene" id="18678320-0-140-145">KCNK9</span>.	18678320	2008
TRAPPC9	83696	MENTAL RETARDATION, AUTOSOMAL RECESSIVE 13	C2750791	0.6	CausalMutation	CLINVAR	NA	NA	NA
DCHS1	8642	VAN MALDERGEM SYNDROME 1	C4551950	0.6	CausalMutation	CLINVAR	NA	NA	NA
