# Supplementary material for: A Systematic Review of Genomic Regions and Candidate Genes Underlying Behavioral Traits in Farmed Mammals and Their Link with Human Disorders
Source: Animals (Basel). 2021 Mar 6;11(3):715. doi: 10.3390/ani11030715 (PMC7999279; doi:10.3390/ani11030715)
Supplement: Supplementary file 1 [file animals-11-00715-s001.zip › 2.SupplementaryMaterial/TableS8.xlsx]

## Sheet: S8
Table S8. Key candidate genes statistically associated with human diseases (behavioral, mental, and neuronal disorders) (XLSX).
External gene name	Disease	Type	Disease_Class	Semantic_Type	N_genes_d	N_SNPs_d	First year of the association	Updated year of the association
SETD1A	Schizophrenia	disease	Mental Disorders	Mental or Behavioral Dysfunction	2872	2897	2014	2019
SLC6A2	Mental Depression	disease	Behavior and Behavior Mechanisms	Mental or Behavioral Dysfunction	1478	271	2008	2020
MED13L	Intellectual Disability	group	Pathological Conditions, Signs and Symptoms; Nervous System Diseases; Mental Disorders; Behavior and Behavior Mechanisms	Mental or Behavioral Dysfunction	2165	159	2003	2019
SLC18A2	Depressive disorder	disease	Mental Disorders	Mental or Behavioral Dysfunction	1719	297	2006	2019
PYCR1	Intellectual Disability	group	Pathological Conditions, Signs and Symptoms; Nervous System Diseases; Mental Disorders; Behavior and Behavior Mechanisms	Mental or Behavioral Dysfunction	2165	159	2011	2017
MAOB	Schizophrenia	disease	Mental Disorders	Mental or Behavioral Dysfunction	2872	2897	1996	2019
SLC6A2	Depressive disorder	disease	Mental Disorders	Mental or Behavioral Dysfunction	1719	297	2008	2020
SLC6A2	Unipolar Depression	disease	Mental Disorders	Mental or Behavioral Dysfunction	641	225	1999	2019
SLC6A2	Major Depressive Disorder	disease	Mental Disorders	Mental or Behavioral Dysfunction	1236	1451	1999	2019
SLC18A2	Schizophrenia	disease	Mental Disorders	Mental or Behavioral Dysfunction	2872	2897	1995	2018
MAOB	Alcoholic Intoxication, Chronic	disease	Chemically-Induced Disorders; Mental Disorders	Mental or Behavioral Dysfunction	577	441	1994	2014
FUS	Dementia	disease	Nervous System Diseases; Mental Disorders	Mental or Behavioral Dysfunction	816	176	2009	2017
SLC18A2	Mental Depression	disease	Behavior and Behavior Mechanisms	Mental or Behavioral Dysfunction	1478	271	2006	2019
MAOB	Mental Depression	disease	Behavior and Behavior Mechanisms	Mental or Behavioral Dysfunction	1478	271	2009	2019
MAOB	Depressive disorder	disease	Mental Disorders	Mental or Behavioral Dysfunction	1719	297	2009	2019
MAOB	Major Depressive Disorder	disease	Mental Disorders	Mental or Behavioral Dysfunction	1236	1451	2007	2019
SLC6A2	Schizophrenia	disease	Mental Disorders	Mental or Behavioral Dysfunction	2872	2897	2002	2018
MAOB	Unipolar Depression	disease	Mental Disorders	Mental or Behavioral Dysfunction	641	225	2007	2019
SLC6A2	Alcoholic Intoxication, Chronic	disease	Chemically-Induced Disorders; Mental Disorders	Mental or Behavioral Dysfunction	577	441	2000	2012
SLC6A2	Bipolar Disorder	disease	Mental Disorders	Mental or Behavioral Dysfunction	1183	839	1995	2007
IMMP2L	Autistic Disorder	disease	Mental Disorders	Mental or Behavioral Dysfunction	1112	395	2007	2014
MAOB	Mood Disorders	group	Mental Disorders	Mental or Behavioral Dysfunction	580	308	1997	2000
SLC6A2	Mood Disorders	group	Mental Disorders	Mental or Behavioral Dysfunction	580	308	2002	2011
SLC6A2	Depressive Disorder, Treatment-Resistant	disease	Mental Disorders	Mental or Behavioral Dysfunction	66	19	2012	2015
SLC18A2	Alcoholic Intoxication, Chronic	disease	Chemically-Induced Disorders; Mental Disorders	Mental or Behavioral Dysfunction	577	441	2005	2013
SLC18A2	Bipolar Disorder	disease	Mental Disorders	Mental or Behavioral Dysfunction	1183	839	2006	2008
SETD1A	Developmental Disabilities	group	Mental Disorders	Mental or Behavioral Dysfunction	355	19	2016	2019
MAOB	Autistic Disorder	disease	Mental Disorders	Mental or Behavioral Dysfunction	1112	395	2009	2017
MAOB	Bipolar Disorder	disease	Mental Disorders	Mental or Behavioral Dysfunction	1183	839	1995	2000
ST3GAL1	Bipolar Disorder	disease	Mental Disorders	Mental or Behavioral Dysfunction	1183	839	2008	2008
ST3GAL1	Psychotic Disorders	group	Mental Disorders	Mental or Behavioral Dysfunction	560	179	2008	2008
ST3GAL1	Nonorganic psychosis	disease	Mental Disorders	Mental or Behavioral Dysfunction	376	98	2008	2008
SLC6A2	Recurrent depression	disease	Mental Disorders	Mental or Behavioral Dysfunction	19	12	2008	2013
SLC18A2	Severe major depression with psychotic features	disease	Mental Disorders; Behavior and Behavior Mechanisms	Mental or Behavioral Dysfunction	12	2	1995	1995
SLC18A2	Cocaine Dependence	disease	Chemically-Induced Disorders; Mental Disorders	Mental or Behavioral Dysfunction	199	39	2008	2008
IQSEC1	Intellectual Disability	group	Pathological Conditions, Signs and Symptoms; Nervous System Diseases; Mental Disorders; Behavior and Behavior Mechanisms	Mental or Behavioral Dysfunction	2165	159	2019	2019
ATF5	Bipolar Disorder	disease	Mental Disorders	Mental or Behavioral Dysfunction	1183	839	2007	2007
AGO2	Alcoholic Intoxication, Chronic	disease	Chemically-Induced Disorders; Mental Disorders	Mental or Behavioral Dysfunction	577	441	2015	2015
DCTN5	Bipolar Disorder	disease	Mental Disorders	Mental or Behavioral Dysfunction	1183	839	2011	2011
MCHR2	Bipolar Disorder	disease	Mental Disorders	Mental or Behavioral Dysfunction	1183	839	2009	2010
MCHR2	Schizophrenia	disease	Mental Disorders	Mental or Behavioral Dysfunction	2872	2897	2009	2009
MAOB	Presenile dementia	disease	Nervous System Diseases; Mental Disorders	Mental or Behavioral Dysfunction	718	159	1994	2011
MAOB	Alzheimer Disease, Late Onset	disease	Nervous System Diseases; Mental Disorders	Mental or Behavioral Dysfunction	385	243	1994	2011
MAOB	Acute Confusional Senile Dementia	disease	Nervous System Diseases; Mental Disorders	Mental or Behavioral Dysfunction	99	0	1994	2011
MAOB	Alzheimer's Disease, Focal Onset	disease	Nervous System Diseases; Mental Disorders	Mental or Behavioral Dysfunction	99	0	1994	2011
MTF1	Autistic Disorder	disease	Mental Disorders	Mental or Behavioral Dysfunction	1112	395	2004	2004
MTF1	Intellectual Disability	group	Pathological Conditions, Signs and Symptoms; Nervous System Diseases; Mental Disorders; Behavior and Behavior Mechanisms	Mental or Behavioral Dysfunction	2165	159	2008	2008
SERPINA5	Amphetamine-Related Disorders	group	Chemically-Induced Disorders; Mental Disorders	Mental or Behavioral Dysfunction	78	3	2008	2008
SERPINA5	Amphetamine Addiction	disease	Chemically-Induced Disorders; Mental Disorders	Mental or Behavioral Dysfunction	81	2	2008	2008
SERPINA5	Amphetamine Abuse	disease	Chemically-Induced Disorders; Mental Disorders	Mental or Behavioral Dysfunction	75	0	2008	2008
PCYT2	Intellectual Disability	group	Pathological Conditions, Signs and Symptoms; Nervous System Diseases; Mental Disorders; Behavior and Behavior Mechanisms	Mental or Behavioral Dysfunction	2165	159	2012	2019
RGS7	Profound Mental Retardation	disease	Pathological Conditions, Signs and Symptoms; Nervous System Diseases; Mental Disorders; Behavior and Behavior Mechanisms	Mental or Behavioral Dysfunction	160	3	2011	2011
RGS7	Mental Retardation, Psychosocial	phenotype	Pathological Conditions, Signs and Symptoms; Nervous System Diseases; Mental Disorders; Behavior and Behavior Mechanisms	Mental or Behavioral Dysfunction	142	2	2011	2011
RGS7	Mental deficiency	disease	Pathological Conditions, Signs and Symptoms; Nervous System Diseases; Mental Disorders; Behavior and Behavior Mechanisms	Mental or Behavioral Dysfunction	148	0	2011	2011
RGS7	Intellectual Disability	group	Pathological Conditions, Signs and Symptoms; Nervous System Diseases; Mental Disorders; Behavior and Behavior Mechanisms	Mental or Behavioral Dysfunction	2165	159	2011	2011
ST3GAL1	Schizophrenia	disease	Mental Disorders	Mental or Behavioral Dysfunction	2872	2897	2008	2008
SLC18A2	Cocaine-induced mood disorder	disease	Chemically-Induced Disorders; Mental Disorders	Mental or Behavioral Dysfunction	1	0	2003	2003
SETD1A	Intellectual Disability	group	Pathological Conditions, Signs and Symptoms; Nervous System Diseases; Mental Disorders; Behavior and Behavior Mechanisms	Mental or Behavioral Dysfunction	2165	159	2016	2016
IQSEC1	Abnormal behavior	phenotype	Behavior and Behavior Mechanisms	Mental or Behavioral Dysfunction	910	121	2019	2019
MED13L	Profound Mental Retardation	disease	Pathological Conditions, Signs and Symptoms; Nervous System Diseases; Mental Disorders; Behavior and Behavior Mechanisms	Mental or Behavioral Dysfunction	160	3	2011	2011
MED13L	Mental Retardation, Psychosocial	phenotype	Pathological Conditions, Signs and Symptoms; Nervous System Diseases; Mental Disorders; Behavior and Behavior Mechanisms	Mental or Behavioral Dysfunction	142	2	2011	2011
MED13L	Mental deficiency	disease	Pathological Conditions, Signs and Symptoms; Nervous System Diseases; Mental Disorders; Behavior and Behavior Mechanisms	Mental or Behavioral Dysfunction	148	0	2011	2011
MED13L	Neurodevelopmental Disorders	group	Mental Disorders	Mental or Behavioral Dysfunction	535	14	2017	2017
AGO2	Cocaine Abuse	disease	Chemically-Induced Disorders; Mental Disorders	Mental or Behavioral Dysfunction	144	3	2010	2010
AGO2	Cocaine-Related Disorders	group	Chemically-Induced Disorders; Mental Disorders	Mental or Behavioral Dysfunction	121	0	2010	2010
AGO2	Cocaine Dependence	disease	Chemically-Induced Disorders; Mental Disorders	Mental or Behavioral Dysfunction	199	39	2010	2010
TMX2	Intellectual Disability	group	Pathological Conditions, Signs and Symptoms; Nervous System Diseases; Mental Disorders; Behavior and Behavior Mechanisms	Mental or Behavioral Dysfunction	2165	159	2019	2019
ANO4	Drug abuse	group	Chemically-Induced Disorders; Mental Disorders	Mental or Behavioral Dysfunction	405	39	2010	2010
ANO4	Drug habituation	phenotype	Chemically-Induced Disorders; Mental Disorders	Mental or Behavioral Dysfunction	196	19	2010	2010
ANO4	Drug Use Disorders	group	Chemically-Induced Disorders; Mental Disorders	Mental or Behavioral Dysfunction	121	0	2010	2010
ANO4	Organic Mental Disorders, Substance-Induced	disease	Chemically-Induced Disorders; Mental Disorders	Mental or Behavioral Dysfunction	115	0	2010	2010
ANO4	Substance Dependence	disease	Chemically-Induced Disorders; Mental Disorders	Mental or Behavioral Dysfunction	156	19	2010	2010
ANO4	Substance Use Disorders	group	Chemically-Induced Disorders; Mental Disorders	Mental or Behavioral Dysfunction	218	16	2010	2010
ANO4	Substance-Related Disorders	group	Chemically-Induced Disorders; Mental Disorders	Mental or Behavioral Dysfunction	128	20	2010	2010
ANO4	Substance abuse problem	disease	Chemically-Induced Disorders; Mental Disorders	Mental or Behavioral Dysfunction	185	20	2010	2010
ANO4	Drug Dependence	group	Chemically-Induced Disorders; Mental Disorders	Mental or Behavioral Dysfunction	248	31	2010	2010
SLC18A2	Substance-Related Disorders	group	Chemically-Induced Disorders; Mental Disorders	Mental or Behavioral Dysfunction	128	20	2007	2007
MED13L	Moderate intellectual disability	disease	Pathological Conditions, Signs and Symptoms; Nervous System Diseases; Mental Disorders; Behavior and Behavior Mechanisms	Mental or Behavioral Dysfunction	251	94	2015	2019
FUS	Apraxias	group	Pathological Conditions, Signs and Symptoms; Nervous System Diseases; Behavior and Behavior Mechanisms	Mental or Behavioral Dysfunction	71	9	2012	2012
NPHP1	Intellectual Disability	group	Pathological Conditions, Signs and Symptoms; Nervous System Diseases; Mental Disorders; Behavior and Behavior Mechanisms	Mental or Behavioral Dysfunction	2165	159	2007	2007
MED13L	Mental Retardation	disease	Pathological Conditions, Signs and Symptoms; Congenital, Hereditary, and Neonatal Diseases and Abnormalities; Nervous System Diseases; Mental Disorders; Behavior and Behavior Mechanisms	Mental or Behavioral Dysfunction	505	98	2003	2003
FUS	Anxiety	disease	Behavior and Behavior Mechanisms	Mental or Behavioral Dysfunction	1048	287	NA	NA
FUS	Depressive disorder	disease	Mental Disorders	Mental or Behavioral Dysfunction	1719	297	NA	NA
FUS	Dysarthria	disease	Pathological Conditions, Signs and Symptoms; Nervous System Diseases	Mental or Behavioral Dysfunction	487	54	NA	NA
FUS	Hallucinations	disease	Pathological Conditions, Signs and Symptoms; Nervous System Diseases; Behavior and Behavior Mechanisms	Mental or Behavioral Dysfunction	178	18	NA	NA
FUS	Apathy	phenotype	Behavior and Behavior Mechanisms	Mental or Behavioral Dysfunction	83	9	NA	NA
FUS	Mood swings	disease	Nervous System Diseases; Mental Disorders; Behavior and Behavior Mechanisms	Mental or Behavioral Dysfunction	171	1	NA	NA
FUS	Social disinhibition	disease	Mental Disorders	Mental or Behavioral Dysfunction	56	5	NA	NA
FUS	Frontotemporal Lobar Degeneration	disease	Nutritional and Metabolic Diseases; Nervous System Diseases; Mental Disorders	Mental or Behavioral Dysfunction	195	54	2010	2019
FUS	Dyscalculia	disease	Pathological Conditions, Signs and Symptoms; Nervous System Diseases; Mental Disorders	Mental or Behavioral Dysfunction	20	0	NA	NA
MAOB	Attention deficit hyperactivity disorder	disease	Mental Disorders	Mental or Behavioral Dysfunction	842	420	1999	2017
NPHP1	Impaired cognition	disease	Mental Disorders	Mental or Behavioral Dysfunction	1630	348	NA	NA
PDE6G	Intellectual Disability	group	Pathological Conditions, Signs and Symptoms; Nervous System Diseases; Mental Disorders; Behavior and Behavior Mechanisms	Mental or Behavioral Dysfunction	2165	159	NA	NA
PHKG2	Intellectual Disability	group	Pathological Conditions, Signs and Symptoms; Nervous System Diseases; Mental Disorders; Behavior and Behavior Mechanisms	Mental or Behavioral Dysfunction	2165	159	NA	NA
PYCR1	Mild Mental Retardation	disease	Pathological Conditions, Signs and Symptoms; Nervous System Diseases; Mental Disorders; Behavior and Behavior Mechanisms	Mental or Behavioral Dysfunction	340	56	NA	NA
SCN9A	Anxiety	disease	Behavior and Behavior Mechanisms	Mental or Behavioral Dysfunction	1048	287	NA	NA
SCN9A	Mental deterioration	phenotype	Mental Disorders	Mental or Behavioral Dysfunction	508	121	NA	NA
SCN9A	Impaired cognition	disease	Mental Disorders	Mental or Behavioral Dysfunction	1630	348	NA	NA
SCN9A	Pain Disorder	disease	Mental Disorders	Mental or Behavioral Dysfunction	41	3	2004	2019
SCN9A	Autistic behavior	disease	Behavior and Behavior Mechanisms	Mental or Behavioral Dysfunction	261	78	NA	NA
SIM1	Autistic Disorder	disease	Mental Disorders	Mental or Behavioral Dysfunction	1112	395	NA	NA
SIM1	Memory impairment	phenotype	Pathological Conditions, Signs and Symptoms; Nervous System Diseases; Behavior and Behavior Mechanisms	Mental or Behavioral Dysfunction	763	48	NA	NA
SIM1	Autistic behavior	disease	Behavior and Behavior Mechanisms	Mental or Behavioral Dysfunction	261	78	NA	NA
SIM1	Attention deficit hyperactivity disorder	disease	Mental Disorders	Mental or Behavioral Dysfunction	842	420	NA	NA
SLC6A2	Depressed mood	phenotype	Behavior and Behavior Mechanisms	Mental or Behavioral Dysfunction	1461	269	2008	2020
SLC6A2	Attention deficit hyperactivity disorder	disease	Mental Disorders	Mental or Behavioral Dysfunction	842	420	2002	2019
SLC18A2	Dysarthria	disease	Pathological Conditions, Signs and Symptoms; Nervous System Diseases	Mental or Behavioral Dysfunction	487	54	NA	NA
SLC18A2	Impaired cognition	disease	Mental Disorders	Mental or Behavioral Dysfunction	1630	348	NA	NA
SLC18A2	Dyssomnias	disease	Nervous System Diseases; Mental Disorders	Mental or Behavioral Dysfunction	236	10	NA	NA
SLC18A2	Sleep Disorders	group	Pathological Conditions, Signs and Symptoms; Nervous System Diseases; Mental Disorders	Mental or Behavioral Dysfunction	360	38	NA	NA
TGM1	Impaired cognition	disease	Mental Disorders	Mental or Behavioral Dysfunction	1630	348	NA	NA
TLE4	Bipolar Disorder	disease	Mental Disorders	Mental or Behavioral Dysfunction	1183	839	2011	2011
CLP1	Irritation - emotion	phenotype	Behavior and Behavior Mechanisms	Mental Process	147	14	NA	NA
CLP1	Intellectual Disability	group	Pathological Conditions, Signs and Symptoms; Nervous System Diseases; Mental Disorders; Behavior and Behavior Mechanisms	Mental or Behavioral Dysfunction	2165	159	NA	NA
MED13L	Autistic Disorder	disease	Mental Disorders	Mental or Behavioral Dysfunction	1112	395	NA	NA
MED13L	Dysarthria	disease	Pathological Conditions, Signs and Symptoms; Nervous System Diseases	Mental or Behavioral Dysfunction	487	54	NA	NA
MED13L	Attention deficit hyperactivity disorder	disease	Mental Disorders	Mental or Behavioral Dysfunction	842	420	NA	NA
ZDHHC5	Major Depressive Disorder	disease	Mental Disorders	Mental or Behavioral Dysfunction	1236	1451	2018	2018
ASAP1	Schizophrenia	disease	Mental Disorders	Mental or Behavioral Dysfunction	2872	2897	2015	2015
TMX2	Child Development Disorders, Pervasive	group	Mental Disorders	Mental or Behavioral Dysfunction	168	379	2017	2017
TMX2	Schizophrenia	disease	Mental Disorders	Mental or Behavioral Dysfunction	2872	2897	2017	2018
GNG2	Impaired cognition	disease	Mental Disorders	Mental or Behavioral Dysfunction	1630	348	2015	2015
BBX	Intelligence	phenotype	Behavior and Behavior Mechanisms	Mental Process	645	2093	2019	2019
BBX	Schizophrenia	disease	Mental Disorders	Mental or Behavioral Dysfunction	2872	2897	2019	2019
BBX	Smoking	phenotype	Behavior and Behavior Mechanisms	Individual Behavior	391	765	2009	2017
BBX	Mood Disorders	group	Mental Disorders	Mental or Behavioral Dysfunction	580	308	2018	2018
BBX	Major Depressive Disorder	disease	Mental Disorders	Mental or Behavioral Dysfunction	1236	1451	2018	2018
BBX	Smoking Behaviors	phenotype	Behavior and Behavior Mechanisms	Individual Behavior	249	742	2009	2017
NDRG4	Schizophrenia	disease	Mental Disorders	Mental or Behavioral Dysfunction	2872	2897	2018	2018
CPLANE1	Intellectual Disability	group	Pathological Conditions, Signs and Symptoms; Nervous System Diseases; Mental Disorders; Behavior and Behavior Mechanisms	Mental or Behavioral Dysfunction	2165	159	NA	NA
ARMC5	Depressive disorder	disease	Mental Disorders	Mental or Behavioral Dysfunction	1719	297	NA	NA
IMMP2L	Child Development Disorders, Pervasive	group	Mental Disorders	Mental or Behavioral Dysfunction	168	379	2017	2017
IMMP2L	Intelligence	phenotype	Behavior and Behavior Mechanisms	Mental Process	645	2093	2019	2019
IMMP2L	Schizophrenia	disease	Mental Disorders	Mental or Behavioral Dysfunction	2872	2897	2014	2019
ANO4	Schizophrenia	disease	Mental Disorders	Mental or Behavioral Dysfunction	2872	2897	2017	2017
SLC13A5	Autistic Disorder	disease	Mental Disorders	Mental or Behavioral Dysfunction	1112	395	NA	NA
SLC13A5	Impulsive Behavior	phenotype	Behavior and Behavior Mechanisms	Mental or Behavioral Dysfunction	276	69	NA	NA
SLC13A5	Severe intellectual disability	disease	Pathological Conditions, Signs and Symptoms; Nervous System Diseases; Mental Disorders; Behavior and Behavior Mechanisms	Mental or Behavioral Dysfunction	429	74	NA	NA
SLC13A5	Mental deterioration	phenotype	Mental Disorders	Mental or Behavioral Dysfunction	508	121	NA	NA
SLC13A5	Dementia	disease	Nervous System Diseases; Mental Disorders	Mental or Behavioral Dysfunction	816	176	NA	NA
SLC13A5	Attention deficit hyperactivity disorder	disease	Mental Disorders	Mental or Behavioral Dysfunction	842	420	NA	NA
SLC13A5	Intellectual Disability	group	Pathological Conditions, Signs and Symptoms; Nervous System Diseases; Mental Disorders; Behavior and Behavior Mechanisms	Mental or Behavioral Dysfunction	2165	159	NA	NA
NCKAP5	Mental disorders	group	Mental Disorders	Mental or Behavioral Dysfunction	789	149	2010	2010
NCKAP5	Psychotic Disorders	group	Mental Disorders	Mental or Behavioral Dysfunction	560	179	2010	2010
SLC6A2	Panic Disorder	disease	Mental Disorders	Mental or Behavioral Dysfunction	175	101	2002	2017
FUS	Presenile dementia	disease	Nervous System Diseases; Mental Disorders	Mental or Behavioral Dysfunction	718	159	2010	2017
SLC6A2	Hyperactive behavior	phenotype	Pathological Conditions, Signs and Symptoms; Nervous System Diseases	Mental or Behavioral Dysfunction	1263	112	2004	2019
SLC18A2	Depressed mood	phenotype	Behavior and Behavior Mechanisms	Mental or Behavioral Dysfunction	1461	269	2006	2019
CTNND1	Apraxia, Developmental Verbal	disease	Pathological Conditions, Signs and Symptoms; Nervous System Diseases; Behavior and Behavior Mechanisms	Mental or Behavioral Dysfunction	80	21	2013	2019
MAOB	Depressed mood	phenotype	Behavior and Behavior Mechanisms	Mental or Behavioral Dysfunction	1461	269	2009	2019
P4HB	Mental Depression	disease	Behavior and Behavior Mechanisms	Mental or Behavioral Dysfunction	1478	271	2017	2020
P4HB	Depressive disorder	disease	Mental Disorders	Mental or Behavioral Dysfunction	1719	297	2017	2020
P4HB	Depressed mood	phenotype	Behavior and Behavior Mechanisms	Mental or Behavioral Dysfunction	1461	269	2017	2020
FUS	Cognition Disorders	group	Mental Disorders	Mental or Behavioral Dysfunction	607	47	2018	2019
MAOB	Mental disorders	group	Mental Disorders	Mental or Behavioral Dysfunction	789	149	1994	2018
MAOB	Abnormal behavior	phenotype	Behavior and Behavior Mechanisms	Mental or Behavioral Dysfunction	910	121	1996	2012
MAOB	Impaired cognition	disease	Mental Disorders	Mental or Behavioral Dysfunction	1630	348	2018	2019
MAOB	Autism Spectrum Disorders	disease	Mental Disorders	Mental or Behavioral Dysfunction	1071	331	2011	2019
SLC6A2	Anorexia Nervosa	disease	Mental Disorders	Mental or Behavioral Dysfunction	202	72	2002	2003
SLC6A2	Mental disorders	group	Mental Disorders	Mental or Behavioral Dysfunction	789	149	2015	2017
SLC6A2	Impulsive Behavior	phenotype	Behavior and Behavior Mechanisms	Mental or Behavioral Dysfunction	276	69	2004	2018
SLC6A2	Abnormal behavior	phenotype	Behavior and Behavior Mechanisms	Mental or Behavioral Dysfunction	910	121	2015	2017
SLC18A2	Post-Traumatic Stress Disorder	disease	Mental Disorders	Mental or Behavioral Dysfunction	418	117	2014	2018
IMMP2L	Pervasive Development Disorder	group	Mental Disorders	Mental or Behavioral Dysfunction	328	49	2018	2019
IMMP2L	Autism Spectrum Disorders	disease	Mental Disorders	Mental or Behavioral Dysfunction	1071	331	2018	2019
SLC13A5	Developmental delay (disorder)	phenotype	Mental Disorders	Mental or Behavioral Dysfunction	584	68	2016	2018
FUS	Amnesia	disease	Pathological Conditions, Signs and Symptoms; Nervous System Diseases; Mental Disorders; Behavior and Behavior Mechanisms	Mental or Behavioral Dysfunction	173	12	2012	2017
FUS	Impaired cognition	disease	Mental Disorders	Mental or Behavioral Dysfunction	1630	348	2018	2019
MAOB	Antisocial Personality Disorder	disease	Mental Disorders	Mental or Behavioral Dysfunction	63	6	2008	2016
MAOB	Borderline Personality Disorder	disease	Mental Disorders	Mental or Behavioral Dysfunction	221	82	2011	2018
MAOB	Impulsive Behavior	phenotype	Behavior and Behavior Mechanisms	Mental or Behavioral Dysfunction	276	69	2016	2018
PYCR1	Mental Retardation	disease	Pathological Conditions, Signs and Symptoms; Congenital, Hereditary, and Neonatal Diseases and Abnormalities; Nervous System Diseases; Mental Disorders; Behavior and Behavior Mechanisms	Mental or Behavioral Dysfunction	505	98	2011	2017
SCN9A	Autism Spectrum Disorders	disease	Mental Disorders	Mental or Behavioral Dysfunction	1071	331	2018	2019
SIM1	Developmental delay (disorder)	phenotype	Mental Disorders	Mental or Behavioral Dysfunction	584	68	2013	2014
SLC6A2	Anxiety Disorders	group	Mental Disorders	Mental or Behavioral Dysfunction	840	163	2009	2017
SLC18A2	Anxiety	disease	Behavior and Behavior Mechanisms	Mental or Behavioral Dysfunction	1048	287	2004	2016
SLC18A2	Anxiety Disorders	group	Mental Disorders	Mental or Behavioral Dysfunction	840	163	2004	2016
SLC18A2	Unipolar Depression	disease	Mental Disorders	Mental or Behavioral Dysfunction	641	225	2014	2017
SLC18A2	Major Depressive Disorder	disease	Mental Disorders	Mental or Behavioral Dysfunction	1236	1451	2014	2017
SETD1A	Autism Spectrum Disorders	disease	Mental Disorders	Mental or Behavioral Dysfunction	1071	331	2016	2019
SETD1A	Neurodevelopmental Disorders	group	Mental Disorders	Mental or Behavioral Dysfunction	535	14	2016	2019
MED13L	Developmental Disabilities	group	Mental Disorders	Mental or Behavioral Dysfunction	355	19	2017	2019
MED13L	Developmental delay (disorder)	phenotype	Mental Disorders	Mental or Behavioral Dysfunction	584	68	2017	2019
ASAP1	Post-Traumatic Stress Disorder	disease	Mental Disorders	Mental or Behavioral Dysfunction	418	117	2017	2017
CAST	Alcohol Use Disorder	disease	Chemically-Induced Disorders; Mental Disorders	Mental or Behavioral Dysfunction	218	54	2012	2012
CAST	Alexithymia	phenotype	Behavior and Behavior Mechanisms	Mental or Behavioral Dysfunction	39	12	2012	2012
CAST	Anxiety	disease	Behavior and Behavior Mechanisms	Mental or Behavioral Dysfunction	1048	287	2017	2017
CAST	Anxiety Disorders	group	Mental Disorders	Mental or Behavioral Dysfunction	840	163	2017	2017
CAST	Autistic Disorder	disease	Mental Disorders	Mental or Behavioral Dysfunction	1112	395	2019	2019
CAST	Cannabis Abuse	disease	Chemically-Induced Disorders; Mental Disorders	Mental or Behavioral Dysfunction	19	8	2017	2017
CAST	Cognition Disorders	group	Mental Disorders	Mental or Behavioral Dysfunction	607	47	2018	2018
CAST	Impaired cognition	disease	Mental Disorders	Mental or Behavioral Dysfunction	1630	348	2018	2018
CAST	Aggressive reaction	phenotype	Mental Disorders; Behavior and Behavior Mechanisms	Mental or Behavioral Dysfunction	10	0	2016	2016
CTNND1	Mental Depression	disease	Behavior and Behavior Mechanisms	Mental or Behavioral Dysfunction	1478	271	2019	2019
CTNND1	Depressive disorder	disease	Mental Disorders	Mental or Behavioral Dysfunction	1719	297	2019	2019
CTNND1	Drug abuse	group	Chemically-Induced Disorders; Mental Disorders	Mental or Behavioral Dysfunction	405	39	2020	2020
CTNND1	Dysarthria	disease	Pathological Conditions, Signs and Symptoms; Nervous System Diseases	Mental or Behavioral Dysfunction	487	54	2019	2019
CTNND1	Cancerophobia	disease	Mental Disorders	Mental or Behavioral Dysfunction	17	0	2020	2020
CTNND1	Speech Delay	disease	Pathological Conditions, Signs and Symptoms; Nervous System Diseases	Mental or Behavioral Dysfunction	58	11	2019	2019
CTNND1	Depressed mood	phenotype	Behavior and Behavior Mechanisms	Mental or Behavioral Dysfunction	1461	269	2019	2019
CTNND1	Attention deficit hyperactivity disorder	disease	Mental Disorders	Mental or Behavioral Dysfunction	842	420	2018	2018
FUS	Alcohol Use Disorder	disease	Chemically-Induced Disorders; Mental Disorders	Mental or Behavioral Dysfunction	218	54	2017	2017
FUS	Mental Retardation	disease	Pathological Conditions, Signs and Symptoms; Congenital, Hereditary, and Neonatal Diseases and Abnormalities; Nervous System Diseases; Mental Disorders; Behavior and Behavior Mechanisms	Mental or Behavioral Dysfunction	505	98	2012	2012
FUS	Post-Traumatic Stress Disorder	disease	Mental Disorders	Mental or Behavioral Dysfunction	418	117	2017	2017
FUS	Unipolar Depression	disease	Mental Disorders	Mental or Behavioral Dysfunction	641	225	2017	2017
FUS	Memory impairment	phenotype	Pathological Conditions, Signs and Symptoms; Nervous System Diseases; Behavior and Behavior Mechanisms	Mental or Behavioral Dysfunction	763	48	2019	2019
FUS	Semantic Dementia	disease	Nutritional and Metabolic Diseases; Nervous System Diseases; Mental Disorders	Mental or Behavioral Dysfunction	20	4	2017	2017
FUS	Hyperactive behavior	phenotype	Pathological Conditions, Signs and Symptoms; Nervous System Diseases	Mental or Behavioral Dysfunction	1263	112	2017	2017
FUS	Primary Progressive Nonfluent Aphasia	disease	Pathological Conditions, Signs and Symptoms; Nutritional and Metabolic Diseases; Nervous System Diseases; Mental Disorders	Mental or Behavioral Dysfunction	21	13	2017	2017
FUS	Major Depressive Disorder	disease	Mental Disorders	Mental or Behavioral Dysfunction	1236	1451	2017	2017
FUS	Intellectual Disability	group	Pathological Conditions, Signs and Symptoms; Nervous System Diseases; Mental Disorders; Behavior and Behavior Mechanisms	Mental or Behavioral Dysfunction	2165	159	2012	2012
HPX	Alcohol abuse	disease	Chemically-Induced Disorders; Mental Disorders	Mental or Behavioral Dysfunction	156	24	2019	2019
HPX	Impaired cognition	disease	Mental Disorders	Mental or Behavioral Dysfunction	1630	348	2019	2019
HPX	Mood Disorders	group	Mental Disorders	Mental or Behavioral Dysfunction	580	308	2018	2018
LGALS3BP	Mental Depression	disease	Behavior and Behavior Mechanisms	Mental or Behavioral Dysfunction	1478	271	2019	2019
LGALS3BP	Depressive disorder	disease	Mental Disorders	Mental or Behavioral Dysfunction	1719	297	2019	2019
LGALS3BP	Depressed mood	phenotype	Behavior and Behavior Mechanisms	Mental or Behavioral Dysfunction	1461	269	2019	2019
MAOB	Anxiety	disease	Behavior and Behavior Mechanisms	Mental or Behavioral Dysfunction	1048	287	2017	2017
MAOB	Anxiety Disorders	group	Mental Disorders	Mental or Behavioral Dysfunction	840	163	2017	2017
MAOB	Cognition Disorders	group	Mental Disorders	Mental or Behavioral Dysfunction	607	47	2019	2019
MAOB	Delusions	disease	Behavior and Behavior Mechanisms	Mental or Behavioral Dysfunction	62	15	2012	2012
MAOB	Drug abuse	group	Chemically-Induced Disorders; Mental Disorders	Mental or Behavioral Dysfunction	405	39	2008	2008
MAOB	Hallucinations	disease	Pathological Conditions, Signs and Symptoms; Nervous System Diseases; Behavior and Behavior Mechanisms	Mental or Behavioral Dysfunction	178	18	2012	2012
MAOB	Mental Retardation	disease	Pathological Conditions, Signs and Symptoms; Congenital, Hereditary, and Neonatal Diseases and Abnormalities; Nervous System Diseases; Mental Disorders; Behavior and Behavior Mechanisms	Mental or Behavioral Dysfunction	505	98	1996	1996
MAOB	Oppositional Defiant Disorder	disease	Mental Disorders	Mental or Behavioral Dysfunction	27	9	2008	2008
MAOB	Gambling, Pathological	disease	Mental Disorders; Behavior and Behavior Mechanisms	Mental or Behavioral Dysfunction	26	9	2000	2000
MAOB	Psychotic Disorders	group	Mental Disorders	Mental or Behavioral Dysfunction	560	179	2014	2014
MAOB	Paranoid Schizophrenia	disease	Mental Disorders	Mental or Behavioral Dysfunction	53	23	1996	1996
MAOB	Addictive Behavior	phenotype	Behavior and Behavior Mechanisms	Mental or Behavioral Dysfunction	332	56	2005	2005
MAOB	Conduct Disorder	disease	Mental Disorders	Mental or Behavioral Dysfunction	34	18	2016	2016
MAOB	Memory impairment	phenotype	Pathological Conditions, Signs and Symptoms; Nervous System Diseases; Behavior and Behavior Mechanisms	Mental or Behavioral Dysfunction	763	48	2018	2018
MAOB	Age-related cognitive decline	disease	Mental Disorders	Mental or Behavioral Dysfunction	24	3	2018	2018
MAOB	Drug usage	phenotype	Chemically-Induced Disorders; Mental Disorders	Mental or Behavioral Dysfunction	170	21	2016	2016
MAOB	Hyperactive behavior	phenotype	Pathological Conditions, Signs and Symptoms; Nervous System Diseases	Mental or Behavioral Dysfunction	1263	112	2017	2017
MAOB	Developmental delay (disorder)	phenotype	Mental Disorders	Mental or Behavioral Dysfunction	584	68	2010	2010
MAOB	Delinquent behavior	phenotype	Behavior and Behavior Mechanisms	Mental or Behavioral Dysfunction	17	2	2016	2016
MAOB	Substance abuse problem	disease	Chemically-Induced Disorders; Mental Disorders	Mental or Behavioral Dysfunction	185	20	2006	2006
MAOB	Intellectual Disability	group	Pathological Conditions, Signs and Symptoms; Nervous System Diseases; Mental Disorders; Behavior and Behavior Mechanisms	Mental or Behavioral Dysfunction	2165	159	1996	1996
NPHP1	Mental Retardation	disease	Pathological Conditions, Signs and Symptoms; Congenital, Hereditary, and Neonatal Diseases and Abnormalities; Nervous System Diseases; Mental Disorders; Behavior and Behavior Mechanisms	Mental or Behavioral Dysfunction	505	98	2007	2007
P4HB	Anxiety	disease	Behavior and Behavior Mechanisms	Mental or Behavioral Dysfunction	1048	287	2017	2017
P4HB	Anxiety Disorders	group	Mental Disorders	Mental or Behavioral Dysfunction	840	163	2017	2017
P4HB	Delusions	disease	Behavior and Behavior Mechanisms	Mental or Behavioral Dysfunction	62	15	2017	2017
P4HB	Presenile dementia	disease	Nervous System Diseases; Mental Disorders	Mental or Behavioral Dysfunction	718	159	2019	2019
P4HB	Schizophrenia	disease	Mental Disorders	Mental or Behavioral Dysfunction	2872	2897	2017	2017
P4HB	Anhedonia	disease	Pathological Conditions, Signs and Symptoms; Nervous System Diseases; Behavior and Behavior Mechanisms	Mental or Behavioral Dysfunction	93	7	2003	2003
P4HB	Mental deterioration	phenotype	Mental Disorders	Mental or Behavioral Dysfunction	508	121	2019	2019
P4HB	Speech Delay	disease	Pathological Conditions, Signs and Symptoms; Nervous System Diseases	Mental or Behavioral Dysfunction	58	11	2019	2019
P4HB	Impaired cognition	disease	Mental Disorders	Mental or Behavioral Dysfunction	1630	348	2019	2019
P4HB	Dementia	disease	Nervous System Diseases; Mental Disorders	Mental or Behavioral Dysfunction	816	176	2019	2019
SERPINA5	Anxiety	disease	Behavior and Behavior Mechanisms	Mental or Behavioral Dysfunction	1048	287	2018	2018
SERPINA5	Anxiety Disorders	group	Mental Disorders	Mental or Behavioral Dysfunction	840	163	2018	2018
SERPINA5	Presenile dementia	disease	Nervous System Diseases; Mental Disorders	Mental or Behavioral Dysfunction	718	159	2018	2018
SERPINA5	Mental Depression	disease	Behavior and Behavior Mechanisms	Mental or Behavioral Dysfunction	1478	271	2019	2019
SERPINA5	Depressive disorder	disease	Mental Disorders	Mental or Behavioral Dysfunction	1719	297	2019	2019
SERPINA5	Psychotic Disorders	group	Mental Disorders	Mental or Behavioral Dysfunction	560	179	2015	2015
SERPINA5	Schizophrenia	disease	Mental Disorders	Mental or Behavioral Dysfunction	2872	2897	2019	2019
SERPINA5	Depressed mood	phenotype	Behavior and Behavior Mechanisms	Mental or Behavioral Dysfunction	1461	269	2019	2019
SERPINA5	Nonorganic psychosis	disease	Mental Disorders	Mental or Behavioral Dysfunction	376	98	2015	2015
SERPINA5	Dementia	disease	Nervous System Diseases; Mental Disorders	Mental or Behavioral Dysfunction	816	176	2018	2018
SERPINA5	Autism Spectrum Disorders	disease	Mental Disorders	Mental or Behavioral Dysfunction	1071	331	2018	2018
PYCR1	Psychotic Disorders	group	Mental Disorders	Mental or Behavioral Dysfunction	560	179	2018	2018
PYCR1	Severe intellectual disability	disease	Pathological Conditions, Signs and Symptoms; Nervous System Diseases; Mental Disorders; Behavior and Behavior Mechanisms	Mental or Behavioral Dysfunction	429	74	2011	2011
PYCR1	Nonorganic psychosis	disease	Mental Disorders	Mental or Behavioral Dysfunction	376	98	2018	2018
RAB2A	Autism Spectrum Disorders	disease	Mental Disorders	Mental or Behavioral Dysfunction	1071	331	2016	2016
RGS7	Mental Depression	disease	Behavior and Behavior Mechanisms	Mental or Behavioral Dysfunction	1478	271	2019	2019
RGS7	Depressive disorder	disease	Mental Disorders	Mental or Behavioral Dysfunction	1719	297	2019	2019
RGS7	Panic Disorder	disease	Mental Disorders	Mental or Behavioral Dysfunction	175	101	2009	2009
RGS7	Depressed mood	phenotype	Behavior and Behavior Mechanisms	Mental or Behavioral Dysfunction	1461	269	2019	2019
CLEC11A	Memory impairment	phenotype	Pathological Conditions, Signs and Symptoms; Nervous System Diseases; Behavior and Behavior Mechanisms	Mental or Behavioral Dysfunction	763	48	2018	2018
SCN9A	Borderline Personality Disorder	disease	Mental Disorders	Mental or Behavioral Dysfunction	221	82	2008	2008
SCN9A	Somatoform Disorder	group	Mental Disorders	Mental or Behavioral Dysfunction	2	0	2008	2008
SIM1	Mental Depression	disease	Behavior and Behavior Mechanisms	Mental or Behavioral Dysfunction	1478	271	2020	2020
SIM1	Depressive disorder	disease	Mental Disorders	Mental or Behavioral Dysfunction	1719	297	2020	2020
SIM1	Language Disorders	group	Pathological Conditions, Signs and Symptoms; Nervous System Diseases	Mental or Behavioral Dysfunction	94	25	2014	2014
SIM1	Abnormal behavior	phenotype	Behavior and Behavior Mechanisms	Mental or Behavioral Dysfunction	910	121	2015	2015
SIM1	Depressed mood	phenotype	Behavior and Behavior Mechanisms	Mental or Behavioral Dysfunction	1461	269	2020	2020
SIM1	Intellectual Disability	group	Pathological Conditions, Signs and Symptoms; Nervous System Diseases; Mental Disorders; Behavior and Behavior Mechanisms	Mental or Behavioral Dysfunction	2165	159	2013	2013
SLC6A2	Agoraphobia	disease	Mental Disorders	Mental or Behavioral Dysfunction	29	11	2005	2005
SLC6A2	Anxiety	disease	Behavior and Behavior Mechanisms	Mental or Behavioral Dysfunction	1048	287	2009	2009
SLC6A2	Borderline Personality Disorder	disease	Mental Disorders	Mental or Behavioral Dysfunction	221	82	2007	2007
SLC6A2	Heroin Dependence	disease	Chemically-Induced Disorders; Mental Disorders	Mental or Behavioral Dysfunction	100	110	2011	2011
SLC6A2	Melancholia	disease	Mental Disorders	Mental or Behavioral Dysfunction	51	8	2010	2010
SLC6A2	Phobia, Social	disease	Mental Disorders	Mental or Behavioral Dysfunction	33	8	2004	2004
SLC6A2	Addictive Behavior	phenotype	Behavior and Behavior Mechanisms	Mental or Behavioral Dysfunction	332	56	2020	2020
SLC6A2	Panic disorder without agoraphobia	disease	Mental Disorders	Mental or Behavioral Dysfunction	3	2	2005	2005
SLC6A2	Phobic anxiety disorder	disease	Mental Disorders	Mental or Behavioral Dysfunction	31	7	2009	2009
SLC6A2	Pervasive Development Disorder	group	Mental Disorders	Mental or Behavioral Dysfunction	328	49	2014	2014
SLC6A2	Adult attention deficit hyperactivity disorder	disease	Mental Disorders	Mental or Behavioral Dysfunction	20	6	2019	2019
SLC6A2	Autism Spectrum Disorders	disease	Mental Disorders	Mental or Behavioral Dysfunction	1071	331	2014	2014
SLC18A2	Mental disorders	group	Mental Disorders	Mental or Behavioral Dysfunction	789	149	2017	2017
SLC18A2	Borderline Personality Disorder	disease	Mental Disorders	Mental or Behavioral Dysfunction	221	82	2006	2006
SLC18A2	Drug abuse	group	Chemically-Induced Disorders; Mental Disorders	Mental or Behavioral Dysfunction	405	39	2011	2011
SLC18A2	Nicotine Dependence	disease	Chemically-Induced Disorders; Mental Disorders	Mental or Behavioral Dysfunction	170	178	2005	2005
SLC18A2	Psychotic Disorders	group	Mental Disorders	Mental or Behavioral Dysfunction	560	179	2013	2013
SLC18A2	Substance Dependence	disease	Chemically-Induced Disorders; Mental Disorders	Mental or Behavioral Dysfunction	156	19	2005	2005
SLC18A2	Addictive Behavior	phenotype	Behavior and Behavior Mechanisms	Mental or Behavioral Dysfunction	332	56	2011	2011
SLC18A2	Abnormal behavior	phenotype	Behavior and Behavior Mechanisms	Mental or Behavioral Dysfunction	910	121	2017	2017
SLC18A2	Hyperactive behavior	phenotype	Pathological Conditions, Signs and Symptoms; Nervous System Diseases	Mental or Behavioral Dysfunction	1263	112	2018	2018
SLC18A2	Opiate Addiction	disease	Chemically-Induced Disorders; Mental Disorders	Mental or Behavioral Dysfunction	81	46	2019	2019
SLC18A2	Mood Disorders	group	Mental Disorders	Mental or Behavioral Dysfunction	580	308	2003	2003
SLC18A2	Substance abuse problem	disease	Chemically-Induced Disorders; Mental Disorders	Mental or Behavioral Dysfunction	185	20	2000	2000
SLC18A2	Depression, psychotic	disease	Nervous System Diseases; Mental Disorders; Behavior and Behavior Mechanisms	Mental or Behavioral Dysfunction	11	2	1995	1995
SLC18A2	Attention deficit hyperactivity disorder	disease	Mental Disorders	Mental or Behavioral Dysfunction	842	420	2018	2018
SLC18A2	Drug Dependence	group	Chemically-Induced Disorders; Mental Disorders	Mental or Behavioral Dysfunction	248	31	2004	2004
NR1H2	Anxiety	disease	Behavior and Behavior Mechanisms	Mental or Behavioral Dysfunction	1048	287	2012	2012
NR1H2	Anxiety Disorders	group	Mental Disorders	Mental or Behavioral Dysfunction	840	163	2012	2012
NR1H2	Presenile dementia	disease	Nervous System Diseases; Mental Disorders	Mental or Behavioral Dysfunction	718	159	2017	2017
NR1H2	Unipolar Depression	disease	Mental Disorders	Mental or Behavioral Dysfunction	641	225	2018	2018
NR1H2	Impaired cognition	disease	Mental Disorders	Mental or Behavioral Dysfunction	1630	348	2018	2018
NR1H2	Dementia	disease	Nervous System Diseases; Mental Disorders	Mental or Behavioral Dysfunction	816	176	2017	2017
NR1H2	Major Depressive Disorder	disease	Mental Disorders	Mental or Behavioral Dysfunction	1236	1451	2018	2018
NR1H2	Neurodevelopmental Disorders	group	Mental Disorders	Mental or Behavioral Dysfunction	535	14	2002	2002
CYTH1	Autistic Disorder	disease	Mental Disorders	Mental or Behavioral Dysfunction	1112	395	2019	2019
CYTH1	Intellectual Disability	group	Pathological Conditions, Signs and Symptoms; Nervous System Diseases; Mental Disorders; Behavior and Behavior Mechanisms	Mental or Behavioral Dysfunction	2165	159	2019	2019
EEF1E1	Mental Depression	disease	Behavior and Behavior Mechanisms	Mental or Behavioral Dysfunction	1478	271	2018	2018
EEF1E1	Depressive disorder	disease	Mental Disorders	Mental or Behavioral Dysfunction	1719	297	2018	2018
EEF1E1	Drug usage	phenotype	Chemically-Induced Disorders; Mental Disorders	Mental or Behavioral Dysfunction	170	21	2018	2018
EEF1E1	Depressed mood	phenotype	Behavior and Behavior Mechanisms	Mental or Behavioral Dysfunction	1461	269	2018	2018
SETD1A	Cognition Disorders	group	Mental Disorders	Mental or Behavioral Dysfunction	607	47	2019	2019
SETD1A	Obsessive-Compulsive Disorder	disease	Mental Disorders	Mental or Behavioral Dysfunction	175	112	2019	2019
SETD1A	Impaired cognition	disease	Mental Disorders	Mental or Behavioral Dysfunction	1630	348	2019	2019
RNF40	Autistic Disorder	disease	Mental Disorders	Mental or Behavioral Dysfunction	1112	395	2012	2012
RNF40	Schizophrenia	disease	Mental Disorders	Mental or Behavioral Dysfunction	2872	2897	2012	2012
TRIM3	Schizophrenia	disease	Mental Disorders	Mental or Behavioral Dysfunction	2872	2897	2009	2009
ATF5	Mental disorders	group	Mental Disorders	Mental or Behavioral Dysfunction	789	149	2017	2017
ATF5	Abnormal behavior	phenotype	Behavior and Behavior Mechanisms	Mental or Behavioral Dysfunction	910	121	2017	2017
MED13L	Cognition Disorders	group	Mental Disorders	Mental or Behavioral Dysfunction	607	47	2014	2014
MED13L	Language Disorders	group	Pathological Conditions, Signs and Symptoms; Nervous System Diseases	Mental or Behavioral Dysfunction	94	25	2015	2015
MED13L	Severe intellectual disability	disease	Pathological Conditions, Signs and Symptoms; Nervous System Diseases; Mental Disorders; Behavior and Behavior Mechanisms	Mental or Behavioral Dysfunction	429	74	2018	2018
MED13L	Speech Delay	disease	Pathological Conditions, Signs and Symptoms; Nervous System Diseases	Mental or Behavioral Dysfunction	58	11	2017	2017
AGO2	Autistic Disorder	disease	Mental Disorders	Mental or Behavioral Dysfunction	1112	395	2002	2002
AGO2	Mental disorders	group	Mental Disorders	Mental or Behavioral Dysfunction	789	149	2016	2016
AGO2	Schizophrenia	disease	Mental Disorders	Mental or Behavioral Dysfunction	2872	2897	1993	1993
AGO2	Post-Traumatic Stress Disorder	disease	Mental Disorders	Mental or Behavioral Dysfunction	418	117	2017	2017
AGO2	Depression, Postpartum	disease	Female Urogenital Diseases and Pregnancy Complications; Mental Disorders	Mental or Behavioral Dysfunction	54	6	2019	2019
AGO2	Abnormal behavior	phenotype	Behavior and Behavior Mechanisms	Mental or Behavioral Dysfunction	910	121	2016	2016
AGO2	Diagnosis, Psychiatric	disease	Mental Disorders	Mental or Behavioral Dysfunction	46	1	2016	2016
AGO2	Mood Disorders	group	Mental Disorders	Mental or Behavioral Dysfunction	580	308	1993	1993
ASAP1	Psychotic Disorders	group	Mental Disorders	Mental or Behavioral Dysfunction	560	179	2019	2019
HSD17B12	Mental disorders	group	Mental Disorders	Mental or Behavioral Dysfunction	789	149	2019	2019
HSD17B12	Schizophrenia	disease	Mental Disorders	Mental or Behavioral Dysfunction	2872	2897	2019	2019
HSD17B12	Abnormal behavior	phenotype	Behavior and Behavior Mechanisms	Mental or Behavioral Dysfunction	910	121	2019	2019
HSD17B12	Intellectual Disability	group	Pathological Conditions, Signs and Symptoms; Nervous System Diseases; Mental Disorders; Behavior and Behavior Mechanisms	Mental or Behavioral Dysfunction	2165	159	2019	2019
IMMP2L	Behavior Disorders	group	Mental Disorders	Mental or Behavioral Dysfunction	77	4	2018	2018
IMMP2L	Abnormal behavior	phenotype	Behavior and Behavior Mechanisms	Mental or Behavioral Dysfunction	910	121	2018	2018
IMMP2L	Alzheimer Disease, Late Onset	disease	Nervous System Diseases; Mental Disorders	Mental or Behavioral Dysfunction	385	243	2012	2012
IMMP2L	Neurodevelopmental Disorders	group	Mental Disorders	Mental or Behavioral Dysfunction	535	14	2018	2018
MCHR2	Atypical depressive disorder	disease	Mental Disorders	Mental or Behavioral Dysfunction	7	2	2015	2015
MCHR2	MAJOR AFFECTIVE DISORDER 2	disease	Congenital, Hereditary, and Neonatal Diseases and Abnormalities; Mental Disorders	Mental or Behavioral Dysfunction	185	34	2010	2010
MCHR2	MAJOR AFFECTIVE DISORDER 1	disease	Mental Disorders	Mental or Behavioral Dysfunction	161	34	2010	2010
MCHR2	MAJOR AFFECTIVE DISORDER 4	disease	Mental Disorders	Mental or Behavioral Dysfunction	160	34	2010	2010
MCHR2	MAJOR AFFECTIVE DISORDER 6	disease	Mental Disorders	Mental or Behavioral Dysfunction	160	34	2010	2010
MCHR2	MAJOR AFFECTIVE DISORDER 7	disease	Mental Disorders	Mental or Behavioral Dysfunction	127	8	2010	2010
MCHR2	MAJOR AFFECTIVE DISORDER 8	disease	Mental Disorders	Mental or Behavioral Dysfunction	126	8	2010	2010
MCHR2	MAJOR AFFECTIVE DISORDER 9	disease	Mental Disorders	Mental or Behavioral Dysfunction	126	8	2010	2010
RERG	Hyperactive behavior	phenotype	Pathological Conditions, Signs and Symptoms; Nervous System Diseases	Mental or Behavioral Dysfunction	1263	112	2017	2017
MIPOL1	Developmental Disabilities	group	Mental Disorders	Mental or Behavioral Dysfunction	355	19	2009	2009
RSPO1	Anorexia Nervosa	disease	Mental Disorders	Mental or Behavioral Dysfunction	202	72	2017	2017
RSPO1	Mental Depression	disease	Behavior and Behavior Mechanisms	Mental or Behavioral Dysfunction	1478	271	2020	2020
RSPO1	Depressive disorder	disease	Mental Disorders	Mental or Behavioral Dysfunction	1719	297	2020	2020
RSPO1	Depressed mood	phenotype	Behavior and Behavior Mechanisms	Mental or Behavioral Dysfunction	1461	269	2020	2020
TRIM72	Memory impairment	phenotype	Pathological Conditions, Signs and Symptoms; Nervous System Diseases; Behavior and Behavior Mechanisms	Mental or Behavioral Dysfunction	763	48	2019	2019
SLC2A1	Intellectual Disability	group	Pathological Conditions, Signs and Symptoms; Nervous System Diseases; Mental Disorders; Behavior and Behavior Mechanisms	Mental or Behavioral Dysfunction	2165	159	2010	2017
POMC	Depressive disorder	disease	Mental Disorders	Mental or Behavioral Dysfunction	1719	297	2003	2020
SCN1A	Autism Spectrum Disorders	disease	Mental Disorders	Mental or Behavioral Dysfunction	1071	331	2011	2018
GLO1	Depressive disorder	disease	Mental Disorders	Mental or Behavioral Dysfunction	1719	297	2005	2019
POMC	Bipolar Disorder	disease	Mental Disorders	Mental or Behavioral Dysfunction	1183	839	1985	2019
ADCY8	Mood Disorders	group	Mental Disorders	Mental or Behavioral Dysfunction	580	308	2009	2013
MMP2	Alcohol abuse	disease	Chemically-Induced Disorders; Mental Disorders	Mental or Behavioral Dysfunction	156	24	2007	2014
SLC25A4	Bipolar Disorder	disease	Mental Disorders	Mental or Behavioral Dysfunction	1183	839	2003	2018
SCN1A	Intellectual Disability	group	Pathological Conditions, Signs and Symptoms; Nervous System Diseases; Mental Disorders; Behavior and Behavior Mechanisms	Mental or Behavioral Dysfunction	2165	159	2012	2017
BCKDK	Intellectual Disability	group	Pathological Conditions, Signs and Symptoms; Nervous System Diseases; Mental Disorders; Behavior and Behavior Mechanisms	Mental or Behavioral Dysfunction	2165	159	2012	2014
POMC	Alcoholic Intoxication, Chronic	disease	Chemically-Induced Disorders; Mental Disorders	Mental or Behavioral Dysfunction	577	441	1989	2019
POMC	Mental Depression	disease	Behavior and Behavior Mechanisms	Mental or Behavioral Dysfunction	1478	271	2003	2020
KIFBP	Intellectual Disability	group	Pathological Conditions, Signs and Symptoms; Nervous System Diseases; Mental Disorders; Behavior and Behavior Mechanisms	Mental or Behavioral Dysfunction	2165	159	2005	2005
GAD2	Schizophrenia	disease	Mental Disorders	Mental or Behavioral Dysfunction	2872	2897	2004	2017
GRIK3	Schizophrenia	disease	Mental Disorders	Mental or Behavioral Dysfunction	2872	2897	2002	2010
GLO1	Autistic Disorder	disease	Mental Disorders	Mental or Behavioral Dysfunction	1112	395	2004	2014
GLO1	Anxiety Disorders	group	Mental Disorders	Mental or Behavioral Dysfunction	840	163	2006	2019
HK1	Schizophrenia	disease	Mental Disorders	Mental or Behavioral Dysfunction	2872	2897	2009	2019
POMC	Autistic Disorder	disease	Mental Disorders	Mental or Behavioral Dysfunction	1112	395	1994	2019
POMC	Unipolar Depression	disease	Mental Disorders	Mental or Behavioral Dysfunction	641	225	2005	2018
NRN1	Schizophrenia	disease	Mental Disorders	Mental or Behavioral Dysfunction	2872	2897	2010	2017
DAB1	Autistic Disorder	disease	Mental Disorders	Mental or Behavioral Dysfunction	1112	395	2005	2016
GAD2	Alcoholic Intoxication, Chronic	disease	Chemically-Induced Disorders; Mental Disorders	Mental or Behavioral Dysfunction	577	441	2006	2009
GAD2	Major Depressive Disorder	disease	Mental Disorders	Mental or Behavioral Dysfunction	1236	1451	2005	2018
GLO1	Mental Depression	disease	Behavior and Behavior Mechanisms	Mental or Behavioral Dysfunction	1478	271	2005	2019
GLO1	Schizophrenia	disease	Mental Disorders	Mental or Behavioral Dysfunction	2872	2897	2010	2018
SCN1A	Neurodevelopmental Disorders	group	Mental Disorders	Mental or Behavioral Dysfunction	535	14	2016	2019
SLC2A1	Developmental delay (disorder)	phenotype	Mental Disorders	Mental or Behavioral Dysfunction	584	68	2000	2019
ADCY8	Bipolar Disorder	disease	Mental Disorders	Mental or Behavioral Dysfunction	1183	839	2008	2009
CTNND2	Schizophrenia	disease	Mental Disorders	Mental or Behavioral Dysfunction	2872	2897	2009	2014
GAD2	Mood Disorders	group	Mental Disorders	Mental or Behavioral Dysfunction	580	308	2009	2016
GRIK3	Alcoholic Intoxication, Chronic	disease	Chemically-Induced Disorders; Mental Disorders	Mental or Behavioral Dysfunction	577	441	2006	2013
KCNQ3	Bipolar Disorder	disease	Mental Disorders	Mental or Behavioral Dysfunction	1183	839	2010	2015
STK39	Autistic Disorder	disease	Mental Disorders	Mental or Behavioral Dysfunction	1112	395	2008	2017
ADCY8	Mental Depression	disease	Behavior and Behavior Mechanisms	Mental or Behavioral Dysfunction	1478	271	2013	2013
ADCY8	Depressive disorder	disease	Mental Disorders	Mental or Behavioral Dysfunction	1719	297	2013	2013
CTNND2	Unipolar Depression	disease	Mental Disorders	Mental or Behavioral Dysfunction	641	225	2014	2014
CTNND2	Major Depressive Disorder	disease	Mental Disorders	Mental or Behavioral Dysfunction	1236	1451	2014	2014
GLO1	Bipolar Disorder	disease	Mental Disorders	Mental or Behavioral Dysfunction	1183	839	2008	2008
GRIK3	Bipolar Disorder	disease	Mental Disorders	Mental or Behavioral Dysfunction	1183	839	2007	2007
GRIK3	Mental Depression	disease	Behavior and Behavior Mechanisms	Mental or Behavioral Dysfunction	1478	271	2010	2010
GRIK3	Depressive disorder	disease	Mental Disorders	Mental or Behavioral Dysfunction	1719	297	2010	2010
GRIK3	Psychotic Disorders	group	Mental Disorders	Mental or Behavioral Dysfunction	560	179	2009	2009
GRIK3	Bipolar I disorder	disease	Mental Disorders	Mental or Behavioral Dysfunction	83	46	2007	2007
KCNQ3	Schizophrenia	disease	Mental Disorders	Mental or Behavioral Dysfunction	2872	2897	2008	2008
POMC	Mental disorders	group	Mental Disorders	Mental or Behavioral Dysfunction	789	149	2007	2019
POMC	Endogenous depression	disease	Mental Disorders	Mental or Behavioral Dysfunction	53	0	2008	2018
POMC	Heroin Dependence	disease	Chemically-Induced Disorders; Mental Disorders	Mental or Behavioral Dysfunction	100	110	2008	2019
POMC	Melancholia	disease	Mental Disorders	Mental or Behavioral Dysfunction	51	8	2008	2018
POMC	Substance Withdrawal Syndrome	disease	Chemically-Induced Disorders; Mental Disorders	Mental or Behavioral Dysfunction	80	5	1979	2011
POMC	Alcohol abuse	disease	Chemically-Induced Disorders; Mental Disorders	Mental or Behavioral Dysfunction	156	24	2003	2005
POMC	Sleep Disorders	group	Pathological Conditions, Signs and Symptoms; Nervous System Diseases; Mental Disorders	Mental or Behavioral Dysfunction	360	38	2008	2019
POU3F1	Unipolar Depression	disease	Mental Disorders	Mental or Behavioral Dysfunction	641	225	2005	2005
POU3F1	Major Depressive Disorder	disease	Mental Disorders	Mental or Behavioral Dysfunction	1236	1451	2005	2005
WWOX	Presenile dementia	disease	Nervous System Diseases; Mental Disorders	Mental or Behavioral Dysfunction	718	159	2019	2019
KAT8	Schizophrenia	disease	Mental Disorders	Mental or Behavioral Dysfunction	2872	2897	2014	2014
KAT8	Intellectual Disability	group	Pathological Conditions, Signs and Symptoms; Nervous System Diseases; Mental Disorders; Behavior and Behavior Mechanisms	Mental or Behavioral Dysfunction	2165	159	2020	2020
ADCY8	Substance Withdrawal Syndrome	disease	Chemically-Induced Disorders; Mental Disorders	Mental or Behavioral Dysfunction	80	5	2006	2006
TPP1	Presenile dementia	disease	Nervous System Diseases; Mental Disorders	Mental or Behavioral Dysfunction	718	159	1999	1999
TPP1	Alzheimer Disease, Late Onset	disease	Nervous System Diseases; Mental Disorders	Mental or Behavioral Dysfunction	385	243	1999	1999
TPP1	Acute Confusional Senile Dementia	disease	Nervous System Diseases; Mental Disorders	Mental or Behavioral Dysfunction	99	0	1999	1999
TPP1	Alzheimer's Disease, Focal Onset	disease	Nervous System Diseases; Mental Disorders	Mental or Behavioral Dysfunction	99	0	1999	1999
TPP1	Intellectual Disability	group	Pathological Conditions, Signs and Symptoms; Nervous System Diseases; Mental Disorders; Behavior and Behavior Mechanisms	Mental or Behavioral Dysfunction	2165	159	2016	2016
GAD2	Bipolar Disorder	disease	Mental Disorders	Mental or Behavioral Dysfunction	1183	839	2005	2005
GAD2	Depression, Bipolar	disease	Mental Disorders	Mental or Behavioral Dysfunction	116	2	2005	2005
GAD2	Cocaine Abuse	disease	Chemically-Induced Disorders; Mental Disorders	Mental or Behavioral Dysfunction	144	3	2012	2012
GAD2	Involutional Depression	disease	Mental Disorders	Mental or Behavioral Dysfunction	25	0	2005	2005
GAD2	Manic Disorder	disease	Mental Disorders	Mental or Behavioral Dysfunction	76	0	2005	2005
GAD2	Cocaine-Related Disorders	group	Chemically-Induced Disorders; Mental Disorders	Mental or Behavioral Dysfunction	121	0	2012	2012
GAD2	Manic	disease	Mental Disorders	Mental or Behavioral Dysfunction	166	8	2005	2005
GAD2	Cocaine Dependence	disease	Chemically-Induced Disorders; Mental Disorders	Mental or Behavioral Dysfunction	199	39	2012	2012
GAD2	Involutional paraphrenia	disease	Mental Disorders	Mental or Behavioral Dysfunction	25	0	2005	2005
GAD2	Psychosis, Involutional	disease	Mental Disorders	Mental or Behavioral Dysfunction	25	0	2005	2005
GLO1	Endogenous depression	disease	Mental Disorders	Mental or Behavioral Dysfunction	53	0	2012	2012
GLO1	Melancholia	disease	Mental Disorders	Mental or Behavioral Dysfunction	51	8	2012	2012
GLO1	Unipolar Depression	disease	Mental Disorders	Mental or Behavioral Dysfunction	641	225	2012	2012
GLO1	Depressive Syndrome	disease	Mental Disorders	Mental or Behavioral Dysfunction	45	3	2012	2012
GLO1	Depression, Neurotic	disease	Mental Disorders	Mental or Behavioral Dysfunction	41	0	2012	2012
GLO1	Anxiety States, Neurotic	disease	Mental Disorders	Mental or Behavioral Dysfunction	44	0	2012	2012
GLO1	Anxiety neurosis (finding)	disease	Mental Disorders	Mental or Behavioral Dysfunction	75	5	2012	2012
HK1	Intellectual Disability	group	Pathological Conditions, Signs and Symptoms; Nervous System Diseases; Mental Disorders; Behavior and Behavior Mechanisms	Mental or Behavioral Dysfunction	2165	159	2017	2017
LNPEP	Memory Disorders	disease	Pathological Conditions, Signs and Symptoms; Nervous System Diseases; Behavior and Behavior Mechanisms	Mental or Behavioral Dysfunction	62	0	2001	2001
LNPEP	Memory impairment	phenotype	Pathological Conditions, Signs and Symptoms; Nervous System Diseases; Behavior and Behavior Mechanisms	Mental or Behavioral Dysfunction	763	48	2001	2001
LNPEP	Age-Related Memory Disorders	group	Pathological Conditions, Signs and Symptoms; Nervous System Diseases; Behavior and Behavior Mechanisms	Mental or Behavioral Dysfunction	43	0	2001	2001
LNPEP	Memory Disorder, Semantic	phenotype	Pathological Conditions, Signs and Symptoms; Nervous System Diseases; Behavior and Behavior Mechanisms	Mental or Behavioral Dysfunction	43	0	2001	2001
LNPEP	Memory Disorder, Spatial	phenotype	Pathological Conditions, Signs and Symptoms; Nervous System Diseases; Behavior and Behavior Mechanisms	Mental or Behavioral Dysfunction	43	0	2001	2001
MMP2	Alcoholic Intoxication, Chronic	disease	Chemically-Induced Disorders; Mental Disorders	Mental or Behavioral Dysfunction	577	441	2007	2007
POMC	Amnesia	disease	Pathological Conditions, Signs and Symptoms; Nervous System Diseases; Mental Disorders; Behavior and Behavior Mechanisms	Mental or Behavioral Dysfunction	173	12	1988	1988
POMC	Behavior Disorders	group	Mental Disorders	Mental or Behavioral Dysfunction	77	4	2007	2007
POMC	Depression, Bipolar	disease	Mental Disorders	Mental or Behavioral Dysfunction	116	2	1988	1998
POMC	Catalepsy	disease	Pathological Conditions, Signs and Symptoms; Nervous System Diseases	Mental or Behavioral Dysfunction	43	0	1984	1986
POMC	Cocaine Abuse	disease	Chemically-Induced Disorders; Mental Disorders	Mental or Behavioral Dysfunction	144	3	2002	2009
POMC	Manic Disorder	disease	Mental Disorders	Mental or Behavioral Dysfunction	76	0	1988	1998
POMC	Depressive Syndrome	disease	Mental Disorders	Mental or Behavioral Dysfunction	45	3	2008	2008
POMC	Hysterical amnesia	phenotype	Pathological Conditions, Signs and Symptoms; Nervous System Diseases; Mental Disorders; Behavior and Behavior Mechanisms	Mental or Behavioral Dysfunction	17	0	1988	1988
POMC	Temporary Amnesia	phenotype	Pathological Conditions, Signs and Symptoms; Nervous System Diseases; Mental Disorders; Behavior and Behavior Mechanisms	Mental or Behavioral Dysfunction	17	0	1988	1988
POMC	Cocaine-Related Disorders	group	Chemically-Induced Disorders; Mental Disorders	Mental or Behavioral Dysfunction	121	0	2002	2009
POMC	Dissociative Amnesia	phenotype	Pathological Conditions, Signs and Symptoms; Nervous System Diseases; Mental Disorders; Behavior and Behavior Mechanisms	Mental or Behavioral Dysfunction	17	0	1988	1988
POMC	Global Amnesia	phenotype	Pathological Conditions, Signs and Symptoms; Nervous System Diseases; Mental Disorders; Behavior and Behavior Mechanisms	Mental or Behavioral Dysfunction	17	0	1988	1988
POMC	Depression, Neurotic	disease	Mental Disorders	Mental or Behavioral Dysfunction	41	0	2008	2008
POMC	Manic	disease	Mental Disorders	Mental or Behavioral Dysfunction	166	8	1988	1998
POMC	Diagnosis, Psychiatric	disease	Mental Disorders	Mental or Behavioral Dysfunction	46	1	2007	2007
POMC	heroin abuse	disease	Chemically-Induced Disorders; Mental Disorders	Mental or Behavioral Dysfunction	22	6	2008	2008
POMC	Cocaine Dependence	disease	Chemically-Induced Disorders; Mental Disorders	Mental or Behavioral Dysfunction	199	39	2002	2009
POMC	Tactile Amnesia	phenotype	Pathological Conditions, Signs and Symptoms; Nervous System Diseases; Mental Disorders; Behavior and Behavior Mechanisms	Mental or Behavioral Dysfunction	17	0	1988	1988
POMC	Amnestic State	phenotype	Pathological Conditions, Signs and Symptoms; Nervous System Diseases; Mental Disorders; Behavior and Behavior Mechanisms	Mental or Behavioral Dysfunction	17	0	1988	1988
POMC	Sleep Wake Disorders	group	Pathological Conditions, Signs and Symptoms; Nervous System Diseases; Mental Disorders	Mental or Behavioral Dysfunction	12	0	2008	2008
POMC	Mental Disorders, Severe	disease	Mental Disorders	Mental or Behavioral Dysfunction	26	1	2007	2007
POMC	Heroin Smoking	disease	Chemically-Induced Disorders; Mental Disorders	Mental or Behavioral Dysfunction	10	0	2008	2008
SCN1A	Profound Mental Retardation	disease	Pathological Conditions, Signs and Symptoms; Nervous System Diseases; Mental Disorders; Behavior and Behavior Mechanisms	Mental or Behavioral Dysfunction	160	3	2017	2017
SCN1A	Mental Retardation, Psychosocial	phenotype	Pathological Conditions, Signs and Symptoms; Nervous System Diseases; Mental Disorders; Behavior and Behavior Mechanisms	Mental or Behavioral Dysfunction	142	2	2017	2017
SCN1A	Mental deficiency	disease	Pathological Conditions, Signs and Symptoms; Nervous System Diseases; Mental Disorders; Behavior and Behavior Mechanisms	Mental or Behavioral Dysfunction	148	0	2017	2017
SLC2A1	Developmental Disabilities	group	Mental Disorders	Mental or Behavioral Dysfunction	355	19	1998	2001
SLC2A1	Profound Mental Retardation	disease	Pathological Conditions, Signs and Symptoms; Nervous System Diseases; Mental Disorders; Behavior and Behavior Mechanisms	Mental or Behavioral Dysfunction	160	3	2011	2011
SLC2A1	Mental Retardation, Psychosocial	phenotype	Pathological Conditions, Signs and Symptoms; Nervous System Diseases; Mental Disorders; Behavior and Behavior Mechanisms	Mental or Behavioral Dysfunction	142	2	2011	2011
SLC2A1	Child Development Deviations	disease	Mental Disorders	Mental or Behavioral Dysfunction	29	0	1998	2001
SLC2A1	Child Development Disorders, Specific	disease	Mental Disorders	Mental or Behavioral Dysfunction	30	0	1998	2001
SLC2A1	Mental deficiency	disease	Pathological Conditions, Signs and Symptoms; Nervous System Diseases; Mental Disorders; Behavior and Behavior Mechanisms	Mental or Behavioral Dysfunction	148	0	2011	2011
SRCAP	Neurodevelopmental Disorders	group	Mental Disorders	Mental or Behavioral Dysfunction	535	14	2017	2017
ASCC3	Profound Mental Retardation	disease	Pathological Conditions, Signs and Symptoms; Nervous System Diseases; Mental Disorders; Behavior and Behavior Mechanisms	Mental or Behavioral Dysfunction	160	3	2011	2011
ASCC3	Mental Retardation, Psychosocial	phenotype	Pathological Conditions, Signs and Symptoms; Nervous System Diseases; Mental Disorders; Behavior and Behavior Mechanisms	Mental or Behavioral Dysfunction	142	2	2011	2011
ASCC3	Mental deficiency	disease	Pathological Conditions, Signs and Symptoms; Nervous System Diseases; Mental Disorders; Behavior and Behavior Mechanisms	Mental or Behavioral Dysfunction	148	0	2011	2011
ASCC3	Intellectual Disability	group	Pathological Conditions, Signs and Symptoms; Nervous System Diseases; Mental Disorders; Behavior and Behavior Mechanisms	Mental or Behavioral Dysfunction	2165	159	2011	2011
KIFBP	Profound Mental Retardation	disease	Pathological Conditions, Signs and Symptoms; Nervous System Diseases; Mental Disorders; Behavior and Behavior Mechanisms	Mental or Behavioral Dysfunction	160	3	2005	2005
KIFBP	Mental Retardation, Psychosocial	phenotype	Pathological Conditions, Signs and Symptoms; Nervous System Diseases; Mental Disorders; Behavior and Behavior Mechanisms	Mental or Behavioral Dysfunction	142	2	2005	2005
KIFBP	Mental deficiency	disease	Pathological Conditions, Signs and Symptoms; Nervous System Diseases; Mental Disorders; Behavior and Behavior Mechanisms	Mental or Behavioral Dysfunction	148	0	2005	2005
WWOX	Alzheimer Disease, Late Onset	disease	Nervous System Diseases; Mental Disorders	Mental or Behavioral Dysfunction	385	243	2019	2019
WWOX	Acute Confusional Senile Dementia	disease	Nervous System Diseases; Mental Disorders	Mental or Behavioral Dysfunction	99	0	2019	2019
WWOX	Alzheimer's Disease, Focal Onset	disease	Nervous System Diseases; Mental Disorders	Mental or Behavioral Dysfunction	99	0	2019	2019
TTC21B	Drug abuse	group	Chemically-Induced Disorders; Mental Disorders	Mental or Behavioral Dysfunction	405	39	2010	2010
TTC21B	Drug habituation	phenotype	Chemically-Induced Disorders; Mental Disorders	Mental or Behavioral Dysfunction	196	19	2010	2010
TTC21B	Drug Use Disorders	group	Chemically-Induced Disorders; Mental Disorders	Mental or Behavioral Dysfunction	121	0	2010	2010
TTC21B	Organic Mental Disorders, Substance-Induced	disease	Chemically-Induced Disorders; Mental Disorders	Mental or Behavioral Dysfunction	115	0	2010	2010
TTC21B	Substance Dependence	disease	Chemically-Induced Disorders; Mental Disorders	Mental or Behavioral Dysfunction	156	19	2010	2010
TTC21B	Substance Use Disorders	group	Chemically-Induced Disorders; Mental Disorders	Mental or Behavioral Dysfunction	218	16	2010	2010
TTC21B	Substance-Related Disorders	group	Chemically-Induced Disorders; Mental Disorders	Mental or Behavioral Dysfunction	128	20	2010	2010
TTC21B	Substance abuse problem	disease	Chemically-Induced Disorders; Mental Disorders	Mental or Behavioral Dysfunction	185	20	2010	2010
TTC21B	Drug Dependence	group	Chemically-Induced Disorders; Mental Disorders	Mental or Behavioral Dysfunction	248	31	2010	2010
KAT8	Autistic Disorder	disease	Mental Disorders	Mental or Behavioral Dysfunction	1112	395	2020	2020
LRRTM3	Autism Spectrum Disorders	disease	Mental Disorders	Mental or Behavioral Dysfunction	1071	331	2010	2010
ZNF713	Autistic Disorder	disease	Mental Disorders	Mental or Behavioral Dysfunction	1112	395	2014	2014
SCN1A	Impaired cognition	disease	Mental Disorders	Mental or Behavioral Dysfunction	1630	348	2001	2019
FADD	Mental Depression	disease	Behavior and Behavior Mechanisms	Mental or Behavioral Dysfunction	1478	271	2018	2018
FADD	Morphine Dependence	disease	Chemically-Induced Disorders; Mental Disorders	Mental or Behavioral Dysfunction	44	0	2011	2011
BCKDK	Autism Spectrum Disorders	disease	Mental Disorders	Mental or Behavioral Dysfunction	1071	331	NA	NA
TRAPPC9	Intellectual Disability	group	Pathological Conditions, Signs and Symptoms; Nervous System Diseases; Mental Disorders; Behavior and Behavior Mechanisms	Mental or Behavioral Dysfunction	2165	159	2009	2018
CTNND2	Intellectual Disability	group	Pathological Conditions, Signs and Symptoms; Nervous System Diseases; Mental Disorders; Behavior and Behavior Mechanisms	Mental or Behavioral Dysfunction	2165	159	2000	2020
SLC2A1	Impaired cognition	disease	Mental Disorders	Mental or Behavioral Dysfunction	1630	348	2014	2019
CTNND2	Autistic Disorder	disease	Mental Disorders	Mental or Behavioral Dysfunction	1112	395	2012	2019
WWOX	Intellectual Disability	group	Pathological Conditions, Signs and Symptoms; Nervous System Diseases; Mental Disorders; Behavior and Behavior Mechanisms	Mental or Behavioral Dysfunction	2165	159	2014	2019
SLC2A1	Depressive disorder	disease	Mental Disorders	Mental or Behavioral Dysfunction	1719	297	2016	2019
BCKDK	Autistic Disorder	disease	Mental Disorders	Mental or Behavioral Dysfunction	1112	395	2012	2016
SLC25A4	MAJOR AFFECTIVE DISORDER 2	disease	Congenital, Hereditary, and Neonatal Diseases and Abnormalities; Mental Disorders	Mental or Behavioral Dysfunction	185	34	2003	2003
SLC25A4	MAJOR AFFECTIVE DISORDER 1	disease	Mental Disorders	Mental or Behavioral Dysfunction	161	34	2003	2003
SLC25A4	MAJOR AFFECTIVE DISORDER 4	disease	Mental Disorders	Mental or Behavioral Dysfunction	160	34	2003	2003
SLC25A4	MAJOR AFFECTIVE DISORDER 6	disease	Mental Disorders	Mental or Behavioral Dysfunction	160	34	2003	2003
SLC25A4	MAJOR AFFECTIVE DISORDER 7	disease	Mental Disorders	Mental or Behavioral Dysfunction	127	8	2003	2003
SLC25A4	MAJOR AFFECTIVE DISORDER 8	disease	Mental Disorders	Mental or Behavioral Dysfunction	126	8	2003	2003
SLC25A4	MAJOR AFFECTIVE DISORDER 9	disease	Mental Disorders	Mental or Behavioral Dysfunction	126	8	2003	2003
CTNND2	Severe intellectual disability	disease	Pathological Conditions, Signs and Symptoms; Nervous System Diseases; Mental Disorders; Behavior and Behavior Mechanisms	Mental or Behavioral Dysfunction	429	74	2000	2000
SCN1A	Autistic Disorder	disease	Mental Disorders	Mental or Behavioral Dysfunction	1112	395	2009	2009
SCN1A	Mental deterioration	phenotype	Mental Disorders	Mental or Behavioral Dysfunction	508	121	2014	2014
SCN1A	Hyperactive behavior	phenotype	Pathological Conditions, Signs and Symptoms; Nervous System Diseases	Mental or Behavioral Dysfunction	1263	112	2014	2014
SCN1A	Autistic behavior	disease	Behavior and Behavior Mechanisms	Mental or Behavioral Dysfunction	261	78	2012	2012
SLC2A1	Mental Retardation	disease	Pathological Conditions, Signs and Symptoms; Congenital, Hereditary, and Neonatal Diseases and Abnormalities; Nervous System Diseases; Mental Disorders; Behavior and Behavior Mechanisms	Mental or Behavioral Dysfunction	505	98	2011	2011
SLC2A1	Sleep Disorders	group	Pathological Conditions, Signs and Symptoms; Nervous System Diseases; Mental Disorders	Mental or Behavioral Dysfunction	360	38	2019	2019
RUSC2	Intellectual Disability	group	Pathological Conditions, Signs and Symptoms; Nervous System Diseases; Mental Disorders; Behavior and Behavior Mechanisms	Mental or Behavioral Dysfunction	2165	159	2016	2016
MED25	Severe intellectual disability	disease	Pathological Conditions, Signs and Symptoms; Nervous System Diseases; Mental Disorders; Behavior and Behavior Mechanisms	Mental or Behavioral Dysfunction	429	74	2015	2015
ADCY8	Post-Traumatic Stress Disorder	disease	Mental Disorders	Mental or Behavioral Dysfunction	418	117	2014	2014
ACAN	Smoking	phenotype	Behavior and Behavior Mechanisms	Individual Behavior	391	765	2017	2017
ACAN	Smoking Behaviors	phenotype	Behavior and Behavior Mechanisms	Individual Behavior	249	742	2017	2017
SLC25A4	Anxiety	disease	Behavior and Behavior Mechanisms	Mental or Behavioral Dysfunction	1048	287	NA	NA
SLC25A4	Depressive disorder	disease	Mental Disorders	Mental or Behavioral Dysfunction	1719	297	NA	NA
SLC25A4	Dysarthria	disease	Pathological Conditions, Signs and Symptoms; Nervous System Diseases	Mental or Behavioral Dysfunction	487	54	NA	NA
SLC25A4	Impaired cognition	disease	Mental Disorders	Mental or Behavioral Dysfunction	1630	348	NA	NA
CDC6	Intellectual Disability	group	Pathological Conditions, Signs and Symptoms; Nervous System Diseases; Mental Disorders; Behavior and Behavior Mechanisms	Mental or Behavioral Dysfunction	2165	159	NA	NA
TPP1	Dysarthria	disease	Pathological Conditions, Signs and Symptoms; Nervous System Diseases	Mental or Behavioral Dysfunction	487	54	NA	NA
TPP1	Mild Mental Retardation	disease	Pathological Conditions, Signs and Symptoms; Nervous System Diseases; Mental Disorders; Behavior and Behavior Mechanisms	Mental or Behavioral Dysfunction	340	56	NA	NA
TPP1	Moderate intellectual disability	disease	Pathological Conditions, Signs and Symptoms; Nervous System Diseases; Mental Disorders; Behavior and Behavior Mechanisms	Mental or Behavioral Dysfunction	251	94	NA	NA
TPP1	Speech Delay	disease	Pathological Conditions, Signs and Symptoms; Nervous System Diseases	Mental or Behavioral Dysfunction	58	11	NA	NA
CTNND2	Mental deterioration	phenotype	Mental Disorders	Mental or Behavioral Dysfunction	508	121	2012	2012
DAB1	Dysarthria	disease	Pathological Conditions, Signs and Symptoms; Nervous System Diseases	Mental or Behavioral Dysfunction	487	54	NA	NA
GAD2	Anxiety Disorders	group	Mental Disorders	Mental or Behavioral Dysfunction	840	163	2009	2019
GAD2	Generalized Anxiety Disorder	disease	Mental Disorders	Mental or Behavioral Dysfunction	103	24	1997	2019
KCNQ3	Aggressive behavior	phenotype	Behavior and Behavior Mechanisms	Individual Behavior	176	22	NA	NA
KCNQ3	Hallucinations	disease	Pathological Conditions, Signs and Symptoms; Nervous System Diseases; Behavior and Behavior Mechanisms	Mental or Behavioral Dysfunction	178	18	NA	NA
KCNQ3	Moderate intellectual disability	disease	Pathological Conditions, Signs and Symptoms; Nervous System Diseases; Mental Disorders; Behavior and Behavior Mechanisms	Mental or Behavioral Dysfunction	251	94	NA	NA
KCNQ3	Memory impairment	phenotype	Pathological Conditions, Signs and Symptoms; Nervous System Diseases; Behavior and Behavior Mechanisms	Mental or Behavioral Dysfunction	763	48	NA	NA
KCNQ3	Impaired cognition	disease	Mental Disorders	Mental or Behavioral Dysfunction	1630	348	NA	NA
MMP2	Intellectual Disability	group	Pathological Conditions, Signs and Symptoms; Nervous System Diseases; Mental Disorders; Behavior and Behavior Mechanisms	Mental or Behavioral Dysfunction	2165	159	NA	NA
SCN1A	Aggressive behavior	phenotype	Behavior and Behavior Mechanisms	Individual Behavior	176	22	NA	NA
SCN1A	Anxiety	disease	Behavior and Behavior Mechanisms	Mental or Behavioral Dysfunction	1048	287	NA	NA
SCN1A	Mild Mental Retardation	disease	Pathological Conditions, Signs and Symptoms; Nervous System Diseases; Mental Disorders; Behavior and Behavior Mechanisms	Mental or Behavioral Dysfunction	340	56	NA	NA
SCN1A	Moderate intellectual disability	disease	Pathological Conditions, Signs and Symptoms; Nervous System Diseases; Mental Disorders; Behavior and Behavior Mechanisms	Mental or Behavioral Dysfunction	251	94	NA	NA
SCN1A	Personality Disorders	group	Mental Disorders	Mental or Behavioral Dysfunction	49	8	NA	NA
SCN1A	Speech Delay	disease	Pathological Conditions, Signs and Symptoms; Nervous System Diseases	Mental or Behavioral Dysfunction	58	11	NA	NA
SLC2A1	Aggressive behavior	phenotype	Behavior and Behavior Mechanisms	Individual Behavior	176	22	NA	NA
SLC2A1	Anxiety	disease	Behavior and Behavior Mechanisms	Mental or Behavioral Dysfunction	1048	287	NA	NA
SLC2A1	Apraxias	group	Pathological Conditions, Signs and Symptoms; Nervous System Diseases; Behavior and Behavior Mechanisms	Mental or Behavioral Dysfunction	71	9	NA	NA
SLC2A1	Confusion	phenotype	Pathological Conditions, Signs and Symptoms; Nervous System Diseases; Behavior and Behavior Mechanisms	Mental or Behavioral Dysfunction	75	5	NA	NA
SLC2A1	Dysarthria	disease	Pathological Conditions, Signs and Symptoms; Nervous System Diseases	Mental or Behavioral Dysfunction	487	54	NA	NA
SLC2A1	Mild Mental Retardation	disease	Pathological Conditions, Signs and Symptoms; Nervous System Diseases; Mental Disorders; Behavior and Behavior Mechanisms	Mental or Behavioral Dysfunction	340	56	NA	NA
SLC2A1	Moderate intellectual disability	disease	Pathological Conditions, Signs and Symptoms; Nervous System Diseases; Mental Disorders; Behavior and Behavior Mechanisms	Mental or Behavioral Dysfunction	251	94	NA	NA
SLC2A1	Speech Delay	disease	Pathological Conditions, Signs and Symptoms; Nervous System Diseases	Mental or Behavioral Dysfunction	58	11	NA	NA
SLC2A1	Dyslexia	disease	Pathological Conditions, Signs and Symptoms; Nervous System Diseases; Mental Disorders	Mental or Behavioral Dysfunction	118	30	NA	NA
SLC2A1	Dyssomnias	disease	Nervous System Diseases; Mental Disorders	Mental or Behavioral Dysfunction	236	10	NA	NA
SLC2A1	Attention deficit hyperactivity disorder	disease	Mental Disorders	Mental or Behavioral Dysfunction	842	420	NA	NA
SLC2A1	Autism Spectrum Disorders	disease	Mental Disorders	Mental or Behavioral Dysfunction	1071	331	NA	NA
SLC2A1	Punding	disease	Mental Disorders	Mental or Behavioral Dysfunction	7	0	NA	NA
SLC2A1	Irritation - emotion	phenotype	Behavior and Behavior Mechanisms	Mental Process	147	14	NA	NA
SRP54	Mild Mental Retardation	disease	Pathological Conditions, Signs and Symptoms; Nervous System Diseases; Mental Disorders; Behavior and Behavior Mechanisms	Mental or Behavioral Dysfunction	340	56	NA	NA
SRP54	Intellectual Disability	group	Pathological Conditions, Signs and Symptoms; Nervous System Diseases; Mental Disorders; Behavior and Behavior Mechanisms	Mental or Behavioral Dysfunction	2165	159	NA	NA
UTRN	Unipolar Depression	disease	Mental Disorders	Mental or Behavioral Dysfunction	641	225	2018	2018
UTRN	Major Depressive Disorder	disease	Mental Disorders	Mental or Behavioral Dysfunction	1236	1451	2018	2018
DCHS1	Moderate intellectual disability	disease	Pathological Conditions, Signs and Symptoms; Nervous System Diseases; Mental Disorders; Behavior and Behavior Mechanisms	Mental or Behavioral Dysfunction	251	94	NA	NA
DCHS1	Severe intellectual disability	disease	Pathological Conditions, Signs and Symptoms; Nervous System Diseases; Mental Disorders; Behavior and Behavior Mechanisms	Mental or Behavioral Dysfunction	429	74	NA	NA
DCHS1	Self-Injurious Behavior	phenotype	Behavior and Behavior Mechanisms	Mental or Behavioral Dysfunction	91	9	NA	NA
DCHS1	Intellectual Disability	group	Pathological Conditions, Signs and Symptoms; Nervous System Diseases; Mental Disorders; Behavior and Behavior Mechanisms	Mental or Behavioral Dysfunction	2165	159	NA	NA
ADAMTS2	Aphasia	disease	Pathological Conditions, Signs and Symptoms; Nervous System Diseases	Mental or Behavioral Dysfunction	86	3	NA	NA
ADAMTS2	Echolalia	phenotype	Pathological Conditions, Signs and Symptoms; Nervous System Diseases	Mental or Behavioral Dysfunction	39	4	NA	NA
PRORP	Schizophrenia	disease	Mental Disorders	Mental or Behavioral Dysfunction	2872	2897	2015	2015
KIAA0753	Intellectual Disability	group	Pathological Conditions, Signs and Symptoms; Nervous System Diseases; Mental Disorders; Behavior and Behavior Mechanisms	Mental or Behavioral Dysfunction	2165	159	NA	NA
RUSC2	Aggressive behavior	phenotype	Behavior and Behavior Mechanisms	Individual Behavior	176	22	NA	NA
RUSC2	Hyperactive behavior	phenotype	Pathological Conditions, Signs and Symptoms; Nervous System Diseases	Mental or Behavioral Dysfunction	1263	112	NA	NA
SRCAP	Intellectual Disability	group	Pathological Conditions, Signs and Symptoms; Nervous System Diseases; Mental Disorders; Behavior and Behavior Mechanisms	Mental or Behavioral Dysfunction	2165	159	NA	NA
ASCC3	Smoking	phenotype	Behavior and Behavior Mechanisms	Individual Behavior	391	765	2019	2019
IFT81	Intelligence	phenotype	Behavior and Behavior Mechanisms	Mental Process	645	2093	2019	2019
CHST11	Schizophrenia	disease	Mental Disorders	Mental or Behavioral Dysfunction	2872	2897	2011	2011
FAM135B	Autistic Disorder	disease	Mental Disorders	Mental or Behavioral Dysfunction	1112	395	2013	2013
CYRIB	Post-Traumatic Stress Disorder	disease	Mental Disorders	Mental or Behavioral Dysfunction	418	117	2013	2013
WWOX	Autistic Disorder	disease	Mental Disorders	Mental or Behavioral Dysfunction	1112	395	NA	NA
WWOX	Dysarthria	disease	Pathological Conditions, Signs and Symptoms; Nervous System Diseases	Mental or Behavioral Dysfunction	487	54	NA	NA
WWOX	Impulsive Behavior	phenotype	Behavior and Behavior Mechanisms	Mental or Behavioral Dysfunction	276	69	NA	NA
WWOX	Smoking	phenotype	Behavior and Behavior Mechanisms	Individual Behavior	391	765	2015	2015
WWOX	Mental deterioration	phenotype	Mental Disorders	Mental or Behavioral Dysfunction	508	121	NA	NA
WWOX	Attention deficit hyperactivity disorder	disease	Mental Disorders	Mental or Behavioral Dysfunction	842	420	NA	NA
WWOX	Smoking Behaviors	phenotype	Behavior and Behavior Mechanisms	Individual Behavior	249	742	2015	2015
MAML3	Intelligence	phenotype	Behavior and Behavior Mechanisms	Mental Process	645	2093	2019	2019
MAML3	Schizophrenia	disease	Mental Disorders	Mental or Behavioral Dysfunction	2872	2897	2019	2019
MAML3	Smoking	phenotype	Behavior and Behavior Mechanisms	Individual Behavior	391	765	2019	2019
EXOC4	Intelligence	phenotype	Behavior and Behavior Mechanisms	Mental Process	645	2093	2017	2019
EXOC4	Schizophrenia	disease	Mental Disorders	Mental or Behavioral Dysfunction	2872	2897	2019	2019
EXOC4	Smoking	phenotype	Behavior and Behavior Mechanisms	Individual Behavior	391	765	2019	2019
MED25	Depressive disorder	disease	Mental Disorders	Mental or Behavioral Dysfunction	1719	297	NA	NA
MED25	Impulsive Behavior	phenotype	Behavior and Behavior Mechanisms	Mental or Behavioral Dysfunction	276	69	NA	NA
MED25	Mild Mental Retardation	disease	Pathological Conditions, Signs and Symptoms; Nervous System Diseases; Mental Disorders; Behavior and Behavior Mechanisms	Mental or Behavioral Dysfunction	340	56	NA	NA
MED25	Moderate intellectual disability	disease	Pathological Conditions, Signs and Symptoms; Nervous System Diseases; Mental Disorders; Behavior and Behavior Mechanisms	Mental or Behavioral Dysfunction	251	94	NA	NA
MED25	Stereotyped Behavior	disease	Behavior and Behavior Mechanisms	Individual Behavior	135	0	NA	NA
MED25	Stereotypic Movement Disorder	phenotype	Mental Disorders	Mental or Behavioral Dysfunction	192	26	NA	NA
MED25	Hyperactive behavior	phenotype	Pathological Conditions, Signs and Symptoms; Nervous System Diseases	Mental or Behavioral Dysfunction	1263	112	NA	NA
MED25	Dyssomnias	disease	Nervous System Diseases; Mental Disorders	Mental or Behavioral Dysfunction	236	10	NA	NA
MED25	Sleep Disorders	group	Pathological Conditions, Signs and Symptoms; Nervous System Diseases; Mental Disorders	Mental or Behavioral Dysfunction	360	38	NA	NA
MED25	Autistic behavior	disease	Behavior and Behavior Mechanisms	Mental or Behavioral Dysfunction	261	78	NA	NA
TRAPPC9	Depressive disorder	disease	Mental Disorders	Mental or Behavioral Dysfunction	1719	297	NA	NA
TRAPPC9	Impulsive Behavior	phenotype	Behavior and Behavior Mechanisms	Mental or Behavioral Dysfunction	276	69	NA	NA
TRAPPC9	Mild Mental Retardation	disease	Pathological Conditions, Signs and Symptoms; Nervous System Diseases; Mental Disorders; Behavior and Behavior Mechanisms	Mental or Behavioral Dysfunction	340	56	NA	NA
TRAPPC9	Moderate intellectual disability	disease	Pathological Conditions, Signs and Symptoms; Nervous System Diseases; Mental Disorders; Behavior and Behavior Mechanisms	Mental or Behavioral Dysfunction	251	94	NA	NA
TRAPPC9	Severe intellectual disability	disease	Pathological Conditions, Signs and Symptoms; Nervous System Diseases; Mental Disorders; Behavior and Behavior Mechanisms	Mental or Behavioral Dysfunction	429	74	NA	NA
TRAPPC9	Smoking	phenotype	Behavior and Behavior Mechanisms	Individual Behavior	391	765	2017	2017
TRAPPC9	Stereotyped Behavior	disease	Behavior and Behavior Mechanisms	Individual Behavior	135	0	NA	NA
TRAPPC9	Stereotypic Movement Disorder	phenotype	Mental Disorders	Mental or Behavioral Dysfunction	192	26	NA	NA
TRAPPC9	Hyperactive behavior	phenotype	Pathological Conditions, Signs and Symptoms; Nervous System Diseases	Mental or Behavioral Dysfunction	1263	112	NA	NA
TRAPPC9	Dyssomnias	disease	Nervous System Diseases; Mental Disorders	Mental or Behavioral Dysfunction	236	10	NA	NA
TRAPPC9	Sleep Disorders	group	Pathological Conditions, Signs and Symptoms; Nervous System Diseases; Mental Disorders	Mental or Behavioral Dysfunction	360	38	NA	NA
TRAPPC9	Autistic behavior	disease	Behavior and Behavior Mechanisms	Mental or Behavioral Dysfunction	261	78	NA	NA
TRAPPC9	Smoking Behaviors	phenotype	Behavior and Behavior Mechanisms	Individual Behavior	249	742	2017	2017
SNX25	Smoking	phenotype	Behavior and Behavior Mechanisms	Individual Behavior	391	765	2015	2015
SNX25	Smoking Behaviors	phenotype	Behavior and Behavior Mechanisms	Individual Behavior	249	742	2015	2015
KAT8	Anxiety	disease	Behavior and Behavior Mechanisms	Mental or Behavioral Dysfunction	1048	287	2018	2018
KAT8	Smoking	phenotype	Behavior and Behavior Mechanisms	Individual Behavior	391	765	2017	2017
CANT1	Intellectual Disability	group	Pathological Conditions, Signs and Symptoms; Nervous System Diseases; Mental Disorders; Behavior and Behavior Mechanisms	Mental or Behavioral Dysfunction	2165	159	NA	NA
STOX1	Dyssomnias	disease	Nervous System Diseases; Mental Disorders	Mental or Behavioral Dysfunction	236	10	NA	NA
STOX1	Sleep Disorders	group	Pathological Conditions, Signs and Symptoms; Nervous System Diseases; Mental Disorders	Mental or Behavioral Dysfunction	360	38	NA	NA
FAM177A1	Bipolar Disorder	disease	Mental Disorders	Mental or Behavioral Dysfunction	1183	839	2018	2018
FAM177A1	Schizophrenia	disease	Mental Disorders	Mental or Behavioral Dysfunction	2872	2897	2018	2018
POMC	Anxiety Disorders	group	Mental Disorders	Mental or Behavioral Dysfunction	840	163	2009	2020
POMC	Depressed mood	phenotype	Behavior and Behavior Mechanisms	Mental or Behavioral Dysfunction	1461	269	2005	2020
POMC	Hyperactive behavior	phenotype	Pathological Conditions, Signs and Symptoms; Nervous System Diseases	Mental or Behavioral Dysfunction	1263	112	2003	2019
GAD2	Anxiety	disease	Behavior and Behavior Mechanisms	Mental or Behavioral Dysfunction	1048	287	2009	2019
POMC	Anxiety	disease	Behavior and Behavior Mechanisms	Mental or Behavioral Dysfunction	1048	287	2017	2020
GAD2	Mental Depression	disease	Behavior and Behavior Mechanisms	Mental or Behavioral Dysfunction	1478	271	2014	2019
GAD2	Depressive disorder	disease	Mental Disorders	Mental or Behavioral Dysfunction	1719	297	2014	2019
GAD2	Depressed mood	phenotype	Behavior and Behavior Mechanisms	Mental or Behavioral Dysfunction	1461	269	2014	2019
POMC	Schizophrenia	disease	Mental Disorders	Mental or Behavioral Dysfunction	2872	2897	1985	2019
POMC	Stress, Psychological	disease	Behavior and Behavior Mechanisms	Mental or Behavioral Dysfunction	199	24	2005	2019
POMC	Major Depressive Disorder	disease	Mental Disorders	Mental or Behavioral Dysfunction	1236	1451	1992	2019
POMC	Agnosia for Pain	disease	Pathological Conditions, Signs and Symptoms; Nervous System Diseases; Behavior and Behavior Mechanisms	Mental or Behavioral Dysfunction	204	25	2000	2018
ADAMTS2	Mental Depression	disease	Behavior and Behavior Mechanisms	Mental or Behavioral Dysfunction	1478	271	2005	2018
ADAMTS2	Depressive disorder	disease	Mental Disorders	Mental or Behavioral Dysfunction	1719	297	2005	2018
ADAMTS2	Depressed mood	phenotype	Behavior and Behavior Mechanisms	Mental or Behavioral Dysfunction	1461	269	2005	2018
TRAPPC9	Mental Retardation	disease	Pathological Conditions, Signs and Symptoms; Congenital, Hereditary, and Neonatal Diseases and Abnormalities; Nervous System Diseases; Mental Disorders; Behavior and Behavior Mechanisms	Mental or Behavioral Dysfunction	505	98	2009	2018
POMC	Addictive Behavior	phenotype	Behavior and Behavior Mechanisms	Mental or Behavioral Dysfunction	332	56	2014	2020
POMC	social stress	disease	Behavior and Behavior Mechanisms	Mental or Behavioral Dysfunction	45	22	2004	2017
ADAMTS2	Presenile dementia	disease	Nervous System Diseases; Mental Disorders	Mental or Behavioral Dysfunction	718	159	2018	2020
ADAMTS2	Dementia	disease	Nervous System Diseases; Mental Disorders	Mental or Behavioral Dysfunction	816	176	2018	2020
ADAMTS2	Mild cognitive disorder	disease	Mental Disorders	Mental or Behavioral Dysfunction	430	96	2018	2019
LRRTM3	Alzheimer Disease, Late Onset	disease	Nervous System Diseases; Mental Disorders	Mental or Behavioral Dysfunction	385	243	2006	2014
SERPING1	Schizophrenia	disease	Mental Disorders	Mental or Behavioral Dysfunction	2872	2897	2017	2018
CTNND2	Mental Retardation	disease	Pathological Conditions, Signs and Symptoms; Congenital, Hereditary, and Neonatal Diseases and Abnormalities; Nervous System Diseases; Mental Disorders; Behavior and Behavior Mechanisms	Mental or Behavioral Dysfunction	505	98	2000	2019
GAD2	Unipolar Depression	disease	Mental Disorders	Mental or Behavioral Dysfunction	641	225	2009	2018
GLO1	Alcohol Use Disorder	disease	Chemically-Induced Disorders; Mental Disorders	Mental or Behavioral Dysfunction	218	54	2017	2018
GLO1	Anxiety	disease	Behavior and Behavior Mechanisms	Mental or Behavioral Dysfunction	1048	287	2011	2019
GLO1	Autism Spectrum Disorders	disease	Mental Disorders	Mental or Behavioral Dysfunction	1071	331	2008	2015
KCNQ3	Intellectual Disability	group	Pathological Conditions, Signs and Symptoms; Nervous System Diseases; Mental Disorders; Behavior and Behavior Mechanisms	Mental or Behavioral Dysfunction	2165	159	2010	2020
MMP2	Mental Depression	disease	Behavior and Behavior Mechanisms	Mental or Behavioral Dysfunction	1478	271	2016	2016
MMP2	Depressive disorder	disease	Mental Disorders	Mental or Behavioral Dysfunction	1719	297	2016	2016
MMP2	Depressed mood	phenotype	Behavior and Behavior Mechanisms	Mental or Behavioral Dysfunction	1461	269	2016	2016
POMC	Anorexia Nervosa	disease	Mental Disorders	Mental or Behavioral Dysfunction	202	72	1998	2012
POMC	Drug abuse	group	Chemically-Induced Disorders; Mental Disorders	Mental or Behavioral Dysfunction	405	39	1996	2015
POMC	Drug habituation	phenotype	Chemically-Induced Disorders; Mental Disorders	Mental or Behavioral Dysfunction	196	19	2005	2017
POMC	Post-Traumatic Stress Disorder	disease	Mental Disorders	Mental or Behavioral Dysfunction	418	117	2017	2019
POMC	Memory impairment	phenotype	Pathological Conditions, Signs and Symptoms; Nervous System Diseases; Behavior and Behavior Mechanisms	Mental or Behavioral Dysfunction	763	48	2008	2017
POMC	Opiate Addiction	disease	Chemically-Induced Disorders; Mental Disorders	Mental or Behavioral Dysfunction	81	46	1998	2011
SCN1A	Abnormal behavior	phenotype	Behavior and Behavior Mechanisms	Mental or Behavioral Dysfunction	910	121	2007	2019
SLC2A1	Hyperactive behavior	phenotype	Pathological Conditions, Signs and Symptoms; Nervous System Diseases	Mental or Behavioral Dysfunction	1263	112	2014	2019
TIMP2	Mental Depression	disease	Behavior and Behavior Mechanisms	Mental or Behavioral Dysfunction	1478	271	2016	2016
TIMP2	Depressive disorder	disease	Mental Disorders	Mental or Behavioral Dysfunction	1719	297	2016	2016
TIMP2	Depressed mood	phenotype	Behavior and Behavior Mechanisms	Mental or Behavioral Dysfunction	1461	269	2016	2016
UTRN	Impaired cognition	disease	Mental Disorders	Mental or Behavioral Dysfunction	1630	348	2012	2018
NOX4	Impaired cognition	disease	Mental Disorders	Mental or Behavioral Dysfunction	1630	348	2011	2019
NRN1	Impaired cognition	disease	Mental Disorders	Mental or Behavioral Dysfunction	1630	348	2010	2015
WWOX	Autism Spectrum Disorders	disease	Mental Disorders	Mental or Behavioral Dysfunction	1071	331	2016	2019
ACAN	Autistic Disorder	disease	Mental Disorders	Mental or Behavioral Dysfunction	1112	395	2004	2011
ACAN	Autism Spectrum Disorders	disease	Mental Disorders	Mental or Behavioral Dysfunction	1071	331	2010	2011
SERPING1	Mental Depression	disease	Behavior and Behavior Mechanisms	Mental or Behavioral Dysfunction	1478	271	2011	2019
SERPING1	Depressive disorder	disease	Mental Disorders	Mental or Behavioral Dysfunction	1719	297	2011	2019
SERPING1	Memory impairment	phenotype	Pathological Conditions, Signs and Symptoms; Nervous System Diseases; Behavior and Behavior Mechanisms	Mental or Behavioral Dysfunction	763	48	2019	2019
SERPING1	Depressed mood	phenotype	Behavior and Behavior Mechanisms	Mental or Behavioral Dysfunction	1461	269	2011	2019
TPP1	Developmental Disabilities	group	Mental Disorders	Mental or Behavioral Dysfunction	355	19	2000	2001
CPE	Mental Depression	disease	Behavior and Behavior Mechanisms	Mental or Behavioral Dysfunction	1478	271	2016	2019
CPE	Depressive disorder	disease	Mental Disorders	Mental or Behavioral Dysfunction	1719	297	2016	2019
CPE	Depressed mood	phenotype	Behavior and Behavior Mechanisms	Mental or Behavioral Dysfunction	1461	269	2016	2019
CTNND2	Anxiety	disease	Behavior and Behavior Mechanisms	Mental or Behavioral Dysfunction	1048	287	2014	2019
CTNND2	Anxiety Disorders	group	Mental Disorders	Mental or Behavioral Dysfunction	840	163	2014	2019
DAB1	Cognition Disorders	group	Mental Disorders	Mental or Behavioral Dysfunction	607	47	2005	2015
DAB1	Schizophrenia	disease	Mental Disorders	Mental or Behavioral Dysfunction	2872	2897	1998	2017
DAB1	Impaired cognition	disease	Mental Disorders	Mental or Behavioral Dysfunction	1630	348	2005	2015
GAD2	Autistic Disorder	disease	Mental Disorders	Mental or Behavioral Dysfunction	1112	395	2007	2009
GAD2	Obsessive-Compulsive Disorder	disease	Mental Disorders	Mental or Behavioral Dysfunction	175	112	2014	2019
GAD2	Psychotic Disorders	group	Mental Disorders	Mental or Behavioral Dysfunction	560	179	2017	2017
GLO1	Depressed mood	phenotype	Behavior and Behavior Mechanisms	Mental or Behavioral Dysfunction	1461	269	2018	2019
KCNQ3	Developmental Disabilities	group	Mental Disorders	Mental or Behavioral Dysfunction	355	19	2019	2019
CAPRIN1	Autism Spectrum Disorders	disease	Mental Disorders	Mental or Behavioral Dysfunction	1071	331	2013	2016
MMP2	Presenile dementia	disease	Nervous System Diseases; Mental Disorders	Mental or Behavioral Dysfunction	718	159	2017	2018
MMP2	Dementia	disease	Nervous System Diseases; Mental Disorders	Mental or Behavioral Dysfunction	816	176	2017	2018
POLD1	Alzheimer Disease, Late Onset	disease	Nervous System Diseases; Mental Disorders	Mental or Behavioral Dysfunction	385	243	2007	2008
POMC	Psychotic Disorders	group	Mental Disorders	Mental or Behavioral Dysfunction	560	179	2019	2019
POMC	Substance Dependence	disease	Chemically-Induced Disorders; Mental Disorders	Mental or Behavioral Dysfunction	156	19	2009	2012
POMC	Nonorganic psychosis	disease	Mental Disorders	Mental or Behavioral Dysfunction	376	98	2019	2019
POMC	Attention deficit hyperactivity disorder	disease	Mental Disorders	Mental or Behavioral Dysfunction	842	420	2007	2017
POMC	Autism Spectrum Disorders	disease	Mental Disorders	Mental or Behavioral Dysfunction	1071	331	2017	2019
SRGN	Mental disorders	group	Mental Disorders	Mental or Behavioral Dysfunction	789	149	2016	2018
SRGN	Abnormal behavior	phenotype	Behavior and Behavior Mechanisms	Mental or Behavioral Dysfunction	910	121	2016	2018
SCN1A	Cognition Disorders	group	Mental Disorders	Mental or Behavioral Dysfunction	607	47	2001	2013
SCN1A	Pervasive Development Disorder	group	Mental Disorders	Mental or Behavioral Dysfunction	328	49	2012	2013
SLC2A1	Mental Depression	disease	Behavior and Behavior Mechanisms	Mental or Behavioral Dysfunction	1478	271	2016	2019
SLC2A1	Depressed mood	phenotype	Behavior and Behavior Mechanisms	Mental or Behavioral Dysfunction	1461	269	2016	2019
SLC2A1	Agnosia for Pain	disease	Pathological Conditions, Signs and Symptoms; Nervous System Diseases; Behavior and Behavior Mechanisms	Mental or Behavioral Dysfunction	204	25	2017	2019
SLC2A1	Neurodevelopmental Disorders	group	Mental Disorders	Mental or Behavioral Dysfunction	535	14	2017	2019
SLC5A2	Drug usage	phenotype	Chemically-Induced Disorders; Mental Disorders	Mental or Behavioral Dysfunction	170	21	2017	2018
UTRN	Mental deterioration	phenotype	Mental Disorders	Mental or Behavioral Dysfunction	508	121	2012	2018
ADAMTS2	Anxiety Disorders	group	Mental Disorders	Mental or Behavioral Dysfunction	840	163	1996	2017
ADAMTS2	Psychotic Disorders	group	Mental Disorders	Mental or Behavioral Dysfunction	560	179	2019	2019
ADAMTS2	Nonorganic psychosis	disease	Mental Disorders	Mental or Behavioral Dysfunction	376	98	2019	2019
ADAMTS2	Hyperactive behavior	phenotype	Pathological Conditions, Signs and Symptoms; Nervous System Diseases	Mental or Behavioral Dysfunction	1263	112	2018	2018
ALYREF	Anxiety	disease	Behavior and Behavior Mechanisms	Mental or Behavioral Dysfunction	1048	287	2018	2019
ALYREF	Anxiety Disorders	group	Mental Disorders	Mental or Behavioral Dysfunction	840	163	2018	2019
WWOX	Mental Retardation	disease	Pathological Conditions, Signs and Symptoms; Congenital, Hereditary, and Neonatal Diseases and Abnormalities; Nervous System Diseases; Mental Disorders; Behavior and Behavior Mechanisms	Mental or Behavioral Dysfunction	505	98	2014	2019
WWOX	Developmental delay (disorder)	phenotype	Mental Disorders	Mental or Behavioral Dysfunction	584	68	2016	2018
MED25	Intellectual Disability	group	Pathological Conditions, Signs and Symptoms; Nervous System Diseases; Mental Disorders; Behavior and Behavior Mechanisms	Mental or Behavioral Dysfunction	2165	159	2015	2015
ADCY8	Depressed mood	phenotype	Behavior and Behavior Mechanisms	Mental or Behavioral Dysfunction	1461	269	2013	2013
ACAN	Obsessive-Compulsive Personality	disease	Mental Disorders	Mental or Behavioral Dysfunction	15	2	2018	2018
ACAN	Obsessive-Compulsive Disorder	disease	Mental Disorders	Mental or Behavioral Dysfunction	175	112	2018	2018
ACAN	Schizophrenia	disease	Mental Disorders	Mental or Behavioral Dysfunction	2872	2897	2009	2009
ACAN	Hyperactive behavior	phenotype	Pathological Conditions, Signs and Symptoms; Nervous System Diseases	Mental or Behavioral Dysfunction	1263	112	2019	2019
SLC25A4	Aphasia	disease	Pathological Conditions, Signs and Symptoms; Nervous System Diseases	Mental or Behavioral Dysfunction	86	3	2018	2018
SLC25A4	Schizophrenia	disease	Mental Disorders	Mental or Behavioral Dysfunction	2872	2897	2019	2019
SLC25A4	Mood Disorders	group	Mental Disorders	Mental or Behavioral Dysfunction	580	308	2003	2003
SLC25A4	Major Depressive Disorder	disease	Mental Disorders	Mental or Behavioral Dysfunction	1236	1451	2013	2013
APBB1	Nicotine Dependence	disease	Chemically-Induced Disorders; Mental Disorders	Mental or Behavioral Dysfunction	170	178	2008	2008
APBB1	Mental deterioration	phenotype	Mental Disorders	Mental or Behavioral Dysfunction	508	121	2017	2017
APBB1	Impaired cognition	disease	Mental Disorders	Mental or Behavioral Dysfunction	1630	348	2017	2017
APBB1	Alzheimer Disease, Late Onset	disease	Nervous System Diseases; Mental Disorders	Mental or Behavioral Dysfunction	385	243	2000	2000
SERPING1	Alexithymia	phenotype	Behavior and Behavior Mechanisms	Mental or Behavioral Dysfunction	39	12	2018	2018
SERPING1	Anxiety	disease	Behavior and Behavior Mechanisms	Mental or Behavioral Dysfunction	1048	287	2019	2019
SERPING1	Anxiety Disorders	group	Mental Disorders	Mental or Behavioral Dysfunction	840	163	2019	2019
SERPING1	Presenile dementia	disease	Nervous System Diseases; Mental Disorders	Mental or Behavioral Dysfunction	718	159	2000	2000
SERPING1	Dementia	disease	Nervous System Diseases; Mental Disorders	Mental or Behavioral Dysfunction	816	176	2000	2000
CALD1	Mental Depression	disease	Behavior and Behavior Mechanisms	Mental or Behavioral Dysfunction	1478	271	2018	2018
CALD1	Depressive disorder	disease	Mental Disorders	Mental or Behavioral Dysfunction	1719	297	2018	2018
CALD1	Depressed mood	phenotype	Behavior and Behavior Mechanisms	Mental or Behavioral Dysfunction	1461	269	2018	2018
CHML	Impaired cognition	disease	Mental Disorders	Mental or Behavioral Dysfunction	1630	348	2018	2018
TPP1	Mental deterioration	phenotype	Mental Disorders	Mental or Behavioral Dysfunction	508	121	1998	1998
TPP1	Dementia	disease	Nervous System Diseases; Mental Disorders	Mental or Behavioral Dysfunction	816	176	2018	2018
CPE	Presenile dementia	disease	Nervous System Diseases; Mental Disorders	Mental or Behavioral Dysfunction	718	159	2016	2016
CPE	Delirium, Dementia, Amnestic, Cognitive Disorders	group	Mental Disorders	Mental or Behavioral Dysfunction	83	0	2019	2019
CPE	Memory impairment	phenotype	Pathological Conditions, Signs and Symptoms; Nervous System Diseases; Behavior and Behavior Mechanisms	Mental or Behavioral Dysfunction	763	48	2016	2016
CPE	Dementia	disease	Nervous System Diseases; Mental Disorders	Mental or Behavioral Dysfunction	816	176	2016	2016
CPE	Intellectual Disability	group	Pathological Conditions, Signs and Symptoms; Nervous System Diseases; Mental Disorders; Behavior and Behavior Mechanisms	Mental or Behavioral Dysfunction	2165	159	2019	2019
CPE	Neurocognitive Disorders	group	Mental Disorders	Mental or Behavioral Dysfunction	79	0	2019	2019
CTF1	Memory impairment	phenotype	Pathological Conditions, Signs and Symptoms; Nervous System Diseases; Behavior and Behavior Mechanisms	Mental or Behavioral Dysfunction	763	48	2017	2017
CTF1	Impaired cognition	disease	Mental Disorders	Mental or Behavioral Dysfunction	1630	348	2017	2017
CTNND2	Mental disorders	group	Mental Disorders	Mental or Behavioral Dysfunction	789	149	2014	2014
CTNND2	Mild Mental Retardation	disease	Pathological Conditions, Signs and Symptoms; Nervous System Diseases; Mental Disorders; Behavior and Behavior Mechanisms	Mental or Behavioral Dysfunction	340	56	2015	2015
CTNND2	Abnormal behavior	phenotype	Behavior and Behavior Mechanisms	Mental or Behavioral Dysfunction	910	121	2014	2014
CTNND2	Impaired cognition	disease	Mental Disorders	Mental or Behavioral Dysfunction	1630	348	2015	2015
CTNND2	Pervasive Development Disorder	group	Mental Disorders	Mental or Behavioral Dysfunction	328	49	2014	2014
CTNND2	Learning Disabilities	disease	Pathological Conditions, Signs and Symptoms; Nervous System Diseases; Mental Disorders	Mental or Behavioral Dysfunction	103	5	2015	2015
CTNND2	Cognitive changes	phenotype	Pathological Conditions, Signs and Symptoms; Nervous System Diseases	Mental or Behavioral Dysfunction	50	15	2012	2012
CTNND2	Autism Spectrum Disorders	disease	Mental Disorders	Mental or Behavioral Dysfunction	1071	331	2014	2014
DAB1	Mental disorders	group	Mental Disorders	Mental or Behavioral Dysfunction	789	149	2017	2017
DAB1	Abnormal behavior	phenotype	Behavior and Behavior Mechanisms	Mental or Behavioral Dysfunction	910	121	2017	2017
DAB1	Autism Spectrum Disorders	disease	Mental Disorders	Mental or Behavioral Dysfunction	1071	331	2018	2018
GAD2	Amnesia	disease	Pathological Conditions, Signs and Symptoms; Nervous System Diseases; Mental Disorders; Behavior and Behavior Mechanisms	Mental or Behavioral Dysfunction	173	12	2020	2020
GAD2	Borderline Personality Disorder	disease	Mental Disorders	Mental or Behavioral Dysfunction	221	82	2011	2011
GAD2	Panic Disorder	disease	Mental Disorders	Mental or Behavioral Dysfunction	175	101	2013	2013
GAD2	Schizoaffective Disorder	disease	Mental Disorders	Mental or Behavioral Dysfunction	126	61	2015	2015
GAD2	Self-Injurious Behavior	phenotype	Behavior and Behavior Mechanisms	Mental or Behavioral Dysfunction	91	9	2018	2018
GAD2	Abnormal behavior	phenotype	Behavior and Behavior Mechanisms	Mental or Behavioral Dysfunction	910	121	2013	2013
GAD2	Impaired cognition	disease	Mental Disorders	Mental or Behavioral Dysfunction	1630	348	2020	2020
GAD2	Mixed anxiety and depressive disorder	disease	Mental Disorders	Mental or Behavioral Dysfunction	146	13	2019	2019
GAD2	Nonorganic psychosis	disease	Mental Disorders	Mental or Behavioral Dysfunction	376	98	2017	2017
GAD2	Diagnosis, Psychiatric	disease	Mental Disorders	Mental or Behavioral Dysfunction	46	1	2009	2009
GAD2	Hyperactive behavior	phenotype	Pathological Conditions, Signs and Symptoms; Nervous System Diseases	Mental or Behavioral Dysfunction	1263	112	2017	2017
GAD2	Agnosia for Pain	disease	Pathological Conditions, Signs and Symptoms; Nervous System Diseases; Behavior and Behavior Mechanisms	Mental or Behavioral Dysfunction	204	25	2009	2009
GAD2	Autism Spectrum Disorders	disease	Mental Disorders	Mental or Behavioral Dysfunction	1071	331	2017	2017
GAD2	Methamphetamine dependence	disease	Chemically-Induced Disorders; Mental Disorders	Mental or Behavioral Dysfunction	33	9	2017	2017
GAD2	NEUROTICISM	disease	Behavior and Behavior Mechanisms	Mental or Behavioral Dysfunction	141	54	2009	2009
GLO1	Panic Disorder	disease	Mental Disorders	Mental or Behavioral Dysfunction	175	101	2006	2006
GLO1	Panic Attacks	disease	Mental Disorders	Mental or Behavioral Dysfunction	59	3	2011	2011
GLO1	Pervasive Development Disorder	group	Mental Disorders	Mental or Behavioral Dysfunction	328	49	2015	2015
GLO1	Mood Disorders	group	Mental Disorders	Mental or Behavioral Dysfunction	580	308	2008	2008
GRIK3	Eating Disorders	group	Mental Disorders	Mental or Behavioral Dysfunction	133	42	2019	2019
GRIK3	Obsessive-Compulsive Disorder	disease	Mental Disorders	Mental or Behavioral Dysfunction	175	112	2004	2004
GRIK3	Recurrent major depressive episodes	disease	Mental Disorders	Mental or Behavioral Dysfunction	36	9	2007	2007
GRIK3	Depressed mood	phenotype	Behavior and Behavior Mechanisms	Mental or Behavioral Dysfunction	1461	269	2010	2010
GRIK3	Developmental delay (disorder)	phenotype	Mental Disorders	Mental or Behavioral Dysfunction	584	68	2014	2014
GRIK3	Spastic	disease	Pathological Conditions, Signs and Symptoms; Musculoskeletal Diseases; Nervous System Diseases	Mental or Behavioral Dysfunction	13	0	1993	1993
GRIK3	Major Depressive Disorder	disease	Mental Disorders	Mental or Behavioral Dysfunction	1236	1451	2007	2007
GRM6	Opiate Addiction	disease	Chemically-Induced Disorders; Mental Disorders	Mental or Behavioral Dysfunction	81	46	2010	2010
HK1	Hyperactive behavior	phenotype	Pathological Conditions, Signs and Symptoms; Nervous System Diseases	Mental or Behavioral Dysfunction	1263	112	2000	2000
HK1	Attention deficit hyperactivity disorder	disease	Mental Disorders	Mental or Behavioral Dysfunction	842	420	2000	2000
KCNQ3	Borderline Personality Disorder	disease	Mental Disorders	Mental or Behavioral Dysfunction	221	82	2015	2015
KCNQ3	Developmental delay (disorder)	phenotype	Mental Disorders	Mental or Behavioral Dysfunction	584	68	2018	2018
KCNQ3	Neurodevelopmental Disorders	group	Mental Disorders	Mental or Behavioral Dysfunction	535	14	2020	2020
LNPEP	Amnesia	disease	Pathological Conditions, Signs and Symptoms; Nervous System Diseases; Mental Disorders; Behavior and Behavior Mechanisms	Mental or Behavioral Dysfunction	173	12	2011	2011
LNPEP	Drug abuse	group	Chemically-Induced Disorders; Mental Disorders	Mental or Behavioral Dysfunction	405	39	2017	2017
LNPEP	Schizophrenia	disease	Mental Disorders	Mental or Behavioral Dysfunction	2872	2897	2017	2017
LNPEP	Autism Spectrum Disorders	disease	Mental Disorders	Mental or Behavioral Dysfunction	1071	331	2017	2017
CAPRIN1	Cognition Disorders	group	Mental Disorders	Mental or Behavioral Dysfunction	607	47	2013	2013
CAPRIN1	Impaired cognition	disease	Mental Disorders	Mental or Behavioral Dysfunction	1630	348	2013	2013
MMP2	Anxiety	disease	Behavior and Behavior Mechanisms	Mental or Behavioral Dysfunction	1048	287	2017	2017
MMP2	Anxiety Disorders	group	Mental Disorders	Mental or Behavioral Dysfunction	840	163	2017	2017
MMP2	Bipolar Disorder	disease	Mental Disorders	Mental or Behavioral Dysfunction	1183	839	2014	2014
MMP2	Cognition Disorders	group	Mental Disorders	Mental or Behavioral Dysfunction	607	47	2018	2018
MMP2	Drug abuse	group	Chemically-Induced Disorders; Mental Disorders	Mental or Behavioral Dysfunction	405	39	2017	2017
MMP2	Impaired cognition	disease	Mental Disorders	Mental or Behavioral Dysfunction	1630	348	2018	2018
MMP2	Manic	disease	Mental Disorders	Mental or Behavioral Dysfunction	166	8	2014	2014
MMP2	Apraxia, Developmental Verbal	disease	Pathological Conditions, Signs and Symptoms; Nervous System Diseases; Behavior and Behavior Mechanisms	Mental or Behavioral Dysfunction	80	21	2017	2017
PLK1	Addictive Behavior	phenotype	Behavior and Behavior Mechanisms	Mental or Behavioral Dysfunction	332	56	2011	2011
PLK1	Hyperactive behavior	phenotype	Pathological Conditions, Signs and Symptoms; Nervous System Diseases	Mental or Behavioral Dysfunction	1263	112	2019	2019
PLK1	Neurodevelopmental Disorders	group	Mental Disorders	Mental or Behavioral Dysfunction	535	14	2012	2012
POLD1	Developmental Disabilities	group	Mental Disorders	Mental or Behavioral Dysfunction	355	19	2016	2016
POLD1	Impaired cognition	disease	Mental Disorders	Mental or Behavioral Dysfunction	1630	348	2019	2019
POMC	Antisocial Personality Disorder	disease	Mental Disorders	Mental or Behavioral Dysfunction	63	6	1996	1996
POMC	Claustrophobia	phenotype	Mental Disorders	Mental or Behavioral Dysfunction	4	0	2017	2017
POMC	Combat Disorders	disease	Mental Disorders	Mental or Behavioral Dysfunction	3	0	2015	2015
POMC	Stuttering	phenotype	Pathological Conditions, Signs and Symptoms; Nervous System Diseases	Mental or Behavioral Dysfunction	34	8	2017	2017
POMC	Substance Use Disorders	group	Chemically-Induced Disorders; Mental Disorders	Mental or Behavioral Dysfunction	218	16	1996	1996
POMC	Tobacco Dependence	disease	Chemically-Induced Disorders; Mental Disorders	Mental or Behavioral Dysfunction	34	4	2018	2018
POMC	Attention Deficit Disorder	disease	Mental Disorders	Mental or Behavioral Dysfunction	123	7	2017	2017
POMC	Seasonal Affective Disorder	disease	Mental Disorders	Mental or Behavioral Dysfunction	57	17	2019	2019
POMC	Self-Injurious Behavior	phenotype	Behavior and Behavior Mechanisms	Mental or Behavioral Dysfunction	91	9	2019	2019
POMC	Emotional Stress	phenotype	Behavior and Behavior Mechanisms	Mental or Behavioral Dysfunction	25	1	2018	2018
POMC	Anhedonia	disease	Pathological Conditions, Signs and Symptoms; Nervous System Diseases; Behavior and Behavior Mechanisms	Mental or Behavioral Dysfunction	93	7	2017	2017
POMC	Chronic schizophrenia	disease	Mental Disorders	Mental or Behavioral Dysfunction	48	7	2019	2019
POMC	Abnormal behavior	phenotype	Behavior and Behavior Mechanisms	Mental or Behavioral Dysfunction	910	121	2019	2019
POMC	Physical addiction	disease	Chemically-Induced Disorders; Mental Disorders; Behavior and Behavior Mechanisms	Mental or Behavioral Dysfunction	18	0	2018	2018
POMC	Impaired cognition	disease	Mental Disorders	Mental or Behavioral Dysfunction	1630	348	2013	2013
POMC	Developmental delay (disorder)	phenotype	Mental Disorders	Mental or Behavioral Dysfunction	584	68	2019	2019
POMC	Obsessive compulsive behavior	disease	Behavior and Behavior Mechanisms	Mental or Behavioral Dysfunction	94	16	2004	2004
POMC	Gender Dysphoria	phenotype	Mental Disorders	Mental or Behavioral Dysfunction	13	2	2019	2019
POMC	Substance abuse problem	disease	Chemically-Induced Disorders; Mental Disorders	Mental or Behavioral Dysfunction	185	20	1996	1996
POMC	Drug Dependence	group	Chemically-Induced Disorders; Mental Disorders	Mental or Behavioral Dysfunction	248	31	2009	2009
POMC	Neurodevelopmental Disorders	group	Mental Disorders	Mental or Behavioral Dysfunction	535	14	2019	2019
POMC	Depressive Disorder, Treatment-Resistant	disease	Mental Disorders	Mental or Behavioral Dysfunction	66	19	2018	2018
POMC	Harmful use of ketamine	disease	Chemically-Induced Disorders; Mental Disorders	Mental or Behavioral Dysfunction	2	0	2020	2020
POU3F1	Mental disorders	group	Mental Disorders	Mental or Behavioral Dysfunction	789	149	2005	2005
POU3F1	Bipolar Disorder	disease	Mental Disorders	Mental or Behavioral Dysfunction	1183	839	2005	2005
POU3F1	Schizophrenia	disease	Mental Disorders	Mental or Behavioral Dysfunction	2872	2897	2004	2004
POU3F1	Mood Disorders	group	Mental Disorders	Mental or Behavioral Dysfunction	580	308	2017	2017
SRGN	Hyperactive behavior	phenotype	Pathological Conditions, Signs and Symptoms; Nervous System Diseases	Mental or Behavioral Dysfunction	1263	112	2018	2018
PTK2	Presenile dementia	disease	Nervous System Diseases; Mental Disorders	Mental or Behavioral Dysfunction	718	159	2019	2019
PTK2	Dementia	disease	Nervous System Diseases; Mental Disorders	Mental or Behavioral Dysfunction	816	176	2019	2019
SCN1A	Anxiety Disorders	group	Mental Disorders	Mental or Behavioral Dysfunction	840	163	2009	2009
SCN1A	Mental disorders	group	Mental Disorders	Mental or Behavioral Dysfunction	789	149	2007	2007
SCN1A	Severe intellectual disability	disease	Pathological Conditions, Signs and Symptoms; Nervous System Diseases; Mental Disorders; Behavior and Behavior Mechanisms	Mental or Behavioral Dysfunction	429	74	2010	2010
SCN1A	Behavioral syndrome associated with physiological disturbance and physical factors	disease	Mental Disorders	Mental or Behavioral Dysfunction	8	2	2019	2019
SCN1A	Developmental delay (disorder)	phenotype	Mental Disorders	Mental or Behavioral Dysfunction	584	68	2018	2018
SCN1A	Poor short-term memory	disease	Pathological Conditions, Signs and Symptoms; Nervous System Diseases; Behavior and Behavior Mechanisms	Mental or Behavioral Dysfunction	5	1	2012	2012
SCN1A	Sleep Disorders	group	Pathological Conditions, Signs and Symptoms; Nervous System Diseases; Mental Disorders	Mental or Behavioral Dysfunction	360	38	2017	2017
SLC2A1	Post-Traumatic Stress Disorder	disease	Mental Disorders	Mental or Behavioral Dysfunction	418	117	2018	2018
SLC2A1	Unipolar Depression	disease	Mental Disorders	Mental or Behavioral Dysfunction	641	225	2016	2016
SLC2A1	Addictive Behavior	phenotype	Behavior and Behavior Mechanisms	Mental or Behavioral Dysfunction	332	56	2017	2017
SLC2A1	Learning Disabilities	disease	Pathological Conditions, Signs and Symptoms; Nervous System Diseases; Mental Disorders	Mental or Behavioral Dysfunction	103	5	2019	2019
SLC2A1	Major Depressive Disorder	disease	Mental Disorders	Mental or Behavioral Dysfunction	1236	1451	2016	2016
SLC2A1	Bulimia Nervosa	disease	Mental Disorders	Mental or Behavioral Dysfunction	71	24	2018	2018
SLC5A2	Presenile dementia	disease	Nervous System Diseases; Mental Disorders	Mental or Behavioral Dysfunction	718	159	2019	2019
SLC5A2	Mental Depression	disease	Behavior and Behavior Mechanisms	Mental or Behavioral Dysfunction	1478	271	2017	2017
SLC5A2	Depressive disorder	disease	Mental Disorders	Mental or Behavioral Dysfunction	1719	297	2017	2017
SLC5A2	Abnormal mental state	phenotype	Pathological Conditions, Signs and Symptoms; Nervous System Diseases; Mental Disorders	Mental or Behavioral Dysfunction	24	2	2018	2018
SLC5A2	Impaired cognition	disease	Mental Disorders	Mental or Behavioral Dysfunction	1630	348	2019	2019
SLC5A2	Depressed mood	phenotype	Behavior and Behavior Mechanisms	Mental or Behavioral Dysfunction	1461	269	2017	2017
SLC5A2	Dementia	disease	Nervous System Diseases; Mental Disorders	Mental or Behavioral Dysfunction	816	176	2019	2019
TADA2A	Severe intellectual disability	disease	Pathological Conditions, Signs and Symptoms; Nervous System Diseases; Mental Disorders; Behavior and Behavior Mechanisms	Mental or Behavioral Dysfunction	429	74	2006	2006
TIMP2	Presenile dementia	disease	Nervous System Diseases; Mental Disorders	Mental or Behavioral Dysfunction	718	159	2018	2018
TIMP2	Delirium, Dementia, Amnestic, Cognitive Disorders	group	Mental Disorders	Mental or Behavioral Dysfunction	83	0	2017	2017
TIMP2	Schizophrenia	disease	Mental Disorders	Mental or Behavioral Dysfunction	2872	2897	2019	2019
TIMP2	Recurrent depressive disorder	disease	Mental Disorders	Mental or Behavioral Dysfunction	29	9	2016	2016
TIMP2	Dementia	disease	Nervous System Diseases; Mental Disorders	Mental or Behavioral Dysfunction	816	176	2018	2018
TIMP2	Aggressive reaction	phenotype	Mental Disorders; Behavior and Behavior Mechanisms	Mental or Behavioral Dysfunction	10	0	2019	2019
TIMP2	Neurocognitive Disorders	group	Mental Disorders	Mental or Behavioral Dysfunction	79	0	2017	2017
TIMP3	Schizophrenia	disease	Mental Disorders	Mental or Behavioral Dysfunction	2872	2897	2001	2001
UTRN	Developmental Disabilities	group	Mental Disorders	Mental or Behavioral Dysfunction	355	19	2018	2018
UTRN	Hyperactive behavior	phenotype	Pathological Conditions, Signs and Symptoms; Nervous System Diseases	Mental or Behavioral Dysfunction	1263	112	2013	2013
FADD	Presenile dementia	disease	Nervous System Diseases; Mental Disorders	Mental or Behavioral Dysfunction	718	159	2017	2017
FADD	Anhedonia	disease	Pathological Conditions, Signs and Symptoms; Nervous System Diseases; Behavior and Behavior Mechanisms	Mental or Behavioral Dysfunction	93	7	2019	2019
FADD	Mental deterioration	phenotype	Mental Disorders	Mental or Behavioral Dysfunction	508	121	2017	2017
FADD	Impaired cognition	disease	Mental Disorders	Mental or Behavioral Dysfunction	1630	348	2017	2017
FADD	Dementia	disease	Nervous System Diseases; Mental Disorders	Mental or Behavioral Dysfunction	816	176	2017	2017
SOCS3	Stuttering	phenotype	Pathological Conditions, Signs and Symptoms; Nervous System Diseases	Mental or Behavioral Dysfunction	34	8	2019	2019
ADAMTS2	Antisocial Personality Disorder	disease	Mental Disorders	Mental or Behavioral Dysfunction	63	6	2018	2018
ADAMTS2	Anxiety	disease	Behavior and Behavior Mechanisms	Mental or Behavioral Dysfunction	1048	287	2017	2017
ADAMTS2	Delirium	disease	Pathological Conditions, Signs and Symptoms; Nervous System Diseases; Mental Disorders; Behavior and Behavior Mechanisms	Mental or Behavioral Dysfunction	110	7	2017	2017
ADAMTS2	Language Disorders	group	Pathological Conditions, Signs and Symptoms; Nervous System Diseases	Mental or Behavioral Dysfunction	94	25	2017	2017
ADAMTS2	Schizophrenia	disease	Mental Disorders	Mental or Behavioral Dysfunction	2872	2897	2019	2019
ADAMTS2	Apathy	phenotype	Behavior and Behavior Mechanisms	Mental or Behavioral Dysfunction	83	9	2018	2018
ADAMTS2	Attention deficit hyperactivity disorder	disease	Mental Disorders	Mental or Behavioral Dysfunction	842	420	1996	1996
ZSCAN12	Schizophrenia	disease	Mental Disorders	Mental or Behavioral Dysfunction	2872	2897	2020	2020
ALYREF	Mental Depression	disease	Behavior and Behavior Mechanisms	Mental or Behavioral Dysfunction	1478	271	2018	2018
ALYREF	Depressive disorder	disease	Mental Disorders	Mental or Behavioral Dysfunction	1719	297	2018	2018
ALYREF	Psychotic Disorders	group	Mental Disorders	Mental or Behavioral Dysfunction	560	179	2019	2019
ALYREF	Schizophrenia	disease	Mental Disorders	Mental or Behavioral Dysfunction	2872	2897	2019	2019
ALYREF	Depressed mood	phenotype	Behavior and Behavior Mechanisms	Mental or Behavioral Dysfunction	1461	269	2018	2018
SRCAP	Developmental Disabilities	group	Mental Disorders	Mental or Behavioral Dysfunction	355	19	2019	2019
TMC6	Self-Injurious Behavior	phenotype	Behavior and Behavior Mechanisms	Mental or Behavioral Dysfunction	91	9	2019	2019
EML4	Hyperactive behavior	phenotype	Pathological Conditions, Signs and Symptoms; Nervous System Diseases	Mental or Behavioral Dysfunction	1263	112	2016	2016
NOX4	Mental disorders	group	Mental Disorders	Mental or Behavioral Dysfunction	789	149	2017	2017
NOX4	Presenile dementia	disease	Nervous System Diseases; Mental Disorders	Mental or Behavioral Dysfunction	718	159	2019	2019
NOX4	Dementia	disease	Nervous System Diseases; Mental Disorders	Mental or Behavioral Dysfunction	816	176	2019	2019
NRN1	Bipolar Disorder	disease	Mental Disorders	Mental or Behavioral Dysfunction	1183	839	2016	2016
NRN1	Borderline Personality Disorder	disease	Mental Disorders	Mental or Behavioral Dysfunction	221	82	2016	2016
NRN1	Cognition Disorders	group	Mental Disorders	Mental or Behavioral Dysfunction	607	47	2010	2010
NRN1	Depressive disorder	disease	Mental Disorders	Mental or Behavioral Dysfunction	1719	297	2017	2017
NRN1	Speech Sound Disorders	disease	Mental Disorders	Mental or Behavioral Dysfunction	11	0	2016	2016
WWOX	Amnesia	disease	Pathological Conditions, Signs and Symptoms; Nervous System Diseases; Mental Disorders; Behavior and Behavior Mechanisms	Mental or Behavioral Dysfunction	173	12	2018	2018
WWOX	Hyperactive behavior	phenotype	Pathological Conditions, Signs and Symptoms; Nervous System Diseases	Mental or Behavioral Dysfunction	1263	112	2014	2014
WWOX	Dementia	disease	Nervous System Diseases; Mental Disorders	Mental or Behavioral Dysfunction	816	176	2019	2019
WWOX	Pervasive Development Disorder	group	Mental Disorders	Mental or Behavioral Dysfunction	328	49	2019	2019
WWOX	Neurodevelopmental Disorders	group	Mental Disorders	Mental or Behavioral Dysfunction	535	14	2018	2018
PRRG4	Mental Retardation	disease	Pathological Conditions, Signs and Symptoms; Congenital, Hereditary, and Neonatal Diseases and Abnormalities; Nervous System Diseases; Mental Disorders; Behavior and Behavior Mechanisms	Mental or Behavioral Dysfunction	505	98	2008	2008
PRRG4	Abnormal behavior	phenotype	Behavior and Behavior Mechanisms	Mental or Behavioral Dysfunction	910	121	2008	2008
PRRG4	Developmental delay (disorder)	phenotype	Mental Disorders	Mental or Behavioral Dysfunction	584	68	2014	2014
PRRG4	Autistic behavior	disease	Behavior and Behavior Mechanisms	Mental or Behavioral Dysfunction	261	78	2014	2014
PRRG4	Intellectual Disability	group	Pathological Conditions, Signs and Symptoms; Nervous System Diseases; Mental Disorders; Behavior and Behavior Mechanisms	Mental or Behavioral Dysfunction	2165	159	2008	2008
TTC21B	Addictive Behavior	phenotype	Behavior and Behavior Mechanisms	Mental or Behavioral Dysfunction	332	56	2018	2018
TMX1	Mental Depression	disease	Behavior and Behavior Mechanisms	Mental or Behavioral Dysfunction	1478	271	2019	2019
TMX1	Depressive disorder	disease	Mental Disorders	Mental or Behavioral Dysfunction	1719	297	2019	2019
TMX1	Memory impairment	phenotype	Pathological Conditions, Signs and Symptoms; Nervous System Diseases; Behavior and Behavior Mechanisms	Mental or Behavioral Dysfunction	763	48	2019	2019
TMX1	Depressed mood	phenotype	Behavior and Behavior Mechanisms	Mental or Behavioral Dysfunction	1461	269	2019	2019
MED25	Pain Disorder	disease	Mental Disorders	Mental or Behavioral Dysfunction	41	3	2009	2009
TRAPPC9	Cognition Disorders	group	Mental Disorders	Mental or Behavioral Dysfunction	607	47	2012	2012
TRAPPC9	Impaired cognition	disease	Mental Disorders	Mental or Behavioral Dysfunction	1630	348	2012	2012
TRAPPC9	Developmental delay (disorder)	phenotype	Mental Disorders	Mental or Behavioral Dysfunction	584	68	2010	2010
PKDCC	Schizophrenia	disease	Mental Disorders	Mental or Behavioral Dysfunction	2872	2897	2017	2017
CAVIN3	Depressive disorder	disease	Mental Disorders	Mental or Behavioral Dysfunction	1719	297	2017	2017
CAVIN3	Unipolar Depression	disease	Mental Disorders	Mental or Behavioral Dysfunction	641	225	2017	2017
CAVIN3	Major Depressive Disorder	disease	Mental Disorders	Mental or Behavioral Dysfunction	1236	1451	2017	2017
STOX1	Alzheimer Disease, Late Onset	disease	Nervous System Diseases; Mental Disorders	Mental or Behavioral Dysfunction	385	243	2010	2010
ZNF713	Pervasive Development Disorder	group	Mental Disorders	Mental or Behavioral Dysfunction	328	49	2014	2014
ZNF713	Autism Spectrum Disorders	disease	Mental Disorders	Mental or Behavioral Dysfunction	1071	331	2014	2014
GRM5	Schizophrenia	disease	Mental Disorders	Mental or Behavioral Dysfunction	2872	2897	2001	2020
CHRNA5	Alcoholic Intoxication, Chronic	disease	Chemically-Induced Disorders; Mental Disorders	Mental or Behavioral Dysfunction	577	441	2009	2019
SLC29A1	Alcoholic Intoxication, Chronic	disease	Chemically-Induced Disorders; Mental Disorders	Mental or Behavioral Dysfunction	577	441	2004	2018
CAT	Major Depressive Disorder	disease	Mental Disorders	Mental or Behavioral Dysfunction	1236	1451	2011	2014
NPY1R	Anxiety Disorders	group	Mental Disorders	Mental or Behavioral Dysfunction	840	163	2001	2015
GRM5	Major Depressive Disorder	disease	Mental Disorders	Mental or Behavioral Dysfunction	1236	1451	2010	2019
CHRNA5	Schizophrenia	disease	Mental Disorders	Mental or Behavioral Dysfunction	2872	2897	2011	2019
DLG2	Schizophrenia	disease	Mental Disorders	Mental or Behavioral Dysfunction	2872	2897	2003	2019
GRM5	Attention deficit hyperactivity disorder	disease	Mental Disorders	Mental or Behavioral Dysfunction	842	420	2010	2015
PPP2R5D	Intellectual Disability	group	Pathological Conditions, Signs and Symptoms; Nervous System Diseases; Mental Disorders; Behavior and Behavior Mechanisms	Mental or Behavioral Dysfunction	2165	159	2015	2016
ZSCAN31	Schizophrenia	disease	Mental Disorders	Mental or Behavioral Dysfunction	2872	2897	2014	2015
CHRNA5	Nicotine Dependence	disease	Chemically-Induced Disorders; Mental Disorders	Mental or Behavioral Dysfunction	170	178	2006	2018
NR3C2	Mental Depression	disease	Behavior and Behavior Mechanisms	Mental or Behavioral Dysfunction	1478	271	2001	2019
NR3C2	Depressive disorder	disease	Mental Disorders	Mental or Behavioral Dysfunction	1719	297	2001	2019
VEGFA	Mental Depression	disease	Behavior and Behavior Mechanisms	Mental or Behavioral Dysfunction	1478	271	2007	2020
VEGFA	Depressive disorder	disease	Mental Disorders	Mental or Behavioral Dysfunction	1719	297	2009	2020
VEGFA	Major Depressive Disorder	disease	Mental Disorders	Mental or Behavioral Dysfunction	1236	1451	2007	2019
NR3C2	Major Depressive Disorder	disease	Mental Disorders	Mental or Behavioral Dysfunction	1236	1451	2007	2020
VEGFA	Schizophrenia	disease	Mental Disorders	Mental or Behavioral Dysfunction	2872	2897	2009	2019
HP	Mental Depression	disease	Behavior and Behavior Mechanisms	Mental or Behavioral Dysfunction	1478	271	1979	2019
HP	Depressive disorder	disease	Mental Disorders	Mental or Behavioral Dysfunction	1719	297	1979	2019
NR3C2	Unipolar Depression	disease	Mental Disorders	Mental or Behavioral Dysfunction	641	225	2007	2019
HP	Schizophrenia	disease	Mental Disorders	Mental or Behavioral Dysfunction	2872	2897	1985	2020
HP	Major Depressive Disorder	disease	Mental Disorders	Mental or Behavioral Dysfunction	1236	1451	1994	2019
GRM5	Unipolar Depression	disease	Mental Disorders	Mental or Behavioral Dysfunction	641	225	2010	2019
HP	Unipolar Depression	disease	Mental Disorders	Mental or Behavioral Dysfunction	641	225	1984	1997
HP	Mood Disorders	group	Mental Disorders	Mental or Behavioral Dysfunction	580	308	1981	2018
TET1	Schizophrenia	disease	Mental Disorders	Mental or Behavioral Dysfunction	2872	2897	2013	2018
CHRNA5	Tobacco Dependence	disease	Chemically-Induced Disorders; Mental Disorders	Mental or Behavioral Dysfunction	34	4	2008	2018
CHRNA5	Cocaine Dependence	disease	Chemically-Induced Disorders; Mental Disorders	Mental or Behavioral Dysfunction	199	39	2008	2015
PRKCB	Autistic Disorder	disease	Mental Disorders	Mental or Behavioral Dysfunction	1112	395	2005	2009
CAT	Alcoholic Intoxication, Chronic	disease	Chemically-Induced Disorders; Mental Disorders	Mental or Behavioral Dysfunction	577	441	1995	2015
GRM5	Bipolar Disorder	disease	Mental Disorders	Mental or Behavioral Dysfunction	1183	839	2013	2018
GRM5	Drug abuse	group	Chemically-Induced Disorders; Mental Disorders	Mental or Behavioral Dysfunction	405	39	2010	2019
GRM5	Cocaine Dependence	disease	Chemically-Induced Disorders; Mental Disorders	Mental or Behavioral Dysfunction	199	39	2010	2018
NPY1R	Schizophrenia	disease	Mental Disorders	Mental or Behavioral Dysfunction	2872	2897	2004	2011
RFX4	Bipolar Disorder	disease	Mental Disorders	Mental or Behavioral Dysfunction	1183	839	2005	2007
VEGFA	Depressive Disorder, Treatment-Resistant	disease	Mental Disorders	Mental or Behavioral Dysfunction	66	19	2010	2019
SORCS2	Bipolar Disorder	disease	Mental Disorders	Mental or Behavioral Dysfunction	1183	839	2011	2016
TET1	Psychotic Disorders	group	Mental Disorders	Mental or Behavioral Dysfunction	560	179	2012	2018
TET1	Nonorganic psychosis	disease	Mental Disorders	Mental or Behavioral Dysfunction	376	98	2012	2018
SLC9A9	Autistic Disorder	disease	Mental Disorders	Mental or Behavioral Dysfunction	1112	395	2008	2017
CAT	Unipolar Depression	disease	Mental Disorders	Mental or Behavioral Dysfunction	641	225	2014	2019
CHRNA5	Alcohol Use Disorder	disease	Chemically-Induced Disorders; Mental Disorders	Mental or Behavioral Dysfunction	218	54	2009	2013
GRM5	Cocaine Abuse	disease	Chemically-Induced Disorders; Mental Disorders	Mental or Behavioral Dysfunction	144	3	2010	2019
GRM5	Drug habituation	phenotype	Chemically-Induced Disorders; Mental Disorders	Mental or Behavioral Dysfunction	196	19	2010	2020
GRM5	Substance abuse problem	disease	Chemically-Induced Disorders; Mental Disorders	Mental or Behavioral Dysfunction	185	20	2010	2019
ITGAM	Bipolar Disorder	disease	Mental Disorders	Mental or Behavioral Dysfunction	1183	839	2010	2010
NR3C2	Bipolar Disorder	disease	Mental Disorders	Mental or Behavioral Dysfunction	1183	839	2009	2011
NPY1R	Psychotic Disorders	group	Mental Disorders	Mental or Behavioral Dysfunction	560	179	2009	2009
NPY1R	Nonorganic psychosis	disease	Mental Disorders	Mental or Behavioral Dysfunction	376	98	2009	2009
PRKCB	Major Depressive Disorder	disease	Mental Disorders	Mental or Behavioral Dysfunction	1236	1451	2010	2015
RFX4	Alcoholic Intoxication, Chronic	disease	Chemically-Induced Disorders; Mental Disorders	Mental or Behavioral Dysfunction	577	441	2012	2012
VEGFA	Bipolar Disorder	disease	Mental Disorders	Mental or Behavioral Dysfunction	1183	839	2013	2013
VEGFA	Mood Disorders	group	Mental Disorders	Mental or Behavioral Dysfunction	580	308	2013	2013
ZSCAN31	Psychotic Disorders	group	Mental Disorders	Mental or Behavioral Dysfunction	560	179	2014	2014
ZSCAN31	Nonorganic psychosis	disease	Mental Disorders	Mental or Behavioral Dysfunction	376	98	2014	2014
TET1	Autism Spectrum Disorders	disease	Mental Disorders	Mental or Behavioral Dysfunction	1071	331	2014	2014
CAT	Autistic Disorder	disease	Mental Disorders	Mental or Behavioral Dysfunction	1112	395	2004	2004
CAT	Claustrophobia	phenotype	Mental Disorders	Mental or Behavioral Dysfunction	4	0	2004	2004
CAT	Involutional Depression	disease	Mental Disorders	Mental or Behavioral Dysfunction	25	0	2011	2011
CAT	Phobic anxiety disorder	disease	Mental Disorders	Mental or Behavioral Dysfunction	31	7	2004	2004
CAT	Involutional paraphrenia	disease	Mental Disorders	Mental or Behavioral Dysfunction	25	0	2011	2011
CAT	Psychosis, Involutional	disease	Mental Disorders	Mental or Behavioral Dysfunction	25	0	2011	2011
CHRNA5	Anxiety Disorders	group	Mental Disorders	Mental or Behavioral Dysfunction	840	163	2009	2018
CHRNA5	Drug abuse	group	Chemically-Induced Disorders; Mental Disorders	Mental or Behavioral Dysfunction	405	39	2010	2010
CHRNA5	Drug habituation	phenotype	Chemically-Induced Disorders; Mental Disorders	Mental or Behavioral Dysfunction	196	19	2010	2010
CHRNA5	Drug Use Disorders	group	Chemically-Induced Disorders; Mental Disorders	Mental or Behavioral Dysfunction	121	0	2010	2010
CHRNA5	Organic Mental Disorders, Substance-Induced	disease	Chemically-Induced Disorders; Mental Disorders	Mental or Behavioral Dysfunction	115	0	2010	2010
CHRNA5	Substance Dependence	disease	Chemically-Induced Disorders; Mental Disorders	Mental or Behavioral Dysfunction	156	19	2010	2010
CHRNA5	Substance Use Disorders	group	Chemically-Induced Disorders; Mental Disorders	Mental or Behavioral Dysfunction	218	16	2010	2010
CHRNA5	Substance Withdrawal Syndrome	disease	Chemically-Induced Disorders; Mental Disorders	Mental or Behavioral Dysfunction	80	5	2008	2008
CHRNA5	Alcohol abuse	disease	Chemically-Induced Disorders; Mental Disorders	Mental or Behavioral Dysfunction	156	24	2009	2009
CHRNA5	Substance-Related Disorders	group	Chemically-Induced Disorders; Mental Disorders	Mental or Behavioral Dysfunction	128	20	2010	2010
CHRNA5	Anxiety States, Neurotic	disease	Mental Disorders	Mental or Behavioral Dysfunction	44	0	2009	2018
CHRNA5	Nicotine Use Disorder	phenotype	Chemically-Induced Disorders; Mental Disorders	Mental or Behavioral Dysfunction	14	0	2008	2018
CHRNA5	Substance abuse problem	disease	Chemically-Induced Disorders; Mental Disorders	Mental or Behavioral Dysfunction	185	20	2010	2010
CHRNA5	Anxiety neurosis (finding)	disease	Mental Disorders	Mental or Behavioral Dysfunction	75	5	2009	2018
CHRNA5	Drug Dependence	group	Chemically-Induced Disorders; Mental Disorders	Mental or Behavioral Dysfunction	248	31	2010	2010
DLG2	Bipolar Disorder	disease	Mental Disorders	Mental or Behavioral Dysfunction	1183	839	2005	2007
DLG2	Unipolar Depression	disease	Mental Disorders	Mental or Behavioral Dysfunction	641	225	2005	2005
DLG2	Major Depressive Disorder	disease	Mental Disorders	Mental or Behavioral Dysfunction	1236	1451	2005	2005
DOCK1	Drug abuse	group	Chemically-Induced Disorders; Mental Disorders	Mental or Behavioral Dysfunction	405	39	2010	2010
DOCK1	Drug habituation	phenotype	Chemically-Induced Disorders; Mental Disorders	Mental or Behavioral Dysfunction	196	19	2010	2010
DOCK1	Drug Use Disorders	group	Chemically-Induced Disorders; Mental Disorders	Mental or Behavioral Dysfunction	121	0	2010	2010
DOCK1	Organic Mental Disorders, Substance-Induced	disease	Chemically-Induced Disorders; Mental Disorders	Mental or Behavioral Dysfunction	115	0	2010	2010
DOCK1	Substance Dependence	disease	Chemically-Induced Disorders; Mental Disorders	Mental or Behavioral Dysfunction	156	19	2010	2010
DOCK1	Substance Use Disorders	group	Chemically-Induced Disorders; Mental Disorders	Mental or Behavioral Dysfunction	218	16	2010	2010
DOCK1	Substance-Related Disorders	group	Chemically-Induced Disorders; Mental Disorders	Mental or Behavioral Dysfunction	128	20	2010	2010
DOCK1	Substance abuse problem	disease	Chemically-Induced Disorders; Mental Disorders	Mental or Behavioral Dysfunction	185	20	2010	2010
DOCK1	Drug Dependence	group	Chemically-Induced Disorders; Mental Disorders	Mental or Behavioral Dysfunction	248	31	2010	2010
GRM5	Drug Use Disorders	group	Chemically-Induced Disorders; Mental Disorders	Mental or Behavioral Dysfunction	121	0	2010	2010
GRM5	Organic Mental Disorders, Substance-Induced	disease	Chemically-Induced Disorders; Mental Disorders	Mental or Behavioral Dysfunction	115	0	2010	2010
GRM5	Substance Dependence	disease	Chemically-Induced Disorders; Mental Disorders	Mental or Behavioral Dysfunction	156	19	2010	2010
GRM5	Substance Use Disorders	group	Chemically-Induced Disorders; Mental Disorders	Mental or Behavioral Dysfunction	218	16	2010	2010
GRM5	Attention Deficit Disorder	disease	Mental Disorders	Mental or Behavioral Dysfunction	123	7	2010	2011
GRM5	Cocaine-Related Disorders	group	Chemically-Induced Disorders; Mental Disorders	Mental or Behavioral Dysfunction	121	0	2010	2010
GRM5	Substance-Related Disorders	group	Chemically-Induced Disorders; Mental Disorders	Mental or Behavioral Dysfunction	128	20	2010	2010
GRM5	Minimal Brain Dysfunction	disease	Mental Disorders	Mental or Behavioral Dysfunction	22	0	2010	2011
GRM5	Drug Dependence	group	Chemically-Induced Disorders; Mental Disorders	Mental or Behavioral Dysfunction	248	31	2010	2010
HP	Affective Disorders, Psychotic	group	Mental Disorders	Mental or Behavioral Dysfunction	17	10	1982	1982
IL17A	Alcoholic Intoxication, Chronic	disease	Chemically-Induced Disorders; Mental Disorders	Mental or Behavioral Dysfunction	577	441	2001	2001
IL17A	Alcohol abuse	disease	Chemically-Induced Disorders; Mental Disorders	Mental or Behavioral Dysfunction	156	24	2001	2001
ITGAM	Schizophrenia	disease	Mental Disorders	Mental or Behavioral Dysfunction	2872	2897	2013	2013
NPY1R	Endogenous depression	disease	Mental Disorders	Mental or Behavioral Dysfunction	53	0	1998	1998
NPY1R	Depressive disorder	disease	Mental Disorders	Mental or Behavioral Dysfunction	1719	297	1998	1998
NPY1R	Melancholia	disease	Mental Disorders	Mental or Behavioral Dysfunction	51	8	1998	1998
NPY1R	Psychoses, Drug	disease	Chemically-Induced Disorders; Mental Disorders	Mental or Behavioral Dysfunction	23	1	2009	2009
NPY1R	Psychoses, Substance-Induced	disease	Chemically-Induced Disorders; Mental Disorders	Mental or Behavioral Dysfunction	17	0	2009	2009
NPY1R	Unipolar Depression	disease	Mental Disorders	Mental or Behavioral Dysfunction	641	225	1998	1998
NPY1R	Depressive Syndrome	disease	Mental Disorders	Mental or Behavioral Dysfunction	45	3	1998	1998
NPY1R	Amphetamine-Related Disorders	group	Chemically-Induced Disorders; Mental Disorders	Mental or Behavioral Dysfunction	78	3	2009	2009
NPY1R	Amphetamine Addiction	disease	Chemically-Induced Disorders; Mental Disorders	Mental or Behavioral Dysfunction	81	2	2009	2009
NPY1R	Amphetamine Abuse	disease	Chemically-Induced Disorders; Mental Disorders	Mental or Behavioral Dysfunction	75	0	2009	2009
NPY1R	Depression, Neurotic	disease	Mental Disorders	Mental or Behavioral Dysfunction	41	0	1998	1998
NPY1R	Anxiety States, Neurotic	disease	Mental Disorders	Mental or Behavioral Dysfunction	44	0	2001	2001
NPY1R	Anxiety neurosis (finding)	disease	Mental Disorders	Mental or Behavioral Dysfunction	75	5	2001	2001
PPP2R5D	Neurodevelopmental Disorders	group	Mental Disorders	Mental or Behavioral Dysfunction	535	14	2017	2017
PRKCB	Unipolar Depression	disease	Mental Disorders	Mental or Behavioral Dysfunction	641	225	2010	2010
PTK7	Neurodevelopmental Disorders	group	Mental Disorders	Mental or Behavioral Dysfunction	535	14	2017	2017
VEGFA	Presenile dementia	disease	Nervous System Diseases; Mental Disorders	Mental or Behavioral Dysfunction	718	159	2005	2005
VEGFA	Learning Disorders	group	Pathological Conditions, Signs and Symptoms; Nervous System Diseases; Mental Disorders	Mental or Behavioral Dysfunction	46	1	2010	2010
VEGFA	Memory Disorders	disease	Pathological Conditions, Signs and Symptoms; Nervous System Diseases; Behavior and Behavior Mechanisms	Mental or Behavioral Dysfunction	62	0	2010	2010
VEGFA	Memory impairment	phenotype	Pathological Conditions, Signs and Symptoms; Nervous System Diseases; Behavior and Behavior Mechanisms	Mental or Behavioral Dysfunction	763	48	2010	2010
VEGFA	Alzheimer Disease, Late Onset	disease	Nervous System Diseases; Mental Disorders	Mental or Behavioral Dysfunction	385	243	2005	2005
VEGFA	Acute Confusional Senile Dementia	disease	Nervous System Diseases; Mental Disorders	Mental or Behavioral Dysfunction	99	0	2005	2005
VEGFA	Alzheimer's Disease, Focal Onset	disease	Nervous System Diseases; Mental Disorders	Mental or Behavioral Dysfunction	99	0	2005	2005
VEGFA	Adult Learning Disorders	group	Pathological Conditions, Signs and Symptoms; Nervous System Diseases; Mental Disorders	Mental or Behavioral Dysfunction	29	0	2010	2010
VEGFA	Learning Disturbance	disease	Pathological Conditions, Signs and Symptoms; Nervous System Diseases; Mental Disorders	Mental or Behavioral Dysfunction	29	0	2010	2010
VEGFA	Learning Disabilities	disease	Pathological Conditions, Signs and Symptoms; Nervous System Diseases; Mental Disorders	Mental or Behavioral Dysfunction	103	5	2010	2010
VEGFA	Age-Related Memory Disorders	group	Pathological Conditions, Signs and Symptoms; Nervous System Diseases; Behavior and Behavior Mechanisms	Mental or Behavioral Dysfunction	43	0	2010	2010
VEGFA	Memory Disorder, Semantic	phenotype	Pathological Conditions, Signs and Symptoms; Nervous System Diseases; Behavior and Behavior Mechanisms	Mental or Behavioral Dysfunction	43	0	2010	2010
VEGFA	Memory Disorder, Spatial	phenotype	Pathological Conditions, Signs and Symptoms; Nervous System Diseases; Behavior and Behavior Mechanisms	Mental or Behavioral Dysfunction	43	0	2010	2010
KCNK9	Mood Disorders	group	Mental Disorders	Mental or Behavioral Dysfunction	580	308	2011	2011
APPL2	Drug abuse	group	Chemically-Induced Disorders; Mental Disorders	Mental or Behavioral Dysfunction	405	39	2010	2010
APPL2	Drug habituation	phenotype	Chemically-Induced Disorders; Mental Disorders	Mental or Behavioral Dysfunction	196	19	2010	2010
APPL2	Drug Use Disorders	group	Chemically-Induced Disorders; Mental Disorders	Mental or Behavioral Dysfunction	121	0	2010	2010
APPL2	Organic Mental Disorders, Substance-Induced	disease	Chemically-Induced Disorders; Mental Disorders	Mental or Behavioral Dysfunction	115	0	2010	2010
APPL2	Substance Dependence	disease	Chemically-Induced Disorders; Mental Disorders	Mental or Behavioral Dysfunction	156	19	2010	2010
APPL2	Substance Use Disorders	group	Chemically-Induced Disorders; Mental Disorders	Mental or Behavioral Dysfunction	218	16	2010	2010
APPL2	Substance-Related Disorders	group	Chemically-Induced Disorders; Mental Disorders	Mental or Behavioral Dysfunction	128	20	2010	2010
APPL2	Substance abuse problem	disease	Chemically-Induced Disorders; Mental Disorders	Mental or Behavioral Dysfunction	185	20	2010	2010
APPL2	Drug Dependence	group	Chemically-Induced Disorders; Mental Disorders	Mental or Behavioral Dysfunction	248	31	2010	2010
MIR130A	Cocaine Abuse	disease	Chemically-Induced Disorders; Mental Disorders	Mental or Behavioral Dysfunction	144	3	2010	2010
MIR130A	Cocaine-Related Disorders	group	Chemically-Induced Disorders; Mental Disorders	Mental or Behavioral Dysfunction	121	0	2010	2010
MIR130A	Cocaine Dependence	disease	Chemically-Induced Disorders; Mental Disorders	Mental or Behavioral Dysfunction	199	39	2010	2010
IQSEC3	Intellectual Disability	group	Pathological Conditions, Signs and Symptoms; Nervous System Diseases; Mental Disorders; Behavior and Behavior Mechanisms	Mental or Behavioral Dysfunction	2165	159	2019	2019
SLC9A9	Autism Spectrum Disorders	disease	Mental Disorders	Mental or Behavioral Dysfunction	1071	331	2017	2018
SLC29A1	Alcohol-Related Disorders	group	Chemically-Induced Disorders; Mental Disorders	Mental or Behavioral Dysfunction	54	180	2004	2004
NPY1R	Mental Depression	disease	Behavior and Behavior Mechanisms	Mental or Behavioral Dysfunction	1478	271	2007	2012
VEGFA	Attention Deficit Disorder	disease	Mental Disorders	Mental or Behavioral Dysfunction	123	7	2004	2004
C12orf4	Intellectual Disability	group	Pathological Conditions, Signs and Symptoms; Nervous System Diseases; Mental Disorders; Behavior and Behavior Mechanisms	Mental or Behavioral Dysfunction	2165	159	2017	2019
KCNK9	Intellectual Disability	group	Pathological Conditions, Signs and Symptoms; Nervous System Diseases; Mental Disorders; Behavior and Behavior Mechanisms	Mental or Behavioral Dysfunction	2165	159	2008	2014
PPP2R5D	Autism Spectrum Disorders	disease	Mental Disorders	Mental or Behavioral Dysfunction	1071	331	2016	2016
CIB2	Schizophrenia	disease	Mental Disorders	Mental or Behavioral Dysfunction	2872	2897	2008	2008
ARHGDIA	Intellectual Disability	group	Pathological Conditions, Signs and Symptoms; Nervous System Diseases; Mental Disorders; Behavior and Behavior Mechanisms	Mental or Behavioral Dysfunction	2165	159	NA	NA
BUB1	Intellectual Disability	group	Pathological Conditions, Signs and Symptoms; Nervous System Diseases; Mental Disorders; Behavior and Behavior Mechanisms	Mental or Behavioral Dysfunction	2165	159	NA	NA
CAT	Mental Depression	disease	Behavior and Behavior Mechanisms	Mental or Behavioral Dysfunction	1478	271	1992	2019
CAT	Depressive disorder	disease	Mental Disorders	Mental or Behavioral Dysfunction	1719	297	1992	2019
CAT	Depressed mood	phenotype	Behavior and Behavior Mechanisms	Mental or Behavioral Dysfunction	1461	269	1992	2019
CHRNA5	Child Development Disorders, Pervasive	group	Mental Disorders	Mental or Behavioral Dysfunction	168	379	2017	2017
CHRNA5	Smoking	phenotype	Behavior and Behavior Mechanisms	Individual Behavior	391	765	2012	2012
CHRNA5	Smoking Behaviors	phenotype	Behavior and Behavior Mechanisms	Individual Behavior	249	742	2010	2012
DOCK1	Smoking	phenotype	Behavior and Behavior Mechanisms	Individual Behavior	391	765	2015	2015
DOCK1	Smoking Behaviors	phenotype	Behavior and Behavior Mechanisms	Individual Behavior	249	742	2015	2015
FH	Panic Attacks	disease	Mental Disorders	Mental or Behavioral Dysfunction	59	3	NA	NA
FH	Episodic paroxysmal anxiety	disease	Behavior and Behavior Mechanisms	Mental or Behavioral Dysfunction	14	0	NA	NA
FH	Dysphonia	phenotype	Pathological Conditions, Signs and Symptoms; Respiratory Tract Diseases; Nervous System Diseases; Otorhinolaryngologic Diseases	Mental or Behavioral Dysfunction	77	4	NA	NA
FH	Profound intellectual disabilities	disease	Pathological Conditions, Signs and Symptoms; Nervous System Diseases; Mental Disorders; Behavior and Behavior Mechanisms	Mental or Behavioral Dysfunction	112	10	NA	NA
GRM5	Mental Depression	disease	Behavior and Behavior Mechanisms	Mental or Behavioral Dysfunction	1478	271	2014	2019
GRM5	Depressive disorder	disease	Mental Disorders	Mental or Behavioral Dysfunction	1719	297	2014	2019
GRM5	Depressed mood	phenotype	Behavior and Behavior Mechanisms	Mental or Behavioral Dysfunction	1461	269	2014	2019
GRM5	Autism Spectrum Disorders	disease	Mental Disorders	Mental or Behavioral Dysfunction	1071	331	2012	2019
GUCY1A2	Autistic Disorder	disease	Mental Disorders	Mental or Behavioral Dysfunction	1112	395	2012	2012
HPR	Alcohol consumption	phenotype	Behavior and Behavior Mechanisms	Individual Behavior	210	535	2019	2019
IL17A	Autism Spectrum Disorders	disease	Mental Disorders	Mental or Behavioral Dysfunction	1071	331	2017	2020
INHBA	Schizophrenia	disease	Mental Disorders	Mental or Behavioral Dysfunction	2872	2897	2015	2015
NR3C2	Depressed mood	phenotype	Behavior and Behavior Mechanisms	Mental or Behavioral Dysfunction	1461	269	2001	2019
PPP2R5D	Moderate intellectual disability	disease	Pathological Conditions, Signs and Symptoms; Nervous System Diseases; Mental Disorders; Behavior and Behavior Mechanisms	Mental or Behavioral Dysfunction	251	94	NA	NA
PPP2R5D	Speech Delay	disease	Pathological Conditions, Signs and Symptoms; Nervous System Diseases	Mental or Behavioral Dysfunction	58	11	NA	NA
VEGFA	Unipolar Depression	disease	Mental Disorders	Mental or Behavioral Dysfunction	641	225	2007	2019
VEGFA	Impaired cognition	disease	Mental Disorders	Mental or Behavioral Dysfunction	1630	348	2014	2020
VEGFA	Depressed mood	phenotype	Behavior and Behavior Mechanisms	Mental or Behavioral Dysfunction	1461	269	2009	2020
CIB2	Anxiety	disease	Behavior and Behavior Mechanisms	Mental or Behavioral Dysfunction	1048	287	NA	NA
CIB2	Depressive disorder	disease	Mental Disorders	Mental or Behavioral Dysfunction	1719	297	NA	NA
CIB2	Hallucinations	disease	Pathological Conditions, Signs and Symptoms; Nervous System Diseases; Behavior and Behavior Mechanisms	Mental or Behavioral Dysfunction	178	18	NA	NA
CIB2	Intellectual Disability	group	Pathological Conditions, Signs and Symptoms; Nervous System Diseases; Mental Disorders; Behavior and Behavior Mechanisms	Mental or Behavioral Dysfunction	2165	159	NA	NA
EBNA1BP2	Bipolar Disorder	disease	Mental Disorders	Mental or Behavioral Dysfunction	1183	839	2014	2014
ADAMTS7	Smoking	phenotype	Behavior and Behavior Mechanisms	Individual Behavior	391	765	2017	2017
ADAMTS7	Smoking Behaviors	phenotype	Behavior and Behavior Mechanisms	Individual Behavior	249	742	2010	2010
KIF1B	Smoking	phenotype	Behavior and Behavior Mechanisms	Individual Behavior	391	765	2017	2017
KIF1B	Panic Attacks	disease	Mental Disorders	Mental or Behavioral Dysfunction	59	3	NA	NA
KIF1B	Episodic paroxysmal anxiety	disease	Behavior and Behavior Mechanisms	Mental or Behavioral Dysfunction	14	0	NA	NA
KIF1B	Smoking Behaviors	phenotype	Behavior and Behavior Mechanisms	Individual Behavior	249	742	2017	2017
KIF1B	Dysphonia	phenotype	Pathological Conditions, Signs and Symptoms; Respiratory Tract Diseases; Nervous System Diseases; Otorhinolaryngologic Diseases	Mental or Behavioral Dysfunction	77	4	NA	NA
ELP4	Anxiety	disease	Behavior and Behavior Mechanisms	Mental or Behavioral Dysfunction	1048	287	2018	2018
RMDN1	Intelligence	phenotype	Behavior and Behavior Mechanisms	Mental Process	645	2093	2019	2019
KCNK9	Hyperactive behavior	phenotype	Pathological Conditions, Signs and Symptoms; Nervous System Diseases	Mental or Behavioral Dysfunction	1263	112	NA	NA
KCNK9	Dysphonia	phenotype	Pathological Conditions, Signs and Symptoms; Respiratory Tract Diseases; Nervous System Diseases; Otorhinolaryngologic Diseases	Mental or Behavioral Dysfunction	77	4	NA	NA
C12orf4	Depressive disorder	disease	Mental Disorders	Mental or Behavioral Dysfunction	1719	297	NA	NA
C12orf4	Impulsive Behavior	phenotype	Behavior and Behavior Mechanisms	Mental or Behavioral Dysfunction	276	69	NA	NA
C12orf4	Mild Mental Retardation	disease	Pathological Conditions, Signs and Symptoms; Nervous System Diseases; Mental Disorders; Behavior and Behavior Mechanisms	Mental or Behavioral Dysfunction	340	56	NA	NA
C12orf4	Moderate intellectual disability	disease	Pathological Conditions, Signs and Symptoms; Nervous System Diseases; Mental Disorders; Behavior and Behavior Mechanisms	Mental or Behavioral Dysfunction	251	94	NA	NA
C12orf4	Severe intellectual disability	disease	Pathological Conditions, Signs and Symptoms; Nervous System Diseases; Mental Disorders; Behavior and Behavior Mechanisms	Mental or Behavioral Dysfunction	429	74	NA	NA
C12orf4	Stereotyped Behavior	disease	Behavior and Behavior Mechanisms	Individual Behavior	135	0	NA	NA
C12orf4	Stereotypic Movement Disorder	phenotype	Mental Disorders	Mental or Behavioral Dysfunction	192	26	NA	NA
C12orf4	Hyperactive behavior	phenotype	Pathological Conditions, Signs and Symptoms; Nervous System Diseases	Mental or Behavioral Dysfunction	1263	112	NA	NA
C12orf4	Dyssomnias	disease	Nervous System Diseases; Mental Disorders	Mental or Behavioral Dysfunction	236	10	NA	NA
C12orf4	Sleep Disorders	group	Pathological Conditions, Signs and Symptoms; Nervous System Diseases; Mental Disorders	Mental or Behavioral Dysfunction	360	38	NA	NA
C12orf4	Autistic behavior	disease	Behavior and Behavior Mechanisms	Mental or Behavioral Dysfunction	261	78	NA	NA
C12orf4	Attention deficit hyperactivity disorder	disease	Mental Disorders	Mental or Behavioral Dysfunction	842	420	NA	NA
SELENON	Intellectual Disability	group	Pathological Conditions, Signs and Symptoms; Nervous System Diseases; Mental Disorders; Behavior and Behavior Mechanisms	Mental or Behavioral Dysfunction	2165	159	NA	NA
SORCS2	Anorexia Nervosa	disease	Mental Disorders	Mental or Behavioral Dysfunction	202	72	2017	2017
SORCS2	Attention deficit hyperactivity disorder	disease	Mental Disorders	Mental or Behavioral Dysfunction	842	420	2015	2015
NCAPG	Intelligence	phenotype	Behavior and Behavior Mechanisms	Mental Process	645	2093	2018	2018
ZSCAN31	Unipolar Depression	disease	Mental Disorders	Mental or Behavioral Dysfunction	641	225	2016	2016
ZSCAN31	Major Depressive Disorder	disease	Mental Disorders	Mental or Behavioral Dysfunction	1236	1451	2016	2016
PMFBP1	Smoking	phenotype	Behavior and Behavior Mechanisms	Individual Behavior	391	765	2015	2015
PMFBP1	Smoking Behaviors	phenotype	Behavior and Behavior Mechanisms	Individual Behavior	249	742	2015	2015
TTBK1	Intelligence	phenotype	Behavior and Behavior Mechanisms	Mental Process	645	2093	2018	2018
TTBK1	Schizophrenia, Childhood	disease	Mental Disorders	Mental or Behavioral Dysfunction	33	20	2016	2016
SNX29	Intelligence	phenotype	Behavior and Behavior Mechanisms	Mental Process	645	2093	2018	2019
SNX29	Schizophrenia	disease	Mental Disorders	Mental or Behavioral Dysfunction	2872	2897	2014	2019
SNX29	Smoking	phenotype	Behavior and Behavior Mechanisms	Individual Behavior	391	765	2015	2015
SNX29	Unipolar Depression	disease	Mental Disorders	Mental or Behavioral Dysfunction	641	225	2018	2018
SNX29	Major Depressive Disorder	disease	Mental Disorders	Mental or Behavioral Dysfunction	1236	1451	2018	2018
SNX29	Smoking Behaviors	phenotype	Behavior and Behavior Mechanisms	Individual Behavior	249	742	2015	2015
EFHC1	Aggressive behavior	phenotype	Behavior and Behavior Mechanisms	Individual Behavior	176	22	NA	NA
C8orf37	Intellectual Disability	group	Pathological Conditions, Signs and Symptoms; Nervous System Diseases; Mental Disorders; Behavior and Behavior Mechanisms	Mental or Behavioral Dysfunction	2165	159	NA	NA
ANKFN1	Cannabis Dependence	disease	Chemically-Induced Disorders; Mental Disorders	Mental or Behavioral Dysfunction	40	13	2011	2011
ANKFN1	Marijuana Abuse	disease	Chemically-Induced Disorders; Mental Disorders	Mental or Behavioral Dysfunction	156	23	2011	2011
SLC9A9	Major Depressive Disorder	disease	Mental Disorders	Mental or Behavioral Dysfunction	1236	1451	2009	2009
NKAIN3	Bulimia Nervosa	disease	Mental Disorders	Mental or Behavioral Dysfunction	71	24	2013	2013
SHISA9	Intelligence	phenotype	Behavior and Behavior Mechanisms	Mental Process	645	2093	2018	2018
SHISA9	Schizophrenia	disease	Mental Disorders	Mental or Behavioral Dysfunction	2872	2897	2015	2015
SHISA9	Major Depressive Disorder	disease	Mental Disorders	Mental or Behavioral Dysfunction	1236	1451	2018	2019
GRM5	Impaired cognition	disease	Mental Disorders	Mental or Behavioral Dysfunction	1630	348	2012	2019
PTK7	Panic Attacks	disease	Mental Disorders	Mental or Behavioral Dysfunction	59	3	1993	2018
GRM5	Anxiety Disorders	group	Mental Disorders	Mental or Behavioral Dysfunction	840	163	2014	2019
IL17A	Mental Depression	disease	Behavior and Behavior Mechanisms	Mental or Behavioral Dysfunction	1478	271	2017	2019
IL17A	Depressive disorder	disease	Mental Disorders	Mental or Behavioral Dysfunction	1719	297	2017	2019
IL17A	Depressed mood	phenotype	Behavior and Behavior Mechanisms	Mental or Behavioral Dysfunction	1461	269	2017	2019
CAT	Memory impairment	phenotype	Pathological Conditions, Signs and Symptoms; Nervous System Diseases; Behavior and Behavior Mechanisms	Mental or Behavioral Dysfunction	763	48	2017	2019
GRM5	Alcoholic Intoxication, Chronic	disease	Chemically-Induced Disorders; Mental Disorders	Mental or Behavioral Dysfunction	577	441	2008	2020
GRM5	Anxiety	disease	Behavior and Behavior Mechanisms	Mental or Behavioral Dysfunction	1048	287	2017	2019
CAT	Schizophrenia	disease	Mental Disorders	Mental or Behavioral Dysfunction	2872	2897	2009	2019
GRM5	Abnormal behavior	phenotype	Behavior and Behavior Mechanisms	Mental or Behavioral Dysfunction	910	121	2014	2019
HP	Depressed mood	phenotype	Behavior and Behavior Mechanisms	Mental or Behavioral Dysfunction	1461	269	1979	2019
IL17A	Autistic Disorder	disease	Mental Disorders	Mental or Behavioral Dysfunction	1112	395	2017	2020
SLC9A9	Attention deficit hyperactivity disorder	disease	Mental Disorders	Mental or Behavioral Dysfunction	842	420	2010	2018
GRM5	Mental disorders	group	Mental Disorders	Mental or Behavioral Dysfunction	789	149	2010	2018
GRM5	Memory impairment	phenotype	Pathological Conditions, Signs and Symptoms; Nervous System Diseases; Behavior and Behavior Mechanisms	Mental or Behavioral Dysfunction	763	48	2015	2019
GRM5	Hyperactive behavior	phenotype	Pathological Conditions, Signs and Symptoms; Nervous System Diseases	Mental or Behavioral Dysfunction	1263	112	2015	2020
IL17A	Impaired cognition	disease	Mental Disorders	Mental or Behavioral Dysfunction	1630	348	2013	2019
NR3C2	Anxiety Disorders	group	Mental Disorders	Mental or Behavioral Dysfunction	840	163	2001	2019
PTK7	Panic Disorder	disease	Mental Disorders	Mental or Behavioral Dysfunction	175	101	1993	2013
GRM5	Cognition Disorders	group	Mental Disorders	Mental or Behavioral Dysfunction	607	47	2013	2018
GRM5	Nicotine Dependence	disease	Chemically-Induced Disorders; Mental Disorders	Mental or Behavioral Dysfunction	170	178	2017	2019
GRM5	Psychotic Disorders	group	Mental Disorders	Mental or Behavioral Dysfunction	560	179	2001	2015
GRM5	Addictive Behavior	phenotype	Behavior and Behavior Mechanisms	Mental or Behavioral Dysfunction	332	56	2009	2019
IL17A	Schizophrenia	disease	Mental Disorders	Mental or Behavioral Dysfunction	2872	2897	2011	2019
NR3C2	Anxiety	disease	Behavior and Behavior Mechanisms	Mental or Behavioral Dysfunction	1048	287	2001	2019
VEGFA	Cognition Disorders	group	Mental Disorders	Mental or Behavioral Dysfunction	607	47	2017	2019
VEGFA	Mental deterioration	phenotype	Mental Disorders	Mental or Behavioral Dysfunction	508	121	2018	2020
VEGFA	Hyperactive behavior	phenotype	Pathological Conditions, Signs and Symptoms; Nervous System Diseases	Mental or Behavioral Dysfunction	1263	112	2003	2020
VEGFA	Mild cognitive disorder	disease	Mental Disorders	Mental or Behavioral Dysfunction	430	96	2006	2018
CAT	Post-Traumatic Stress Disorder	disease	Mental Disorders	Mental or Behavioral Dysfunction	418	117	2014	2020
CAT	Impaired cognition	disease	Mental Disorders	Mental or Behavioral Dysfunction	1630	348	2012	2019
DLG2	Memory impairment	phenotype	Pathological Conditions, Signs and Symptoms; Nervous System Diseases; Behavior and Behavior Mechanisms	Mental or Behavioral Dysfunction	763	48	2017	2020
GRM5	Alcohol Use Disorder	disease	Chemically-Induced Disorders; Mental Disorders	Mental or Behavioral Dysfunction	218	54	2017	2018
GRM5	Autistic Disorder	disease	Mental Disorders	Mental or Behavioral Dysfunction	1112	395	2010	2016
GRM5	Nonorganic psychosis	disease	Mental Disorders	Mental or Behavioral Dysfunction	376	98	2008	2015
HP	Autism Spectrum Disorders	disease	Mental Disorders	Mental or Behavioral Dysfunction	1071	331	2017	2018
IL17A	Major Depressive Disorder	disease	Mental Disorders	Mental or Behavioral Dysfunction	1236	1451	2018	2019
NR3C2	Mental disorders	group	Mental Disorders	Mental or Behavioral Dysfunction	789	149	2011	2017
NR3C2	Stress, Psychological	disease	Behavior and Behavior Mechanisms	Mental or Behavioral Dysfunction	199	24	2008	2019
NR3C2	Mood Disorders	group	Mental Disorders	Mental or Behavioral Dysfunction	580	308	2009	2019
VEGFA	Psychotic Disorders	group	Mental Disorders	Mental or Behavioral Dysfunction	560	179	2018	2018
VEGFA	Nonorganic psychosis	disease	Mental Disorders	Mental or Behavioral Dysfunction	376	98	2018	2018
VEGFA	Attention deficit hyperactivity disorder	disease	Mental Disorders	Mental or Behavioral Dysfunction	842	420	2017	2019
KCNK9	Developmental Disabilities	group	Mental Disorders	Mental or Behavioral Dysfunction	355	19	2014	2020
CAT	Alcoholic Intoxication	disease	Chemically-Induced Disorders; Mental Disorders	Mental or Behavioral Dysfunction	52	4	2018	2018
CAT	Bipolar Disorder	disease	Mental Disorders	Mental or Behavioral Dysfunction	1183	839	2018	2019
CAT	Mental deterioration	phenotype	Mental Disorders	Mental or Behavioral Dysfunction	508	121	2012	2017
CAT	Generalized Anxiety Disorder	disease	Mental Disorders	Mental or Behavioral Dysfunction	103	24	2018	2018
CAT	Hyperactive behavior	phenotype	Pathological Conditions, Signs and Symptoms; Nervous System Diseases	Mental or Behavioral Dysfunction	1263	112	2019	2020
CAT	Attention deficit hyperactivity disorder	disease	Mental Disorders	Mental or Behavioral Dysfunction	842	420	2017	2017
CAT	Autism Spectrum Disorders	disease	Mental Disorders	Mental or Behavioral Dysfunction	1071	331	2018	2019
CHRNA5	Cognition Disorders	group	Mental Disorders	Mental or Behavioral Dysfunction	607	47	2014	2019
CHRNA5	Addictive Behavior	phenotype	Behavior and Behavior Mechanisms	Mental or Behavioral Dysfunction	332	56	2013	2019
CHRNA5	Impaired cognition	disease	Mental Disorders	Mental or Behavioral Dysfunction	1630	348	2014	2019
CHRNA5	Attention deficit hyperactivity disorder	disease	Mental Disorders	Mental or Behavioral Dysfunction	842	420	2016	2019
CHRNA5	NEUROTICISM	disease	Behavior and Behavior Mechanisms	Mental or Behavioral Dysfunction	141	54	2006	2014
DLG2	Impaired cognition	disease	Mental Disorders	Mental or Behavioral Dysfunction	1630	348	2017	2019
DLG2	Neurodevelopmental Disorders	group	Mental Disorders	Mental or Behavioral Dysfunction	535	14	2015	2018
GRM5	Obsessive-Compulsive Disorder	disease	Mental Disorders	Mental or Behavioral Dysfunction	175	112	2018	2019
GRM5	Post-Traumatic Stress Disorder	disease	Mental Disorders	Mental or Behavioral Dysfunction	418	117	2017	2018
GRM5	Neurodevelopmental Disorders	group	Mental Disorders	Mental or Behavioral Dysfunction	535	14	2018	2018
GRM5	Intellectual Disability	group	Pathological Conditions, Signs and Symptoms; Nervous System Diseases; Mental Disorders; Behavior and Behavior Mechanisms	Mental or Behavioral Dysfunction	2165	159	2018	2019
HP	Panic Disorder	disease	Mental Disorders	Mental or Behavioral Dysfunction	175	101	1990	1990
HP	Mild cognitive disorder	disease	Mental Disorders	Mental or Behavioral Dysfunction	430	96	2018	2020
IL17A	Unipolar Depression	disease	Mental Disorders	Mental or Behavioral Dysfunction	641	225	2018	2019
IL17A	Hyperactive behavior	phenotype	Pathological Conditions, Signs and Symptoms; Nervous System Diseases	Mental or Behavioral Dysfunction	1263	112	2013	2014
ITGAM	Impaired cognition	disease	Mental Disorders	Mental or Behavioral Dysfunction	1630	348	2019	2019
NR3C2	Memory impairment	phenotype	Pathological Conditions, Signs and Symptoms; Nervous System Diseases; Behavior and Behavior Mechanisms	Mental or Behavioral Dysfunction	763	48	2020	2020
NR3C2	social stress	disease	Behavior and Behavior Mechanisms	Mental or Behavioral Dysfunction	45	22	2011	2018
NR3C2	NEUROTICISM	disease	Behavior and Behavior Mechanisms	Mental or Behavioral Dysfunction	141	54	1998	2011
PRKCB	Hyperactive behavior	phenotype	Pathological Conditions, Signs and Symptoms; Nervous System Diseases	Mental or Behavioral Dysfunction	1263	112	2019	2019
PTK7	Schizophrenia	disease	Mental Disorders	Mental or Behavioral Dysfunction	2872	2897	1999	2001
SRF	Hyperactive behavior	phenotype	Pathological Conditions, Signs and Symptoms; Nervous System Diseases	Mental or Behavioral Dysfunction	1263	112	2015	2019
VEGFA	Borderline Personality Disorder	disease	Mental Disorders	Mental or Behavioral Dysfunction	221	82	2008	2012
VEGFA	Frontotemporal Lobar Degeneration	disease	Nutritional and Metabolic Diseases; Nervous System Diseases; Mental Disorders	Mental or Behavioral Dysfunction	195	54	2008	2011
VEGFA	Neurodevelopmental Disorders	group	Mental Disorders	Mental or Behavioral Dysfunction	535	14	2019	2019
KIF1B	Developmental delay (disorder)	phenotype	Mental Disorders	Mental or Behavioral Dysfunction	584	68	2015	2018
ELP4	Mental Retardation	disease	Pathological Conditions, Signs and Symptoms; Congenital, Hereditary, and Neonatal Diseases and Abnormalities; Nervous System Diseases; Mental Disorders; Behavior and Behavior Mechanisms	Mental or Behavioral Dysfunction	505	98	1990	2015
ELP4	Intellectual Disability	group	Pathological Conditions, Signs and Symptoms; Nervous System Diseases; Mental Disorders; Behavior and Behavior Mechanisms	Mental or Behavioral Dysfunction	2165	159	1990	2015
TET1	Mental Depression	disease	Behavior and Behavior Mechanisms	Mental or Behavioral Dysfunction	1478	271	2017	2019
TET1	Depressive disorder	disease	Mental Disorders	Mental or Behavioral Dysfunction	1719	297	2017	2019
TET1	Depressed mood	phenotype	Behavior and Behavior Mechanisms	Mental or Behavioral Dysfunction	1461	269	2017	2019
SLC9A9	Hyperactive behavior	phenotype	Pathological Conditions, Signs and Symptoms; Nervous System Diseases	Mental or Behavioral Dysfunction	1263	112	2011	2013
BUB1	Pervasive Development Disorder	group	Mental Disorders	Mental or Behavioral Dysfunction	328	49	2017	2017
BUB1	Autism Spectrum Disorders	disease	Mental Disorders	Mental or Behavioral Dysfunction	1071	331	2017	2017
CAT	Antisocial Personality Disorder	disease	Mental Disorders	Mental or Behavioral Dysfunction	63	6	2020	2020
CAT	Anxiety	disease	Behavior and Behavior Mechanisms	Mental or Behavioral Dysfunction	1048	287	2018	2018
CAT	Anxiety Disorders	group	Mental Disorders	Mental or Behavioral Dysfunction	840	163	2018	2018
CAT	Cognition Disorders	group	Mental Disorders	Mental or Behavioral Dysfunction	607	47	2019	2019
CAT	Learning Disorders	group	Pathological Conditions, Signs and Symptoms; Nervous System Diseases; Mental Disorders	Mental or Behavioral Dysfunction	46	1	2017	2017
CAT	Mental Retardation	disease	Pathological Conditions, Signs and Symptoms; Congenital, Hereditary, and Neonatal Diseases and Abnormalities; Nervous System Diseases; Mental Disorders; Behavior and Behavior Mechanisms	Mental or Behavioral Dysfunction	505	98	1990	1990
CAT	Stress, Psychological	disease	Behavior and Behavior Mechanisms	Mental or Behavioral Dysfunction	199	24	2018	2018
CAT	Abnormal behavior	phenotype	Behavior and Behavior Mechanisms	Mental or Behavioral Dysfunction	910	121	2017	2017
CAT	Primary Progressive Aphasia (disorder)	disease	Pathological Conditions, Signs and Symptoms; Nervous System Diseases; Mental Disorders	Mental or Behavioral Dysfunction	51	11	2018	2018
CAT	Alzheimer Disease, Late Onset	disease	Nervous System Diseases; Mental Disorders	Mental or Behavioral Dysfunction	385	243	1999	1999
CAT	Mood Disorders	group	Mental Disorders	Mental or Behavioral Dysfunction	580	308	2019	2019
CAT	Agnosia for Pain	disease	Pathological Conditions, Signs and Symptoms; Nervous System Diseases; Behavior and Behavior Mechanisms	Mental or Behavioral Dysfunction	204	25	2018	2018
CAT	Frontotemporal Lobar Degeneration	disease	Nutritional and Metabolic Diseases; Nervous System Diseases; Mental Disorders	Mental or Behavioral Dysfunction	195	54	2018	2018
CAT	Mild cognitive disorder	disease	Mental Disorders	Mental or Behavioral Dysfunction	430	96	2019	2019
CAT	Intellectual Disability	group	Pathological Conditions, Signs and Symptoms; Nervous System Diseases; Mental Disorders; Behavior and Behavior Mechanisms	Mental or Behavioral Dysfunction	2165	159	1990	1990
CAT	Postoperative delirium	phenotype	Pathological Conditions, Signs and Symptoms; Nervous System Diseases; Mental Disorders; Behavior and Behavior Mechanisms	Mental or Behavioral Dysfunction	42	0	2018	2018
CHRNA5	Mental disorders	group	Mental Disorders	Mental or Behavioral Dysfunction	789	149	2012	2012
CHRNA5	Cannabis Abuse	disease	Chemically-Induced Disorders; Mental Disorders	Mental or Behavioral Dysfunction	19	8	2015	2015
CHRNA5	Mental Depression	disease	Behavior and Behavior Mechanisms	Mental or Behavioral Dysfunction	1478	271	2018	2018
CHRNA5	Depressive disorder	disease	Mental Disorders	Mental or Behavioral Dysfunction	1719	297	2018	2018
CHRNA5	Post-Traumatic Stress Disorder	disease	Mental Disorders	Mental or Behavioral Dysfunction	418	117	2015	2015
CHRNA5	Abnormal behavior	phenotype	Behavior and Behavior Mechanisms	Mental or Behavioral Dysfunction	910	121	2012	2012
CHRNA5	Depressed mood	phenotype	Behavior and Behavior Mechanisms	Mental or Behavioral Dysfunction	1461	269	2018	2018
CHRNA5	Paranoia	disease	Mental Disorders	Mental or Behavioral Dysfunction	35	5	2013	2013
DLG2	Developmental Disabilities	group	Mental Disorders	Mental or Behavioral Dysfunction	355	19	2017	2017
DLG2	Attention deficit hyperactivity disorder	disease	Mental Disorders	Mental or Behavioral Dysfunction	842	420	2016	2016
DLG2	Intellectual Disability	group	Pathological Conditions, Signs and Symptoms; Nervous System Diseases; Mental Disorders; Behavior and Behavior Mechanisms	Mental or Behavioral Dysfunction	2165	159	2017	2017
DOCK1	Schizophrenia	disease	Mental Disorders	Mental or Behavioral Dysfunction	2872	2897	2017	2017
SLC29A1	Alcohol Use Disorder	disease	Chemically-Induced Disorders; Mental Disorders	Mental or Behavioral Dysfunction	218	54	2019	2019
SLC29A1	Abnormal behavior	phenotype	Behavior and Behavior Mechanisms	Mental or Behavioral Dysfunction	910	121	2018	2018
SLC29A1	Memory impairment	phenotype	Pathological Conditions, Signs and Symptoms; Nervous System Diseases; Behavior and Behavior Mechanisms	Mental or Behavioral Dysfunction	763	48	2018	2018
SLC29A1	Sleep Disorders	group	Pathological Conditions, Signs and Symptoms; Nervous System Diseases; Mental Disorders	Mental or Behavioral Dysfunction	360	38	2018	2018
EPHA7	Developmental delay (disorder)	phenotype	Mental Disorders	Mental or Behavioral Dysfunction	584	68	2018	2018
FH	Schizophrenia	disease	Mental Disorders	Mental or Behavioral Dysfunction	2872	2897	2018	2018
FH	Pervasive Development Disorder	group	Mental Disorders	Mental or Behavioral Dysfunction	328	49	2016	2016
FH	Autism Spectrum Disorders	disease	Mental Disorders	Mental or Behavioral Dysfunction	1071	331	2016	2016
GRM5	Alcoholic Intoxication	disease	Chemically-Induced Disorders; Mental Disorders	Mental or Behavioral Dysfunction	52	4	2018	2018
GRM5	Mental Retardation	disease	Pathological Conditions, Signs and Symptoms; Congenital, Hereditary, and Neonatal Diseases and Abnormalities; Nervous System Diseases; Mental Disorders; Behavior and Behavior Mechanisms	Mental or Behavioral Dysfunction	505	98	2019	2019
GRM5	Stress Disorders, Traumatic	group	Mental Disorders	Mental or Behavioral Dysfunction	20	0	2018	2018
GRM5	Stress, Psychological	disease	Behavior and Behavior Mechanisms	Mental or Behavioral Dysfunction	199	24	2020	2020
GRM5	Tobacco Dependence	disease	Chemically-Induced Disorders; Mental Disorders	Mental or Behavioral Dysfunction	34	4	2017	2017
GRM5	Mental deterioration	phenotype	Mental Disorders	Mental or Behavioral Dysfunction	508	121	2019	2019
GRM5	Social Anxiety	disease	Behavior and Behavior Mechanisms	Mental or Behavioral Dysfunction	57	6	2017	2017
GRM5	Mood Disorders	group	Mental Disorders	Mental or Behavioral Dysfunction	580	308	2019	2019
HP	Alcoholic Intoxication, Chronic	disease	Chemically-Induced Disorders; Mental Disorders	Mental or Behavioral Dysfunction	577	441	1979	1979
HP	Autistic Disorder	disease	Mental Disorders	Mental or Behavioral Dysfunction	1112	395	2017	2017
HP	Presenile dementia	disease	Nervous System Diseases; Mental Disorders	Mental or Behavioral Dysfunction	718	159	1985	1985
HP	Impaired cognition	disease	Mental Disorders	Mental or Behavioral Dysfunction	1630	348	2016	2016
HP	Hyperactive behavior	phenotype	Pathological Conditions, Signs and Symptoms; Nervous System Diseases	Mental or Behavioral Dysfunction	1263	112	2018	2018
HP	Dementia	disease	Nervous System Diseases; Mental Disorders	Mental or Behavioral Dysfunction	816	176	1985	1985
HP	Pervasive Development Disorder	group	Mental Disorders	Mental or Behavioral Dysfunction	328	49	2018	2018
HP	Attention deficit hyperactivity disorder	disease	Mental Disorders	Mental or Behavioral Dysfunction	842	420	2018	2018
HSP90AB1	Mental Depression	disease	Behavior and Behavior Mechanisms	Mental or Behavioral Dysfunction	1478	271	2010	2010
HSP90AB1	Depressive disorder	disease	Mental Disorders	Mental or Behavioral Dysfunction	1719	297	2010	2010
HSP90AB1	Depressed mood	phenotype	Behavior and Behavior Mechanisms	Mental or Behavioral Dysfunction	1461	269	2010	2010
IL17A	Anxiety	disease	Behavior and Behavior Mechanisms	Mental or Behavioral Dysfunction	1048	287	2017	2017
IL17A	Anxiety Disorders	group	Mental Disorders	Mental or Behavioral Dysfunction	840	163	2017	2017
IL17A	Delirium	disease	Pathological Conditions, Signs and Symptoms; Nervous System Diseases; Mental Disorders; Behavior and Behavior Mechanisms	Mental or Behavioral Dysfunction	110	7	2013	2013
IL17A	Presenile dementia	disease	Nervous System Diseases; Mental Disorders	Mental or Behavioral Dysfunction	718	159	2020	2020
IL17A	Obsessive-Compulsive Disorder	disease	Mental Disorders	Mental or Behavioral Dysfunction	175	112	2018	2018
IL17A	Delirium, Dementia, Amnestic, Cognitive Disorders	group	Mental Disorders	Mental or Behavioral Dysfunction	83	0	2018	2018
IL17A	Psychotic Disorders	group	Mental Disorders	Mental or Behavioral Dysfunction	560	179	2019	2019
IL17A	Anhedonia	disease	Pathological Conditions, Signs and Symptoms; Nervous System Diseases; Behavior and Behavior Mechanisms	Mental or Behavioral Dysfunction	93	7	2018	2018
IL17A	Memory impairment	phenotype	Pathological Conditions, Signs and Symptoms; Nervous System Diseases; Behavior and Behavior Mechanisms	Mental or Behavioral Dysfunction	763	48	2019	2019
IL17A	Nonorganic psychosis	disease	Mental Disorders	Mental or Behavioral Dysfunction	376	98	2019	2019
IL17A	Dementia	disease	Nervous System Diseases; Mental Disorders	Mental or Behavioral Dysfunction	816	176	2020	2020
IL17A	Pervasive Development Disorder	group	Mental Disorders	Mental or Behavioral Dysfunction	328	49	2019	2019
IL17A	Severe depression	disease	Mental Disorders	Mental or Behavioral Dysfunction	46	2	2019	2019
IL17A	Sleep Disorders	group	Pathological Conditions, Signs and Symptoms; Nervous System Diseases; Mental Disorders	Mental or Behavioral Dysfunction	360	38	2017	2017
IL17A	Neurocognitive Disorders	group	Mental Disorders	Mental or Behavioral Dysfunction	79	0	2018	2018
INPP5B	Mild cognitive disorder	disease	Mental Disorders	Mental or Behavioral Dysfunction	430	96	2017	2017
ITGAM	Amnesia	disease	Pathological Conditions, Signs and Symptoms; Nervous System Diseases; Mental Disorders; Behavior and Behavior Mechanisms	Mental or Behavioral Dysfunction	173	12	2018	2018
ITGAM	Cognition Disorders	group	Mental Disorders	Mental or Behavioral Dysfunction	607	47	2019	2019
ITGAM	Memory impairment	phenotype	Pathological Conditions, Signs and Symptoms; Nervous System Diseases; Behavior and Behavior Mechanisms	Mental or Behavioral Dysfunction	763	48	2018	2018
ITGAM	Mental deterioration	phenotype	Mental Disorders	Mental or Behavioral Dysfunction	508	121	2019	2019
ITGAM	NEUROTICISM	disease	Behavior and Behavior Mechanisms	Mental or Behavioral Dysfunction	141	54	2019	2019
NR3C2	Borderline Personality Disorder	disease	Mental Disorders	Mental or Behavioral Dysfunction	221	82	2019	2019
NR3C2	Eating Disorders	group	Mental Disorders	Mental or Behavioral Dysfunction	133	42	2014	2014
NR3C2	Heroin Dependence	disease	Chemically-Induced Disorders; Mental Disorders	Mental or Behavioral Dysfunction	100	110	2014	2014
NR3C2	Schizophrenia	disease	Mental Disorders	Mental or Behavioral Dysfunction	2872	2897	2018	2018
NR3C2	Post-Traumatic Stress Disorder	disease	Mental Disorders	Mental or Behavioral Dysfunction	418	117	2014	2014
NR3C2	Addictive Behavior	phenotype	Behavior and Behavior Mechanisms	Mental or Behavioral Dysfunction	332	56	2014	2014
NR3C2	Depression, Postpartum	disease	Female Urogenital Diseases and Pregnancy Complications; Mental Disorders	Mental or Behavioral Dysfunction	54	6	2019	2019
NR3C2	Impaired cognition	disease	Mental Disorders	Mental or Behavioral Dysfunction	1630	348	2018	2018
NR3C2	Alzheimer Disease, Late Onset	disease	Nervous System Diseases; Mental Disorders	Mental or Behavioral Dysfunction	385	243	2004	2004
NR3C2	Pervasive Development Disorder	group	Mental Disorders	Mental or Behavioral Dysfunction	328	49	2016	2016
NR3C2	Drunk driving	phenotype	Chemically-Induced Disorders; Mental Disorders	Mental or Behavioral Dysfunction	3	0	1998	1998
NR3C2	Moderate depression	disease	Mental Disorders	Mental or Behavioral Dysfunction	1	0	2015	2015
NR3C2	Emotional problems	phenotype	Mental Disorders	Mental or Behavioral Dysfunction	13	0	2019	2019
NR3C2	Attention deficit hyperactivity disorder	disease	Mental Disorders	Mental or Behavioral Dysfunction	842	420	2013	2013
NR3C2	Autism Spectrum Disorders	disease	Mental Disorders	Mental or Behavioral Dysfunction	1071	331	2016	2016
NR3C2	Memory dysfunction	disease	Mental Disorders	Mental or Behavioral Dysfunction	70	3	2020	2020
NPY1R	Alcoholic Intoxication, Chronic	disease	Chemically-Induced Disorders; Mental Disorders	Mental or Behavioral Dysfunction	577	441	2008	2008
NPY1R	Anxiety	disease	Behavior and Behavior Mechanisms	Mental or Behavioral Dysfunction	1048	287	2015	2015
NPY1R	Autistic Disorder	disease	Mental Disorders	Mental or Behavioral Dysfunction	1112	395	2004	2004
NPY1R	Mental disorders	group	Mental Disorders	Mental or Behavioral Dysfunction	789	149	2017	2017
NPY1R	Heroin Dependence	disease	Chemically-Induced Disorders; Mental Disorders	Mental or Behavioral Dysfunction	100	110	2014	2014
NPY1R	Hyperactive behavior	phenotype	Pathological Conditions, Signs and Symptoms; Nervous System Diseases	Mental or Behavioral Dysfunction	1263	112	2018	2018
NPY1R	Methamphetamine dependence	disease	Chemically-Induced Disorders; Mental Disorders	Mental or Behavioral Dysfunction	33	9	2009	2009
PPP2R5D	Autistic Disorder	disease	Mental Disorders	Mental or Behavioral Dysfunction	1112	395	2016	2016
PPP2R5D	Pervasive Development Disorder	group	Mental Disorders	Mental or Behavioral Dysfunction	328	49	2016	2016
PRKCB	Presenile dementia	disease	Nervous System Diseases; Mental Disorders	Mental or Behavioral Dysfunction	718	159	2019	2019
PRKCB	Mental Depression	disease	Behavior and Behavior Mechanisms	Mental or Behavioral Dysfunction	1478	271	2015	2015
PRKCB	Depressive disorder	disease	Mental Disorders	Mental or Behavioral Dysfunction	1719	297	2015	2015
PRKCB	Drug abuse	group	Chemically-Induced Disorders; Mental Disorders	Mental or Behavioral Dysfunction	405	39	2019	2019
PRKCB	Stress, Psychological	disease	Behavior and Behavior Mechanisms	Mental or Behavioral Dysfunction	199	24	2017	2017
PRKCB	Memory impairment	phenotype	Pathological Conditions, Signs and Symptoms; Nervous System Diseases; Behavior and Behavior Mechanisms	Mental or Behavioral Dysfunction	763	48	2018	2018
PRKCB	Impaired cognition	disease	Mental Disorders	Mental or Behavioral Dysfunction	1630	348	2018	2018
PRKCB	Manic	disease	Mental Disorders	Mental or Behavioral Dysfunction	166	8	2019	2019
PRKCB	Depressed mood	phenotype	Behavior and Behavior Mechanisms	Mental or Behavioral Dysfunction	1461	269	2015	2015
PRKCB	Dementia	disease	Nervous System Diseases; Mental Disorders	Mental or Behavioral Dysfunction	816	176	2019	2019
PRKCB	Attention deficit hyperactivity disorder	disease	Mental Disorders	Mental or Behavioral Dysfunction	842	420	2019	2019
PRKCB	Autism Spectrum Disorders	disease	Mental Disorders	Mental or Behavioral Dysfunction	1071	331	2014	2014
PRKCB	Speech Sound Disorders	disease	Mental Disorders	Mental or Behavioral Dysfunction	11	0	2015	2015
PTK7	Anxiety	disease	Behavior and Behavior Mechanisms	Mental or Behavioral Dysfunction	1048	287	2011	2011
PTK7	Anxiety Disorders	group	Mental Disorders	Mental or Behavioral Dysfunction	840	163	2011	2011
RCN1	Presenile dementia	disease	Nervous System Diseases; Mental Disorders	Mental or Behavioral Dysfunction	718	159	2019	2019
RCN1	Abnormal behavior	phenotype	Behavior and Behavior Mechanisms	Mental or Behavioral Dysfunction	910	121	2018	2018
RCN1	Dementia	disease	Nervous System Diseases; Mental Disorders	Mental or Behavioral Dysfunction	816	176	2019	2019
SRF	Mental disorders	group	Mental Disorders	Mental or Behavioral Dysfunction	789	149	2019	2019
SRF	Mental Depression	disease	Behavior and Behavior Mechanisms	Mental or Behavioral Dysfunction	1478	271	2017	2017
SRF	Depressive disorder	disease	Mental Disorders	Mental or Behavioral Dysfunction	1719	297	2017	2017
SRF	Schizophrenia	disease	Mental Disorders	Mental or Behavioral Dysfunction	2872	2897	2019	2019
SRF	Abnormal behavior	phenotype	Behavior and Behavior Mechanisms	Mental or Behavioral Dysfunction	910	121	2019	2019
SRF	Depressed mood	phenotype	Behavior and Behavior Mechanisms	Mental or Behavioral Dysfunction	1461	269	2017	2017
SRF	social stress	disease	Behavior and Behavior Mechanisms	Mental or Behavioral Dysfunction	45	22	2010	2010
SRF	Autism Spectrum Disorders	disease	Mental Disorders	Mental or Behavioral Dysfunction	1071	331	2019	2019
SRF	Dementia due to Alzheimer's disease (disorder)	disease	Nervous System Diseases; Mental Disorders	Mental or Behavioral Dysfunction	35	1	2007	2007
VEGFA	Anorexia Nervosa	disease	Mental Disorders	Mental or Behavioral Dysfunction	202	72	2018	2018
VEGFA	Mental disorders	group	Mental Disorders	Mental or Behavioral Dysfunction	789	149	2019	2019
VEGFA	Developmental Disabilities	group	Mental Disorders	Mental or Behavioral Dysfunction	355	19	2018	2018
VEGFA	Communication impairment	phenotype	Pathological Conditions, Signs and Symptoms; Nervous System Diseases; Mental Disorders	Mental or Behavioral Dysfunction	13	1	2007	2007
VEGFA	Hallucinations	disease	Pathological Conditions, Signs and Symptoms; Nervous System Diseases; Behavior and Behavior Mechanisms	Mental or Behavioral Dysfunction	178	18	2018	2018
VEGFA	Major depression, single episode	disease	Mental Disorders	Mental or Behavioral Dysfunction	42	14	2019	2019
VEGFA	Substance Use Disorders	group	Chemically-Induced Disorders; Mental Disorders	Mental or Behavioral Dysfunction	218	16	2017	2017
VEGFA	Abnormal behavior	phenotype	Behavior and Behavior Mechanisms	Mental or Behavioral Dysfunction	910	121	2019	2019
VEGFA	Psychotic episodes	disease	Mental Disorders	Mental or Behavioral Dysfunction	31	6	2018	2018
VEGFA	Depressive episode, unspecified	disease	Mental Disorders; Behavior and Behavior Mechanisms	Mental or Behavioral Dysfunction	27	2	2019	2019
VEGFA	Recurrent depressive disorder	disease	Mental Disorders	Mental or Behavioral Dysfunction	29	9	2013	2013
VEGFA	Developmental delay (disorder)	phenotype	Mental Disorders	Mental or Behavioral Dysfunction	584	68	2018	2018
VEGFA	Agnosia for Pain	disease	Pathological Conditions, Signs and Symptoms; Nervous System Diseases; Behavior and Behavior Mechanisms	Mental or Behavioral Dysfunction	204	25	2019	2019
VEGFA	Severe depression	disease	Mental Disorders	Mental or Behavioral Dysfunction	46	2	2017	2017
VEGFA	Dyssomnias	disease	Nervous System Diseases; Mental Disorders	Mental or Behavioral Dysfunction	236	10	2017	2017
VEGFA	Sleep Disorders	group	Pathological Conditions, Signs and Symptoms; Nervous System Diseases; Mental Disorders	Mental or Behavioral Dysfunction	360	38	2017	2017
VEGFA	social stress	disease	Behavior and Behavior Mechanisms	Mental or Behavioral Dysfunction	45	22	2017	2017
VEGFA	Autism Spectrum Disorders	disease	Mental Disorders	Mental or Behavioral Dysfunction	1071	331	2017	2017
VEGFA	Memory dysfunction	disease	Mental Disorders	Mental or Behavioral Dysfunction	70	3	2018	2018
MALL	Hyperactive behavior	phenotype	Pathological Conditions, Signs and Symptoms; Nervous System Diseases	Mental or Behavioral Dysfunction	1263	112	2004	2004
DYNLL1	Mental Depression	disease	Behavior and Behavior Mechanisms	Mental or Behavioral Dysfunction	1478	271	2017	2017
DYNLL1	Depressive disorder	disease	Mental Disorders	Mental or Behavioral Dysfunction	1719	297	2017	2017
DYNLL1	Depressed mood	phenotype	Behavior and Behavior Mechanisms	Mental or Behavioral Dysfunction	1461	269	2017	2017
EBNA1BP2	Impaired cognition	disease	Mental Disorders	Mental or Behavioral Dysfunction	1630	348	2017	2017
EBNA1BP2	Dementia	disease	Nervous System Diseases; Mental Disorders	Mental or Behavioral Dysfunction	816	176	2017	2017
EBNA1BP2	High-functioning autism	disease	Mental Disorders	Mental or Behavioral Dysfunction	15	5	2017	2017
IRAK3	Major Depressive Disorder	disease	Mental Disorders	Mental or Behavioral Dysfunction	1236	1451	2018	2018
KIF1B	Mental Retardation	disease	Pathological Conditions, Signs and Symptoms; Congenital, Hereditary, and Neonatal Diseases and Abnormalities; Nervous System Diseases; Mental Disorders; Behavior and Behavior Mechanisms	Mental or Behavioral Dysfunction	505	98	2001	2001
KIF1B	Intellectual Disability	group	Pathological Conditions, Signs and Symptoms; Nervous System Diseases; Mental Disorders; Behavior and Behavior Mechanisms	Mental or Behavioral Dysfunction	2165	159	2001	2001
PLEKHG3	Autistic Disorder	disease	Mental Disorders	Mental or Behavioral Dysfunction	1112	395	2011	2011
ELP4	Language Disorders	group	Pathological Conditions, Signs and Symptoms; Nervous System Diseases	Mental or Behavioral Dysfunction	94	25	2015	2015
ELP4	Schizophrenia	disease	Mental Disorders	Mental or Behavioral Dysfunction	2872	2897	2020	2020
ELP4	Autism Spectrum Disorders	disease	Mental Disorders	Mental or Behavioral Dysfunction	1071	331	2015	2015
ELP4	Neurodevelopmental Disorders	group	Mental Disorders	Mental or Behavioral Dysfunction	535	14	2009	2009
RMDN1	Mental disorders	group	Mental Disorders	Mental or Behavioral Dysfunction	789	149	2016	2016
RMDN1	Post-Traumatic Stress Disorder	disease	Mental Disorders	Mental or Behavioral Dysfunction	418	117	2017	2017
RMDN1	Impaired cognition	disease	Mental Disorders	Mental or Behavioral Dysfunction	1630	348	2017	2017
RMDN1	Pervasive Development Disorder	group	Mental Disorders	Mental or Behavioral Dysfunction	328	49	2018	2018
RMDN1	Autism Spectrum Disorders	disease	Mental Disorders	Mental or Behavioral Dysfunction	1071	331	2018	2018
KCNK9	Mental Depression	disease	Behavior and Behavior Mechanisms	Mental or Behavioral Dysfunction	1478	271	2019	2019
KCNK9	Depressive disorder	disease	Mental Disorders	Mental or Behavioral Dysfunction	1719	297	2019	2019
KCNK9	Depressed mood	phenotype	Behavior and Behavior Mechanisms	Mental or Behavioral Dysfunction	1461	269	2019	2019
KCNK9	Major Depressive Disorder	disease	Mental Disorders	Mental or Behavioral Dysfunction	1236	1451	2019	2019
PTOV1	Bipolar Disorder	disease	Mental Disorders	Mental or Behavioral Dysfunction	1183	839	2007	2007
APPL2	Mental disorders	group	Mental Disorders	Mental or Behavioral Dysfunction	789	149	2018	2018
APPL2	Mental Depression	disease	Behavior and Behavior Mechanisms	Mental or Behavioral Dysfunction	1478	271	2018	2018
APPL2	Depressive disorder	disease	Mental Disorders	Mental or Behavioral Dysfunction	1719	297	2018	2018
APPL2	Depressed mood	phenotype	Behavior and Behavior Mechanisms	Mental or Behavioral Dysfunction	1461	269	2018	2018
APPL2	Hyperactive behavior	phenotype	Pathological Conditions, Signs and Symptoms; Nervous System Diseases	Mental or Behavioral Dysfunction	1263	112	2018	2018
C12orf4	Abnormal behavior	phenotype	Behavior and Behavior Mechanisms	Mental or Behavioral Dysfunction	910	121	2019	2019
SORCS2	Alcohol Use Disorder	disease	Chemically-Induced Disorders; Mental Disorders	Mental or Behavioral Dysfunction	218	54	2019	2019
TET1	Anxiety	disease	Behavior and Behavior Mechanisms	Mental or Behavioral Dysfunction	1048	287	2018	2018
TET1	Anxiety Disorders	group	Mental Disorders	Mental or Behavioral Dysfunction	840	163	2018	2018
TET1	Cocaine withdrawal	disease	Chemically-Induced Disorders; Mental Disorders	Mental or Behavioral Dysfunction	13	0	2018	2018
TET1	Chronic schizophrenia	disease	Mental Disorders	Mental or Behavioral Dysfunction	48	7	2014	2014
TET1	Maladaptive behavior associated with physical illness	phenotype	Behavior and Behavior Mechanisms	Mental or Behavioral Dysfunction	26	0	2018	2018
TET1	Alzheimer Disease, Late Onset	disease	Nervous System Diseases; Mental Disorders	Mental or Behavioral Dysfunction	385	243	2008	2008
TET1	Agnosia for Pain	disease	Pathological Conditions, Signs and Symptoms; Nervous System Diseases; Behavior and Behavior Mechanisms	Mental or Behavioral Dysfunction	204	25	2017	2017
TET1	Intellectual Disability	group	Pathological Conditions, Signs and Symptoms; Nervous System Diseases; Mental Disorders; Behavior and Behavior Mechanisms	Mental or Behavioral Dysfunction	2165	159	2018	2018
TTBK1	Abnormal behavior	phenotype	Behavior and Behavior Mechanisms	Mental or Behavioral Dysfunction	910	121	2018	2018
TTBK1	Memory impairment	phenotype	Pathological Conditions, Signs and Symptoms; Nervous System Diseases; Behavior and Behavior Mechanisms	Mental or Behavioral Dysfunction	763	48	2008	2008
TTBK1	Alzheimer Disease, Late Onset	disease	Nervous System Diseases; Mental Disorders	Mental or Behavioral Dysfunction	385	243	2011	2011
TTBK1	Frontotemporal Lobar Degeneration	disease	Nutritional and Metabolic Diseases; Nervous System Diseases; Mental Disorders	Mental or Behavioral Dysfunction	195	54	2018	2018
DEPDC7	Mental Depression	disease	Behavior and Behavior Mechanisms	Mental or Behavioral Dysfunction	1478	271	2015	2015
DEPDC7	Depressive disorder	disease	Mental Disorders	Mental or Behavioral Dysfunction	1719	297	2015	2015
DEPDC7	Depressed mood	phenotype	Behavior and Behavior Mechanisms	Mental or Behavioral Dysfunction	1461	269	2015	2015
SNX29	Autistic Disorder	disease	Mental Disorders	Mental or Behavioral Dysfunction	1112	395	2020	2020
IFT43	Intellectual Disability	group	Pathological Conditions, Signs and Symptoms; Nervous System Diseases; Mental Disorders; Behavior and Behavior Mechanisms	Mental or Behavioral Dysfunction	2165	159	2016	2016
SLC9A9	Behavior Disorders	group	Mental Disorders	Mental or Behavioral Dysfunction	77	4	2010	2010
SLC9A9	Impulsive Behavior	phenotype	Behavior and Behavior Mechanisms	Mental or Behavioral Dysfunction	276	69	2013	2013
SLC9A9	Attention Deficit Disorder	disease	Mental Disorders	Mental or Behavioral Dysfunction	123	7	2018	2018
SLC9A9	Social Communication Disorder	disease	Mental Disorders	Mental or Behavioral Dysfunction	40	4	2018	2018
SLC9A9	Abnormal behavior	phenotype	Behavior and Behavior Mechanisms	Mental or Behavioral Dysfunction	910	121	2010	2010
EPHA6	Intellectual Disability	group	Pathological Conditions, Signs and Symptoms; Nervous System Diseases; Mental Disorders; Behavior and Behavior Mechanisms	Mental or Behavioral Dysfunction	2165	159	2015	2015
CRH	Mental Depression	disease	Behavior and Behavior Mechanisms	Mental or Behavioral Dysfunction	1478	271	1992	2019
CRH	Depressive disorder	disease	Mental Disorders	Mental or Behavioral Dysfunction	1719	297	1992	2019
CRH	Unipolar Depression	disease	Mental Disorders	Mental or Behavioral Dysfunction	641	225	1992	2018
SNCA	Alcoholic Intoxication, Chronic	disease	Chemically-Induced Disorders; Mental Disorders	Mental or Behavioral Dysfunction	577	441	2004	2014
PLCB1	Schizophrenia	disease	Mental Disorders	Mental or Behavioral Dysfunction	2872	2897	2008	2019
CRHBP	Mental Depression	disease	Behavior and Behavior Mechanisms	Mental or Behavioral Dysfunction	1478	271	1996	2010
DRD3	Cocaine Dependence	disease	Chemically-Induced Disorders; Mental Disorders	Mental or Behavioral Dysfunction	199	39	1999	2010
GNAS	Schizophrenia	disease	Mental Disorders	Mental or Behavioral Dysfunction	2872	2897	2006	2006
CRH	Alcohol abuse	disease	Chemically-Induced Disorders; Mental Disorders	Mental or Behavioral Dysfunction	156	24	2004	2010
CRH	Cocaine-Related Disorders	group	Chemically-Induced Disorders; Mental Disorders	Mental or Behavioral Dysfunction	121	0	1995	2009
DRD3	Cocaine Abuse	disease	Chemically-Induced Disorders; Mental Disorders	Mental or Behavioral Dysfunction	144	3	1999	2010
DRD3	Schizophrenia	disease	Mental Disorders	Mental or Behavioral Dysfunction	2872	2897	1992	2020
MAOA	Autistic Disorder	disease	Mental Disorders	Mental or Behavioral Dysfunction	1112	395	1999	2020
C9orf72	Psychotic Disorders	group	Mental Disorders	Mental or Behavioral Dysfunction	560	179	2012	2017
HIVEP2	Intellectual Disability	group	Pathological Conditions, Signs and Symptoms; Nervous System Diseases; Mental Disorders; Behavior and Behavior Mechanisms	Mental or Behavioral Dysfunction	2165	159	2015	2019
NTRK3	Schizophrenia	disease	Mental Disorders	Mental or Behavioral Dysfunction	2872	2897	1998	2015
GNAS	Intellectual Disability	group	Pathological Conditions, Signs and Symptoms; Nervous System Diseases; Mental Disorders; Behavior and Behavior Mechanisms	Mental or Behavioral Dysfunction	2165	159	2001	2004
PLCB1	Major Depressive Disorder	disease	Mental Disorders	Mental or Behavioral Dysfunction	1236	1451	2012	2015
AHI1	Intellectual Disability	group	Pathological Conditions, Signs and Symptoms; Nervous System Diseases; Mental Disorders; Behavior and Behavior Mechanisms	Mental or Behavioral Dysfunction	2165	159	2006	2011
CRH	Anxiety Disorders	group	Mental Disorders	Mental or Behavioral Dysfunction	840	163	1994	2020
CRH	Mood Disorders	group	Mental Disorders	Mental or Behavioral Dysfunction	580	308	2001	2019
CRH	Major Depressive Disorder	disease	Mental Disorders	Mental or Behavioral Dysfunction	1236	1451	1992	2018
DRD3	Alcoholic Intoxication, Chronic	disease	Chemically-Induced Disorders; Mental Disorders	Mental or Behavioral Dysfunction	577	441	1995	2018
DRD3	Bipolar Disorder	disease	Mental Disorders	Mental or Behavioral Dysfunction	1183	839	1993	2013
HTR2C	Mental Depression	disease	Behavior and Behavior Mechanisms	Mental or Behavioral Dysfunction	1478	271	2004	2018
HTR2C	Depressive disorder	disease	Mental Disorders	Mental or Behavioral Dysfunction	1719	297	2003	2018
HTR2C	Schizophrenia	disease	Mental Disorders	Mental or Behavioral Dysfunction	2872	2897	1995	2019
HTR2C	Major Depressive Disorder	disease	Mental Disorders	Mental or Behavioral Dysfunction	1236	1451	2001	2014
IL4	Schizophrenia	disease	Mental Disorders	Mental or Behavioral Dysfunction	2872	2897	2003	2020
MAOA	Alcoholic Intoxication, Chronic	disease	Chemically-Induced Disorders; Mental Disorders	Mental or Behavioral Dysfunction	577	441	1995	2018
MAOA	Antisocial Personality Disorder	disease	Mental Disorders	Mental or Behavioral Dysfunction	63	6	1993	2019
MAOA	Mental disorders	group	Mental Disorders	Mental or Behavioral Dysfunction	789	149	2001	2020
MAOA	Bipolar Disorder	disease	Mental Disorders	Mental or Behavioral Dysfunction	1183	839	1995	2013
MAOA	Mental Depression	disease	Behavior and Behavior Mechanisms	Mental or Behavioral Dysfunction	1478	271	2001	2019
MAOA	Depressive disorder	disease	Mental Disorders	Mental or Behavioral Dysfunction	1719	297	2001	2019
MAOA	Schizophrenia	disease	Mental Disorders	Mental or Behavioral Dysfunction	2872	2897	1996	2019
MAOA	Unipolar Depression	disease	Mental Disorders	Mental or Behavioral Dysfunction	641	225	1998	2015
MAOA	Mood Disorders	group	Mental Disorders	Mental or Behavioral Dysfunction	580	308	1997	2016
MAOA	Major Depressive Disorder	disease	Mental Disorders	Mental or Behavioral Dysfunction	1236	1451	1998	2019
FZD3	Schizophrenia	disease	Mental Disorders	Mental or Behavioral Dysfunction	2872	2897	2003	2016
CACNA1G	Intellectual Disability	group	Pathological Conditions, Signs and Symptoms; Nervous System Diseases; Mental Disorders; Behavior and Behavior Mechanisms	Mental or Behavioral Dysfunction	2165	159	2011	2011
AHI1	Schizophrenia	disease	Mental Disorders	Mental or Behavioral Dysfunction	2872	2897	2006	2018
C9orf72	Schizophrenia	disease	Mental Disorders	Mental or Behavioral Dysfunction	2872	2897	2013	2019
C9orf72	Nonorganic psychosis	disease	Mental Disorders	Mental or Behavioral Dysfunction	376	98	2012	2017
C9orf72	Frontotemporal Lobar Degeneration	disease	Nutritional and Metabolic Diseases; Nervous System Diseases; Mental Disorders	Mental or Behavioral Dysfunction	195	54	2012	2020
CRH	Alcoholic Intoxication, Chronic	disease	Chemically-Induced Disorders; Mental Disorders	Mental or Behavioral Dysfunction	577	441	2004	2018
HTR2C	Bipolar Disorder	disease	Mental Disorders	Mental or Behavioral Dysfunction	1183	839	1996	2016
DRD3	Mental Depression	disease	Behavior and Behavior Mechanisms	Mental or Behavioral Dysfunction	1478	271	2007	2019
DRD3	Unipolar Depression	disease	Mental Disorders	Mental or Behavioral Dysfunction	641	225	1993	2017
HTR2C	Unipolar Depression	disease	Mental Disorders	Mental or Behavioral Dysfunction	641	225	2001	2014
DRD3	Depressive disorder	disease	Mental Disorders	Mental or Behavioral Dysfunction	1719	297	2007	2019
DRD3	Major Depressive Disorder	disease	Mental Disorders	Mental or Behavioral Dysfunction	1236	1451	1993	2017
HTR2C	Alcoholic Intoxication, Chronic	disease	Chemically-Induced Disorders; Mental Disorders	Mental or Behavioral Dysfunction	577	441	1999	2004
HTR2C	Mood Disorders	group	Mental Disorders	Mental or Behavioral Dysfunction	580	308	2001	2015
NEFL	Schizophrenia	disease	Mental Disorders	Mental or Behavioral Dysfunction	2872	2897	2004	2009
WAC	Intellectual Disability	group	Pathological Conditions, Signs and Symptoms; Nervous System Diseases; Mental Disorders; Behavior and Behavior Mechanisms	Mental or Behavioral Dysfunction	2165	159	2012	2018
MAOA	Psychotic Disorders	group	Mental Disorders	Mental or Behavioral Dysfunction	560	179	1998	2014
AHI1	Autistic Disorder	disease	Mental Disorders	Mental or Behavioral Dysfunction	1112	395	2008	2010
DRD3	Autistic Disorder	disease	Mental Disorders	Mental or Behavioral Dysfunction	1112	395	2009	2017
DRD3	Mood Disorders	group	Mental Disorders	Mental or Behavioral Dysfunction	580	308	1994	2000
SNCA	Alcohol Use Disorder	disease	Chemically-Induced Disorders; Mental Disorders	Mental or Behavioral Dysfunction	218	54	2008	2018
ADAM10	Alzheimer Disease, Late Onset	disease	Nervous System Diseases; Mental Disorders	Mental or Behavioral Dysfunction	385	243	2013	2019
ADARB1	Bipolar Disorder	disease	Mental Disorders	Mental or Behavioral Dysfunction	1183	839	2004	2014
ADARB1	Schizophrenia	disease	Mental Disorders	Mental or Behavioral Dysfunction	2872	2897	2012	2014
CRH	Bipolar Disorder	disease	Mental Disorders	Mental or Behavioral Dysfunction	1183	839	1998	2014
CRH	Schizophrenia	disease	Mental Disorders	Mental or Behavioral Dysfunction	2872	2897	2003	2019
CRH	Anhedonia	disease	Pathological Conditions, Signs and Symptoms; Nervous System Diseases; Behavior and Behavior Mechanisms	Mental or Behavioral Dysfunction	93	7	2000	2020
CRHBP	Alcoholic Intoxication, Chronic	disease	Chemically-Induced Disorders; Mental Disorders	Mental or Behavioral Dysfunction	577	441	2008	2011
CRHBP	Depressive disorder	disease	Mental Disorders	Mental or Behavioral Dysfunction	1719	297	1996	2010
CRHBP	Mood Disorders	group	Mental Disorders	Mental or Behavioral Dysfunction	580	308	2007	2007
CRHBP	Major Depressive Disorder	disease	Mental Disorders	Mental or Behavioral Dysfunction	1236	1451	2003	2007
DRD3	Delirium	disease	Pathological Conditions, Signs and Symptoms; Nervous System Diseases; Mental Disorders; Behavior and Behavior Mechanisms	Mental or Behavioral Dysfunction	110	7	1995	2010
DRD3	Disruptive, Impulse Control, and Conduct Disorders	group	Mental Disorders	Mental or Behavioral Dysfunction	67	9	2007	2018
DRD3	Amphetamine Addiction	disease	Chemically-Induced Disorders; Mental Disorders	Mental or Behavioral Dysfunction	81	2	2009	2018
MAOA	Behavior Disorders	group	Mental Disorders	Mental or Behavioral Dysfunction	77	4	1998	2012
MAOA	Alcohol abuse	disease	Chemically-Induced Disorders; Mental Disorders	Mental or Behavioral Dysfunction	156	24	2006	2012
MAOA	Depressive Disorder, Treatment-Resistant	disease	Mental Disorders	Mental or Behavioral Dysfunction	66	19	2009	2019
SNCA	Alcohol abuse	disease	Chemically-Induced Disorders; Mental Disorders	Mental or Behavioral Dysfunction	156	24	2008	2014
C9orf72	Schizoaffective Disorder	disease	Mental Disorders	Mental or Behavioral Dysfunction	126	61	2014	2016
C9orf72	Primary Progressive Nonfluent Aphasia	disease	Pathological Conditions, Signs and Symptoms; Nutritional and Metabolic Diseases; Nervous System Diseases; Mental Disorders	Mental or Behavioral Dysfunction	21	13	2013	2017
ADAM10	Presenile dementia	disease	Nervous System Diseases; Mental Disorders	Mental or Behavioral Dysfunction	718	159	2018	2019
CRH	Endogenous depression	disease	Mental Disorders	Mental or Behavioral Dysfunction	53	0	2002	2018
CRH	Dysthymic Disorder	disease	Mental Disorders	Mental or Behavioral Dysfunction	12	2	2000	2000
CRH	Melancholia	disease	Mental Disorders	Mental or Behavioral Dysfunction	51	8	2002	2018
CRHBP	Bipolar Disorder	disease	Mental Disorders	Mental or Behavioral Dysfunction	1183	839	2007	2007
CRHBP	Unipolar Depression	disease	Mental Disorders	Mental or Behavioral Dysfunction	641	225	2003	2003
DRD3	Gambling, Pathological	disease	Mental Disorders; Behavior and Behavior Mechanisms	Mental or Behavioral Dysfunction	26	9	1999	2012
DRD3	Alcohol abuse	disease	Chemically-Induced Disorders; Mental Disorders	Mental or Behavioral Dysfunction	156	24	2000	2000
GTF2I	Autism Spectrum Disorders	disease	Mental Disorders	Mental or Behavioral Dysfunction	1071	331	2012	2012
HTR2C	Cocaine Abuse	disease	Chemically-Induced Disorders; Mental Disorders	Mental or Behavioral Dysfunction	144	3	2002	2017
HTR2C	Seasonal Affective Disorder	disease	Mental Disorders	Mental or Behavioral Dysfunction	57	17	2001	2005
IL4	Autistic Disorder	disease	Mental Disorders	Mental or Behavioral Dysfunction	1112	395	2006	2013
IL4	Paranoid Schizophrenia	disease	Mental Disorders	Mental or Behavioral Dysfunction	53	23	2012	2012
MAOA	Cognition Disorders	group	Mental Disorders	Mental or Behavioral Dysfunction	607	47	1998	2014
MAOA	Dysthymic Disorder	disease	Mental Disorders	Mental or Behavioral Dysfunction	12	2	2012	2012
MAOA	Cocaine Dependence	disease	Chemically-Induced Disorders; Mental Disorders	Mental or Behavioral Dysfunction	199	39	2011	2011
MAOA	clinical depression	disease	Mental Disorders	Mental or Behavioral Dysfunction	14	0	2011	2012
NEFL	Unipolar Depression	disease	Mental Disorders	Mental or Behavioral Dysfunction	641	225	2004	2019
NEFL	Major Depressive Disorder	disease	Mental Disorders	Mental or Behavioral Dysfunction	1236	1451	2004	2019
NTRK3	Unipolar Depression	disease	Mental Disorders	Mental or Behavioral Dysfunction	641	225	2008	2008
NTRK3	Mood Disorders	group	Mental Disorders	Mental or Behavioral Dysfunction	580	308	2008	2008
NTRK3	Major Depressive Disorder	disease	Mental Disorders	Mental or Behavioral Dysfunction	1236	1451	2008	2008
MAPK8	Mental Depression	disease	Behavior and Behavior Mechanisms	Mental or Behavioral Dysfunction	1478	271	2001	2017
MAPK8	Depressive disorder	disease	Mental Disorders	Mental or Behavioral Dysfunction	1719	297	2001	2017
MAPK8	Schizophrenia	disease	Mental Disorders	Mental or Behavioral Dysfunction	2872	2897	2014	2014
SNCA	Cocaine Abuse	disease	Chemically-Induced Disorders; Mental Disorders	Mental or Behavioral Dysfunction	144	3	2003	2008
FZD3	Psychotic Disorders	group	Mental Disorders	Mental or Behavioral Dysfunction	560	179	2005	2005
FZD3	Nonorganic psychosis	disease	Mental Disorders	Mental or Behavioral Dysfunction	376	98	2005	2005
FZD3	Mood Disorders	group	Mental Disorders	Mental or Behavioral Dysfunction	580	308	2005	2005
HERC2	Schizophrenia	disease	Mental Disorders	Mental or Behavioral Dysfunction	2872	2897	2003	2003
PLCB1	Unipolar Depression	disease	Mental Disorders	Mental or Behavioral Dysfunction	641	225	2012	2012
AHI1	Bipolar Disorder	disease	Mental Disorders	Mental or Behavioral Dysfunction	1183	839	2010	2010
CCDC86	Schizophrenia	disease	Mental Disorders	Mental or Behavioral Dysfunction	2872	2897	2013	2013
C9orf72	Bipolar Disorder	disease	Mental Disorders	Mental or Behavioral Dysfunction	1183	839	2013	2013
C9orf72	Semantic Dementia	disease	Nutritional and Metabolic Diseases; Nervous System Diseases; Mental Disorders	Mental or Behavioral Dysfunction	20	4	2013	2017
ADAM10	Acute Confusional Senile Dementia	disease	Nervous System Diseases; Mental Disorders	Mental or Behavioral Dysfunction	99	0	2019	2019
ADAM10	Alzheimer's Disease, Focal Onset	disease	Nervous System Diseases; Mental Disorders	Mental or Behavioral Dysfunction	99	0	2019	2019
ADARB1	Psychotic Disorders	group	Mental Disorders	Mental or Behavioral Dysfunction	560	179	2014	2014
CACNA1E	Intellectual Disability	group	Pathological Conditions, Signs and Symptoms; Nervous System Diseases; Mental Disorders; Behavior and Behavior Mechanisms	Mental or Behavioral Dysfunction	2165	159	2018	2018
CRH	Body Rocking	phenotype	Mental Disorders	Individual Behavior	3	0	1991	1991
CRH	Cocaine Abuse	disease	Chemically-Induced Disorders; Mental Disorders	Mental or Behavioral Dysfunction	144	3	1995	2009
CRH	Cognition Disorders	group	Mental Disorders	Mental or Behavioral Dysfunction	607	47	2005	2005
CRH	Presenile dementia	disease	Nervous System Diseases; Mental Disorders	Mental or Behavioral Dysfunction	718	159	1995	1995
CRH	Head Banging	phenotype	Mental Disorders	Mental or Behavioral Dysfunction	7	3	1991	1991
CRH	Psychomotor Disorders	group	Pathological Conditions, Signs and Symptoms; Nervous System Diseases; Behavior and Behavior Mechanisms	Mental or Behavioral Dysfunction	7	0	1992	1992
CRH	Stereotypic Movement Disorder	phenotype	Mental Disorders	Mental or Behavioral Dysfunction	192	26	1991	1991
CRH	Substance Withdrawal Syndrome	disease	Chemically-Induced Disorders; Mental Disorders	Mental or Behavioral Dysfunction	80	5	2004	2009
CRH	Depressive Syndrome	disease	Mental Disorders	Mental or Behavioral Dysfunction	45	3	2002	2009
CRH	Depression, Neurotic	disease	Mental Disorders	Mental or Behavioral Dysfunction	41	0	2002	2009
CRH	Anxiety States, Neurotic	disease	Mental Disorders	Mental or Behavioral Dysfunction	44	0	1994	2012
CRH	Alzheimer Disease, Late Onset	disease	Nervous System Diseases; Mental Disorders	Mental or Behavioral Dysfunction	385	243	1995	1995
CRH	Acute Confusional Senile Dementia	disease	Nervous System Diseases; Mental Disorders	Mental or Behavioral Dysfunction	99	0	1995	1995
CRH	Cocaine Dependence	disease	Chemically-Induced Disorders; Mental Disorders	Mental or Behavioral Dysfunction	199	39	1995	2009
CRH	Alzheimer's Disease, Focal Onset	disease	Nervous System Diseases; Mental Disorders	Mental or Behavioral Dysfunction	99	0	1995	1995
CRH	Developmental Psychomotor Disorders	group	Pathological Conditions, Signs and Symptoms; Nervous System Diseases; Behavior and Behavior Mechanisms	Mental or Behavioral Dysfunction	7	0	1992	1992
CRH	Anxiety neurosis (finding)	disease	Mental Disorders	Mental or Behavioral Dysfunction	75	5	1994	2012
CRHBP	Cocaine Abuse	disease	Chemically-Induced Disorders; Mental Disorders	Mental or Behavioral Dysfunction	144	3	2007	2007
CRHBP	Cocaine-Related Disorders	group	Chemically-Induced Disorders; Mental Disorders	Mental or Behavioral Dysfunction	121	0	2007	2007
CRHBP	Cocaine Dependence	disease	Chemically-Induced Disorders; Mental Disorders	Mental or Behavioral Dysfunction	199	39	2007	2007
DRD3	Cognition Disorders	group	Mental Disorders	Mental or Behavioral Dysfunction	607	47	2005	2005
DRD3	Gambling	phenotype	Mental Disorders; Behavior and Behavior Mechanisms	Individual Behavior	1	0	1999	1999
DRD3	Intermittent Explosive Disorder	disease	Mental Disorders	Mental or Behavioral Dysfunction	4	0	2007	2010
DRD3	Recurrent depression	disease	Mental Disorders	Mental or Behavioral Dysfunction	19	12	1993	1993
DRD3	Amphetamine-Related Disorders	group	Chemically-Induced Disorders; Mental Disorders	Mental or Behavioral Dysfunction	78	3	2009	2009
DRD3	Cocaine-Related Disorders	group	Chemically-Induced Disorders; Mental Disorders	Mental or Behavioral Dysfunction	121	0	1999	2010
DRD3	Amphetamine Abuse	disease	Chemically-Induced Disorders; Mental Disorders	Mental or Behavioral Dysfunction	75	0	2009	2009
GNAS	Endogenous depression	disease	Mental Disorders	Mental or Behavioral Dysfunction	53	0	2010	2010
GNAS	Profound Mental Retardation	disease	Pathological Conditions, Signs and Symptoms; Nervous System Diseases; Mental Disorders; Behavior and Behavior Mechanisms	Mental or Behavioral Dysfunction	160	3	2001	2001
GNAS	Mental Retardation, Psychosocial	phenotype	Pathological Conditions, Signs and Symptoms; Nervous System Diseases; Mental Disorders; Behavior and Behavior Mechanisms	Mental or Behavioral Dysfunction	142	2	2001	2001
GNAS	Substance Withdrawal Syndrome	disease	Chemically-Induced Disorders; Mental Disorders	Mental or Behavioral Dysfunction	80	5	2002	2002
GNAS	Mental deficiency	disease	Pathological Conditions, Signs and Symptoms; Nervous System Diseases; Mental Disorders; Behavior and Behavior Mechanisms	Mental or Behavioral Dysfunction	148	0	2001	2001
HTR2C	Substance Withdrawal Syndrome	disease	Chemically-Induced Disorders; Mental Disorders	Mental or Behavioral Dysfunction	80	5	2006	2006
IL13	Autistic Disorder	disease	Mental Disorders	Mental or Behavioral Dysfunction	1112	395	2006	2006
MAOA	Depression, Bipolar	disease	Mental Disorders	Mental or Behavioral Dysfunction	116	2	2013	2013
MAOA	Dyssocial Behavior	phenotype	Mental Disorders	Individual Behavior	1	0	1993	2008
MAOA	Severe major depression with psychotic features	disease	Mental Disorders; Behavior and Behavior Mechanisms	Mental or Behavioral Dysfunction	12	2	2013	2013
MAOA	Diagnosis, Psychiatric	disease	Mental Disorders	Mental or Behavioral Dysfunction	46	1	2012	2012
MAOA	Mental Disorders, Severe	disease	Mental Disorders	Mental or Behavioral Dysfunction	26	1	2012	2012
MLLT3	Bipolar Disorder	disease	Mental Disorders	Mental or Behavioral Dysfunction	1183	839	2011	2011
NEFL	Bipolar Disorder	disease	Mental Disorders	Mental or Behavioral Dysfunction	1183	839	2004	2007
RASGRF2	Alcoholic Intoxication, Chronic	disease	Chemically-Induced Disorders; Mental Disorders	Mental or Behavioral Dysfunction	577	441	2014	2014
SNCA	Mental Depression	disease	Behavior and Behavior Mechanisms	Mental or Behavioral Dysfunction	1478	271	2008	2019
SNCA	Psychoses, Drug	disease	Chemically-Induced Disorders; Mental Disorders	Mental or Behavioral Dysfunction	23	1	2004	2004
SNCA	Psychoses, Substance-Induced	disease	Chemically-Induced Disorders; Mental Disorders	Mental or Behavioral Dysfunction	17	0	2004	2004
SNCA	Amphetamine-Related Disorders	group	Chemically-Induced Disorders; Mental Disorders	Mental or Behavioral Dysfunction	78	3	2004	2004
SNCA	Cocaine-Related Disorders	group	Chemically-Induced Disorders; Mental Disorders	Mental or Behavioral Dysfunction	121	0	2008	2008
SNCA	Amphetamine Addiction	disease	Chemically-Induced Disorders; Mental Disorders	Mental or Behavioral Dysfunction	81	2	2004	2004
SNCA	Amphetamine Abuse	disease	Chemically-Induced Disorders; Mental Disorders	Mental or Behavioral Dysfunction	75	0	2004	2004
SNCA	Cocaine Dependence	disease	Chemically-Induced Disorders; Mental Disorders	Mental or Behavioral Dysfunction	199	39	2008	2008
CACNA1G	Profound Mental Retardation	disease	Pathological Conditions, Signs and Symptoms; Nervous System Diseases; Mental Disorders; Behavior and Behavior Mechanisms	Mental or Behavioral Dysfunction	160	3	2011	2011
CACNA1G	Mental Retardation, Psychosocial	phenotype	Pathological Conditions, Signs and Symptoms; Nervous System Diseases; Mental Disorders; Behavior and Behavior Mechanisms	Mental or Behavioral Dysfunction	142	2	2011	2011
CACNA1G	Mental deficiency	disease	Pathological Conditions, Signs and Symptoms; Nervous System Diseases; Mental Disorders; Behavior and Behavior Mechanisms	Mental or Behavioral Dysfunction	148	0	2011	2011
FRY	Profound Mental Retardation	disease	Pathological Conditions, Signs and Symptoms; Nervous System Diseases; Mental Disorders; Behavior and Behavior Mechanisms	Mental or Behavioral Dysfunction	160	3	2011	2011
FRY	Mental Retardation, Psychosocial	phenotype	Pathological Conditions, Signs and Symptoms; Nervous System Diseases; Mental Disorders; Behavior and Behavior Mechanisms	Mental or Behavioral Dysfunction	142	2	2011	2011
FRY	Mental deficiency	disease	Pathological Conditions, Signs and Symptoms; Nervous System Diseases; Mental Disorders; Behavior and Behavior Mechanisms	Mental or Behavioral Dysfunction	148	0	2011	2011
FRY	Intellectual Disability	group	Pathological Conditions, Signs and Symptoms; Nervous System Diseases; Mental Disorders; Behavior and Behavior Mechanisms	Mental or Behavioral Dysfunction	2165	159	2011	2011
PLCB1	Bipolar Disorder	disease	Mental Disorders	Mental or Behavioral Dysfunction	1183	839	2011	2011
WAC	Neurodevelopmental Disorders	group	Mental Disorders	Mental or Behavioral Dysfunction	535	14	2017	2017
NANS	Developmental Disabilities	group	Mental Disorders	Mental or Behavioral Dysfunction	355	19	2016	2016
NANS	Child Development Deviations	disease	Mental Disorders	Mental or Behavioral Dysfunction	29	0	2016	2016
NANS	Child Development Disorders, Specific	disease	Mental Disorders	Mental or Behavioral Dysfunction	30	0	2016	2016
AHI1	Profound Mental Retardation	disease	Pathological Conditions, Signs and Symptoms; Nervous System Diseases; Mental Disorders; Behavior and Behavior Mechanisms	Mental or Behavioral Dysfunction	160	3	2011	2011
AHI1	Mental Retardation, Psychosocial	phenotype	Pathological Conditions, Signs and Symptoms; Nervous System Diseases; Mental Disorders; Behavior and Behavior Mechanisms	Mental or Behavioral Dysfunction	142	2	2011	2011
AHI1	Mental deficiency	disease	Pathological Conditions, Signs and Symptoms; Nervous System Diseases; Mental Disorders; Behavior and Behavior Mechanisms	Mental or Behavioral Dysfunction	148	0	2011	2011
GBA3	Drug abuse	group	Chemically-Induced Disorders; Mental Disorders	Mental or Behavioral Dysfunction	405	39	2010	2010
GBA3	Drug habituation	phenotype	Chemically-Induced Disorders; Mental Disorders	Mental or Behavioral Dysfunction	196	19	2010	2010
GBA3	Drug Use Disorders	group	Chemically-Induced Disorders; Mental Disorders	Mental or Behavioral Dysfunction	121	0	2010	2010
GBA3	Organic Mental Disorders, Substance-Induced	disease	Chemically-Induced Disorders; Mental Disorders	Mental or Behavioral Dysfunction	115	0	2010	2010
GBA3	Substance Dependence	disease	Chemically-Induced Disorders; Mental Disorders	Mental or Behavioral Dysfunction	156	19	2010	2010
GBA3	Substance Use Disorders	group	Chemically-Induced Disorders; Mental Disorders	Mental or Behavioral Dysfunction	218	16	2010	2010
GBA3	Substance-Related Disorders	group	Chemically-Induced Disorders; Mental Disorders	Mental or Behavioral Dysfunction	128	20	2010	2010
GBA3	Substance abuse problem	disease	Chemically-Induced Disorders; Mental Disorders	Mental or Behavioral Dysfunction	185	20	2010	2010
GBA3	Drug Dependence	group	Chemically-Induced Disorders; Mental Disorders	Mental or Behavioral Dysfunction	248	31	2010	2010
IQGAP3	Autism Spectrum Disorders	disease	Mental Disorders	Mental or Behavioral Dysfunction	1071	331	2017	2017
HTR2C	Anxiety Disorders	group	Mental Disorders	Mental or Behavioral Dysfunction	840	163	2001	2019
ADAM10	Impaired cognition	disease	Mental Disorders	Mental or Behavioral Dysfunction	1630	348	2009	2019
HIVEP2	Schizophrenia	disease	Mental Disorders	Mental or Behavioral Dysfunction	2872	2897	2013	2018
DRD3	Heroin Dependence	disease	Chemically-Induced Disorders; Mental Disorders	Mental or Behavioral Dysfunction	100	110	2014	2017
HTR2C	Recurrent major depressive episodes	disease	Mental Disorders	Mental or Behavioral Dysfunction	36	9	2001	2005
NEFL	Mental Depression	disease	Behavior and Behavior Mechanisms	Mental or Behavioral Dysfunction	1478	271	2007	2020
DRD3	Amnesia	disease	Pathological Conditions, Signs and Symptoms; Nervous System Diseases; Mental Disorders; Behavior and Behavior Mechanisms	Mental or Behavioral Dysfunction	173	12	2005	2005
DRD3	Amnestic Disorder	disease	Mental Disorders	Mental or Behavioral Dysfunction	6	0	2005	2005
HIVEP2	Mental Retardation	disease	Pathological Conditions, Signs and Symptoms; Congenital, Hereditary, and Neonatal Diseases and Abnormalities; Nervous System Diseases; Mental Disorders; Behavior and Behavior Mechanisms	Mental or Behavioral Dysfunction	505	98	NA	NA
HTR2C	Major depression, single episode	disease	Mental Disorders	Mental or Behavioral Dysfunction	42	14	2005	2005
HTR2C	Substance-Related Disorders	group	Chemically-Induced Disorders; Mental Disorders	Mental or Behavioral Dysfunction	128	20	2006	2006
IL4	Delirium, Dementia, Amnestic, Cognitive Disorders	group	Mental Disorders	Mental or Behavioral Dysfunction	83	0	2014	2014
MAOA	Impulsive Behavior	phenotype	Behavior and Behavior Mechanisms	Mental or Behavioral Dysfunction	276	69	2000	2019
MAOA	Abnormal behavior	phenotype	Behavior and Behavior Mechanisms	Mental or Behavioral Dysfunction	910	121	1993	2019
SNCA	Depressive disorder	disease	Mental Disorders	Mental or Behavioral Dysfunction	1719	297	2008	2019
SNCA	Amphetamine or related acting sympathomimetic abuse	disease	Chemically-Induced Disorders; Mental Disorders	Mental or Behavioral Dysfunction	3	0	2010	2010
SNCA	Mental deterioration	phenotype	Mental Disorders	Mental or Behavioral Dysfunction	508	121	2004	2019
SNCA	Dementia	disease	Nervous System Diseases; Mental Disorders	Mental or Behavioral Dysfunction	816	176	1998	2019
C9orf72	Dementia	disease	Nervous System Diseases; Mental Disorders	Mental or Behavioral Dysfunction	816	176	2012	2020
SNCA	Anxiety	disease	Behavior and Behavior Mechanisms	Mental or Behavioral Dysfunction	1048	287	2013	2018
C9orf72	Hallucinations	disease	Pathological Conditions, Signs and Symptoms; Nervous System Diseases; Behavior and Behavior Mechanisms	Mental or Behavioral Dysfunction	178	18	2012	2015
GTF2I	Anxiety	disease	Behavior and Behavior Mechanisms	Mental or Behavioral Dysfunction	1048	287	2012	2015
SNCA	Sleep Disorders	group	Pathological Conditions, Signs and Symptoms; Nervous System Diseases; Mental Disorders	Mental or Behavioral Dysfunction	360	38	2013	2019
C9orf72	Delusions	disease	Behavior and Behavior Mechanisms	Mental or Behavioral Dysfunction	62	15	2014	2018
C9orf72	Memory impairment	phenotype	Pathological Conditions, Signs and Symptoms; Nervous System Diseases; Behavior and Behavior Mechanisms	Mental or Behavioral Dysfunction	763	48	2013	2017
DRD3	Delusions	disease	Behavior and Behavior Mechanisms	Mental or Behavioral Dysfunction	62	15	2001	2004
GTF2I	Autistic Disorder	disease	Mental Disorders	Mental or Behavioral Dysfunction	1112	395	2012	2014
MAOA	Impaired cognition	disease	Mental Disorders	Mental or Behavioral Dysfunction	1630	348	1998	2019
MAOA	Intellectual Disability	group	Pathological Conditions, Signs and Symptoms; Nervous System Diseases; Mental Disorders; Behavior and Behavior Mechanisms	Mental or Behavioral Dysfunction	2165	159	2007	2014
SNCA	Schizophrenia	disease	Mental Disorders	Mental or Behavioral Dysfunction	2872	2897	2017	2019
OFD1	Intellectual Disability	group	Pathological Conditions, Signs and Symptoms; Nervous System Diseases; Mental Disorders; Behavior and Behavior Mechanisms	Mental or Behavioral Dysfunction	2165	159	2006	2019
HERC2	Intellectual Disability	group	Pathological Conditions, Signs and Symptoms; Nervous System Diseases; Mental Disorders; Behavior and Behavior Mechanisms	Mental or Behavioral Dysfunction	2165	159	2012	2019
GNAS	Anxiety	disease	Behavior and Behavior Mechanisms	Mental or Behavioral Dysfunction	1048	287	2017	2017
GTF2I	Depressive disorder	disease	Mental Disorders	Mental or Behavioral Dysfunction	1719	297	2019	2019
GTF2I	Intellectual Disability	group	Pathological Conditions, Signs and Symptoms; Nervous System Diseases; Mental Disorders; Behavior and Behavior Mechanisms	Mental or Behavioral Dysfunction	2165	159	2003	2003
HIVEP2	Hyperactive behavior	phenotype	Pathological Conditions, Signs and Symptoms; Nervous System Diseases	Mental or Behavioral Dysfunction	1263	112	2016	2016
MAPK10	Hyperactive behavior	phenotype	Pathological Conditions, Signs and Symptoms; Nervous System Diseases	Mental or Behavioral Dysfunction	1263	112	2014	2014
MAPK10	Intellectual Disability	group	Pathological Conditions, Signs and Symptoms; Nervous System Diseases; Mental Disorders; Behavior and Behavior Mechanisms	Mental or Behavioral Dysfunction	2165	159	2013	2013
SNCA	Hallucinations	disease	Pathological Conditions, Signs and Symptoms; Nervous System Diseases; Behavior and Behavior Mechanisms	Mental or Behavioral Dysfunction	178	18	2016	2016
SNCA	Impulsive Behavior	phenotype	Behavior and Behavior Mechanisms	Mental or Behavioral Dysfunction	276	69	2019	2019
SPTAN1	Severe intellectual disability	disease	Pathological Conditions, Signs and Symptoms; Nervous System Diseases; Mental Disorders; Behavior and Behavior Mechanisms	Mental or Behavioral Dysfunction	429	74	2015	2015
AHI1	Anxiety	disease	Behavior and Behavior Mechanisms	Mental or Behavioral Dysfunction	1048	287	2018	2018
C9orf72	Anxiety	disease	Behavior and Behavior Mechanisms	Mental or Behavioral Dysfunction	1048	287	2018	2018
C9orf72	Aphasia	disease	Pathological Conditions, Signs and Symptoms; Nervous System Diseases	Mental or Behavioral Dysfunction	86	3	2018	2018
C9orf72	Apraxias	group	Pathological Conditions, Signs and Symptoms; Nervous System Diseases; Behavior and Behavior Mechanisms	Mental or Behavioral Dysfunction	71	9	2015	2015
C9orf72	Personality Change	phenotype	Pathological Conditions, Signs and Symptoms; Nervous System Diseases; Mental Disorders; Behavior and Behavior Mechanisms	Mental or Behavioral Dysfunction	43	6	2019	2019
ADAM10	Schizophrenia	disease	Mental Disorders	Mental or Behavioral Dysfunction	2872	2897	2017	2019
BMPR2	Intelligence	phenotype	Behavior and Behavior Mechanisms	Mental Process	645	2093	2019	2019
BNIP3L	Intelligence	phenotype	Behavior and Behavior Mechanisms	Mental Process	645	2093	2019	2019
BNIP3L	Schizophrenia	disease	Mental Disorders	Mental or Behavioral Dysfunction	2872	2897	2015	2019
BNIP3L	Impaired cognition	disease	Mental Disorders	Mental or Behavioral Dysfunction	1630	348	2015	2015
CACNA1E	Intelligence	phenotype	Behavior and Behavior Mechanisms	Mental Process	645	2093	2018	2019
CACNA1E	Major Depressive Disorder	disease	Mental Disorders	Mental or Behavioral Dysfunction	1236	1451	2019	2019
COL4A2	Autistic Disorder	disease	Mental Disorders	Mental or Behavioral Dysfunction	1112	395	NA	NA
COL5A1	Impaired cognition	disease	Mental Disorders	Mental or Behavioral Dysfunction	1630	348	NA	NA
CRH	Anxiety	disease	Behavior and Behavior Mechanisms	Mental or Behavioral Dysfunction	1048	287	1996	2020
CRH	Post-Traumatic Stress Disorder	disease	Mental Disorders	Mental or Behavioral Dysfunction	418	117	2014	2020
CRH	Stress, Psychological	disease	Behavior and Behavior Mechanisms	Mental or Behavioral Dysfunction	199	24	2003	2019
CRH	Addictive Behavior	phenotype	Behavior and Behavior Mechanisms	Mental or Behavioral Dysfunction	332	56	2013	2019
CRH	Depressed mood	phenotype	Behavior and Behavior Mechanisms	Mental or Behavioral Dysfunction	1461	269	1992	2019
CRH	Hyperactive behavior	phenotype	Pathological Conditions, Signs and Symptoms; Nervous System Diseases	Mental or Behavioral Dysfunction	1263	112	2001	2018
DRD3	Dysarthria	disease	Pathological Conditions, Signs and Symptoms; Nervous System Diseases	Mental or Behavioral Dysfunction	487	54	NA	NA
DRD3	Hallucinations	disease	Pathological Conditions, Signs and Symptoms; Nervous System Diseases; Behavior and Behavior Mechanisms	Mental or Behavioral Dysfunction	178	18	NA	NA
DRD3	Negativism	phenotype	Behavior and Behavior Mechanisms	Individual Behavior	12	0	NA	NA
DRD3	Psychotic Disorders	group	Mental Disorders	Mental or Behavioral Dysfunction	560	179	1998	2016
GNAS	Borderline intellectual disability	disease	Pathological Conditions, Signs and Symptoms; Nervous System Diseases; Mental Disorders; Behavior and Behavior Mechanisms	Mental or Behavioral Dysfunction	16	3	NA	NA
GNAS	Confusion	phenotype	Pathological Conditions, Signs and Symptoms; Nervous System Diseases; Behavior and Behavior Mechanisms	Mental or Behavioral Dysfunction	75	5	NA	NA
GNAS	Depressive disorder	disease	Mental Disorders	Mental or Behavioral Dysfunction	1719	297	NA	NA
GNAS	Psychotic Disorders	group	Mental Disorders	Mental or Behavioral Dysfunction	560	179	NA	NA
GNAS	Mood swings	disease	Nervous System Diseases; Mental Disorders; Behavior and Behavior Mechanisms	Mental or Behavioral Dysfunction	171	1	NA	NA
GNAS	Mental deterioration	phenotype	Mental Disorders	Mental or Behavioral Dysfunction	508	121	NA	NA
GNAS	Impaired cognition	disease	Mental Disorders	Mental or Behavioral Dysfunction	1630	348	NA	NA
GNAS	Attention deficit hyperactivity disorder	disease	Mental Disorders	Mental or Behavioral Dysfunction	842	420	NA	NA
GNAS	Irritation - emotion	phenotype	Behavior and Behavior Mechanisms	Mental Process	147	14	NA	NA
GTF2I	Dysarthria	disease	Pathological Conditions, Signs and Symptoms; Nervous System Diseases	Mental or Behavioral Dysfunction	487	54	NA	NA
GTF2I	Dysgraphia	disease	Pathological Conditions, Signs and Symptoms; Nervous System Diseases	Mental or Behavioral Dysfunction	43	2	NA	NA
GTF2I	Obsessive compulsive behavior	disease	Behavior and Behavior Mechanisms	Mental or Behavioral Dysfunction	94	16	NA	NA
GTF2I	Phonophobia	disease	Pathological Conditions, Signs and Symptoms; Nervous System Diseases; Otorhinolaryngologic Diseases	Mental or Behavioral Dysfunction	18	1	NA	NA
GTF2I	Attention deficit hyperactivity disorder	disease	Mental Disorders	Mental or Behavioral Dysfunction	842	420	NA	NA
GTF2I	Dysphonia	phenotype	Pathological Conditions, Signs and Symptoms; Respiratory Tract Diseases; Nervous System Diseases; Otorhinolaryngologic Diseases	Mental or Behavioral Dysfunction	77	4	NA	NA
HIVEP2	Anxiety	disease	Behavior and Behavior Mechanisms	Mental or Behavioral Dysfunction	1048	287	NA	NA
HIVEP2	Impulsive Behavior	phenotype	Behavior and Behavior Mechanisms	Mental or Behavioral Dysfunction	276	69	NA	NA
HIVEP2	Autistic behavior	disease	Behavior and Behavior Mechanisms	Mental or Behavioral Dysfunction	261	78	NA	NA
HTR2C	Mental disorders	group	Mental Disorders	Mental or Behavioral Dysfunction	789	149	1999	2018
HTR2C	Depressed mood	phenotype	Behavior and Behavior Mechanisms	Mental or Behavioral Dysfunction	1461	269	2004	2018
MAOA	Aggressive behavior	phenotype	Behavior and Behavior Mechanisms	Individual Behavior	176	22	NA	NA
MAOA	Anxiety	disease	Behavior and Behavior Mechanisms	Mental or Behavioral Dysfunction	1048	287	2005	2019
MAOA	Anxiety Disorders	group	Mental Disorders	Mental or Behavioral Dysfunction	840	163	2000	2019
MAOA	Drug abuse	group	Chemically-Induced Disorders; Mental Disorders	Mental or Behavioral Dysfunction	405	39	1998	2019
MAOA	Panic Disorder	disease	Mental Disorders	Mental or Behavioral Dysfunction	175	101	1999	2019
MAOA	Self-Injurious Behavior	phenotype	Behavior and Behavior Mechanisms	Mental or Behavioral Dysfunction	91	9	NA	NA
MAOA	Conduct Disorder	disease	Mental Disorders	Mental or Behavioral Dysfunction	34	18	1995	2018
MAOA	Antisocial behavior	phenotype	Nervous System Diseases; Mental Disorders; Behavior and Behavior Mechanisms	Mental or Behavioral Dysfunction	51	17	1999	2019
MAOA	Depressed mood	phenotype	Behavior and Behavior Mechanisms	Mental or Behavioral Dysfunction	1461	269	2001	2019
MAOA	Low frustration tolerance	phenotype	Behavior and Behavior Mechanisms	Mental or Behavioral Dysfunction	14	0	NA	NA
MAOA	Attention deficit hyperactivity disorder	disease	Mental Disorders	Mental or Behavioral Dysfunction	842	420	1999	2020
NEFL	Presenile dementia	disease	Nervous System Diseases; Mental Disorders	Mental or Behavioral Dysfunction	718	159	2017	2019
NEFL	Dementia	disease	Nervous System Diseases; Mental Disorders	Mental or Behavioral Dysfunction	816	176	2017	2019
NEFL	Mild cognitive disorder	disease	Mental Disorders	Mental or Behavioral Dysfunction	430	96	2009	2019
NTRK3	Intelligence	phenotype	Behavior and Behavior Mechanisms	Mental Process	645	2093	2018	2018
PCCB	Anxiety	disease	Behavior and Behavior Mechanisms	Mental or Behavioral Dysfunction	1048	287	2018	2018
PCCB	Intellectual Disability	group	Pathological Conditions, Signs and Symptoms; Nervous System Diseases; Mental Disorders; Behavior and Behavior Mechanisms	Mental or Behavioral Dysfunction	2165	159	NA	NA
PPP3CA	Autistic Disorder	disease	Mental Disorders	Mental or Behavioral Dysfunction	1112	395	NA	NA
PPP3CA	Echolalia	phenotype	Pathological Conditions, Signs and Symptoms; Nervous System Diseases	Mental or Behavioral Dysfunction	39	4	NA	NA
PPP3CA	Impulsive Behavior	phenotype	Behavior and Behavior Mechanisms	Mental or Behavioral Dysfunction	276	69	NA	NA
PPP3CA	Language Disorders	group	Pathological Conditions, Signs and Symptoms; Nervous System Diseases	Mental or Behavioral Dysfunction	94	25	NA	NA
PPP3CA	Moderate intellectual disability	disease	Pathological Conditions, Signs and Symptoms; Nervous System Diseases; Mental Disorders; Behavior and Behavior Mechanisms	Mental or Behavioral Dysfunction	251	94	NA	NA
PPP3CA	Stereotypic Movement Disorder	phenotype	Mental Disorders	Mental or Behavioral Dysfunction	192	26	NA	NA
PPP3CA	Mental deterioration	phenotype	Mental Disorders	Mental or Behavioral Dysfunction	508	121	NA	NA
PPP3CA	Hyperactive behavior	phenotype	Pathological Conditions, Signs and Symptoms; Nervous System Diseases	Mental or Behavioral Dysfunction	1263	112	NA	NA
PPP3CA	Attention deficit hyperactivity disorder	disease	Mental Disorders	Mental or Behavioral Dysfunction	842	420	NA	NA
PPP3CA	Intellectual Disability	group	Pathological Conditions, Signs and Symptoms; Nervous System Diseases; Mental Disorders; Behavior and Behavior Mechanisms	Mental or Behavioral Dysfunction	2165	159	NA	NA
MAPK10	Aggressive behavior	phenotype	Behavior and Behavior Mechanisms	Individual Behavior	176	22	NA	NA
MAPK10	Personality Disorders	group	Mental Disorders	Mental or Behavioral Dysfunction	49	8	NA	NA
MAPK10	Mental deterioration	phenotype	Mental Disorders	Mental or Behavioral Dysfunction	508	121	NA	NA
MAPK10	Autistic behavior	disease	Behavior and Behavior Mechanisms	Mental or Behavioral Dysfunction	261	78	NA	NA
RASGRF2	Bipolar Disorder	disease	Mental Disorders	Mental or Behavioral Dysfunction	1183	839	2018	2018
RASGRF2	Eating Disorders	group	Mental Disorders	Mental or Behavioral Dysfunction	133	42	2013	2013
RASGRF2	Other eating disorders	group	Mental Disorders	Mental or Behavioral Dysfunction	6	11	2013	2013
RASGRF2	Smoking	phenotype	Behavior and Behavior Mechanisms	Individual Behavior	391	765	2019	2019
RASGRF2	Unipolar Depression	disease	Mental Disorders	Mental or Behavioral Dysfunction	641	225	2018	2018
RASGRF2	Major Depressive Disorder	disease	Mental Disorders	Mental or Behavioral Dysfunction	1236	1451	2018	2018
SNCA	Delusions	disease	Behavior and Behavior Mechanisms	Mental or Behavioral Dysfunction	62	15	NA	NA
SNCA	Presenile dementia	disease	Nervous System Diseases; Mental Disorders	Mental or Behavioral Dysfunction	718	159	1998	2019
SNCA	Dysarthria	disease	Pathological Conditions, Signs and Symptoms; Nervous System Diseases	Mental or Behavioral Dysfunction	487	54	NA	NA
SNCA	Apathy	phenotype	Behavior and Behavior Mechanisms	Mental or Behavioral Dysfunction	83	9	NA	NA
SNCA	Panic Attacks	disease	Mental Disorders	Mental or Behavioral Dysfunction	59	3	NA	NA
SNCA	Social Communication Disorder	disease	Mental Disorders	Mental or Behavioral Dysfunction	40	4	NA	NA
SNCA	Impaired cognition	disease	Mental Disorders	Mental or Behavioral Dysfunction	1630	348	2000	2019
SNCA	Depressed mood	phenotype	Behavior and Behavior Mechanisms	Mental or Behavioral Dysfunction	1461	269	2008	2019
SNCA	Low frustration tolerance	phenotype	Behavior and Behavior Mechanisms	Mental or Behavioral Dysfunction	14	0	NA	NA
SNCA	Dyssomnias	disease	Nervous System Diseases; Mental Disorders	Mental or Behavioral Dysfunction	236	10	NA	NA
SNCA	Paranoia	disease	Mental Disorders	Mental or Behavioral Dysfunction	35	5	NA	NA
SPTAN1	Profound intellectual disabilities	disease	Pathological Conditions, Signs and Symptoms; Nervous System Diseases; Mental Disorders; Behavior and Behavior Mechanisms	Mental or Behavioral Dysfunction	112	10	NA	NA
ABCC8	Apraxias	group	Pathological Conditions, Signs and Symptoms; Nervous System Diseases; Behavior and Behavior Mechanisms	Mental or Behavioral Dysfunction	71	9	NA	NA
ABCC8	Severe intellectual disability	disease	Pathological Conditions, Signs and Symptoms; Nervous System Diseases; Mental Disorders; Behavior and Behavior Mechanisms	Mental or Behavioral Dysfunction	429	74	NA	NA
ABCC8	Irritation - emotion	phenotype	Behavior and Behavior Mechanisms	Mental Process	147	14	NA	NA
ABCC8	Intellectual Disability	group	Pathological Conditions, Signs and Symptoms; Nervous System Diseases; Mental Disorders; Behavior and Behavior Mechanisms	Mental or Behavioral Dysfunction	2165	159	NA	NA
OFD1	Severe intellectual disability	disease	Pathological Conditions, Signs and Symptoms; Nervous System Diseases; Mental Disorders; Behavior and Behavior Mechanisms	Mental or Behavioral Dysfunction	429	74	NA	NA
OFD1	Profound intellectual disabilities	disease	Pathological Conditions, Signs and Symptoms; Nervous System Diseases; Mental Disorders; Behavior and Behavior Mechanisms	Mental or Behavioral Dysfunction	112	10	NA	NA
ADAM19	Mental disorders	group	Mental Disorders	Mental or Behavioral Dysfunction	789	149	2010	2010
ADAM19	Psychotic Disorders	group	Mental Disorders	Mental or Behavioral Dysfunction	560	179	2010	2010
CACNA1G	Depressive disorder	disease	Mental Disorders	Mental or Behavioral Dysfunction	1719	297	NA	NA
CACNA1G	Dysarthria	disease	Pathological Conditions, Signs and Symptoms; Nervous System Diseases	Mental or Behavioral Dysfunction	487	54	NA	NA
CACNA1G	Severe intellectual disability	disease	Pathological Conditions, Signs and Symptoms; Nervous System Diseases; Mental Disorders; Behavior and Behavior Mechanisms	Mental or Behavioral Dysfunction	429	74	NA	NA
CACNA1G	Impaired cognition	disease	Mental Disorders	Mental or Behavioral Dysfunction	1630	348	NA	NA
HERC2	Aggressive behavior	phenotype	Behavior and Behavior Mechanisms	Individual Behavior	176	22	NA	NA
HERC2	Echolalia	phenotype	Pathological Conditions, Signs and Symptoms; Nervous System Diseases	Mental or Behavioral Dysfunction	39	4	NA	NA
HERC2	Severe intellectual disability	disease	Pathological Conditions, Signs and Symptoms; Nervous System Diseases; Mental Disorders; Behavior and Behavior Mechanisms	Mental or Behavioral Dysfunction	429	74	NA	NA
HERC2	Hyperactive behavior	phenotype	Pathological Conditions, Signs and Symptoms; Nervous System Diseases	Mental or Behavioral Dysfunction	1263	112	NA	NA
HERC2	Autistic behavior	disease	Behavior and Behavior Mechanisms	Mental or Behavioral Dysfunction	261	78	NA	NA
HERC2	Attention deficit hyperactivity disorder	disease	Mental Disorders	Mental or Behavioral Dysfunction	842	420	NA	NA
HERC2	Recurrent hand flapping	disease	Mental Disorders	Mental or Behavioral Dysfunction	4	0	NA	NA
BTRC	Smoking	phenotype	Behavior and Behavior Mechanisms	Individual Behavior	391	765	2019	2019
RAD50	Intellectual Disability	group	Pathological Conditions, Signs and Symptoms; Nervous System Diseases; Mental Disorders; Behavior and Behavior Mechanisms	Mental or Behavioral Dysfunction	2165	159	NA	NA
ARFGEF2	Intelligence	phenotype	Behavior and Behavior Mechanisms	Mental Process	645	2093	2018	2018
ARFGEF2	Severe intellectual disability	disease	Pathological Conditions, Signs and Symptoms; Nervous System Diseases; Mental Disorders; Behavior and Behavior Mechanisms	Mental or Behavioral Dysfunction	429	74	NA	NA
SORCS3	Child Development Disorders, Pervasive	group	Mental Disorders	Mental or Behavioral Dysfunction	168	379	2019	2019
SORCS3	Intelligence	phenotype	Behavior and Behavior Mechanisms	Mental Process	645	2093	2017	2019
SORCS3	Schizophrenia	disease	Mental Disorders	Mental or Behavioral Dysfunction	2872	2897	2019	2019
SORCS3	Mood Disorders	group	Mental Disorders	Mental or Behavioral Dysfunction	580	308	2018	2018
SORCS3	Attention deficit hyperactivity disorder	disease	Mental Disorders	Mental or Behavioral Dysfunction	842	420	2019	2019
SORCS3	Major Depressive Disorder	disease	Mental Disorders	Mental or Behavioral Dysfunction	1236	1451	2016	2019
PLCB1	Intelligence	phenotype	Behavior and Behavior Mechanisms	Mental Process	645	2093	2018	2018
PLCB1	Smoking	phenotype	Behavior and Behavior Mechanisms	Individual Behavior	391	765	2015	2015
PLCB1	Smoking Behaviors	phenotype	Behavior and Behavior Mechanisms	Individual Behavior	249	742	2015	2015
WAC	Aggressive behavior	phenotype	Behavior and Behavior Mechanisms	Individual Behavior	176	22	NA	NA
WAC	Anxiety	disease	Behavior and Behavior Mechanisms	Mental or Behavioral Dysfunction	1048	287	NA	NA
WAC	Attention deficit hyperactivity disorder	disease	Mental Disorders	Mental or Behavioral Dysfunction	842	420	NA	NA
NANS	Severe intellectual disability	disease	Pathological Conditions, Signs and Symptoms; Nervous System Diseases; Mental Disorders; Behavior and Behavior Mechanisms	Mental or Behavioral Dysfunction	429	74	NA	NA
NANS	Intellectual Disability	group	Pathological Conditions, Signs and Symptoms; Nervous System Diseases; Mental Disorders; Behavior and Behavior Mechanisms	Mental or Behavioral Dysfunction	2165	159	NA	NA
AHI1	Autistic behavior	disease	Behavior and Behavior Mechanisms	Mental or Behavioral Dysfunction	261	78	NA	NA
WIPI1	Major Depressive Disorder	disease	Mental Disorders	Mental or Behavioral Dysfunction	1236	1451	2018	2018
DHRS11	Intelligence	phenotype	Behavior and Behavior Mechanisms	Mental Process	645	2093	2018	2018
ARL6IP6	Impaired cognition	disease	Mental Disorders	Mental or Behavioral Dysfunction	1630	348	NA	NA
ESCO2	Intellectual Disability	group	Pathological Conditions, Signs and Symptoms; Nervous System Diseases; Mental Disorders; Behavior and Behavior Mechanisms	Mental or Behavioral Dysfunction	2165	159	NA	NA
C9orf72	Aggressive behavior	phenotype	Behavior and Behavior Mechanisms	Individual Behavior	176	22	NA	NA
C9orf72	Alexia	disease	Pathological Conditions, Signs and Symptoms; Nervous System Diseases; Mental Disorders	Mental or Behavioral Dysfunction	9	0	NA	NA
C9orf72	Anomia	disease	Pathological Conditions, Signs and Symptoms; Nervous System Diseases	Mental or Behavioral Dysfunction	8	0	NA	NA
C9orf72	Broca Aphasia	disease	Pathological Conditions, Signs and Symptoms; Nervous System Diseases	Mental or Behavioral Dysfunction	11	0	NA	NA
C9orf72	Presenile dementia	disease	Nervous System Diseases; Mental Disorders	Mental or Behavioral Dysfunction	718	159	2012	2020
C9orf72	Depressive disorder	disease	Mental Disorders	Mental or Behavioral Dysfunction	1719	297	NA	NA
C9orf72	Dysarthria	disease	Pathological Conditions, Signs and Symptoms; Nervous System Diseases	Mental or Behavioral Dysfunction	487	54	NA	NA
C9orf72	Echolalia	phenotype	Pathological Conditions, Signs and Symptoms; Nervous System Diseases	Mental or Behavioral Dysfunction	39	4	NA	NA
C9orf72	Stereotyped Behavior	disease	Behavior and Behavior Mechanisms	Individual Behavior	135	0	NA	NA
C9orf72	Stereotypic Movement Disorder	phenotype	Mental Disorders	Mental or Behavioral Dysfunction	192	26	NA	NA
C9orf72	Apathy	phenotype	Behavior and Behavior Mechanisms	Mental or Behavioral Dysfunction	83	9	NA	NA
C9orf72	Mood swings	disease	Nervous System Diseases; Mental Disorders; Behavior and Behavior Mechanisms	Mental or Behavioral Dysfunction	171	1	NA	NA
C9orf72	Inappropriate behavior	phenotype	Behavior and Behavior Mechanisms	Mental or Behavioral Dysfunction	14	0	NA	NA
C9orf72	Dysgraphia	disease	Pathological Conditions, Signs and Symptoms; Nervous System Diseases	Mental or Behavioral Dysfunction	43	2	NA	NA
C9orf72	Impaired cognition	disease	Mental Disorders	Mental or Behavioral Dysfunction	1630	348	2013	2019
C9orf72	Compulsive hoarding	disease	Behavior and Behavior Mechanisms	Mental or Behavioral Dysfunction	14	4	NA	NA
C9orf72	Social disinhibition	disease	Mental Disorders	Mental or Behavioral Dysfunction	56	5	NA	NA
C9orf72	Dyslexia	disease	Pathological Conditions, Signs and Symptoms; Nervous System Diseases; Mental Disorders	Mental or Behavioral Dysfunction	118	30	NA	NA
C9orf72	Dyscalculia	disease	Pathological Conditions, Signs and Symptoms; Nervous System Diseases; Mental Disorders	Mental or Behavioral Dysfunction	20	0	NA	NA
C9orf72	Irritation - emotion	phenotype	Behavior and Behavior Mechanisms	Mental Process	147	14	NA	NA
C9orf72	Spoken Word Recognition Deficit	phenotype	Pathological Conditions, Signs and Symptoms; Nervous System Diseases	Mental or Behavioral Dysfunction	8	0	NA	NA
MAOA	Obsessive-Compulsive Disorder	disease	Mental Disorders	Mental or Behavioral Dysfunction	175	112	1999	2015
NEFL	Impaired cognition	disease	Mental Disorders	Mental or Behavioral Dysfunction	1630	348	2018	2019
SNCA	REM Sleep Behavior Disorder	disease	Nervous System Diseases; Mental Disorders	Mental or Behavioral Dysfunction	46	16	2016	2018
DRD3	Nonorganic psychosis	disease	Mental Disorders	Mental or Behavioral Dysfunction	376	98	1998	2016
DRD3	MAJOR AFFECTIVE DISORDER 2	disease	Congenital, Hereditary, and Neonatal Diseases and Abnormalities; Mental Disorders	Mental or Behavioral Dysfunction	185	34	1993	2002
SNCA	Hyperactive behavior	phenotype	Pathological Conditions, Signs and Symptoms; Nervous System Diseases	Mental or Behavioral Dysfunction	1263	112	2006	2020
C9orf72	Primary Progressive Aphasia (disorder)	disease	Pathological Conditions, Signs and Symptoms; Nervous System Diseases; Mental Disorders	Mental or Behavioral Dysfunction	51	11	2012	2020
CRH	Mixed anxiety and depressive disorder	disease	Mental Disorders	Mental or Behavioral Dysfunction	146	13	2001	2019
DRD3	MAJOR AFFECTIVE DISORDER 1	disease	Mental Disorders	Mental or Behavioral Dysfunction	161	34	1993	2002
DRD3	MAJOR AFFECTIVE DISORDER 4	disease	Mental Disorders	Mental or Behavioral Dysfunction	160	34	1993	2002
DRD3	MAJOR AFFECTIVE DISORDER 6	disease	Mental Disorders	Mental or Behavioral Dysfunction	160	34	1993	2002
HTR2C	Abnormal behavior	phenotype	Behavior and Behavior Mechanisms	Mental or Behavioral Dysfunction	910	121	1999	2016
IL4	Autism Spectrum Disorders	disease	Mental Disorders	Mental or Behavioral Dysfunction	1071	331	2001	2019
MAOA	Autism Spectrum Disorders	disease	Mental Disorders	Mental or Behavioral Dysfunction	1071	331	2009	2018
SNCA	Cognition Disorders	group	Mental Disorders	Mental or Behavioral Dysfunction	607	47	2008	2018
SNCA	Memory impairment	phenotype	Pathological Conditions, Signs and Symptoms; Nervous System Diseases; Behavior and Behavior Mechanisms	Mental or Behavioral Dysfunction	763	48	2000	2019
SNCA	Frontotemporal Lobar Degeneration	disease	Nutritional and Metabolic Diseases; Nervous System Diseases; Mental Disorders	Mental or Behavioral Dysfunction	195	54	2009	2019
CRH	Alcohol Use Disorder	disease	Chemically-Induced Disorders; Mental Disorders	Mental or Behavioral Dysfunction	218	54	2011	2019
CRH	social stress	disease	Behavior and Behavior Mechanisms	Mental or Behavioral Dysfunction	45	22	2018	2019
DRD3	Depressed mood	phenotype	Behavior and Behavior Mechanisms	Mental or Behavioral Dysfunction	1461	269	2007	2019
DRD3	Autism Spectrum Disorders	disease	Mental Disorders	Mental or Behavioral Dysfunction	1071	331	2009	2015
DRD3	MAJOR AFFECTIVE DISORDER 7	disease	Mental Disorders	Mental or Behavioral Dysfunction	127	8	1993	2000
DRD3	MAJOR AFFECTIVE DISORDER 8	disease	Mental Disorders	Mental or Behavioral Dysfunction	126	8	1993	2000
DRD3	MAJOR AFFECTIVE DISORDER 9	disease	Mental Disorders	Mental or Behavioral Dysfunction	126	8	1993	2000
HTR2C	Anxiety	disease	Behavior and Behavior Mechanisms	Mental or Behavioral Dysfunction	1048	287	2001	2019
IL4	Hyperactive behavior	phenotype	Pathological Conditions, Signs and Symptoms; Nervous System Diseases	Mental or Behavioral Dysfunction	1263	112	1994	2019
MAOA	Stress, Psychological	disease	Behavior and Behavior Mechanisms	Mental or Behavioral Dysfunction	199	24	2006	2019
MAOA	Pervasive Development Disorder	group	Mental Disorders	Mental or Behavioral Dysfunction	328	49	2009	2018
MAOA	MAJOR AFFECTIVE DISORDER 2	disease	Congenital, Hereditary, and Neonatal Diseases and Abnormalities; Mental Disorders	Mental or Behavioral Dysfunction	185	34	1995	2000
MAOA	MAJOR AFFECTIVE DISORDER 1	disease	Mental Disorders	Mental or Behavioral Dysfunction	161	34	1995	2000
MAOA	MAJOR AFFECTIVE DISORDER 4	disease	Mental Disorders	Mental or Behavioral Dysfunction	160	34	1995	2000
MAOA	MAJOR AFFECTIVE DISORDER 6	disease	Mental Disorders	Mental or Behavioral Dysfunction	160	34	1995	2000
MAOA	MAJOR AFFECTIVE DISORDER 7	disease	Mental Disorders	Mental or Behavioral Dysfunction	127	8	1995	2000
MAOA	MAJOR AFFECTIVE DISORDER 8	disease	Mental Disorders	Mental or Behavioral Dysfunction	126	8	1995	2000
MAOA	MAJOR AFFECTIVE DISORDER 9	disease	Mental Disorders	Mental or Behavioral Dysfunction	126	8	1995	2000
SNCA	Anxiety Disorders	group	Mental Disorders	Mental or Behavioral Dysfunction	840	163	2013	2018
SNCA	Mild cognitive disorder	disease	Mental Disorders	Mental or Behavioral Dysfunction	430	96	2018	2019
CRH	Mental disorders	group	Mental Disorders	Mental or Behavioral Dysfunction	789	149	2000	2017
CRH	Abnormal behavior	phenotype	Behavior and Behavior Mechanisms	Mental or Behavioral Dysfunction	910	121	2002	2019
DRD3	Abnormal behavior	phenotype	Behavior and Behavior Mechanisms	Mental or Behavioral Dysfunction	910	121	1999	2019
MAOA	Borderline Personality Disorder	disease	Mental Disorders	Mental or Behavioral Dysfunction	221	82	2007	2017
MAPK8	Memory impairment	phenotype	Pathological Conditions, Signs and Symptoms; Nervous System Diseases; Behavior and Behavior Mechanisms	Mental or Behavioral Dysfunction	763	48	2011	2019
MAPK8	Impaired cognition	disease	Mental Disorders	Mental or Behavioral Dysfunction	1630	348	2011	2020
ABCG2	Mental Retardation	disease	Pathological Conditions, Signs and Symptoms; Congenital, Hereditary, and Neonatal Diseases and Abnormalities; Nervous System Diseases; Mental Disorders; Behavior and Behavior Mechanisms	Mental or Behavioral Dysfunction	505	98	1999	2011
ABCG2	Intellectual Disability	group	Pathological Conditions, Signs and Symptoms; Nervous System Diseases; Mental Disorders; Behavior and Behavior Mechanisms	Mental or Behavioral Dysfunction	2165	159	1999	2011
NANS	Anxiety	disease	Behavior and Behavior Mechanisms	Mental or Behavioral Dysfunction	1048	287	2018	2019
NANS	Anxiety Disorders	group	Mental Disorders	Mental or Behavioral Dysfunction	840	163	2018	2019
C9orf72	Mental disorders	group	Mental Disorders	Mental or Behavioral Dysfunction	789	149	2014	2019
CRH	Anorexia Nervosa	disease	Mental Disorders	Mental or Behavioral Dysfunction	202	72	1992	2018
CRH	Impaired cognition	disease	Mental Disorders	Mental or Behavioral Dysfunction	1630	348	2013	2019
DRD3	Mental disorders	group	Mental Disorders	Mental or Behavioral Dysfunction	789	149	1999	2015
DRD3	Addictive Behavior	phenotype	Behavior and Behavior Mechanisms	Mental or Behavioral Dysfunction	332	56	1995	2018
DRD3	Attention deficit hyperactivity disorder	disease	Mental Disorders	Mental or Behavioral Dysfunction	842	420	2000	2009
DRD3	Drug Dependence	group	Chemically-Induced Disorders; Mental Disorders	Mental or Behavioral Dysfunction	248	31	1998	2009
HTR2C	Obsessive-Compulsive Disorder	disease	Mental Disorders	Mental or Behavioral Dysfunction	175	112	2017	2019
HTR2C	Attention deficit hyperactivity disorder	disease	Mental Disorders	Mental or Behavioral Dysfunction	842	420	2003	2018
IL4	Cognition Disorders	group	Mental Disorders	Mental or Behavioral Dysfunction	607	47	2012	2019
IL4	Mental Depression	disease	Behavior and Behavior Mechanisms	Mental or Behavioral Dysfunction	1478	271	2013	2020
IL4	Depressive disorder	disease	Mental Disorders	Mental or Behavioral Dysfunction	1719	297	2013	2020
IL4	Impaired cognition	disease	Mental Disorders	Mental or Behavioral Dysfunction	1630	348	2012	2019
IL4	Depressed mood	phenotype	Behavior and Behavior Mechanisms	Mental or Behavioral Dysfunction	1461	269	2013	2020
IL13	Mental Depression	disease	Behavior and Behavior Mechanisms	Mental or Behavioral Dysfunction	1478	271	2014	2019
IL13	Depressive disorder	disease	Mental Disorders	Mental or Behavioral Dysfunction	1719	297	2014	2019
IL13	Depressed mood	phenotype	Behavior and Behavior Mechanisms	Mental or Behavioral Dysfunction	1461	269	2014	2019
MAOA	Borderline intellectual disability	disease	Pathological Conditions, Signs and Symptoms; Nervous System Diseases; Mental Disorders; Behavior and Behavior Mechanisms	Mental or Behavioral Dysfunction	16	3	1994	1997
MAOA	Heroin Dependence	disease	Chemically-Induced Disorders; Mental Disorders	Mental or Behavioral Dysfunction	100	110	2004	2017
MAOA	Nicotine Dependence	disease	Chemically-Induced Disorders; Mental Disorders	Mental or Behavioral Dysfunction	170	178	2006	2019
MAOA	Hyperactive behavior	phenotype	Pathological Conditions, Signs and Symptoms; Nervous System Diseases	Mental or Behavioral Dysfunction	1263	112	2010	2017
MAOA	Delinquent behavior	phenotype	Behavior and Behavior Mechanisms	Mental or Behavioral Dysfunction	17	2	2010	2018
MAOA	NEUROTICISM	disease	Behavior and Behavior Mechanisms	Mental or Behavioral Dysfunction	141	54	2003	2019
NEFL	Mental deterioration	phenotype	Mental Disorders	Mental or Behavioral Dysfunction	508	121	2018	2019
NEFL	Primary Progressive Aphasia (disorder)	disease	Pathological Conditions, Signs and Symptoms; Nervous System Diseases; Mental Disorders	Mental or Behavioral Dysfunction	51	11	2017	2019
SNCA	Abnormal behavior	phenotype	Behavior and Behavior Mechanisms	Mental or Behavioral Dysfunction	910	121	2008	2019
ESCO2	Autism Spectrum Disorders	disease	Mental Disorders	Mental or Behavioral Dysfunction	1071	331	2018	2019
C9orf72	Abnormal behavior	phenotype	Behavior and Behavior Mechanisms	Mental or Behavioral Dysfunction	910	121	2014	2019
ADAM10	Cognition Disorders	group	Mental Disorders	Mental or Behavioral Dysfunction	607	47	2009	2019
CRH	Nicotine withdrawal	disease	Chemically-Induced Disorders; Mental Disorders	Mental or Behavioral Dysfunction	27	1	2009	2018
CRH	Panic Disorder	disease	Mental Disorders	Mental or Behavioral Dysfunction	175	101	2003	2018
CRH	Drug Dependence	group	Chemically-Induced Disorders; Mental Disorders	Mental or Behavioral Dysfunction	248	31	2016	2019
DRD3	Anxiety Disorders	group	Mental Disorders	Mental or Behavioral Dysfunction	840	163	2006	2019
DRD3	Impulsive Behavior	phenotype	Behavior and Behavior Mechanisms	Mental or Behavioral Dysfunction	276	69	2003	2019
DRD3	Nicotine Dependence	disease	Chemically-Induced Disorders; Mental Disorders	Mental or Behavioral Dysfunction	170	178	2008	2014
DRD3	Obsessive-Compulsive Disorder	disease	Mental Disorders	Mental or Behavioral Dysfunction	175	112	1994	2012
DRD3	Schizoaffective Disorder	disease	Mental Disorders	Mental or Behavioral Dysfunction	126	61	2000	2008
DRD3	Chronic schizophrenia	disease	Mental Disorders	Mental or Behavioral Dysfunction	48	7	1996	2008
DRD3	Bipolar II disorder	disease	Mental Disorders	Mental or Behavioral Dysfunction	21	12	2011	2016
GTF2I	Anxiety Disorders	group	Mental Disorders	Mental or Behavioral Dysfunction	840	163	2012	2015
GTF2I	Impaired cognition	disease	Mental Disorders	Mental or Behavioral Dysfunction	1630	348	2004	2012
HTR2C	Anorexia Nervosa	disease	Mental Disorders	Mental or Behavioral Dysfunction	202	72	1999	2019
HTR2C	Eating Disorders	group	Mental Disorders	Mental or Behavioral Dysfunction	133	42	1999	2004
HTR2C	Psychotic Disorders	group	Mental Disorders	Mental or Behavioral Dysfunction	560	179	2004	2019
HTR2C	Nonorganic psychosis	disease	Mental Disorders	Mental or Behavioral Dysfunction	376	98	2004	2019
HTR2C	Drug Dependence	group	Chemically-Induced Disorders; Mental Disorders	Mental or Behavioral Dysfunction	248	31	2008	2012
HTR2C	Bulimia Nervosa	disease	Mental Disorders	Mental or Behavioral Dysfunction	71	24	1999	2008
IL13	Hyperactive behavior	phenotype	Pathological Conditions, Signs and Symptoms; Nervous System Diseases	Mental or Behavioral Dysfunction	1263	112	2010	2019
MAOA	Oppositional Defiant Disorder	disease	Mental Disorders	Mental or Behavioral Dysfunction	27	9	2013	2018
MAOA	Personality Disorders	group	Mental Disorders	Mental or Behavioral Dysfunction	49	8	2005	2019
MAOA	Substance Use Disorders	group	Chemically-Induced Disorders; Mental Disorders	Mental or Behavioral Dysfunction	218	16	2004	2014
NEFL	Mental disorders	group	Mental Disorders	Mental or Behavioral Dysfunction	789	149	2019	2020
NEFL	Abnormal behavior	phenotype	Behavior and Behavior Mechanisms	Mental or Behavioral Dysfunction	910	121	2019	2020
NEFL	Frontotemporal Lobar Degeneration	disease	Nutritional and Metabolic Diseases; Nervous System Diseases; Mental Disorders	Mental or Behavioral Dysfunction	195	54	2017	2020
NTRK3	Obsessive-Compulsive Disorder	disease	Mental Disorders	Mental or Behavioral Dysfunction	175	112	2008	2013
AHI1	Mental Depression	disease	Behavior and Behavior Mechanisms	Mental or Behavioral Dysfunction	1478	271	2014	2018
AHI1	Depressive disorder	disease	Mental Disorders	Mental or Behavioral Dysfunction	1719	297	2014	2018
AHI1	Depressed mood	phenotype	Behavior and Behavior Mechanisms	Mental or Behavioral Dysfunction	1461	269	2014	2018
ADAM10	Mental deterioration	phenotype	Mental Disorders	Mental or Behavioral Dysfunction	508	121	2017	2019
ADAM10	Mild cognitive disorder	disease	Mental Disorders	Mental or Behavioral Dysfunction	430	96	2015	2019
ADARB1	Mental disorders	group	Mental Disorders	Mental or Behavioral Dysfunction	789	149	2014	2015
ADARB1	Mood Disorders	group	Mental Disorders	Mental or Behavioral Dysfunction	580	308	2004	2014
CRH	Drug abuse	group	Chemically-Induced Disorders; Mental Disorders	Mental or Behavioral Dysfunction	405	39	2002	2006
CRH	Drug habituation	phenotype	Chemically-Induced Disorders; Mental Disorders	Mental or Behavioral Dysfunction	196	19	2017	2019
CRH	Eating Disorders	group	Mental Disorders	Mental or Behavioral Dysfunction	133	42	2001	2017
CRH	Emotional Stress	phenotype	Behavior and Behavior Mechanisms	Mental or Behavioral Dysfunction	25	1	2001	2018
CRH	Dysphoric mood	disease	Pathological Conditions, Signs and Symptoms; Nervous System Diseases; Behavior and Behavior Mechanisms	Mental or Behavioral Dysfunction	22	6	2017	2017
CRH	Drug usage	phenotype	Chemically-Induced Disorders; Mental Disorders	Mental or Behavioral Dysfunction	170	21	2017	2017
CRH	Bedwetting	disease	Female Urogenital Diseases and Pregnancy Complications; Male Urogenital Diseases; Mental Disorders; Behavior and Behavior Mechanisms	Mental or Behavioral Dysfunction	23	1	2017	2019
CRH	Opiate Addiction	disease	Chemically-Induced Disorders; Mental Disorders	Mental or Behavioral Dysfunction	81	46	2002	2020
CRH	Autism Spectrum Disorders	disease	Mental Disorders	Mental or Behavioral Dysfunction	1071	331	2019	2019
CRHBP	Depressed mood	phenotype	Behavior and Behavior Mechanisms	Mental or Behavioral Dysfunction	1461	269	1996	2007
DRD3	Presenile dementia	disease	Nervous System Diseases; Mental Disorders	Mental or Behavioral Dysfunction	718	159	2004	2009
DRD3	Drug abuse	group	Chemically-Induced Disorders; Mental Disorders	Mental or Behavioral Dysfunction	405	39	1998	2002
DRD3	Post-Traumatic Stress Disorder	disease	Mental Disorders	Mental or Behavioral Dysfunction	418	117	2014	2018
DRD3	Substance Use Disorders	group	Chemically-Induced Disorders; Mental Disorders	Mental or Behavioral Dysfunction	218	16	2014	2019
DRD3	Impaired cognition	disease	Mental Disorders	Mental or Behavioral Dysfunction	1630	348	2004	2011
DRD3	Hyperactive behavior	phenotype	Pathological Conditions, Signs and Symptoms; Nervous System Diseases	Mental or Behavioral Dysfunction	1263	112	2002	2018
DRD3	Developmental delay (disorder)	phenotype	Mental Disorders	Mental or Behavioral Dysfunction	584	68	2012	2014
DRD3	Dementia	disease	Nervous System Diseases; Mental Disorders	Mental or Behavioral Dysfunction	816	176	2004	2009
DRD3	Pervasive Development Disorder	group	Mental Disorders	Mental or Behavioral Dysfunction	328	49	2009	2015
GNAS	Developmental Disabilities	group	Mental Disorders	Mental or Behavioral Dysfunction	355	19	2013	2018
GTF2I	Social Anxiety	disease	Behavior and Behavior Mechanisms	Mental or Behavioral Dysfunction	57	6	2014	2017
HTR2C	Autistic Disorder	disease	Mental Disorders	Mental or Behavioral Dysfunction	1112	395	1999	2019
HTR2C	Borderline Personality Disorder	disease	Mental Disorders	Mental or Behavioral Dysfunction	221	82	2009	2013
HTR2C	Drug abuse	group	Chemically-Induced Disorders; Mental Disorders	Mental or Behavioral Dysfunction	405	39	2012	2019
HTR2C	MAJOR AFFECTIVE DISORDER 2	disease	Congenital, Hereditary, and Neonatal Diseases and Abnormalities; Mental Disorders	Mental or Behavioral Dysfunction	185	34	1996	2001
HTR2C	MAJOR AFFECTIVE DISORDER 1	disease	Mental Disorders	Mental or Behavioral Dysfunction	161	34	1996	2001
HTR2C	MAJOR AFFECTIVE DISORDER 4	disease	Mental Disorders	Mental or Behavioral Dysfunction	160	34	1996	2001
HTR2C	MAJOR AFFECTIVE DISORDER 6	disease	Mental Disorders	Mental or Behavioral Dysfunction	160	34	1996	2001
HTR2C	MAJOR AFFECTIVE DISORDER 7	disease	Mental Disorders	Mental or Behavioral Dysfunction	127	8	1996	2001
HTR2C	MAJOR AFFECTIVE DISORDER 8	disease	Mental Disorders	Mental or Behavioral Dysfunction	126	8	1996	2001
HTR2C	MAJOR AFFECTIVE DISORDER 9	disease	Mental Disorders	Mental or Behavioral Dysfunction	126	8	1996	2001
[truncated: 849 more rows]
