# Supplementary material for: A Systematic Review of Genomic Regions and Candidate Genes Underlying Behavioral Traits in Farmed Mammals and Their Link with Human Disorders
Source: Animals (Basel). 2021 Mar 6;11(3):715. doi: 10.3390/ani11030715 (PMC7999279; doi:10.3390/ani11030715)
Supplement: Supplementary file 1 [file animals-11-00715-s001.zip › 2.SupplementaryMaterial/TableS4.xlsx]

## Sheet: S4A
Table S4. DAVID functional annotation analysis performed for cattle. The letters indicate the functional enrichment category: (A) Gene Ontology biological process terms, (B) Gene Ontology cellular component terms, (C) Gene Ontology molecular function terms, (D) Kyoto Encyclopedia of Genes and Genomes (KEGG), and (E) Functional clustering (XLSX).
Category	Term	Count	%	PValue	Genes	List Total	Pop Hits	Pop Total	Fold Enrichment	Bonferroni	Benjamini	FDR
GOTERM_BP_DIRECT	Regulation of blood pressure	5	1.58228	0.002897	ENSBTAG00000047586; ENSBTAG00000007897; ENSBTAG00000017162; ENSBTAG00000039275; ENSBTAG00000019900	245	34	13824	8.29772	0.908159	0.908159	4.37152
GOTERM_BP_DIRECT	Negative regulation of endopeptidase activity	6	1.89873	0.00379056	ENSBTAG00000010899; ENSBTAG00000046540; ENSBTAG00000004063; ENSBTAG00000000874; ENSBTAG00000016267; ENSBTAG00000020638	245	59	13824	5.73808	0.956088	0.790447	5.68339
GOTERM_BP_DIRECT	Post-embryonic development	5	1.58228	0.0320229	ENSBTAG00000002425; ENSBTAG00000010644; ENSBTAG00000014704; ENSBTAG00000003457; ENSBTAG00000004739	245	68	13824	4.14886	1	0.999867	39.4352
GOTERM_BP_DIRECT	Steroid hormone mediated signaling pathway	3	0.949367	0.0394234	ENSBTAG00000019954; ENSBTAG00000003264; ENSBTAG00000027182	245	18	13824	9.40408	1	0.999745	46.1894
GOTERM_BP_DIRECT	Peptide catabolic process	3	0.949367	0.0435591	ENSBTAG00000015403; ENSBTAG00000039275; ENSBTAG00000019900	245	19	13824	8.90913	1	0.999345	49.6503
GOTERM_BP_DIRECT	Neuronal action potential	3	0.949367	0.0568591	ENSBTAG00000002425; ENSBTAG00000002580; ENSBTAG00000018520	245	22	13824	7.69425	1	0.999674	59.4215
GOTERM_BP_DIRECT	Negative regulation of apoptotic process	9	2.8481	0.0706072	ENSBTAG00000014453; ENSBTAG00000006262; ENSBTAG00000009578; ENSBTAG00000008441; ENSBTAG00000010644; ENSBTAG00000001044; ENSBTAG00000014884; ENSBTAG00000003457; ENSBTAG00000020980	245	246	13824	2.06431	1	0.999818	67.6376
GOTERM_BP_DIRECT	DNA dealkylation involved in DNA repair	2	0.632911	0.0852033	ENSBTAG00000009518; ENSBTAG00000020482	245	5	13824	22.5698	1	0.999895	74.6417
GOTERM_BP_DIRECT	Hemoglobin metabolic process	2	0.632911	0.0852033	ENSBTAG00000003564; ENSBTAG00000020980	245	5	13824	22.5698	1	0.999895	74.6417

## Sheet: S4B
Table S4. DAVID functional annotation analysis performed for cattle. The letters indicate the functional enrichment category: (A) Gene Ontology biological process terms, (B) Gene Ontology cellular component terms, (C) Gene Ontology molecular function terms, (D) Kyoto Encyclopedia of Genes and Genomes (KEGG), and (E) Functional clustering (XLSX).
Category	Term	Count	%	PValue	Genes	List Total	Pop Hits	Pop Total	Fold Enrichment	Bonferroni	Benjamini	FDR
GOTERM_CC_DIRECT	Proteinaceous extracellular matrix	10	3.16456	0.00490925	ENSBTAG00000010899; ENSBTAG00000005987; ENSBTAG00000001368; ENSBTAG00000014665; ENSBTAG00000016158; ENSBTAG00000000087; ENSBTAG00000000648; ENSBTAG00000019267; ENSBTAG00000020638; ENSBTAG00000007736	277	179	15461	3.11821	0.729931	0.729931	6.25169
GOTERM_CC_DIRECT	Blood microparticle	5	1.58228	0.0450816	ENSBTAG00000001368; ENSBTAG00000003564; ENSBTAG00000007268; ENSBTAG00000016267; ENSBTAG00000009617	277	75	15461	3.72106	0.999995	0.997835	45.3986
GOTERM_CC_DIRECT	Sodium channel complex	2	0.632911	0.0526071	ENSBTAG00000010163; ENSBTAG00000012290	277	3	15461	37.2106	0.999999	0.991701	50.7814
GOTERM_CC_DIRECT	Membrane	24	7.59494	0.0541449	ENSBTAG00000001368; ENSBTAG00000003043; ENSBTAG00000006510; ENSBTAG00000015229; ENSBTAG00000003185; ENSBTAG00000021582; ENSBTAG00000014474; ENSBTAG00000011083; ENSBTAG00000034827; ENSBTAG00000016319; ENSBTAG00000019267; ENSBTAG00000002174; ENSBTAG00000002344; ENSBTAG00000016747; ENSBTAG00000016744; ENSBTAG00000020801; ENSBTAG00000003421; ENSBTAG00000040190; ENSBTAG00000000874; ENSBTAG00000010935;…	277	902	15461	1.48512	1	0.975321	51.8191
GOTERM_CC_DIRECT	Condensed nuclear chromosome outer kinetochore	2	0.632911	0.0695227	ENSBTAG00000014453; ENSBTAG00000021181	277	4	15461	27.9079	1	0.978365	61.1409
GOTERM_CC_DIRECT	Axon initial segment	2	0.632911	0.0861373	ENSBTAG00000020667; ENSBTAG00000018520	277	5	15461	22.3264	1	0.981562	69.3204

## Sheet: S4C
Table S4. DAVID functional annotation analysis performed for cattle. The letters indicate the functional enrichment category: (A) Gene Ontology biological process terms, (B) Gene Ontology cellular component terms, (C) Gene Ontology molecular function terms, (D) Kyoto Encyclopedia of Genes and Genomes (KEGG), and (E) Functional clustering (XLSX).
Category	Term	Count	%	PValue	Genes	List Total	Pop Hits	Pop Total	Fold Enrichment	Bonferroni	Benjamini	FDR
GOTERM_MF_DIRECT	Histone acetyltransferase activity	5	1.58228	0.00146196	ENSBTAG00000006003; ENSBTAG00000000694; ENSBTAG00000014677; ENSBTAG00000023831; ENSBTAG00000010511	227	29	13095	9.94607	0.34767	0.34767	1.92816
GOTERM_MF_DIRECT	Zinc ion binding	26	8.22785	0.0222889	ENSBTAG00000005757; ENSBTAG00000016514; ENSBTAG00000009665; ENSBTAG00000039275; ENSBTAG00000007299; ENSBTAG00000019900; ENSBTAG00000002391; ENSBTAG00000007300; ENSBTAG00000027182; ENSBTAG00000019105; ENSBTAG00000018673; ENSBTAG00000003565; ENSBTAG00000022242; ENSBTAG00000020921; ENSBTAG00000000648; ENSBTAG00000019267; ENSBTAG00000039246; ENSBTAG00000007121; ENSBTAG00000006262; ENSBTAG00000003421;…	227	948	13095	1.58214	0.998615	0.962783	25.9163
GOTERM_MF_DIRECT	Fructokinase activity	2	0.632911	0.0672748	ENSBTAG00000033398; ENSBTAG00000012380	227	4	13095	28.8436	1	0.998862	60.4192
GOTERM_MF_DIRECT	Mannokinase activity	2	0.632911	0.0672748	ENSBTAG00000033398; ENSBTAG00000012380	227	4	13095	28.8436	1	0.998862	60.4192
GOTERM_MF_DIRECT	Glucokinase activity	2	0.632911	0.0833772	ENSBTAG00000033398; ENSBTAG00000012380	227	5	13095	23.0749	1	0.998263	68.6068
GOTERM_MF_DIRECT	Androgen receptor binding	2	0.632911	0.0992028	ENSBTAG00000020921; ENSBTAG00000002391	227	6	13095	19.2291	1	0.99776	75.1011
GOTERM_MF_DIRECT	Ligand-gated sodium channel activity	2	0.632911	0.0992028	ENSBTAG00000010163; ENSBTAG00000012290	227	6	13095	19.2291	1	0.99776	75.1011
GOTERM_MF_DIRECT	G-protein beta-subunit binding	2	0.632911	0.0992028	ENSBTAG00000003043; ENSBTAG00000005410	227	6	13095	19.2291	1	0.99776	75.1011
GOTERM_MF_DIRECT	Protease binding	3	0.949367	0.0995349	ENSBTAG00000010899; ENSBTAG00000004063; ENSBTAG00000020638	227	31	13095	5.58263	1	0.993918	75.223

## Sheet: S4D
Table S4. DAVID functional annotation analysis performed for cattle. The letters indicate the functional enrichment category: (A) Gene Ontology biological process terms, (B) Gene Ontology cellular component terms, (C) Gene Ontology molecular function terms, (D) Kyoto Encyclopedia of Genes and Genomes (KEGG), and (E) Functional clustering (XLSX).
Category	Term	Count	%	PValue	Genes	List Total	Pop Hits	Pop Total	Fold Enrichment	Bonferroni	Benjamini	FDR
KEGG_PATHWAY	Aldosterone-regulated sodium reabsorption	4	1.26582	0.0216188	ENSBTAG00000010163, ENSBTAG00000012290, ENSBTAG00000027182, ENSBTAG00000020921	117	39	7550	6.61845	0.982461	0.982461	23.6958
KEGG_PATHWAY	Leukocyte transendothelial migration	6	1.89873	0.0327357	ENSBTAG00000009578, ENSBTAG00000017381, ENSBTAG00000002411, ENSBTAG00000047238, ENSBTAG00000020921, ENSBTAG00000019267	117	116	7550	3.33775	0.997882	0.953982	33.7572
KEGG_PATHWAY	Vasopressin-regulated water reabsorption	4	1.26582	0.0332514	ENSBTAG00000030209, ENSBTAG00000006410, ENSBTAG00000007523, ENSBTAG00000034170	117	46	7550	5.6113	0.998081	0.875739	34.1929
KEGG_PATHWAY	Butirosin and neomycin biosynthesis	2	0.632911	0.0600667	ENSBTAG00000033398, ENSBTAG00000012380	117	4	7550	32.265	0.999989	0.943018	53.537
KEGG_PATHWAY	Adipocytokine signaling pathway	4	1.26582	0.0954608	ENSBTAG00000008441, ENSBTAG00000007897, ENSBTAG00000009617, ENSBTAG00000012205	117	71	7550	3.63549	1	0.975576	71.1039
KEGG_PATHWAY	Glutamatergic synapse	5	1.58228	0.0956809	ENSBTAG00000003043, ENSBTAG00000009269, ENSBTAG00000014600, ENSBTAG00000020921, ENSBTAG00000016187	117	113	7550	2.85531	1	0.954996	71.1907

## Sheet: S4E
Table S4. DAVID functional annotation analysis performed for cattle. The letters indicate the functional enrichment category: (A) Gene Ontology biological process terms, (B) Gene Ontology cellular component terms, (C) Gene Ontology molecular function terms, (D) Kyoto Encyclopedia of Genes and Genomes (KEGG), and (E) Functional clustering (XLSX).
Category	Term	Count	%	PValue	Genes	List Total	Pop Hits	Pop Total	Fold Enrichment	Bonferroni	Benjamini	FDR
UP_KEYWORDS	Zinc	31	9.62733	0.00718745	ENSBTAG00000008175; ENSBTAG00000005757; ENSBTAG00000011498; ENSBTAG00000016514; ENSBTAG00000009665; ENSBTAG00000039275; ENSBTAG00000000039; ENSBTAG00000007300; ENSBTAG00000002391; ENSBTAG00000024701; ENSBTAG00000027182; ENSBTAG00000003185; ENSBTAG00000037988; ENSBTAG00000019105; ENSBTAG00000018673; ENSBTAG00000003565; ENSBTAG00000022242; ENSBTAG00000011083; ENSBTAG00000020921; ENSBTAG00000000648;…	306	1091	17808	1.6536	0.822931	0.43846	8.8904
GOTERM_MF_DIRECT	Zinc ion binding	26	8.07453	0.0269638	ENSBTAG00000005757; ENSBTAG00000016514; ENSBTAG00000009665; ENSBTAG00000039275; ENSBTAG00000007299; ENSBTAG00000019900; ENSBTAG00000002391; ENSBTAG00000007300; ENSBTAG00000027182; ENSBTAG00000019105; ENSBTAG00000018673; ENSBTAG00000003565; ENSBTAG00000022242; ENSBTAG00000020921; ENSBTAG00000000648; ENSBTAG00000019267; ENSBTAG00000039246; ENSBTAG00000007121; ENSBTAG00000006262; ENSBTAG00000003421;…	231	948	13095	1.55474	0.999725	0.983429	30.5988
UP_KEYWORDS	Metal-binding	37	11.4907	0.14777	ENSBTAG00000008175; ENSBTAG00000005757; ENSBTAG00000011498; ENSBTAG00000016514; ENSBTAG00000009665; ENSBTAG00000039275; ENSBTAG00000000039; ENSBTAG00000016158; ENSBTAG00000001579; ENSBTAG00000007300; ENSBTAG00000002391; ENSBTAG00000024701; ENSBTAG00000003353; ENSBTAG00000027182; ENSBTAG00000003185; ENSBTAG00000037988; ENSBTAG00000019105; ENSBTAG00000018673; ENSBTAG00000015403; ENSBTAG00000003564;…	306	1757	17808	1.22553	1	0.881398	87.3042
UP_KEYWORDS	Zinc-finger	17	5.2795	0.221248	ENSBTAG00000005757; ENSBTAG00000008175; ENSBTAG00000037988; ENSBTAG00000027182; ENSBTAG00000003185; ENSBTAG00000019105; ENSBTAG00000011498; ENSBTAG00000018673; ENSBTAG00000009665; ENSBTAG00000003565; ENSBTAG00000011083; ENSBTAG00000020921; ENSBTAG00000039246; ENSBTAG00000003264; ENSBTAG00000017419; ENSBTAG00000007300; ENSBTAG00000008943	306	753	17808	1.31386	1	0.917966	96.0351
UP_KEYWORDS	Protease inhibitor	6	1.86335	0.00360891	ENSBTAG00000010899; ENSBTAG00000046540; ENSBTAG00000004063; ENSBTAG00000000874; ENSBTAG00000016267; ENSBTAG00000020638	306	60	17808	5.81961	0.580086	0.580086	4.55941
GOTERM_BP_DIRECT	Negative regulation of endopeptidase activity	6	1.86335	0.00420217	ENSBTAG00000010899; ENSBTAG00000046540; ENSBTAG00000004063; ENSBTAG00000000874; ENSBTAG00000016267; ENSBTAG00000020638	251	59	13824	5.60092	0.972803	0.835084	6.31329
UP_SEQ_FEATURE	Reactive bond	3	0.931677	0.0304317	ENSBTAG00000046540; ENSBTAG00000004063; ENSBTAG00000016267	103	17	6267	10.7373	0.99999	0.978337	34.7211
GOTERM_MF_DIRECT	Protease binding	3	0.931677	0.102509	ENSBTAG00000010899; ENSBTAG00000004063; ENSBTAG00000020638	231	31	13095	5.48597	1	0.99998	76.431
UP_KEYWORDS	Serine protease inhibitor	3	0.931677	0.114788	ENSBTAG00000046540; ENSBTAG00000004063; ENSBTAG00000016267	306	34	17808	5.13495	1	0.857846	79.2741
INTERPRO	Protease inhibitor I4; serpin; conserved site	3	0.931677	0.14099	ENSBTAG00000046540; ENSBTAG00000004063; ENSBTAG00000016267	293	38	16802	4.52721	1	0.999998	89.4562
SMART	SERPIN	3	0.931677	0.157626	ENSBTAG00000046540; ENSBTAG00000004063; ENSBTAG00000016267	145	43	8740	4.20529	1	0.992846	86.9176
INTERPRO	Serpin family	3	0.931677	0.171476	ENSBTAG00000046540; ENSBTAG00000004063; ENSBTAG00000016267	293	43	16802	4.00079	1	0.999999	93.8242
INTERPRO	Serpin family	3	0.931677	0.171476	ENSBTAG00000046540; ENSBTAG00000004063; ENSBTAG00000016267	293	43	16802	4.00079	1	0.999999	93.8242
GOTERM_MF_DIRECT	Serine-type endopeptidase inhibitor activity	3	0.931677	0.441796	ENSBTAG00000046540; ENSBTAG00000004063; ENSBTAG00000016267	231	85	13095	2.00076	1	0.999841	99.9587
UP_KEYWORDS	Sodium	6	1.86335	0.00360891	ENSBTAG00000002425; ENSBTAG00000010163; ENSBTAG00000003353; ENSBTAG00000012290; ENSBTAG00000018520; ENSBTAG00000031178	306	60	17808	5.81961	0.580086	0.580086	4.55941
UP_KEYWORDS	Sodium channel	4	1.24224	0.00526407	ENSBTAG00000002425; ENSBTAG00000010163; ENSBTAG00000012290; ENSBTAG00000018520	306	21	17808	11.085	0.718244	0.469193	6.58567
UP_KEYWORDS	Sodium transport	5	1.5528	0.0154233	ENSBTAG00000002425; ENSBTAG00000010163; ENSBTAG00000012290; ENSBTAG00000018520; ENSBTAG00000031178	306	56	17808	5.19608	0.976018	0.525782	18.1783
UP_KEYWORDS	Ion channel	7	2.17391	0.187532	ENSBTAG00000002425; ENSBTAG00000010163; ENSBTAG00000009269; ENSBTAG00000012290; ENSBTAG00000020667; ENSBTAG00000018520; ENSBTAG00000047488	306	224	17808	1.81863	1	0.917268	93.1479
UP_KEYWORDS	Voltage-gated channel	3	0.931677	0.434829	ENSBTAG00000002425; ENSBTAG00000020667; ENSBTAG00000018520	306	86	17808	2.0301	1	0.952325	99.9367
UP_KEYWORDS	Ion transport	8	2.48447	0.477223	ENSBTAG00000002425; ENSBTAG00000010163; ENSBTAG00000009269; ENSBTAG00000012290; ENSBTAG00000020667; ENSBTAG00000018520; ENSBTAG00000031178; ENSBTAG00000047488	306	383	17808	1.21558	1	0.94989	99.9769
INTERPRO	Ion transport domain	3	0.931677	0.531714	ENSBTAG00000002425; ENSBTAG00000020667; ENSBTAG00000018520	293	102	16802	1.68661	1	0.999998	99.9987
UP_SEQ_FEATURE	LIM zinc-binding 4	3	0.931677	0.00254068	ENSBTAG00000006262; ENSBTAG00000007300; ENSBTAG00000002391	103	5	6267	36.5068	0.611839	0.611839	3.44986
UP_SEQ_FEATURE	LIM zinc-binding 3	3	0.931677	0.0108412	ENSBTAG00000006262; ENSBTAG00000007300; ENSBTAG00000002391	103	10	6267	18.2534	0.982663	0.868331	13.9664
UP_SEQ_FEATURE	LIM zinc-binding 1	3	0.931677	0.0450618	ENSBTAG00000006262; ENSBTAG00000007300; ENSBTAG00000002391	103	21	6267	8.69209	1	0.986269	47.077
UP_SEQ_FEATURE	LIM zinc-binding 2	3	0.931677	0.0450618	ENSBTAG00000006262; ENSBTAG00000007300; ENSBTAG00000002391	103	21	6267	8.69209	1	0.986269	47.077
SMART	LIM	3	0.931677	0.308928	ENSBTAG00000006262; ENSBTAG00000007300; ENSBTAG00000002391	145	68	8740	2.65923	1	0.997294	98.7492
UP_KEYWORDS	LIM domain	3	0.931677	0.318875	ENSBTAG00000006262; ENSBTAG00000007300; ENSBTAG00000002391	306	67	17808	2.60579	1	0.9227	99.2963
INTERPRO	Zinc finger; LIM-type	3	0.931677	0.331466	ENSBTAG00000006262; ENSBTAG00000007300; ENSBTAG00000002391	293	68	16802	2.52991	1	0.999998	99.7421
GOTERM_CC_DIRECT	Focal adhesion	6	1.86335	0.692331	ENSBTAG00000006262; ENSBTAG00000009578; ENSBTAG00000006045; ENSBTAG00000007300; ENSBTAG00000002391; ENSBTAG00000020980	283	318	15461	1.0308	1	0.999937	100
UP_KEYWORDS	Transcription	19	5.90062	0.0543331	ENSBTAG00000037988; ENSBTAG00000027182; ENSBTAG00000011498; ENSBTAG00000018863; ENSBTAG00000020921; ENSBTAG00000014704; ENSBTAG00000034170; ENSBTAG00000000039; ENSBTAG00000012061; ENSBTAG00000000040; ENSBTAG00000003264; ENSBTAG00000002294; ENSBTAG00000008518; ENSBTAG00000030578; ENSBTAG00000020482; ENSBTAG00000014677; ENSBTAG00000001579; ENSBTAG00000023831; ENSBTAG00000008943	306	695	17808	1.59097	0.999998	0.774567	51.3771
UP_KEYWORDS	Transcription regulation	17	5.2795	0.0826712	ENSBTAG00000037988; ENSBTAG00000027182; ENSBTAG00000011498; ENSBTAG00000020921; ENSBTAG00000014704; ENSBTAG00000034170; ENSBTAG00000000039; ENSBTAG00000000040; ENSBTAG00000003264; ENSBTAG00000002294; ENSBTAG00000008518; ENSBTAG00000030578; ENSBTAG00000020482; ENSBTAG00000014677; ENSBTAG00000001579; ENSBTAG00000023831; ENSBTAG00000008943	306	638	17808	1.55068	1	0.796692	67.1684
GOTERM_BP_DIRECT	Transcription; DNA-templated	16	4.96894	0.132753	ENSBTAG00000037988; ENSBTAG00000027182; ENSBTAG00000011498; ENSBTAG00000020921; ENSBTAG00000014704; ENSBTAG00000034170; ENSBTAG00000012061; ENSBTAG00000003264; ENSBTAG00000002294; ENSBTAG00000008518; ENSBTAG00000030578; ENSBTAG00000020482; ENSBTAG00000014677; ENSBTAG00000021172; ENSBTAG00000001579; ENSBTAG00000008943	251	603	13824	1.46138	1	0.999985	88.9833
UP_KEYWORDS	Nucleus	42	13.0435	0.140996	ENSBTAG00000004838; ENSBTAG00000005757; ENSBTAG00000011498; ENSBTAG00000009363; ENSBTAG00000019812; ENSBTAG00000000039; ENSBTAG00000014453; ENSBTAG00000016747; ENSBTAG00000002345; ENSBTAG00000002294; ENSBTAG00000010101; ENSBTAG00000014677; ENSBTAG00000001579; ENSBTAG00000008498; ENSBTAG00000002391; ENSBTAG00000020781; ENSBTAG00000027182; ENSBTAG00000037988; ENSBTAG00000005792; ENSBTAG00000000271;…	306	2019	17808	1.21062	1	0.883005	85.9381
INTERPRO	Armadillo-like helical	7	2.17391	0.127478	ENSBTAG00000002374; ENSBTAG00000002411; ENSBTAG00000021582; ENSBTAG00000013859; ENSBTAG00000014474; ENSBTAG00000019180; ENSBTAG00000017222	293	196	16802	2.04803	1	0.999999	86.7158
SMART	ARM	3	0.931677	0.14612	ENSBTAG00000002374; ENSBTAG00000002411; ENSBTAG00000017222	145	41	8740	4.41043	1	0.996609	84.6343
INTERPRO	Armadillo	3	0.931677	0.171476	ENSBTAG00000002374; ENSBTAG00000002411; ENSBTAG00000017222	293	43	16802	4.00079	1	0.999999	93.8242
GOTERM_CC_DIRECT	Proteinaceous extracellular matrix	10	3.10559	0.00565797	ENSBTAG00000010899; ENSBTAG00000005987; ENSBTAG00000001368; ENSBTAG00000014665; ENSBTAG00000016158; ENSBTAG00000000087; ENSBTAG00000000648; ENSBTAG00000019267; ENSBTAG00000020638; ENSBTAG00000007736	283	179	15461	3.0521	0.785117	0.785117	7.19279
UP_KEYWORDS	Extracellular matrix	7	2.17391	0.0142767	ENSBTAG00000005987; ENSBTAG00000001368; ENSBTAG00000014665; ENSBTAG00000016158; ENSBTAG00000000648; ENSBTAG00000019267; ENSBTAG00000020638	306	115	17808	3.54237	0.96829	0.578012	16.9398
UP_KEYWORDS	Glycoprotein	25	7.76398	0.191366	ENSBTAG00000001368; ENSBTAG00000007897; ENSBTAG00000003353; ENSBTAG00000016514; ENSBTAG00000015403; ENSBTAG00000003564; ENSBTAG00000016267; ENSBTAG00000000224; ENSBTAG00000004145; ENSBTAG00000000648; ENSBTAG00000039275; ENSBTAG00000019267; ENSBTAG00000009873; ENSBTAG00000046540; ENSBTAG00000047586; ENSBTAG00000016744; ENSBTAG00000019954; ENSBTAG00000010163; ENSBTAG00000004063; ENSBTAG00000012290;…	306	1157	17808	1.25748	1	0.90145	93.5537
UP_SEQ_FEATURE	Glycosylation site:N-linked (GlcNAc...)	20	6.21118	0.248332	ENSBTAG00000001368; ENSBTAG00000003353; ENSBTAG00000007897; ENSBTAG00000016514; ENSBTAG00000003564; ENSBTAG00000015403; ENSBTAG00000016267; ENSBTAG00000000224; ENSBTAG00000004145; ENSBTAG00000000648; ENSBTAG00000039275; ENSBTAG00000019267; ENSBTAG00000046540; ENSBTAG00000047586; ENSBTAG00000004063; ENSBTAG00000016158; ENSBTAG00000014665; ENSBTAG00000009617; ENSBTAG00000004739; ENSBTAG00000020638	103	988	6267	1.23167	1	0.999976	98.0543
UP_SEQ_FEATURE	Disulfide bond	16	4.96894	0.373099	ENSBTAG00000001368; ENSBTAG00000007897; ENSBTAG00000011225; ENSBTAG00000003564; ENSBTAG00000016267; ENSBTAG00000006045; ENSBTAG00000000648; ENSBTAG00000019267; ENSBTAG00000031012; ENSBTAG00000010899; ENSBTAG00000047586; ENSBTAG00000014665; ENSBTAG00000016158; ENSBTAG00000004739; ENSBTAG00000024701; ENSBTAG00000020638	103	830	6267	1.17291	1	0.999998	99.8411
UP_SEQ_FEATURE	Signal peptide	19	5.90062	0.376292	ENSBTAG00000001368; ENSBTAG00000007897; ENSBTAG00000016514; ENSBTAG00000011225; ENSBTAG00000003564; ENSBTAG00000015403; ENSBTAG00000016267; ENSBTAG00000006045; ENSBTAG00000019267; ENSBTAG00000031012; ENSBTAG00000010899; ENSBTAG00000009873; ENSBTAG00000046540; ENSBTAG00000004063; ENSBTAG00000045510; ENSBTAG00000014665; ENSBTAG00000016158; ENSBTAG00000002404; ENSBTAG00000020638	103	1010	6267	1.1446	1	0.999996	99.8519
UP_KEYWORDS	Secreted	16	4.96894	0.524598	ENSBTAG00000001368; ENSBTAG00000007897; ENSBTAG00000016514; ENSBTAG00000003564; ENSBTAG00000016267; ENSBTAG00000007268; ENSBTAG00000000648; ENSBTAG00000019267; ENSBTAG00000010899; ENSBTAG00000005987; ENSBTAG00000046540; ENSBTAG00000004063; ENSBTAG00000014665; ENSBTAG00000016158; ENSBTAG00000007736; ENSBTAG00000020638	306	868	17808	1.07274	1	0.963296	99.9932
UP_KEYWORDS	Disulfide bond	25	7.76398	0.821972	ENSBTAG00000001368; ENSBTAG00000007897; ENSBTAG00000011225; ENSBTAG00000016267; ENSBTAG00000013957; ENSBTAG00000039275; ENSBTAG00000047586; ENSBTAG00000016158; ENSBTAG00000020731; ENSBTAG00000020839; ENSBTAG00000004739; ENSBTAG00000007736; ENSBTAG00000024701; ENSBTAG00000003353; ENSBTAG00000015403; ENSBTAG00000003564; ENSBTAG00000006045; ENSBTAG00000000648; ENSBTAG00000003775; ENSBTAG00000019267;…	306	1643	17808	0.885515	1	0.996292	100
UP_KEYWORDS	Signal	43	13.354	0.857912	ENSBTAG00000001368; ENSBTAG00000047362; ENSBTAG00000007897; ENSBTAG00000016514; ENSBTAG00000047238; ENSBTAG00000011225; ENSBTAG00000016267; ENSBTAG00000019524; ENSBTAG00000007808; ENSBTAG00000016885; ENSBTAG00000046540; ENSBTAG00000004063; ENSBTAG00000015115; ENSBTAG00000007409; ENSBTAG00000016158; ENSBTAG00000020731; ENSBTAG00000021420; ENSBTAG00000012414; ENSBTAG00000020839; ENSBTAG00000007736;…	306	2817	17808	0.888332	1	0.997336	100
SMART	HELICc	5	1.5528	0.0899587	ENSBTAG00000013917; ENSBTAG00000014558; ENSBTAG00000020482; ENSBTAG00000033413; ENSBTAG00000001044	145	103	8740	2.92601	0.999999	0.989162	67.2979
INTERPRO	Helicase; C-terminal	5	1.5528	0.104808	ENSBTAG00000013917; ENSBTAG00000014558; ENSBTAG00000020482; ENSBTAG00000033413; ENSBTAG00000001044	293	103	16802	2.78372	1	0.999999	80.5807
SMART	DEXDc	4	1.24224	0.245218	ENSBTAG00000013917; ENSBTAG00000014558; ENSBTAG00000020482; ENSBTAG00000033413	145	104	8740	2.3183	1	0.996934	96.4412
INTERPRO	Helicase; superfamily 1/2; ATP-binding domain	4	1.24224	0.275438	ENSBTAG00000013917; ENSBTAG00000014558; ENSBTAG00000020482; ENSBTAG00000033413	293	105	16802	2.18456	1	0.999999	99.1513
GOTERM_MF_DIRECT	ATP-dependent RNA helicase activity	3	0.931677	0.277707	ENSBTAG00000014558; ENSBTAG00000033413; ENSBTAG00000001044	231	59	13095	2.88246	1	0.99998	98.7059
INTERPRO	DNA/RNA helicase; DEAD/DEAH box type; N-terminal	3	0.931677	0.299443	ENSBTAG00000014558; ENSBTAG00000020482; ENSBTAG00000033413	293	63	16802	2.7307	1	0.999999	99.4846
UP_KEYWORDS	Metalloprotease	5	1.5528	0.021643	ENSBTAG00000016514; ENSBTAG00000014665; ENSBTAG00000000648; ENSBTAG00000039275; ENSBTAG00000019267	306	62	17808	4.69323	0.99476	0.527724	24.6046
UP_SEQ_FEATURE	Metal ion-binding site:Zinc; catalytic	3	0.931677	0.105215	ENSBTAG00000014665; ENSBTAG00000000648; ENSBTAG00000039275	103	34	6267	5.36865	1	0.997282	78.4382
GOTERM_BP_DIRECT	Proteolysis	6	1.86335	0.210711	ENSBTAG00000015403; ENSBTAG00000000648; ENSBTAG00000039275; ENSBTAG00000019267; ENSBTAG00000031012; ENSBTAG00000019900	251	175	13824	1.88831	1	0.99996	97.4381
INTERPRO	Metallopeptidase; catalytic domain	3	0.931677	0.387939	ENSBTAG00000014665; ENSBTAG00000000648; ENSBTAG00000019267	293	77	16802	2.23421	1	0.999994	99.9302
UP_KEYWORDS	Protease	7	2.17391	0.46602	ENSBTAG00000016514; ENSBTAG00000014665; ENSBTAG00000015403; ENSBTAG00000000648; ENSBTAG00000039275; ENSBTAG00000019267; ENSBTAG00000031012	306	317	17808	1.28509	1	0.947789	99.9696
GOTERM_MF_DIRECT	Metalloendopeptidase activity	3	0.931677	0.526964	ENSBTAG00000014665; ENSBTAG00000000648; ENSBTAG00000019267	231	100	13095	1.70065	1	0.999874	99.9955
UP_KEYWORDS	Hydrolase	14	4.34783	0.878818	ENSBTAG00000016514; ENSBTAG00000015403; ENSBTAG00000011083; ENSBTAG00000024107; ENSBTAG00000039275; ENSBTAG00000000648; ENSBTAG00000019267; ENSBTAG00000031012; ENSBTAG00000000039; ENSBTAG00000019954; ENSBTAG00000020482; ENSBTAG00000014665; ENSBTAG00000001579; ENSBTAG00000000354	306	998	17808	0.816378	1	0.997923	100
KEGG_PATHWAY	Glutamatergic synapse	5	1.5528	0.105042	ENSBTAG00000003043; ENSBTAG00000009269; ENSBTAG00000014600; ENSBTAG00000020921; ENSBTAG00000016187	121	113	7550	2.76092	1	0.985583	74.8549
KEGG_PATHWAY	GABAergic synapse	4	1.24224	0.160271	ENSBTAG00000003043; ENSBTAG00000014600; ENSBTAG00000008056; ENSBTAG00000020921	121	87	7550	2.86881	1	0.975449	88.615
KEGG_PATHWAY	Circadian entrainment	4	1.24224	0.199962	ENSBTAG00000003043; ENSBTAG00000044144; ENSBTAG00000014600; ENSBTAG00000020921	121	97	7550	2.57306	1	0.95234	93.7662
KEGG_PATHWAY	Cholinergic synapse	4	1.24224	0.254512	ENSBTAG00000003043; ENSBTAG00000020667; ENSBTAG00000014600; ENSBTAG00000020921	121	110	7550	2.26897	1	0.963116	97.4104
KEGG_PATHWAY	Morphine addiction	3	0.931677	0.437098	ENSBTAG00000003043; ENSBTAG00000014600; ENSBTAG00000020921	121	93	7550	2.0128	1	0.967611	99.9214
KEGG_PATHWAY	Retrograde endocannabinoid signaling	3	0.931677	0.495078	ENSBTAG00000003043; ENSBTAG00000014600; ENSBTAG00000020921	121	104	7550	1.7999	1	0.967766	99.9797
GOTERM_BP_DIRECT	Integrin-mediated signaling pathway	4	1.24224	0.113199	ENSBTAG00000009578; ENSBTAG00000008579; ENSBTAG00000047238; ENSBTAG00000019524	251	65	13824	3.38927	1	0.999997	84.44
GOTERM_BP_DIRECT	Cell adhesion	5	1.5528	0.381924	ENSBTAG00000009578; ENSBTAG00000001368; ENSBTAG00000047238; ENSBTAG00000016158; ENSBTAG00000019524	251	173	13824	1.59178	1	0.999989	99.9419
KEGG_PATHWAY	Regulation of actin cytoskeleton	5	1.5528	0.436728	ENSBTAG00000031890; ENSBTAG00000009578; ENSBTAG00000047238; ENSBTAG00000019524; ENSBTAG00000034827	121	212	7550	1.47162	1	0.970886	99.9207
UP_KEYWORDS	Cell membrane	36	11.1801	0.0702131	ENSBTAG00000039274; ENSBTAG00000009269; ENSBTAG00000008236; ENSBTAG00000027443; ENSBTAG00000000224; ENSBTAG00000004145; ENSBTAG00000005410; ENSBTAG00000047586; ENSBTAG00000047489; ENSBTAG00000019954; ENSBTAG00000017381; ENSBTAG00000010163; ENSBTAG00000007971; ENSBTAG00000037462; ENSBTAG00000039079; ENSBTAG00000037886; ENSBTAG00000000368; ENSBTAG00000038636; ENSBTAG00000003043; ENSBTAG00000003353;…	306	1581	17808	1.32515	1	0.766832	60.9241
UP_KEYWORDS	Sensory transduction	21	6.52174	0.0897865	ENSBTAG00000039274; ENSBTAG00000008236; ENSBTAG00000030908; ENSBTAG00000027443; ENSBTAG00000037770; ENSBTAG00000038977; ENSBTAG00000021590; ENSBTAG00000038597; ENSBTAG00000038267; ENSBTAG00000047489; ENSBTAG00000010163; ENSBTAG00000012290; ENSBTAG00000037462; ENSBTAG00000007971; ENSBTAG00000039079; ENSBTAG00000039677; ENSBTAG00000037886; ENSBTAG00000000368; ENSBTAG00000037875; ENSBTAG00000000354;…	306	843	17808	1.44972	1	0.800658	70.3078
UP_KEYWORDS	Olfaction	18	5.59006	0.190926	ENSBTAG00000039274; ENSBTAG00000008236; ENSBTAG00000030908; ENSBTAG00000027443; ENSBTAG00000037770; ENSBTAG00000038977; ENSBTAG00000021590; ENSBTAG00000038597; ENSBTAG00000038267; ENSBTAG00000047489; ENSBTAG00000037462; ENSBTAG00000007971; ENSBTAG00000039079; ENSBTAG00000039677; ENSBTAG00000037886; ENSBTAG00000000368; ENSBTAG00000037875; ENSBTAG00000038636	306	780	17808	1.34299	1	0.911195	93.5083
INTERPRO	Olfactory receptor	18	5.59006	0.200485	ENSBTAG00000039274; ENSBTAG00000008236; ENSBTAG00000030908; ENSBTAG00000027443; ENSBTAG00000037770; ENSBTAG00000038977; ENSBTAG00000021590; ENSBTAG00000038597; ENSBTAG00000038267; ENSBTAG00000047489; ENSBTAG00000037462; ENSBTAG00000007971; ENSBTAG00000039079; ENSBTAG00000039677; ENSBTAG00000037886; ENSBTAG00000000368; ENSBTAG00000037875; ENSBTAG00000038636	293	780	16802	1.32334	1	0.999999	96.356
GOTERM_MF_DIRECT	Olfactory receptor activity	18	5.59006	0.211003	ENSBTAG00000039274; ENSBTAG00000008236; ENSBTAG00000030908; ENSBTAG00000027443; ENSBTAG00000037770; ENSBTAG00000038977; ENSBTAG00000021590; ENSBTAG00000038597; ENSBTAG00000038267; ENSBTAG00000047489; ENSBTAG00000037462; ENSBTAG00000007971; ENSBTAG00000039079; ENSBTAG00000039677; ENSBTAG00000037886; ENSBTAG00000000368; ENSBTAG00000037875; ENSBTAG00000038636	231	780	13095	1.30819	1	0.999993	95.7868
UP_KEYWORDS	Transducer	23	7.14286	0.255988	ENSBTAG00000003043; ENSBTAG00000039274; ENSBTAG00000008236; ENSBTAG00000030908; ENSBTAG00000027443; ENSBTAG00000037770; ENSBTAG00000038977; ENSBTAG00000021590; ENSBTAG00000038597; ENSBTAG00000038267; ENSBTAG00000047586; ENSBTAG00000047489; ENSBTAG00000037462; ENSBTAG00000007971; ENSBTAG00000039079; ENSBTAG00000005449; ENSBTAG00000039677; ENSBTAG00000037886; ENSBTAG00000000368; ENSBTAG00000016187;…	306	1099	17808	1.21793	1	0.913461	97.8
UP_KEYWORDS	G-protein coupled receptor	22	6.8323	0.265383	ENSBTAG00000039274; ENSBTAG00000008236; ENSBTAG00000030908; ENSBTAG00000027443; ENSBTAG00000037770; ENSBTAG00000038977; ENSBTAG00000021590; ENSBTAG00000038597; ENSBTAG00000038267; ENSBTAG00000047586; ENSBTAG00000047489; ENSBTAG00000037462; ENSBTAG00000007971; ENSBTAG00000039079; ENSBTAG00000005449; ENSBTAG00000039677; ENSBTAG00000037886; ENSBTAG00000000368; ENSBTAG00000016187; ENSBTAG00000037875;…	306	1053	17808	1.21587	1	0.915182	98.1328
INTERPRO	G protein-coupled receptor; rhodopsin-like	21	6.52174	0.369713	ENSBTAG00000039274; ENSBTAG00000008236; ENSBTAG00000030908; ENSBTAG00000027443; ENSBTAG00000037770; ENSBTAG00000038977; ENSBTAG00000021590; ENSBTAG00000038597; ENSBTAG00000038267; ENSBTAG00000047586; ENSBTAG00000047489; ENSBTAG00000037462; ENSBTAG00000007971; ENSBTAG00000039079; ENSBTAG00000005449; ENSBTAG00000039677; ENSBTAG00000037886; ENSBTAG00000000368; ENSBTAG00000037875; ENSBTAG00000038636;…	293	1051	16802	1.1458	1	0.999998	99.8922
INTERPRO	GPCR; rhodopsin-like; 7TM	21	6.52174	0.3975	ENSBTAG00000039274; ENSBTAG00000008236; ENSBTAG00000030908; ENSBTAG00000027443; ENSBTAG00000037770; ENSBTAG00000038977; ENSBTAG00000021590; ENSBTAG00000038597; ENSBTAG00000038267; ENSBTAG00000047586; ENSBTAG00000047489; ENSBTAG00000037462; ENSBTAG00000007971; ENSBTAG00000039079; ENSBTAG00000005449; ENSBTAG00000039677; ENSBTAG00000037886; ENSBTAG00000000368; ENSBTAG00000037875; ENSBTAG00000038636;…	293	1067	16802	1.12862	1	0.999993	99.9447
UP_KEYWORDS	Receptor	27	8.38509	0.450547	ENSBTAG00000039274; ENSBTAG00000009269; ENSBTAG00000047238; ENSBTAG00000008236; ENSBTAG00000027443; ENSBTAG00000019524; ENSBTAG00000047586; ENSBTAG00000047489; ENSBTAG00000037462; ENSBTAG00000007971; ENSBTAG00000039079; ENSBTAG00000021420; ENSBTAG00000037886; ENSBTAG00000000368; ENSBTAG00000038636; ENSBTAG00000006582; ENSBTAG00000030908; ENSBTAG00000037770; ENSBTAG00000038977; ENSBTAG00000021590;…	306	1461	17808	1.07549	1	0.946766	99.956
GOTERM_MF_DIRECT	G-protein coupled receptor activity	18	5.59006	0.472257	ENSBTAG00000039274; ENSBTAG00000008236; ENSBTAG00000030908; ENSBTAG00000027443; ENSBTAG00000037770; ENSBTAG00000038977; ENSBTAG00000021590; ENSBTAG00000038597; ENSBTAG00000038267; ENSBTAG00000047489; ENSBTAG00000037462; ENSBTAG00000007971; ENSBTAG00000039079; ENSBTAG00000039677; ENSBTAG00000037886; ENSBTAG00000000368; ENSBTAG00000037875; ENSBTAG00000038636	231	932	13095	1.09484	1	0.999836	99.9805
KEGG_PATHWAY	Olfactory transduction	18	5.59006	0.527757	ENSBTAG00000039274; ENSBTAG00000008236; ENSBTAG00000030908; ENSBTAG00000027443; ENSBTAG00000037770; ENSBTAG00000038977; ENSBTAG00000021590; ENSBTAG00000038597; ENSBTAG00000038267; ENSBTAG00000047489; ENSBTAG00000037462; ENSBTAG00000007971; ENSBTAG00000039079; ENSBTAG00000039677; ENSBTAG00000037886; ENSBTAG00000000368; ENSBTAG00000037875; ENSBTAG00000038636	121	1062	7550	1.05757	1	0.974634	99.9912
GOTERM_BP_DIRECT	G-protein coupled receptor signaling pathway	11	3.41615	0.875463	ENSBTAG00000038267; ENSBTAG00000003043; ENSBTAG00000039274; ENSBTAG00000007971; ENSBTAG00000037462; ENSBTAG00000039079; ENSBTAG00000030908; ENSBTAG00000037770; ENSBTAG00000039677; ENSBTAG00000005410; ENSBTAG00000038597	251	748	13824	0.809937	1	1	100
INTERPRO	Thioredoxin domain	3	0.931677	0.14099	ENSBTAG00000011225; ENSBTAG00000002404; ENSBTAG00000006045	293	38	16802	4.52721	1	0.999998	89.4562
GOTERM_BP_DIRECT	Cell redox homeostasis	3	0.931677	0.282402	ENSBTAG00000011225; ENSBTAG00000002404; ENSBTAG00000006045	251	58	13824	2.84874	1	0.999973	99.4137
INTERPRO	Thioredoxin-like fold	3	0.931677	0.629087	ENSBTAG00000011225; ENSBTAG00000002404; ENSBTAG00000006045	293	122	16802	1.41012	1	1	100
KEGG_PATHWAY	Dopaminergic synapse	5	1.5528	0.146163	ENSBTAG00000003043; ENSBTAG00000001288; ENSBTAG00000018520; ENSBTAG00000020921; ENSBTAG00000004739	121	128	7550	2.43737	1	0.977008	85.9931
KEGG_PATHWAY	Serotonergic synapse	4	1.24224	0.280397	ENSBTAG00000003043; ENSBTAG00000001288; ENSBTAG00000020921; ENSBTAG00000004739	121	116	7550	2.15161	1	0.956825	98.3315
KEGG_PATHWAY	Amphetamine addiction	3	0.931677	0.288364	ENSBTAG00000001288; ENSBTAG00000020921; ENSBTAG00000004739	121	67	7550	2.79388	1	0.954684	98.5473
KEGG_PATHWAY	Alcoholism	4	1.24224	0.669647	ENSBTAG00000003043; ENSBTAG00000037964; ENSBTAG00000001288; ENSBTAG00000004739	121	215	7550	1.16087	1	0.986665	99.9999
KEGG_PATHWAY	Gap junction	4	1.24224	0.168007	ENSBTAG00000044144; ENSBTAG00000014600; ENSBTAG00000020921; ENSBTAG00000034827	121	89	7550	2.80435	1	0.958981	89.853
KEGG_PATHWAY	Circadian entrainment	4	1.24224	0.199962	ENSBTAG00000003043; ENSBTAG00000044144; ENSBTAG00000014600; ENSBTAG00000020921	121	97	7550	2.57306	1	0.95234	93.7662
KEGG_PATHWAY	Vascular smooth muscle contraction	4	1.24224	0.293438	ENSBTAG00000044144; ENSBTAG00000014600; ENSBTAG00000020921; ENSBTAG00000013953	121	119	7550	2.09737	1	0.950983	98.671
KEGG_PATHWAY	Salivary secretion	3	0.931677	0.381461	ENSBTAG00000044144; ENSBTAG00000014600; ENSBTAG00000020921	121	83	7550	2.2553	1	0.962258	99.7461
KEGG_PATHWAY	Oxytocin signaling pathway	3	0.931677	0.675507	ENSBTAG00000044144; ENSBTAG00000014600; ENSBTAG00000020921	121	145	7550	1.29097	1	0.986423	99.9999
UP_SEQ_FEATURE	ANK 1	3	0.931677	0.154502	ENSBTAG00000003185; ENSBTAG00000018453; ENSBTAG00000022917	103	43	6267	4.24498	1	0.999029	90.1348
UP_SEQ_FEATURE	ANK 2	3	0.931677	0.154502	ENSBTAG00000003185; ENSBTAG00000018453; ENSBTAG00000022917	103	43	6267	4.24498	1	0.999029	90.1348
SMART	ANK	5	1.5528	0.408683	ENSBTAG00000021292; ENSBTAG00000024929; ENSBTAG00000003185; ENSBTAG00000018453; ENSBTAG00000022917	145	197	8740	1.52984	1	0.998173	99.803
UP_KEYWORDS	ANK repeat	5	1.5528	0.425705	ENSBTAG00000021292; ENSBTAG00000024929; ENSBTAG00000003185; ENSBTAG00000018453; ENSBTAG00000022917	306	195	17808	1.49221	1	0.95145	99.9222
INTERPRO	Ankyrin repeat	5	1.5528	0.468879	ENSBTAG00000021292; ENSBTAG00000024929; ENSBTAG00000003185; ENSBTAG00000018453; ENSBTAG00000022917	293	202	16802	1.41942	1	0.999992	99.9914
INTERPRO	Ankyrin repeat-containing domain	5	1.5528	0.49807	ENSBTAG00000021292; ENSBTAG00000024929; ENSBTAG00000003185; ENSBTAG00000018453; ENSBTAG00000022917	293	210	16802	1.36535	1	0.999996	99.9963
UP_KEYWORDS	NADP	4	1.24224	0.286896	ENSBTAG00000000042; ENSBTAG00000001724; ENSBTAG00000000087; ENSBTAG00000020980	306	109	17808	2.13564	1	0.914489	98.7278
UP_KEYWORDS	Oxidoreductase	9	2.79503	0.367535	ENSBTAG00000009518; ENSBTAG00000002346; ENSBTAG00000000042; ENSBTAG00000001724; ENSBTAG00000001288; ENSBTAG00000000087; ENSBTAG00000012414; ENSBTAG00000018540; ENSBTAG00000020980	306	397	17808	1.31931	1	0.935995	99.7297
INTERPRO	NAD(P)-binding domain	5	1.5528	0.374498	ENSBTAG00000002346; ENSBTAG00000000042; ENSBTAG00000015894; ENSBTAG00000001724; ENSBTAG00000000087	293	178	16802	1.61081	1	0.999996	99.9037
GOTERM_BP_DIRECT	Oxidation-reduction process	6	1.86335	0.680134	ENSBTAG00000000042; ENSBTAG00000011225; ENSBTAG00000001724; ENSBTAG00000001288; ENSBTAG00000000087; ENSBTAG00000020980	251	316	13824	1.04574	1	1	100
UP_KEYWORDS	Kinase	11	3.41615	0.24917	ENSBTAG00000014453; ENSBTAG00000003417; ENSBTAG00000009578; ENSBTAG00000033398; ENSBTAG00000017162; ENSBTAG00000021420; ENSBTAG00000020921; ENSBTAG00000006493; ENSBTAG00000012380; ENSBTAG00000010524; ENSBTAG00000007121	306	452	17808	1.41628	1	0.921711	97.5251
UP_KEYWORDS	Transferase	22	6.8323	0.278384	ENSBTAG00000003417; ENSBTAG00000020781; ENSBTAG00000017162; ENSBTAG00000018863; ENSBTAG00000007268; ENSBTAG00000011083; ENSBTAG00000001156; ENSBTAG00000013957; ENSBTAG00000020921; ENSBTAG00000012205; ENSBTAG00000010524; ENSBTAG00000007121; ENSBTAG00000012380; ENSBTAG00000014453; ENSBTAG00000002345; ENSBTAG00000009578; ENSBTAG00000016747; ENSBTAG00000001868; ENSBTAG00000033398; ENSBTAG00000002381;…	306	1062	17808	1.20557	1	0.913444	98.5172
INTERPRO	Protein kinase; catalytic domain	11	3.41615	0.285402	ENSBTAG00000014453; ENSBTAG00000003417; ENSBTAG00000009578; ENSBTAG00000017162; ENSBTAG00000020510; ENSBTAG00000013859; ENSBTAG00000021420; ENSBTAG00000014884; ENSBTAG00000020921; ENSBTAG00000021181; ENSBTAG00000019382	293	462	16802	1.36535	1	0.999999	99.3086
INTERPRO	Protein kinase-like domain	11	3.41615	0.370357	ENSBTAG00000014453; ENSBTAG00000003417; ENSBTAG00000009578; ENSBTAG00000017162; ENSBTAG00000020510; ENSBTAG00000013859; ENSBTAG00000021420; ENSBTAG00000014884; ENSBTAG00000020921; ENSBTAG00000021181; ENSBTAG00000019382	293	500	16802	1.26158	1	0.999997	99.8938
GOTERM_MF_DIRECT	ATP binding	24	7.45342	0.39853	ENSBTAG00000013917; ENSBTAG00000003417; ENSBTAG00000014558; ENSBTAG00000017162; ENSBTAG00000000920; ENSBTAG00000020921; ENSBTAG00000010524; ENSBTAG00000012380; ENSBTAG00000007121; ENSBTAG00000019382; ENSBTAG00000014453; ENSBTAG00000016747; ENSBTAG00000009578; ENSBTAG00000033398; ENSBTAG00000019437; ENSBTAG00000020482; ENSBTAG00000020510; ENSBTAG00000002580; ENSBTAG00000033413; ENSBTAG00000021420;…	231	1224	13095	1.11154	1	0.999962	99.8879
UP_KEYWORDS	ATP-binding	13	4.03727	0.790349	ENSBTAG00000014453; ENSBTAG00000016747; ENSBTAG00000003417; ENSBTAG00000033398; ENSBTAG00000020482; ENSBTAG00000020510; ENSBTAG00000002580; ENSBTAG00000021420; ENSBTAG00000020921; ENSBTAG00000006493; ENSBTAG00000010524; ENSBTAG00000012380; ENSBTAG00000007121	306	848	17808	0.892157	1	0.994913	100
UP_KEYWORDS	Nucleotide-binding	17	5.2795	0.81186	ENSBTAG00000019085; ENSBTAG00000003417; ENSBTAG00000014600; ENSBTAG00000020921; ENSBTAG00000002174; ENSBTAG00000010524; ENSBTAG00000007121; ENSBTAG00000012380; ENSBTAG00000014453; ENSBTAG00000016747; ENSBTAG00000033398; ENSBTAG00000044144; ENSBTAG00000020482; ENSBTAG00000020510; ENSBTAG00000002580; ENSBTAG00000021420; ENSBTAG00000006493	306	1124	17808	0.88019	1	0.996184	100
UP_KEYWORDS	GTPase activation	3	0.931677	0.249032	ENSBTAG00000030209; ENSBTAG00000003185; ENSBTAG00000005410	306	56	17808	3.11765	1	0.928897	97.5193
GOTERM_MF_DIRECT	GTPase activator activity	5	1.5528	0.401199	ENSBTAG00000031890; ENSBTAG00000030209; ENSBTAG00000003185; ENSBTAG00000009693; ENSBTAG00000005410	231	183	13095	1.54886	1	0.999933	99.8944
GOTERM_BP_DIRECT	Positive regulation of GTPase activity	3	0.931677	0.734326	ENSBTAG00000030209; ENSBTAG00000003185; ENSBTAG00000005410	251	143	13824	1.15543	1	1	100
GOTERM_BP_DIRECT	Peptidyl-serine phosphorylation	5	1.5528	0.145122	ENSBTAG00000014453; ENSBTAG00000027524; ENSBTAG00000017162; ENSBTAG00000014884; ENSBTAG00000020921	251	112	13824	2.45874	1	0.999967	91.1807
UP_KEYWORDS	Kinase	11	3.41615	0.24917	ENSBTAG00000014453; ENSBTAG00000003417; ENSBTAG00000009578; ENSBTAG00000033398; ENSBTAG00000017162; ENSBTAG00000021420; ENSBTAG00000020921; ENSBTAG00000006493; ENSBTAG00000012380; ENSBTAG00000010524; ENSBTAG00000007121	306	452	17808	1.41628	1	0.921711	97.5251
INTERPRO	Protein kinase; catalytic domain	11	3.41615	0.285402	ENSBTAG00000014453; ENSBTAG00000003417; ENSBTAG00000009578; ENSBTAG00000017162; ENSBTAG00000020510; ENSBTAG00000013859; ENSBTAG00000021420; ENSBTAG00000014884; ENSBTAG00000020921; ENSBTAG00000021181; ENSBTAG00000019382	293	462	16802	1.36535	1	0.999999	99.3086
INTERPRO	Protein kinase-like domain	11	3.41615	0.370357	ENSBTAG00000014453; ENSBTAG00000003417; ENSBTAG00000009578; ENSBTAG00000017162; ENSBTAG00000020510; ENSBTAG00000013859; ENSBTAG00000021420; ENSBTAG00000014884; ENSBTAG00000020921; ENSBTAG00000021181; ENSBTAG00000019382	293	500	16802	1.26158	1	0.999997	99.8938
INTERPRO	Protein kinase; ATP binding site	8	2.48447	0.401354	ENSBTAG00000014453; ENSBTAG00000003417; ENSBTAG00000009578; ENSBTAG00000017162; ENSBTAG00000021420; ENSBTAG00000014884; ENSBTAG00000020921; ENSBTAG00000021181	293	348	16802	1.31827	1	0.999986	99.9497
UP_SEQ_FEATURE	Protein kinase	3	0.931677	0.449384	ENSBTAG00000014453; ENSBTAG00000003417; ENSBTAG00000020921	103	93	6267	1.96273	1	0.999999	99.9735
SMART	S_TKc	7	2.17391	0.485521	ENSBTAG00000014453; ENSBTAG00000003417; ENSBTAG00000017162; ENSBTAG00000013859; ENSBTAG00000014884; ENSBTAG00000020921; ENSBTAG00000021181	145	338	8740	1.24832	1	0.999365	99.9622
GOTERM_MF_DIRECT	Protein serine/threonine kinase activity	5	1.5528	0.515616	ENSBTAG00000014453; ENSBTAG00000017162; ENSBTAG00000014884; ENSBTAG00000020921; ENSBTAG00000010524	231	213	13095	1.33071	1	0.999884	99.9938
UP_SEQ_FEATURE	Nucleotide phosphate-binding region:ATP	5	1.5528	0.536128	ENSBTAG00000014453; ENSBTAG00000003417; ENSBTAG00000020921; ENSBTAG00000006493; ENSBTAG00000007121	103	235	6267	1.29457	1	1	99.9975
UP_SEQ_FEATURE	Binding site:ATP	3	0.931677	0.576624	ENSBTAG00000014453; ENSBTAG00000003417; ENSBTAG00000020921	103	118	6267	1.5469	1	1	99.9993
UP_SEQ_FEATURE	Active site:Proton acceptor	4	1.24224	0.644465	ENSBTAG00000014453; ENSBTAG00000003417; ENSBTAG00000020921; ENSBTAG00000000039	103	202	6267	1.20484	1	1	99.9999
INTERPRO	Serine/threonine-protein kinase; active site	5	1.5528	0.747846	ENSBTAG00000014453; ENSBTAG00000003417; ENSBTAG00000014884; ENSBTAG00000020921; ENSBTAG00000021181	293	291	16802	0.985304	1	1	100
UP_KEYWORDS	Serine/threonine-protein kinase	3	0.931677	0.884218	ENSBTAG00000014453; ENSBTAG00000003417; ENSBTAG00000020921	306	214	17808	0.815833	1	0.998039	100
INTERPRO	Tetratricopeptide-like helical	6	1.86335	0.242662	ENSBTAG00000031299; ENSBTAG00000012979; ENSBTAG00000014561; ENSBTAG00000016512; ENSBTAG00000015095; ENSBTAG00000009439	293	192	16802	1.79202	1	0.999999	98.3663
SMART	TPR	3	0.931677	0.563775	ENSBTAG00000031299; ENSBTAG00000016512; ENSBTAG00000015095	145	114	8740	1.58621	1	0.999803	99.9947
INTERPRO	Tetratricopeptide repeat-containing domain	3	0.931677	0.601622	ENSBTAG00000031299; ENSBTAG00000016512; ENSBTAG00000015095	293	116	16802	1.48305	1	1	99.9999
INTERPRO	Tetratricopeptide repeat	3	0.931677	0.633519	ENSBTAG00000031299; ENSBTAG00000016512; ENSBTAG00000015095	293	123	16802	1.39865	1	1	100
SMART	SH3	5	1.5528	0.378722	ENSBTAG00000031890; ENSBTAG00000011403; ENSBTAG00000003185; ENSBTAG00000007675; ENSBTAG00000027868	145	189	8740	1.5946	1	0.998945	99.6461
INTERPRO	Src homology-3 domain	5	1.5528	0.455145	ENSBTAG00000031890; ENSBTAG00000011403; ENSBTAG00000003185; ENSBTAG00000007675; ENSBTAG00000027868	293	199	16802	1.44082	1	0.999994	99.9875
UP_KEYWORDS	SH3 domain	3	0.931677	0.675671	ENSBTAG00000003185; ENSBTAG00000007675; ENSBTAG00000027868	306	135	17808	1.29325	1	0.986288	100
GOTERM_MF_DIRECT	Nucleotide binding	7	2.17391	0.37919	ENSBTAG00000002345; ENSBTAG00000027506; ENSBTAG00000005757; ENSBTAG00000044144; ENSBTAG00000014600; ENSBTAG00000011083; ENSBTAG00000008498	231	282	13095	1.40716	1	0.999963	99.8289
INTERPRO	Nucleotide-binding; alpha-beta plait	6	1.86335	0.387889	ENSBTAG00000002345; ENSBTAG00000027506; ENSBTAG00000005757; ENSBTAG00000014558; ENSBTAG00000033413; ENSBTAG00000008498	293	235	16802	1.46412	1	0.999996	99.9301
SMART	RRM	4	1.24224	0.5992	ENSBTAG00000002345; ENSBTAG00000027506; ENSBTAG00000005757; ENSBTAG00000008498	145	187	8740	1.28932	1	0.999733	99.998
INTERPRO	RNA recognition motif domain	4	1.24224	0.675423	ENSBTAG00000002345; ENSBTAG00000027506; ENSBTAG00000005757; ENSBTAG00000008498	293	199	16802	1.15266	1	1	100
SMART	BBOX	3	0.931677	0.22326	ENSBTAG00000018673; ENSBTAG00000003565; ENSBTAG00000039246	145	54	8740	3.34866	1	0.997674	95
INTERPRO	Zinc finger; B-box	3	0.931677	0.305873	ENSBTAG00000018673; ENSBTAG00000003565; ENSBTAG00000039246	293	64	16802	2.68803	1	0.999998	99.5503
INTERPRO	Zinc finger; RING-type; conserved site	4	1.24224	0.453992	ENSBTAG00000003421; ENSBTAG00000018673; ENSBTAG00000003565; ENSBTAG00000039246	293	143	16802	1.60405	1	0.999995	99.9871
SMART	RING	4	1.24224	0.677288	ENSBTAG00000003421; ENSBTAG00000018673; ENSBTAG00000003565; ENSBTAG00000039246	145	210	8740	1.14811	1	0.999709	99.9999
INTERPRO	Zinc finger; RING-type	4	1.24224	0.819127	ENSBTAG00000003421; ENSBTAG00000018673; ENSBTAG00000003565; ENSBTAG00000039246	293	253	16802	0.906636	1	1	100
INTERPRO	Zinc finger; RING/FYVE/PHD-type	4	1.24224	0.966152	ENSBTAG00000003421; ENSBTAG00000018673; ENSBTAG00000003565; ENSBTAG00000039246	293	387	16802	0.59271	1	1	100
SMART	FN3	4	1.24224	0.398119	ENSBTAG00000021292; ENSBTAG00000020510; ENSBTAG00000021420; ENSBTAG00000022917	145	138	8740	1.74713	1	0.998701	99.757
INTERPRO	Immunoglobulin-like fold	11	3.41615	0.596723	ENSBTAG00000021292; ENSBTAG00000016997; ENSBTAG00000007409; ENSBTAG00000016158; ENSBTAG00000020510; ENSBTAG00000021420; ENSBTAG00000007268; ENSBTAG00000003565; ENSBTAG00000017509; ENSBTAG00000022917; ENSBTAG00000003920	293	599	16802	1.05307	1	1	99.9999
INTERPRO	Fibronectin; type III	4	1.24224	0.644741	ENSBTAG00000021292; ENSBTAG00000020510; ENSBTAG00000021420; ENSBTAG00000022917	293	190	16802	1.20726	1	1	100
UP_KEYWORDS	Cell junction	6	1.86335	0.445296	ENSBTAG00000006262; ENSBTAG00000009873; ENSBTAG00000017381; ENSBTAG00000009269; ENSBTAG00000018753; ENSBTAG00000002391	306	257	17808	1.35866	1	0.947482	99.9503
GOTERM_CC_DIRECT	Cell junction	5	1.5528	0.546748	ENSBTAG00000009873; ENSBTAG00000009269; ENSBTAG00000043970; ENSBTAG00000027868; ENSBTAG00000018753	283	212	15461	1.2885	1	0.999963	99.997
UP_KEYWORDS	Synapse	3	0.931677	0.687326	ENSBTAG00000009873; ENSBTAG00000009269; ENSBTAG00000018753	306	138	17808	1.26513	1	0.987218	100
UP_KEYWORDS	Membrane	102	31.677	0.319631	ENSBTAG00000039274; ENSBTAG00000009269; ENSBTAG00000011225; ENSBTAG00000018520; ENSBTAG00000013957; ENSBTAG00000039275; ENSBTAG00000005410; ENSBTAG00000019954; ENSBTAG00000007971; ENSBTAG00000020667; ENSBTAG00000039079; ENSBTAG00000012414; ENSBTAG00000003043; ENSBTAG00000015229; ENSBTAG00000003185; ENSBTAG00000034586; ENSBTAG00000037770; ENSBTAG00000015405; ENSBTAG00000001156; ENSBTAG00000038977;…	306	5650	17808	1.05062	1	0.917757	99.3063
UP_KEYWORDS	Transmembrane	84	26.087	0.614832	ENSBTAG00000039274; ENSBTAG00000009269; ENSBTAG00000047238; ENSBTAG00000011225; ENSBTAG00000018520; ENSBTAG00000013957; ENSBTAG00000019524; ENSBTAG00000039275; ENSBTAG00000019900; ENSBTAG00000002344; ENSBTAG00000016885; ENSBTAG00000019954; ENSBTAG00000017381; ENSBTAG00000018661; ENSBTAG00000007971; ENSBTAG00000020667; ENSBTAG00000007409; ENSBTAG00000039079; ENSBTAG00000004680; ENSBTAG00000020731;…	306	4953	17808	0.986972	1	0.981996	99.9996
UP_KEYWORDS	Transmembrane helix	83	25.7764	0.648784	ENSBTAG00000039274; ENSBTAG00000009269; ENSBTAG00000047238; ENSBTAG00000011225; ENSBTAG00000018520; ENSBTAG00000013957; ENSBTAG00000019524; ENSBTAG00000039275; ENSBTAG00000019900; ENSBTAG00000002344; ENSBTAG00000016885; ENSBTAG00000019954; ENSBTAG00000017381; ENSBTAG00000018661; ENSBTAG00000007971; ENSBTAG00000020667; ENSBTAG00000007409; ENSBTAG00000039079; ENSBTAG00000004680; ENSBTAG00000020731;…	306	4935	17808	0.978779	1	0.984784	99.9999
GOTERM_CC_DIRECT	Integral component of membrane	65	20.1863	0.960637	ENSBTAG00000039274; ENSBTAG00000010644; ENSBTAG00000011225; ENSBTAG00000013957; ENSBTAG00000039275; ENSBTAG00000019900; ENSBTAG00000002344; ENSBTAG00000031834; ENSBTAG00000016885; ENSBTAG00000019954; ENSBTAG00000017381; ENSBTAG00000018661; ENSBTAG00000007971; ENSBTAG00000020667; ENSBTAG00000007409; ENSBTAG00000039079; ENSBTAG00000004680; ENSBTAG00000020731; ENSBTAG00000012414; ENSBTAG00000004739;…	283	4185	15461	0.848534	1	1	100
UP_SEQ_FEATURE	Topological domain:Cytoplasmic	14	4.34783	0.469119	ENSBTAG00000003353; ENSBTAG00000011225; ENSBTAG00000034586; ENSBTAG00000000224; ENSBTAG00000004145; ENSBTAG00000039275; ENSBTAG00000031012; ENSBTAG00000047586; ENSBTAG00000007523; ENSBTAG00000045510; ENSBTAG00000002404; ENSBTAG00000001288; ENSBTAG00000009617; ENSBTAG00000004739	103	760	6267	1.12082	1	0.999999	99.984
UP_SEQ_FEATURE	Topological domain:Extracellular	10	3.10559	0.521837	ENSBTAG00000047586; ENSBTAG00000003353; ENSBTAG00000007523; ENSBTAG00000045510; ENSBTAG00000011225; ENSBTAG00000034586; ENSBTAG00000002404; ENSBTAG00000000224; ENSBTAG00000004145; ENSBTAG00000009617	103	540	6267	1.12675	1	1	99.9962
UP_SEQ_FEATURE	Transmembrane region	18	5.59006	0.84954	ENSBTAG00000003353; ENSBTAG00000011225; ENSBTAG00000034586; ENSBTAG00000000224; ENSBTAG00000004145; ENSBTAG00000039275; ENSBTAG00000031012; ENSBTAG00000013208; ENSBTAG00000047586; ENSBTAG00000019954; ENSBTAG00000020667; ENSBTAG00000000044; ENSBTAG00000007523; ENSBTAG00000045510; ENSBTAG00000002404; ENSBTAG00000001288; ENSBTAG00000009617; ENSBTAG00000004739	103	1269	6267	0.863045	1	1	100
GOTERM_BP_DIRECT	Mitochondrial translational elongation	3	0.931677	0.41977	ENSBTAG00000007934; ENSBTAG00000019831; ENSBTAG00000020721	251	79	13824	2.09148	1	0.999995	99.9782
GOTERM_BP_DIRECT	Mitochondrial translational initiation	3	0.931677	0.41977	ENSBTAG00000007934; ENSBTAG00000019831; ENSBTAG00000020721	251	79	13824	2.09148	1	0.999995	99.9782
UP_KEYWORDS	Ribonucleoprotein	5	1.5528	0.537611	ENSBTAG00000007934; ENSBTAG00000019085; ENSBTAG00000019831; ENSBTAG00000001579; ENSBTAG00000020721	306	224	17808	1.29902	1	0.96333	99.9953
GOTERM_MF_DIRECT	Structural constituent of ribosome	4	1.24224	0.72343	ENSBTAG00000007934; ENSBTAG00000013208; ENSBTAG00000019831; ENSBTAG00000020721	231	212	13095	1.06959	1	0.999992	100
GOTERM_CC_DIRECT	Mitochondrial inner membrane	5	1.5528	0.783101	ENSBTAG00000007934; ENSBTAG00000013208; ENSBTAG00000019831; ENSBTAG00000020721; ENSBTAG00000024701	283	292	15461	0.935488	1	0.999986	100
UP_KEYWORDS	Ribosomal protein	3	0.931677	0.78582	ENSBTAG00000007934; ENSBTAG00000019831; ENSBTAG00000020721	306	168	17808	1.03922	1	0.994924	100
GOTERM_BP_DIRECT	Translation	3	0.931677	0.821241	ENSBTAG00000013208; ENSBTAG00000019831; ENSBTAG00000020721	251	172	13824	0.960623	1	1	100
SMART	EFh	3	0.931677	0.652006	ENSBTAG00000047362; ENSBTAG00000019272; ENSBTAG00000012541	145	134	8740	1.34946	1	0.999785	99.9996
INTERPRO	EF-Hand 1; calcium-binding site	3	0.931677	0.754319	ENSBTAG00000047362; ENSBTAG00000019272; ENSBTAG00000012541	293	155	16802	1.1099	1	1	100
INTERPRO	EF-hand-like domain	4	1.24224	0.7997	ENSBTAG00000047362; ENSBTAG00000019272; ENSBTAG00000009665; ENSBTAG00000012541	293	244	16802	0.940077	1	1	100
INTERPRO	EF-hand domain	3	0.931677	0.861671	ENSBTAG00000047362; ENSBTAG00000019272; ENSBTAG00000012541	293	198	16802	0.868859	1	1	100
INTERPRO	Homeodomain-like	5	1.5528	0.665028	ENSBTAG00000004838; ENSBTAG00000017419; ENSBTAG00000014677; ENSBTAG00000016407; ENSBTAG00000012061	293	260	16802	1.10278	1	1	100
INTERPRO	Homeobox; conserved site	3	0.931677	0.763679	ENSBTAG00000004838; ENSBTAG00000016407; ENSBTAG00000012061	293	158	16802	1.08882	1	1	100
SMART	HOX	3	0.931677	0.827326	ENSBTAG00000004838; ENSBTAG00000016407; ENSBTAG00000012061	145	191	8740	0.946741	1	0.999994	100
UP_KEYWORDS	Homeobox	3	0.931677	0.850072	ENSBTAG00000004838; ENSBTAG00000016407; ENSBTAG00000012061	306	195	17808	0.895324	1	0.997088	100
INTERPRO	Homeodomain	3	0.931677	0.857817	ENSBTAG00000004838; ENSBTAG00000016407; ENSBTAG00000012061	293	196	16802	0.877725	1	1	100
INTERPRO	Zinc finger C2H2-type/integrase DNA-binding domain	6	1.86335	0.843805	ENSBTAG00000006511; ENSBTAG00000008175; ENSBTAG00000037988; ENSBTAG00000011498; ENSBTAG00000017731; ENSBTAG00000008943	293	410	16802	0.839191	1	1	100
SMART	ZnF_C2H2	6	1.86335	0.892249	ENSBTAG00000006511; ENSBTAG00000008175; ENSBTAG00000037988; ENSBTAG00000011498; ENSBTAG00000017731; ENSBTAG00000008943	145	469	8740	0.77112	1	1	100
INTERPRO	Zinc finger; C2H2-like	6	1.86335	0.913653	ENSBTAG00000006511; ENSBTAG00000008175; ENSBTAG00000037988; ENSBTAG00000011498; ENSBTAG00000017731; ENSBTAG00000008943	293	469	16802	0.733621	1	1	100
INTERPRO	Zinc finger; C2H2	6	1.86335	0.937323	ENSBTAG00000006511; ENSBTAG00000008175; ENSBTAG00000037988; ENSBTAG00000011498; ENSBTAG00000017731; ENSBTAG00000008943	293	499	16802	0.689516	1	1	100
SMART	WD40	3	0.931677	0.912341	ENSBTAG00000005987; ENSBTAG00000003532; ENSBTAG00000010935	145	242	8740	0.747221	1	1	100
INTERPRO	WD40 repeat	3	0.931677	0.928709	ENSBTAG00000005987; ENSBTAG00000003532; ENSBTAG00000010935	293	245	16802	0.70218	1	1	100
INTERPRO	WD40-repeat-containing domain	3	0.931677	0.952601	ENSBTAG00000005987; ENSBTAG00000003532; ENSBTAG00000010935	293	273	16802	0.630162	1	1	100
INTERPRO	WD40/YVTN repeat-like-containing domain	3	0.931677	0.970562	ENSBTAG00000005987; ENSBTAG00000003532; ENSBTAG00000010935	293	305	16802	0.564046	1	1	100
SMART	IG	3	0.931677	0.975139	ENSBTAG00000016997; ENSBTAG00000016158; ENSBTAG00000017509	145	331	8740	0.546307	1	1	100
INTERPRO	Immunoglobulin subtype	3	0.931677	0.980141	ENSBTAG00000016997; ENSBTAG00000016158; ENSBTAG00000017509	293	331	16802	0.519741	1	1	100
INTERPRO	Immunoglobulin-like domain	4	1.24224	0.982405	ENSBTAG00000016997; ENSBTAG00000007409; ENSBTAG00000016158; ENSBTAG00000017509	293	435	16802	0.527308	1	1	100
}
